# Supplementary material for: High-frequency head impact causes chronic synaptic adaptation and long-term cognitive impairment in mice
Source: Nat Commun. 2021 May 10;12:2613. doi: 10.1038/s41467-021-22744-6 (PMC8110563; doi:10.1038/s41467-021-22744-6)
Supplement: Supplementary file 4 — Source Data [file 41467_2021_22744_MOESM4_ESM.zip]

Archive with 13 entries (12 files):
- Table S1. 24h HF-HI DESeq2contrasts_Log2FC & gProfiler.xlsx
- __MACOSX/
- __MACOSX/._Table S1. 24h HF-HI DESeq2contrasts_Log2FC & gProfiler.xlsx
- Table S6 - Statistical Analysis.xlsx
- __MACOSX/._Table S6 - Statistical Analysis.xlsx
- Table S3. Human CTE gProfiler & HFHI comparisons.xlsx
- Table S2. 1m HF-HI DESeq2contrasts_Log2FC & gProfiler.xlsx
- Table S4. HF-HI 24h & 1m & CTE genes comparisons.xlsx
- __MACOSX/._Table S4. HF-HI 24h & 1m & CTE genes comparisons.xlsx
- Source Data for Each Figure.xlsx
- __MACOSX/._Source Data for Each Figure.xlsx
- Table S5. Memantine study DESeq2contrasts_Log2FC & gProfiler.xlsx
- __MACOSX/._Table S5. Memantine study DESeq2contrasts_Log2FC & gProfiler.xlsx
