# Supplementary material for: High-frequency head impact causes chronic synaptic adaptation and long-term cognitive impairment in mice
Source: Nat Commun. 2021 May 10;12:2613. doi: 10.1038/s41467-021-22744-6 (PMC8110563; doi:10.1038/s41467-021-22744-6)
Supplement: Supplementary file 4 — Source Data [file 41467_2021_22744_MOESM4_ESM.zip › Table S1. 24h HF-HI DESeq2contrasts_Log2FC & gProfiler.xlsx]

## Sheet: 24h DESeq2 contrasts_Log2FC
ensemblGene	symbol	baseMean	log2FoldChange.TBI.HFHI_Ctx	lfcSE.TBI.HFHI_Ctx	stat.TBI.HFHI_Ctx	pValue.TBI.HFHI_Ctx
ENSMUSG00000098178	Gm42418	17450.3	4.25447	0.859208	4.95162	NA
ENSMUSG00000037563	Rps16	707.134	4.12599	0.24562	16.7983	4.63966e-60
ENSMUSG00000035202	Lars2	2274.71	3.84407	0.835488	4.60099	NA
ENSMUSG00000064337	mt-Rnr1	70991.5	3.45279	0.39192	8.80993	2.21125e-17
ENSMUSG00000064339	mt-Rnr2	199474	1.76122	0.157929	11.152	4.56224e-27
ENSMUSG00000022602	Arc	2092.54	1.37057	0.164674	8.32295	1.20337e-15
ENSMUSG00000023034	Nr4a1	607.732	1.34256	0.200277	6.70349	1.32013e-10
ENSMUSG00000020483	Dynll2	2343.43	1.3367	0.149147	8.96233	6.17918e-18
ENSMUSG00000034254	Agpat1	721.37	1.25077	0.10591	11.8098	2.9597e-30
ENSMUSG00000024121	Atp6v0c	4874.09	1.18615	0.126512	9.37586	1.61068e-19
ENSMUSG00000090071	Cdk5r2	555.08	1.1655	0.120055	9.70802	7.79802e-21
ENSMUSG00000025738	Fbxl16	4120.26	1.14556	0.0924451	12.3918	3.41138e-33
ENSMUSG00000048385	Scrt1	595.193	1.14377	0.0811418	14.096	1.01275e-42
ENSMUSG00000006356	Crip2	701.321	1.13988	0.126583	9.00499	4.28279e-18
ENSMUSG00000053310	Nrgn	3245.74	1.10445	0.0913416	12.0914	1.18148e-31
ENSMUSG00000102543	Pcdhgc5	1771.84	1.08182	0.115363	9.37751	1.59243e-19
ENSMUSG00000061689	Dlgap4	1391.78	1.06214	0.0731747	14.5151	3.84596e-45
ENSMUSG00000025034	Trim8	513.609	1.05018	0.0758465	13.8461	3.10014e-41
ENSMUSG00000093989	Rnasek	513.988	1.03966	0.0769511	13.5106	2.50076e-39
ENSMUSG00000064341	mt-Nd1	20922.9	1.03028	0.0882081	11.6801	1.33248e-29
ENSMUSG00000034891	Sncb	1076.71	1.02923	0.130696	7.87495	3.82252e-14
ENSMUSG00000064345	mt-Nd2	8143.03	0.991046	0.132461	7.4818	6.73526e-13
ENSMUSG00000038418	Egr1	1483.51	0.989999	0.102228	9.68423	9.60226e-21
ENSMUSG00000058135	Gstm1	831.004	0.988561	0.131357	7.52575	4.96411e-13
ENSMUSG00000040712	Camta2	1311.92	0.988219	0.096521	10.2384	4.96148e-23
ENSMUSG00000049422	Chchd10	835.614	0.981793	0.173664	5.65342	6.45942e-08
ENSMUSG00000052837	Junb	501.873	0.974615	0.185002	5.26815	4.964e-07
ENSMUSG00000022623	Shank3	1581.31	0.96321	0.0736333	13.0812	6.87383e-37
ENSMUSG00000064356	mt-Atp8	13916.9	0.952886	0.0842422	11.3113	8.19725e-28
ENSMUSG00000041164	Zmiz2	831.097	0.952675	0.113619	8.38479	7.3312e-16
ENSMUSG00000025189	Cnnm1	809.705	0.947646	0.0996724	9.5076	4.84696e-20
ENSMUSG00000043079	Synpo	1389.42	0.945438	0.0655159	14.4307	1.14907e-44
ENSMUSG00000035033	Tbr1	1217.55	0.934103	0.100669	9.27898	3.76271e-19
ENSMUSG00000020684	Rasl10b	1302.47	0.93131	0.139534	6.67443	1.59516e-10
ENSMUSG00000064370	mt-Cytb	21008.5	0.919203	0.0719602	12.7738	3.53565e-35
ENSMUSG00000036565	Ttyh3	710.474	0.908467	0.0794726	11.4312	2.24736e-28
ENSMUSG00000037692	Ahdc1	643.903	0.90841	0.076132	11.932	7.31793e-31
ENSMUSG00000007594	Hapln4	906.713	0.907241	0.062865	14.4316	1.14907e-44
ENSMUSG00000029419	Gm996	520.69	0.902027	0.0843088	10.6991	4.86754e-25
ENSMUSG00000037852	Cpe	13831.1	0.890099	0.0809172	11.0001	2.24345e-26
ENSMUSG00000030122	Ptms	1514.11	0.888717	0.0793239	11.2036	2.64362e-27
ENSMUSG00000079477	Rab7	1605.65	0.886073	0.070003	12.6576	1.47982e-34
ENSMUSG00000035390	Brsk1	1600.23	0.885571	0.0487533	18.1643	5.47824e-70
ENSMUSG00000071658	Gng3	732.31	0.879772	0.0772016	11.3958	3.28594e-28
ENSMUSG00000028439	Fam219a	969.873	0.877368	0.0811452	10.8123	1.54375e-25
ENSMUSG00000029064	Gnb1	6048.69	0.874343	0.0665235	13.1434	3.21567e-37
ENSMUSG00000032606	Nicn1	679.974	0.866726	0.117104	7.40134	1.1789e-12
ENSMUSG00000020849	Ywhae	3182.24	0.865279	0.0993612	8.70843	5.17278e-17
ENSMUSG00000035640	Cbarp	1519.92	0.859879	0.0740979	11.6046	3.13436e-29
ENSMUSG00000022472	Desi1	654.186	0.857397	0.0501168	17.108	3.58429e-62
ENSMUSG00000030103	Bhlhe40	1203.24	0.855097	0.0722622	11.8332	2.27459e-30
ENSMUSG00000008604	Ubqln4	1028.89	0.848692	0.0673757	12.5964	2.91526e-34
ENSMUSG00000049556	Lingo1	1791.97	0.847974	0.0574706	14.7549	1.32034e-46
ENSMUSG00000020993	Trappc6b	679.252	0.847451	0.113452	7.46969	7.32593e-13
ENSMUSG00000024393	Prrc2a	1768.18	0.838204	0.0827847	10.1251	1.50845e-22
ENSMUSG00000026426	Arl8a	763.643	0.822222	0.0628532	13.0816	6.87383e-37
ENSMUSG00000039262	Prrc2b	4902.9	0.819968	0.0778581	10.5316	2.69579e-24
ENSMUSG00000034341	Wbp2	1484.04	0.819963	0.0964448	8.50189	2.81574e-16
ENSMUSG00000025876	Unc5a	648.778	0.817586	0.0872201	9.37383	1.63502e-19
ENSMUSG00000097971	Gm26917	7085.49	0.81652	0.253246	3.22421	0.00234835
ENSMUSG00000019082	Slc25a22	818.232	0.813248	0.140352	5.79432	2.97827e-08
ENSMUSG00000067925	Cxx1a	952.258	0.811996	0.0798188	10.173	9.53907e-23
ENSMUSG00000035011	Zbtb7a	686.008	0.808634	0.0841963	9.60416	1.98779e-20
ENSMUSG00000029121	Crmp1	1099.59	0.806048	0.0699745	11.5192	8.24208e-29
ENSMUSG00000031822	Gse1	622.545	0.804375	0.0753657	10.673	6.39542e-25
ENSMUSG00000027134	Lpcat4	746.175	0.797639	0.0536406	14.8701	2.79667e-47
ENSMUSG00000040563	Plppr2	674.834	0.797525	0.115068	6.93091	3.02805e-11
ENSMUSG00000043460	Elfn2	671.696	0.777784	0.0721962	10.7732	2.27461e-25
ENSMUSG00000055692	Tmem191c	528.924	0.774826	0.1258	6.15919	3.67907e-09
ENSMUSG00000024387	Csnk2b	599.955	0.76857	0.104242	7.37297	1.44897e-12
ENSMUSG00000034336	Ina	1440.74	0.76684	0.0515866	14.8651	2.79667e-47
ENSMUSG00000007207	Stx1a	2021.54	0.764109	0.0914407	8.35634	9.19025e-16
ENSMUSG00000043811	Rtn4r	632.415	0.757979	0.068361	11.0879	8.84297e-27
ENSMUSG00000021877	Arf4	718.243	0.746458	0.0613678	12.1637	5.07256e-32
ENSMUSG00000014195	Dnajc7	1088.35	0.746434	0.0843054	8.85393	1.52969e-17
ENSMUSG00000067736	Gm10222	914.026	0.74584	0.280794	2.65619	0.0128282
ENSMUSG00000038370	Pcp4l1	649.505	0.744328	0.0733884	10.1423	1.28148e-22
ENSMUSG00000025576	Rbfox3	1621.38	0.741344	0.0521811	14.2071	2.41271e-43
ENSMUSG00000070570	Slc17a7	7270.66	0.740376	0.0492062	15.0464	2.88449e-48
ENSMUSG00000037989	Wnk2	1156.37	0.738873	0.0685059	10.7855	2.02911e-25
ENSMUSG00000087408	Cers1	536.244	0.729278	0.0812038	8.98083	5.26417e-18
ENSMUSG00000005442	Cic	1222.22	0.727095	0.079288	9.1703	9.93592e-19
ENSMUSG00000046329	Slc25a23	1192.15	0.724618	0.0694821	10.4288	7.45841e-24
ENSMUSG00000040276	Pacsin1	2520.09	0.722382	0.0812304	8.893	1.09843e-17
ENSMUSG00000020893	Per1	684.69	0.719057	0.0807697	8.90256	1.02137e-17
ENSMUSG00000024966	Stip1	1016.83	0.718423	0.0574807	12.4985	9.57831e-34
ENSMUSG00000045671	Spred2	708.479	0.718354	0.0576973	12.4504	1.71349e-33
ENSMUSG00000020889	Nr1d1	649.897	0.717252	0.109491	6.5508	3.45666e-10
ENSMUSG00000016559	H3f3b	1813.54	0.715772	0.0989354	7.23474	3.85666e-12
ENSMUSG00000072825	Cep170b	2383.69	0.714125	0.0712267	10.0261	3.9309e-22
ENSMUSG00000035735	Dagla	1150.62	0.707491	0.063794	11.0902	8.70896e-27
ENSMUSG00000026443	Lrrn2	485.197	0.706802	0.084729	8.34191	1.02788e-15
ENSMUSG00000031778	Cx3cl1	5185.85	0.704994	0.0645731	10.9178	5.23466e-26
ENSMUSG00000044792	Isca1	1583.45	0.702342	0.109226	6.43018	7.33987e-10
ENSMUSG00000065947	mt-Nd4l	826.793	0.695759	0.199266	3.4916	0.000965139
ENSMUSG00000029478	Ncor2	962.425	0.694783	0.0723345	9.60514	1.97818e-20
ENSMUSG00000024969	Mark2	838.179	0.694724	0.0642806	10.8077	1.60911e-25
ENSMUSG00000027457	Snph	2738.4	0.692577	0.0492633	14.0587	1.64182e-42
ENSMUSG00000028458	Tesk1	618.587	0.689867	0.0811154	8.50476	2.75449e-16
ENSMUSG00000022587	Ly6e	849.75	0.688099	0.0877368	7.84277	4.90291e-14
ENSMUSG00000046434	Hnrnpa1	1781.52	0.684321	0.101735	6.72648	1.14095e-10
ENSMUSG00000030854	Ptpn5	672.984	0.684111	0.131173	5.21533	6.49146e-07
ENSMUSG00000026179	Pnkd	739.28	0.677842	0.0715356	9.47558	6.47418e-20
ENSMUSG00000037428	Vgf	976.916	0.677532	0.109054	6.21283	2.68688e-09
ENSMUSG00000037012	Hk1	2890.79	0.675051	0.0420181	16.0657	6.14472e-55
ENSMUSG00000054452	Aes	2228.8	0.674403	0.0685174	9.8428	2.26618e-21
ENSMUSG00000041329	Atp1b2	954.025	0.674289	0.114456	5.89124	1.72647e-08
ENSMUSG00000007817	Zmiz1	926.861	0.673085	0.0834335	8.06732	8.86597e-15
ENSMUSG00000024277	Mapre2	2165.01	0.671825	0.0698966	9.61169	1.87376e-20
ENSMUSG00000023169	Slc38a1	2317.84	0.668635	0.0488193	13.6961	2.28224e-40
ENSMUSG00000058297	Spock2	5490.57	0.66853	0.0877722	7.61664	2.58035e-13
ENSMUSG00000024403	Atp6v1g2	2006.11	0.664889	0.0810586	8.20257	3.06717e-15
ENSMUSG00000061808	Ttr	901.963	0.656999	0.871936	0.753495	NA
ENSMUSG00000051335	Gfod1	1763.96	0.655938	0.0544107	12.0553	1.73677e-31
ENSMUSG00000060166	Zdhhc8	842.459	0.652321	0.0695072	9.38494	1.49038e-19
ENSMUSG00000052981	Ube2ql1	1395.53	0.651701	0.0532567	12.237	2.14243e-32
ENSMUSG00000029223	Uchl1	3025.85	0.650177	0.0756085	8.59926	1.25918e-16
ENSMUSG00000034818	Celf5	1060.9	0.648097	0.0760253	8.52476	2.33702e-16
ENSMUSG00000034171	Faah	822.038	0.641341	0.0473426	13.5468	1.5807e-39
ENSMUSG00000031311	Nono	1036.63	0.640195	0.0726358	8.81377	2.14865e-17
ENSMUSG00000024873	Cnih2	550.667	0.639423	0.0860717	7.42896	9.73359e-13
ENSMUSG00000030216	Wbp11	556.168	0.639389	0.0670937	9.52979	3.98677e-20
ENSMUSG00000008734	Gprc5b	1105.16	0.639353	0.0514769	12.4202	2.4453e-33
ENSMUSG00000032120	C2cd2l	1145.82	0.639045	0.0679293	9.40751	1.21316e-19
ENSMUSG00000037771	Slc32a1	679.864	0.638417	0.085885	7.43339	9.45841e-13
ENSMUSG00000025132	Arhgdia	987.591	0.637362	0.0533077	11.9563	5.65218e-31
ENSMUSG00000038740	Mvb12b	828.22	0.635649	0.0464287	13.6909	2.36247e-40
ENSMUSG00000001911	Nfix	1291.2	0.635156	0.0984385	6.45231	6.41733e-10
ENSMUSG00000064363	mt-Nd4	15607.1	0.630261	0.0888246	7.09557	9.87089e-12
ENSMUSG00000078429	Ctdsp2	902.519	0.628492	0.0509218	12.3423	6.18604e-33
ENSMUSG00000050608	Minos1	499.164	0.626364	0.132421	4.73011	6.61263e-06
ENSMUSG00000041313	Slc7a1	595.949	0.620948	0.0436302	14.2321	1.7838e-43
ENSMUSG00000020708	Psmc5	990.707	0.618286	0.0869134	7.11381	8.70964e-12
ENSMUSG00000023353	Agap3	768.101	0.618284	0.0411215	15.0356	2.97387e-48
ENSMUSG00000001300	Efnb2	616.28	0.617671	0.0662824	9.31879	2.65019e-19
ENSMUSG00000039621	Prex1	1581.91	0.616607	0.043416	14.2023	2.45625e-43
ENSMUSG00000074923	Pak6	484.961	0.616376	0.0965507	6.38396	9.63728e-10
ENSMUSG00000037624	Kcnk2	617.623	0.616314	0.062357	9.88363	1.56085e-21
ENSMUSG00000038965	Ube2l3	986.925	0.615448	0.0510385	12.0585	1.70042e-31
ENSMUSG00000030307	Slc6a11	823.79	0.614696	0.07073	8.69075	5.99022e-17
ENSMUSG00000061589	Dot1l	555.943	0.612074	0.0527135	11.6113	2.94085e-29
ENSMUSG00000034892	Rps29	2140.03	0.608805	0.0642106	9.48138	6.17877e-20
ENSMUSG00000027500	Stmn2	1950.38	0.608567	0.0413853	14.7049	2.55436e-46
ENSMUSG00000064357	mt-Atp6	26420.3	0.608289	0.0604625	10.0606	2.8388e-22
ENSMUSG00000030806	Stx1b	3636.88	0.607613	0.0666807	9.11227	1.6553e-18
ENSMUSG00000059824	Dbp	508.797	0.60424	0.135035	4.47471	2.07185e-05
ENSMUSG00000004366	Sst	808.609	0.604151	0.0843123	7.16563	6.15422e-12
ENSMUSG00000061353	Cxcl12	490.733	0.604141	0.0727683	8.30226	1.42193e-15
ENSMUSG00000039108	Lsm14b	763.86	0.602112	0.0443724	13.5695	1.20138e-39
ENSMUSG00000034730	Adgrb1	2619.01	0.600301	0.056	10.7197	3.9301e-25
ENSMUSG00000057530	Ece1	624.134	0.598864	0.0538474	11.1215	6.35167e-27
ENSMUSG00000030127	Cops7a	778.171	0.597461	0.0770187	7.75734	9.1693e-14
ENSMUSG00000051339	2900026A02Rik	546.501	0.597203	0.0642077	9.30112	3.10458e-19
ENSMUSG00000034832	Tet3	1072.67	0.597114	0.0596716	10.0067	4.6979e-22
ENSMUSG00000047030	Spata2	635.296	0.5965	0.049945	11.9431	6.51133e-31
ENSMUSG00000026185	Igfbp5	1125.56	0.595925	0.0726869	8.19851	3.15063e-15
ENSMUSG00000015599	Ttbk1	956.431	0.594104	0.0664783	8.93682	7.62549e-18
ENSMUSG00000042605	Atxn2	1039.04	0.593302	0.0469935	12.6252	2.17807e-34
ENSMUSG00000102918	Pcdhgc3	907.804	0.592189	0.0690835	8.57207	1.57733e-16
ENSMUSG00000020827	Mink1	2287.68	0.591573	0.0614352	9.62922	1.59527e-20
ENSMUSG00000031543	Ank1	801.393	0.588789	0.0429182	13.7189	1.73437e-40
ENSMUSG00000021366	Hivep1	1462.78	0.58862	0.056502	10.4177	8.2663e-24
ENSMUSG00000044700	Tmem201	636.95	0.587817	0.0697234	8.4307	5.06274e-16
ENSMUSG00000023944	Hsp90ab1	8882	0.587675	0.0389477	15.0888	1.77126e-48
ENSMUSG00000094050	Gm23472	13844.9	0.58753	0.444449	1.32193	0.230451
ENSMUSG00000064856	Gm23444	13839.4	0.586769	0.445291	1.31772	0.232035
ENSMUSG00000039114	Nrn1	1899.71	0.586135	0.114389	5.12406	1.02322e-06
ENSMUSG00000032589	Bsn	8149.99	0.584652	0.0691498	8.45486	4.16132e-16
ENSMUSG00000031748	Gnao1	4050.12	0.582635	0.0475255	12.2594	1.65735e-32
ENSMUSG00000066687	Zbtb16	567.516	0.581954	0.0782834	7.43394	9.43383e-13
ENSMUSG00000030213	Atf7ip	860.958	0.581765	0.0682344	8.52597	2.32549e-16
ENSMUSG00000066640	Fbxl18	645.257	0.581081	0.0594412	9.77573	4.15126e-21
ENSMUSG00000029151	Slc30a3	619.476	0.580222	0.0871736	6.65594	1.78432e-10
ENSMUSG00000021087	Rtn1	6625.79	0.57913	0.05233	11.0669	1.10563e-26
ENSMUSG00000018593	Sparc	977.043	0.578275	0.103758	5.5733	9.95519e-08
ENSMUSG00000041757	Plekha6	1027.24	0.577639	0.0664416	8.69394	5.84157e-17
ENSMUSG00000019804	Snx3	767.248	0.574622	0.0643941	8.92352	8.51128e-18
ENSMUSG00000038013	Wipf2	947.667	0.573924	0.0662003	8.6695	7.13479e-17
ENSMUSG00000001211	Agpat3	2561.48	0.572782	0.0379374	15.0981	1.77126e-48
ENSMUSG00000040260	Daam2	655.455	0.572366	0.0547805	10.4484	6.25722e-24
ENSMUSG00000028634	Hivep3	723.65	0.570228	0.0734197	7.76669	8.59983e-14
ENSMUSG00000077450	Rab11b	1342.03	0.568783	0.0527993	10.7726	2.27461e-25
ENSMUSG00000024773	Atg2a	510.907	0.567937	0.0519085	10.9411	4.14273e-26
ENSMUSG00000061451	Tmem151a	1267.7	0.567502	0.0564227	10.058	2.87747e-22
ENSMUSG00000035969	Rusc2	1211.21	0.56674	0.0621376	9.12074	1.54341e-18
ENSMUSG00000034300	Fam53c	542.45	0.566524	0.0671047	8.44239	4.61779e-16
ENSMUSG00000034390	Cmip	1910.27	0.565432	0.0632844	8.93478	7.74041e-18
ENSMUSG00000032773	Chrm1	1182.58	0.565071	0.0744154	7.59346	3.05407e-13
ENSMUSG00000039058	Ak5	1158.44	0.564445	0.149589	3.7733	0.000351653
ENSMUSG00000003469	Phyhip	2969.42	0.564175	0.0737267	7.65224	1.99307e-13
ENSMUSG00000017314	Mpp2	1025.03	0.561172	0.0664866	8.44037	4.68579e-16
ENSMUSG00000049807	Arhgap23	960.499	0.55961	0.059858	9.34895	2.03491e-19
ENSMUSG00000038366	Lasp1	1171.3	0.559444	0.04631	12.0804	1.32615e-31
ENSMUSG00000061436	Hipk2	1058.93	0.55743	0.0721504	7.72595	1.15832e-13
ENSMUSG00000032009	Sesn3	1023.78	0.556568	0.0618894	8.99294	4.76231e-18
ENSMUSG00000028960	Ube4b	1481.18	0.556059	0.0529277	10.506	3.48088e-24
ENSMUSG00000029028	Lrrc47	509.693	0.554316	0.0619781	8.94374	7.21164e-18
ENSMUSG00000024392	Bag6	1392.91	0.554185	0.0442948	12.5113	8.3439e-34
ENSMUSG00000024558	Mapk4	985.573	0.553737	0.0490036	11.2999	9.09496e-28
ENSMUSG00000032177	Pde4a	694.924	0.553544	0.050074	11.0545	1.25523e-26
ENSMUSG00000026527	Rgs7	486.02	0.553144	0.0952359	5.80814	2.7556e-08
ENSMUSG00000029608	Rph3a	1985.31	0.552652	0.0544826	10.1437	1.27208e-22
ENSMUSG00000009681	Bcr	1744.8	0.552086	0.0712465	7.74895	9.74002e-14
ENSMUSG00000029438	Bcl7a	818.587	0.551693	0.064097	8.60716	1.18886e-16
ENSMUSG00000038976	Ppp1r9b	5593.88	0.551686	0.0737534	7.48015	6.79801e-13
ENSMUSG00000042388	Dlgap3	2263.81	0.550136	0.0685139	8.02956	1.18069e-14
ENSMUSG00000006731	B4galnt1	577.22	0.549815	0.0878734	6.2569	2.07199e-09
ENSMUSG00000026842	Abl1	719.609	0.548607	0.0524433	10.461	5.52007e-24
ENSMUSG00000021277	Traf3	690.276	0.54728	0.0754755	7.2511	3.43877e-12
ENSMUSG00000023011	Faim2	2449.38	0.54726	0.0637756	8.58102	1.46749e-16
ENSMUSG00000043670	Diras1	578.823	0.546484	0.0546275	10.0038	4.80632e-22
ENSMUSG00000007880	Arid1a	1284.13	0.542601	0.060534	8.96358	6.13104e-18
ENSMUSG00000037541	Shank2	1607	0.540884	0.0535157	10.107	1.80324e-22
ENSMUSG00000003352	Cacnb3	1109.15	0.540703	0.10808	5.00279	1.83282e-06
ENSMUSG00000043388	Tmem130	1001.11	0.538843	0.0843548	6.38782	9.43509e-10
ENSMUSG00000024002	Brd4	539.32	0.538415	0.0788827	6.82551	6.06727e-11
ENSMUSG00000034275	Igsf9b	779.099	0.537312	0.0648109	8.29046	1.55079e-15
ENSMUSG00000041571	Selenow	2671.88	0.536939	0.0949457	5.65523	6.39642e-08
ENSMUSG00000011877	Git1	2071.73	0.531152	0.0503948	10.5398	2.50907e-24
ENSMUSG00000064367	mt-Nd5	9345.62	0.530952	0.108291	4.903	2.95754e-06
ENSMUSG00000042589	Cux2	1053.05	0.530812	0.0730591	7.26552	3.10514e-12
ENSMUSG00000003575	Crtc1	1031.15	0.530794	0.0801992	6.61845	2.24578e-10
ENSMUSG00000003810	Mast2	1079.78	0.529361	0.0498148	10.6266	1.04385e-24
ENSMUSG00000030683	Sez6l2	2985.44	0.528647	0.0433522	12.1942	3.55452e-32
ENSMUSG00000042520	Ubap2l	695.677	0.528329	0.0605237	8.72929	4.34172e-17
ENSMUSG00000032850	Rnft2	686.089	0.527606	0.0536173	9.84023	2.31204e-21
ENSMUSG00000045114	Prrt2	952.396	0.527056	0.0835184	6.31066	1.5047e-09
ENSMUSG00000072214	2019-09-05	4374.48	0.526545	0.0559531	9.41047	1.18461e-19
ENSMUSG00000091542	Gm17167	647.75	0.525225	0.115926	4.53067	1.61652e-05
ENSMUSG00000079523	Tmsb10	549.288	0.525125	0.0826191	6.35598	1.14736e-09
ENSMUSG00000033697	Arhgap39	707.268	0.524641	0.061072	8.59054	1.35468e-16
ENSMUSG00000029581	Fscn1	1466.43	0.52421	0.0574976	9.11708	1.58946e-18
ENSMUSG00000007670	Khsrp	752.458	0.523737	0.0660722	7.92673	2.58074e-14
ENSMUSG00000020032	Nuak1	1041.73	0.52335	0.0540956	9.67453	1.05057e-20
ENSMUSG00000000149	Gna12	1031.89	0.519837	0.0637694	8.15183	4.54439e-15
ENSMUSG00000021577	Sdha	4063.63	0.519161	0.0750571	6.91687	3.30915e-11
ENSMUSG00000025579	Gaa	2144.32	0.51672	0.0775888	6.65972	1.74496e-10
ENSMUSG00000044550	Tceal3	629.081	0.514319	0.0623769	8.24534	2.20377e-15
ENSMUSG00000038241	Cep250	571.245	0.514126	0.0686499	7.48911	6.39217e-13
ENSMUSG00000021259	Cyp46a1	1367.44	0.514122	0.0522587	9.83802	2.35034e-21
ENSMUSG00000063160	Numbl	826.137	0.513299	0.0524465	9.78711	3.74904e-21
ENSMUSG00000030685	Kctd13	795.076	0.51284	0.0541258	9.47495	6.48473e-20
ENSMUSG00000028152	Tspan5	2330.91	0.512388	0.112194	4.56699	1.3823e-05
ENSMUSG00000024743	Syt7	2222.01	0.510395	0.0470088	10.8575	9.6977e-26
ENSMUSG00000052512	Nav2	1799.45	0.509667	0.0523774	9.73067	6.33913e-21
ENSMUSG00000040659	Efhd2	2040.62	0.509594	0.044655	11.4118	2.77092e-28
ENSMUSG00000002129	Sf3a1	562.692	0.509446	0.0750121	6.79151	7.52427e-11
ENSMUSG00000027893	Ahcyl1	4752.24	0.508901	0.0505962	10.0581	2.87747e-22
ENSMUSG00000038351	Sgsm2	813.783	0.508619	0.0560907	9.06779	2.4379e-18
ENSMUSG00000069917	Hba-a2	509.927	0.507108	0.233208	2.17449	0.0433678
ENSMUSG00000029516	Cit	2094.13	0.506725	0.0517651	9.78892	3.7021e-21
ENSMUSG00000078923	Ube2v1	748.149	0.505393	0.132892	3.80304	0.000314713
ENSMUSG00000015944	Gatsl2	1128.6	0.503605	0.0602179	8.36304	8.75005e-16
ENSMUSG00000034902	Pip5k1c	3596.58	0.502738	0.0601573	8.35706	9.18091e-16
ENSMUSG00000020456	Ogdh	2829.23	0.501759	0.0476857	10.5222	2.95418e-24
ENSMUSG00000038331	Satb2	1124.83	0.500379	0.0639616	7.82311	5.64595e-14
ENSMUSG00000015981	Stk32c	918.324	0.500021	0.0424257	11.7858	3.87738e-30
ENSMUSG00000007476	Lrrc8a	576.715	0.499847	0.0517131	9.66577	1.13896e-20
ENSMUSG00000029420	Rimbp2	996.51	0.498974	0.0630535	7.9135	2.85264e-14
ENSMUSG00000031833	Mast3	2127.21	0.498798	0.0518987	9.611	1.87748e-20
ENSMUSG00000033768	Nrxn2	2256.79	0.498666	0.0673046	7.40909	1.12185e-12
ENSMUSG00000059273	Zc3h4	491.561	0.496176	0.0489455	10.1373	1.34003e-22
ENSMUSG00000039713	Plekhg5	565.126	0.495802	0.0819576	6.0495	6.97526e-09
ENSMUSG00000025743	Sdc3	827.548	0.49517	0.0742022	6.67324	1.60622e-10
ENSMUSG00000028849	Map7d1	1167.29	0.493098	0.07163	6.88396	4.13975e-11
ENSMUSG00000013275	Slc41a1	553.322	0.493025	0.054898	8.98076	5.26417e-18
ENSMUSG00000046613	Vwa5b2	520.376	0.492116	0.0653278	7.53303	4.71904e-13
ENSMUSG00000048978	Nrsn1	2992.24	0.492054	0.0550134	8.94426	7.20321e-18
ENSMUSG00000036894	Rap2b	794.236	0.4907	0.107562	4.56204	1.4103e-05
ENSMUSG00000055538	Zcchc24	684.139	0.490692	0.0502781	9.75955	4.81968e-21
ENSMUSG00000022390	Zc3h7b	1942.97	0.490574	0.0493643	9.93782	9.23299e-22
ENSMUSG00000045994	B3gat1	1237.58	0.49036	0.0722871	6.78351	7.92441e-11
ENSMUSG00000001419	Mef2d	1567.28	0.490202	0.062195	7.8817	3.62929e-14
ENSMUSG00000061578	Ksr2	1057.27	0.48929	0.0656866	7.44886	8.5505e-13
ENSMUSG00000027254	Map1a	13691	0.489143	0.0776462	6.29964	1.60464e-09
ENSMUSG00000020396	Nefh	579.011	0.488433	0.0647343	7.5452	4.32102e-13
ENSMUSG00000034928	Rnf44	634.669	0.488167	0.0680984	7.16855	6.04184e-12
ENSMUSG00000025203	Scd2	17618.9	0.488148	0.0516694	9.44753	8.35656e-20
ENSMUSG00000040725	Hnrnpul1	808.586	0.48801	0.0380413	12.8284	1.79919e-35
ENSMUSG00000007783	Cpt1c	693.787	0.487706	0.0701548	6.95186	2.63485e-11
ENSMUSG00000029819	Npy	516.353	0.487692	0.0763681	6.38607	9.53444e-10
ENSMUSG00000054874	Pcnx3	705.046	0.4875	0.0712108	6.84588	5.34355e-11
ENSMUSG00000035199	Arl6ip5	1151.73	0.487387	0.0957881	5.08819	1.21895e-06
ENSMUSG00000005469	Prkaca	1318.67	0.487358	0.0600966	8.10958	6.35213e-15
ENSMUSG00000022892	App	14240.2	0.486803	0.0603907	8.06089	9.30375e-15
ENSMUSG00000004937	Sgta	617.611	0.486788	0.044753	10.8772	7.88498e-26
ENSMUSG00000022240	Ctnnd2	2671.89	0.486263	0.0457827	10.6211	1.0976e-24
ENSMUSG00000063646	Jakmip1	1203.79	0.485673	0.0611037	7.94833	2.19099e-14
ENSMUSG00000041642	Kif21b	1192.65	0.485555	0.0464155	10.4611	5.52007e-24
ENSMUSG00000011751	Sptbn4	2249.09	0.484651	0.0626044	7.7415	1.03093e-13
ENSMUSG00000021143	Pacs2	1247.97	0.484483	0.0680549	7.11901	8.42269e-12
ENSMUSG00000007659	Bcl2l1	777.38	0.483896	0.0432818	11.1801	3.40566e-27
ENSMUSG00000024975	Pdcd4	829.724	0.483143	0.0733807	6.58407	2.79599e-10
ENSMUSG00000055407	Map6	1128.84	0.48286	0.0527268	9.15776	1.11189e-18
ENSMUSG00000065037	Rn7sk	4597.4	0.482435	0.427037	1.12973	0.31157
ENSMUSG00000030518	Fam189a1	615.021	0.482387	0.0643358	7.49796	6.01507e-13
ENSMUSG00000026135	Zfp142	583.615	0.480183	0.0521166	9.21362	6.79667e-19
ENSMUSG00000034120	Srsf2	1410.69	0.47965	0.0414043	11.5846	3.90604e-29
ENSMUSG00000027577	Chrna4	500.109	0.479437	0.0728025	6.58544	2.77332e-10
ENSMUSG00000042625	Safb2	718.615	0.479302	0.0687301	6.97368	2.27981e-11
ENSMUSG00000020591	Ntsr2	589.799	0.477908	0.0437759	10.9172	5.23466e-26
ENSMUSG00000009418	Nav1	1380.47	0.4778	0.0615411	7.76392	8.76871e-14
ENSMUSG00000026207	Speg	1436.45	0.477701	0.0553215	8.635	9.48533e-17
ENSMUSG00000025372	Baiap2	2614.87	0.477493	0.0483888	9.86784	1.79616e-21
ENSMUSG00000029778	Adcyap1r1	1518.03	0.477281	0.070059	6.81256	6.59822e-11
ENSMUSG00000025318	Jph3	1929.17	0.476834	0.060807	7.84176	4.93256e-14
ENSMUSG00000040524	Zfp609	762.023	0.476487	0.0787118	6.05356	6.81944e-09
ENSMUSG00000021071	Trim9	2613.57	0.47523	0.0568698	8.35646	9.19025e-16
ENSMUSG00000052949	Rnf157	2662.97	0.472284	0.0683794	6.90682	3.53985e-11
ENSMUSG00000040606	Kazn	879.13	0.47226	0.053046	8.90283	1.02137e-17
ENSMUSG00000036225	Kctd1	812.269	0.471168	0.0511121	9.21833	6.53052e-19
ENSMUSG00000061411	Nol4l	548.813	0.470461	0.0675115	6.96859	2.35835e-11
ENSMUSG00000017466	Timp2	1437.67	0.469889	0.0751487	6.25279	2.12322e-09
ENSMUSG00000060206	Zfp462	1009.58	0.469773	0.0554327	8.47466	3.53008e-16
ENSMUSG00000048154	Kmt2d	2372.11	0.469753	0.0707056	6.64379	1.92901e-10
ENSMUSG00000028782	Adgrb2	3764.34	0.466034	0.0550647	8.46338	3.87843e-16
ENSMUSG00000058013	2019-09-11	1612.97	0.465959	0.0501649	9.28855	3.47981e-19
ENSMUSG00000037747	Phyhipl	1138.07	0.464256	0.0490143	9.47184	6.6515e-20
ENSMUSG00000039474	Wfs1	535.761	0.46345	0.144387	3.20977	0.00245806
ENSMUSG00000056091	St3gal5	1195.75	0.463381	0.0998478	4.64088	9.91929e-06
ENSMUSG00000023018	Smarcd1	1268.82	0.462813	0.0534947	8.65158	8.3006e-17
ENSMUSG00000009739	Pou6f1	1348.44	0.46126	0.0502915	9.17173	9.84309e-19
ENSMUSG00000042724	Map3k9	1153.73	0.460912	0.0555622	8.29542	1.49858e-15
ENSMUSG00000022433	Csnk1e	1001.26	0.459306	0.0474064	9.68869	9.32985e-21
ENSMUSG00000026825	Dnm1	9523.6	0.458643	0.0482321	9.50908	4.83244e-20
ENSMUSG00000047495	Dlgap2	902.706	0.458149	0.0520112	8.80866	2.22034e-17
ENSMUSG00000071054	Safb	1088.51	0.458124	0.0608913	7.52363	5.02793e-13
ENSMUSG00000029577	Ube3b	1207.97	0.457525	0.0443253	10.322	2.14152e-23
ENSMUSG00000036052	Dnajb5	979.296	0.456121	0.0458441	9.9494	8.26812e-22
ENSMUSG00000031144	Syp	7704.3	0.455819	0.0416979	10.9315	4.56213e-26
ENSMUSG00000022377	Asap1	1730.88	0.455784	0.0488924	9.32219	2.58759e-19
ENSMUSG00000075415	Fnbp1	1150.24	0.45558	0.0585821	7.77677	7.98765e-14
ENSMUSG00000022099	Dmtn	2595.52	0.455487	0.0542465	8.3966	6.68253e-16
ENSMUSG00000024319	Vps52	619.061	0.454804	0.0622297	7.30847	2.29594e-12
ENSMUSG00000001227	Sema6b	950.737	0.454782	0.0516345	8.80771	2.23216e-17
ENSMUSG00000042523	Dnal1	1394.05	0.454538	0.0413078	11.0037	2.18505e-26
ENSMUSG00000040797	Iqsec3	1804.71	0.454266	0.0608148	7.46966	7.32593e-13
ENSMUSG00000038555	Reep2	772.27	0.45422	0.0524497	8.6601	7.72564e-17
ENSMUSG00000062115	Rai1	761.034	0.453018	0.0760647	5.9557	1.20357e-08
ENSMUSG00000031302	Nlgn3	1894.5	0.452946	0.0512796	8.83288	1.83499e-17
ENSMUSG00000038738	Shank1	1987.45	0.452041	0.135408	3.33835	0.00161723
ENSMUSG00000036568	Gltscr1l	1029.45	0.451846	0.0448616	10.072	2.55935e-22
ENSMUSG00000032637	Atxn2l	613.296	0.451664	0.0705775	6.39954	8.80978e-10
ENSMUSG00000014867	Surf4	684.93	0.451351	0.0686655	6.57319	2.99496e-10
ENSMUSG00000039157	Fam102a	748.947	0.449429	0.05554	8.09198	7.29194e-15
ENSMUSG00000020747	Tmem94	634.404	0.448786	0.054519	8.23173	2.44564e-15
ENSMUSG00000029050	Ski	1397.12	0.448598	0.0565205	7.9369	2.39248e-14
ENSMUSG00000058254	Tspan7	7962.95	0.44779	0.0548488	8.16408	4.14393e-15
ENSMUSG00000019179	Mdh2	1685.09	0.447138	0.0511033	8.74968	3.65842e-17
ENSMUSG00000013921	Clip3	1570.49	0.446248	0.0780967	5.71404	4.63392e-08
ENSMUSG00000067924	Cxx1b	1173.6	0.446033	0.0541192	8.24167	2.2616e-15
ENSMUSG00000060240	Cend1	1601.16	0.444999	0.0609532	7.30067	2.42552e-12
ENSMUSG00000040761	Spen	1146.11	0.443836	0.0460734	9.63323	1.54165e-20
ENSMUSG00000022075	Rhobtb2	1442.62	0.443275	0.0360389	12.2999	1.02549e-32
ENSMUSG00000033597	Caskin1	930.733	0.443137	0.0617648	7.17459	5.83151e-12
ENSMUSG00000059248	2019-09-09	562.775	0.441769	0.0491563	8.98704	5.00735e-18
ENSMUSG00000050556	Kcnb1	3236.55	0.44131	0.0588533	7.49849	6.00099e-13
ENSMUSG00000025793	Hgs	542.701	0.441297	0.0395355	11.162	4.12544e-27
ENSMUSG00000031840	Rab3a	3880.64	0.44113	0.0548529	8.04204	1.07577e-14
ENSMUSG00000005683	Cs	1948.61	0.439289	0.0564992	7.77514	8.07587e-14
ENSMUSG00000038020	Rapgefl1	1165.4	0.438581	0.055408	7.91549	2.81309e-14
ENSMUSG00000039686	Zer1	1924.13	0.438498	0.0632656	6.93107	3.02805e-11
ENSMUSG00000020173	Cobl	1511.79	0.437967	0.058277	7.51526	5.33334e-13
ENSMUSG00000031834	Pik3r2	910.956	0.437418	0.061124	7.15623	6.55344e-12
ENSMUSG00000051853	Arf3	8204.37	0.437327	0.0547251	7.99135	1.57329e-14
ENSMUSG00000025868	Higd2a	519.053	0.437271	0.0660334	6.62198	2.1988e-10
ENSMUSG00000013089	Etv5	1471.72	0.436106	0.0506181	8.61562	1.11063e-16
ENSMUSG00000026797	Stxbp1	6825.45	0.435731	0.0524875	8.30162	1.42599e-15
ENSMUSG00000028851	Nudc	841.941	0.434385	0.0450411	9.64418	1.39919e-20
ENSMUSG00000017707	Serinc3	3328.32	0.432765	0.044298	9.7694	4.39596e-21
ENSMUSG00000039067	Psmd7	646.214	0.432102	0.0847165	5.10056	1.1503e-06
ENSMUSG00000070639	Lrrc8b	1182.87	0.431577	0.0494397	8.72936	4.34172e-17
ENSMUSG00000020340	Cyfip2	11743.4	0.43082	0.048827	8.82338	1.99107e-17
ENSMUSG00000001100	Poldip2	849.585	0.430442	0.039138	10.998	2.25355e-26
ENSMUSG00000029455	Aldh2	558.111	0.430252	0.0380999	11.2927	9.74784e-28
ENSMUSG00000042359	Osbpl6	1259.15	0.429819	0.0394201	10.9035	6.0211e-26
ENSMUSG00000020607	Fam84a	878.251	0.429811	0.0436984	9.83584	2.38869e-21
ENSMUSG00000051351	Zfp46	537.176	0.429676	0.0750798	5.72293	4.41443e-08
ENSMUSG00000031839	Hsbp1	1505.44	0.42964	0.111839	3.8416	0.00027229
ENSMUSG00000031985	Gnpat	607.046	0.429485	0.0473126	9.0776	2.23612e-18
ENSMUSG00000089715	Cbx6	3367.9	0.428484	0.0568514	7.53692	4.58845e-13
ENSMUSG00000056201	Cfl1	3840.87	0.426615	0.076539	5.57382	9.93954e-08
ENSMUSG00000070576	Mn1	756.38	0.425335	0.0627065	6.78295	7.94515e-11
ENSMUSG00000024897	Apba1	2027.88	0.425209	0.0547686	7.76374	8.76871e-14
ENSMUSG00000002028	Kmt2a	2906.45	0.42504	0.055405	7.67152	1.73417e-13
ENSMUSG00000048142	Nat8l	3818.76	0.423528	0.0570685	7.42139	1.02731e-12
ENSMUSG00000041530	Ago1	1059.65	0.423077	0.0511727	8.26762	1.84211e-15
ENSMUSG00000031343	Gabra3	1314.08	0.422495	0.0397894	10.6183	1.12199e-24
ENSMUSG00000022421	Nptxr	4039.43	0.422099	0.100066	4.21822	6.18942e-05
ENSMUSG00000033124	Atg9a	1163.88	0.421759	0.058008	7.27071	2.99707e-12
ENSMUSG00000036989	Trim3	1017.16	0.421649	0.0450657	9.35632	1.90585e-19
ENSMUSG00000033307	Mif	1233.83	0.420882	0.0748738	5.62122	7.66757e-08
ENSMUSG00000036427	Gpi1	4507.08	0.420186	0.0560308	7.49921	5.98362e-13
ENSMUSG00000051391	Ywhag	8514.88	0.420001	0.0491257	8.54952	1.90744e-16
ENSMUSG00000035781	R3hdm4	1181.08	0.419357	0.0527405	7.95133	2.14752e-14
ENSMUSG00000039706	Ldb2	511.309	0.418791	0.0735014	5.69774	5.0648e-08
ENSMUSG00000068040	Tm9sf4	915.753	0.418435	0.0484011	8.64516	8.72926e-17
ENSMUSG00000067629	Syngap1	1660.42	0.418035	0.0603251	6.9297	3.05017e-11
ENSMUSG00000015709	Arnt2	3250.03	0.417069	0.0581609	7.17096	5.95356e-12
ENSMUSG00000022265	Ank	2450.47	0.416109	0.0392527	10.6008	1.34183e-24
ENSMUSG00000020894	Vamp2	3071.8	0.4161	0.0895913	4.64442	9.76893e-06
ENSMUSG00000051586	Mical3	1433.94	0.41544	0.0504792	8.22992	2.47104e-15
ENSMUSG00000042082	Arsb	705.321	0.414411	0.0534761	7.74947	9.73528e-14
ENSMUSG00000062661	Ncs1	2999.34	0.41427	0.049953	8.29319	1.51933e-15
ENSMUSG00000039473	Ubn1	753.547	0.413738	0.0366111	11.3009	9.09496e-28
ENSMUSG00000021285	Ppp1r13b	560.031	0.413657	0.0485209	8.52534	2.33181e-16
ENSMUSG00000033763	Mtss1l	917.34	0.412928	0.0716137	5.76604	3.4852e-08
ENSMUSG00000030956	Fam53b	652.756	0.41276	0.0592525	6.96612	2.3939e-11
ENSMUSG00000040412	5330417C22Rik	637.256	0.412566	0.0527237	7.82507	5.57707e-14
ENSMUSG00000005982	Naa60	831.712	0.412404	0.0474848	8.68496	6.28413e-17
ENSMUSG00000039637	Coro7	584.452	0.411566	0.0693783	5.9322	1.3765e-08
ENSMUSG00000025475	Adgra1	727.189	0.411522	0.0471779	8.72278	4.58482e-17
ENSMUSG00000005045	Chd5	3351.28	0.410965	0.0561186	7.32316	2.0739e-12
ENSMUSG00000060279	Ap2a1	1620.31	0.410394	0.103486	3.96571	0.000170409
ENSMUSG00000038473	Nos1ap	1456.75	0.409695	0.0525625	7.79444	7.02749e-14
ENSMUSG00000040907	Atp1a3	11464.6	0.40951	0.0604102	6.77881	8.11701e-11
ENSMUSG00000020866	Cacna1g	1191.96	0.408622	0.0484907	8.4268	5.22014e-16
ENSMUSG00000038002	Cramp1l	559.438	0.408039	0.0514658	7.92835	2.55259e-14
ENSMUSG00000040111	Gramd1b	2285.04	0.40787	0.0446114	9.14273	1.27309e-18
ENSMUSG00000035863	Palm	1071.12	0.407582	0.0664119	6.13719	4.19215e-09
ENSMUSG00000073680	Tmem88b	588.987	0.407251	0.0748664	5.43971	2.03341e-07
ENSMUSG00000021194	Chga	935.503	0.406932	0.0366793	11.0943	8.41512e-27
ENSMUSG00000037112	Sik2	653.389	0.4067	0.058668	6.93223	3.00782e-11
ENSMUSG00000029020	Mfn2	2464.54	0.40663	0.0419773	9.68689	9.40222e-21
ENSMUSG00000052632	Asap2	532.168	0.406148	0.0548221	7.40847	1.12529e-12
ENSMUSG00000031026	Trim66	734.532	0.405546	0.0581026	6.97982	2.18613e-11
ENSMUSG00000020740	Gga3	593.353	0.40552	0.0612342	6.62244	2.19431e-10
ENSMUSG00000047085	Lrrc4b	1304.23	0.404741	0.0711912	5.68527	5.41995e-08
ENSMUSG00000026854	Usp20	619.472	0.404378	0.0540734	7.47832	6.88213e-13
ENSMUSG00000033365	Ipo13	646.319	0.403669	0.0520216	7.75965	9.03839e-14
ENSMUSG00000034168	Irf2bpl	603.228	0.403035	0.0746431	5.39949	2.52212e-07
ENSMUSG00000026883	Dab2ip	1674.07	0.40298	0.0541653	7.43983	9.09661e-13
ENSMUSG00000021939	Ctsb	4298.55	0.399927	0.0525572	7.60937	2.72493e-13
ENSMUSG00000041037	Irgq	1230.24	0.399437	0.0584838	6.82988	5.9076e-11
ENSMUSG00000020886	Dlg4	2982.1	0.399005	0.060848	6.55741	3.31504e-10
ENSMUSG00000019861	Gopc	864.231	0.398778	0.0786699	5.06901	1.33945e-06
ENSMUSG00000003435	Supt5	896.772	0.398492	0.0487164	8.17983	3.66206e-15
ENSMUSG00000020780	Srp68	504.384	0.398088	0.0617575	6.44599	6.65524e-10
ENSMUSG00000025190	Got1	3253.06	0.397932	0.0503877	7.8974	3.21982e-14
ENSMUSG00000026204	Ptprn	3299.01	0.397709	0.0586412	6.78207	7.97445e-11
ENSMUSG00000027634	Ndrg3	4477.67	0.397508	0.0277405	14.3295	4.66428e-44
ENSMUSG00000024163	Mapk8ip3	5133.7	0.397452	0.0369567	10.7545	2.74197e-25
ENSMUSG00000025728	Pigq	773.757	0.397381	0.0537091	7.39878	1.19911e-12
ENSMUSG00000018076	Med13l	2097.2	0.397177	0.0463658	8.56616	1.65566e-16
ENSMUSG00000033955	Tnks1bp1	844.418	0.396629	0.0466579	8.50078	2.83496e-16
ENSMUSG00000047710	Champ1	521.854	0.396479	0.0455196	8.71008	5.11341e-17
ENSMUSG00000030592	Ryr1	488.425	0.39588	0.112657	3.51402	0.000893065
ENSMUSG00000039844	Rapgef1	1111.24	0.395572	0.0721566	5.48213	1.62014e-07
ENSMUSG00000027889	Ampd2	552.38	0.394874	0.0504759	7.82303	5.64595e-14
ENSMUSG00000031824	6430548M08Rik	3003.97	0.394799	0.0374822	10.533	2.67674e-24
ENSMUSG00000024665	Fads2	584.2	0.394747	0.0573685	6.8809	4.22425e-11
ENSMUSG00000060212	Pcnx2	1834.4	0.394651	0.0399591	9.87638	1.66848e-21
ENSMUSG00000030795	Fus	1763.6	0.394641	0.0788288	5.0063	1.80181e-06
ENSMUSG00000042810	Krba1	596.248	0.393991	0.0502761	7.83656	5.11015e-14
ENSMUSG00000032536	Trak1	1376.15	0.393833	0.0652099	6.03947	7.3973e-09
ENSMUSG00000034472	Rasd2	1435.36	0.393511	0.10345	3.80389	0.00031377
ENSMUSG00000027663	Zmat3	1690.46	0.392901	0.0490245	8.01439	1.32051e-14
ENSMUSG00000033295	Ptprf	954.439	0.392818	0.063495	6.1866	3.14472e-09
ENSMUSG00000041115	Iqsec2	1160.54	0.392769	0.0671498	5.84914	2.19352e-08
ENSMUSG00000030302	Atp2b2	16613.1	0.392348	0.03986	9.84317	2.26618e-21
ENSMUSG00000039059	Hrh3	619.088	0.39164	0.059122	6.62426	2.17236e-10
ENSMUSG00000053693	Mast1	643.842	0.390514	0.0700304	5.57635	9.81736e-08
ENSMUSG00000029406	Pitpnm2	2181.47	0.390442	0.0626189	6.23521	2.35355e-09
ENSMUSG00000027489	Necab3	493.662	0.390258	0.0756068	5.16168	8.48247e-07
ENSMUSG00000053024	Cntn2	1828.6	0.389522	0.0554536	7.02428	1.6153e-11
ENSMUSG00000101970	1810026B05Rik	613.827	0.389386	0.0754236	5.16266	8.44599e-07
ENSMUSG00000068742	Cry2	1460.5	0.389277	0.0514744	7.56255	3.81482e-13
ENSMUSG00000003949	Hlf	2819.05	0.389203	0.0416809	9.3377	2.25373e-19
ENSMUSG00000062591	Tubb4a	2881.67	0.388892	0.0684557	5.68092	5.53043e-08
ENSMUSG00000095403	Gm21092	898.721	0.3884	0.100953	3.84735	0.00026695
ENSMUSG00000059208	Hnrnpm	987.391	0.387363	0.104134	3.71983	0.000429736
ENSMUSG00000039917	Rhbdd2	573.27	0.38677	0.0570865	6.77516	8.29459e-11
ENSMUSG00000051790	Nlgn2	1624.95	0.386484	0.0763741	5.06041	1.39815e-06
ENSMUSG00000029674	Limk1	596.249	0.386352	0.0356446	10.839	1.17534e-25
ENSMUSG00000035569	Ankrd11	2427.13	0.385481	0.0369273	10.4389	6.85957e-24
ENSMUSG00000072694	1500011B03Rik	651.568	0.384593	0.0586399	6.55856	3.29312e-10
ENSMUSG00000020029	Nudt4	2880.61	0.383329	0.0491433	7.80023	6.72592e-14
ENSMUSG00000064354	mt-Co2	54780.7	0.383159	0.0589311	6.50182	4.71179e-10
ENSMUSG00000016763	Scube1	732.956	0.383149	0.0591827	6.47401	5.61856e-10
ENSMUSG00000038453	Srcin1	2409.78	0.382686	0.0646807	5.91654	1.5041e-08
ENSMUSG00000028830	AU040320	672.421	0.382568	0.0619917	6.17128	3.43665e-09
ENSMUSG00000006307	Kmt2b	584.04	0.382062	0.0712836	5.35975	3.10062e-07
ENSMUSG00000045216	Hs6st1	628.089	0.381744	0.052664	7.24867	3.49586e-12
ENSMUSG00000022517	Mgrn1	1560.41	0.3815	0.0539447	7.07206	1.15848e-11
ENSMUSG00000062044	Lmtk3	848.471	0.381309	0.108442	3.51624	0.000886062
ENSMUSG00000001910	Nacc1	1098.06	0.381177	0.0428688	8.89173	1.10737e-17
ENSMUSG00000029559	2210016L21Rik	632.306	0.380934	0.0471126	8.0856	7.64929e-15
ENSMUSG00000022474	Pmm1	983.331	0.380013	0.0609199	6.23792	2.3176e-09
ENSMUSG00000024474	Ik	759.259	0.37995	0.0490873	7.74029	1.03876e-13
ENSMUSG00000028920	Fbxo42	624.588	0.379913	0.0474685	8.00348	1.43174e-14
ENSMUSG00000036698	Ago2	2183.51	0.379111	0.0423967	8.94199	7.30175e-18
ENSMUSG00000024949	Sf1	901.551	0.378419	0.0517492	7.31255	2.2341e-12
ENSMUSG00000040035	Disp2	3705.1	0.378378	0.0527186	7.17731	5.73341e-12
ENSMUSG00000058975	Kcnc1	1613.03	0.378302	0.0589644	6.41576	7.99448e-10
ENSMUSG00000013033	Adgrl1	8264.32	0.37817	0.053137	7.11688	8.52971e-12
ENSMUSG00000053877	Srcap	766.52	0.377368	0.0493966	7.63956	2.17966e-13
ENSMUSG00000021972	Hmbox1	721.755	0.377316	0.0349882	10.7841	2.0423e-25
ENSMUSG00000021217	Tshz3	663.363	0.376265	0.0756382	4.97453	2.10059e-06
ENSMUSG00000001248	Gramd1a	677.299	0.376041	0.0435611	8.63249	9.63992e-17
ENSMUSG00000024283	Wac	1487.99	0.375848	0.0427753	8.78657	2.65292e-17
ENSMUSG00000032356	Rasgrf1	3082	0.375482	0.0541959	6.92823	3.07796e-11
ENSMUSG00000002546	Golga2	1045.01	0.375387	0.0359696	10.4362	7.0049e-24
ENSMUSG00000032042	Srpr	521.019	0.375303	0.0524257	7.15877	6.44277e-12
ENSMUSG00000028838	Extl1	656.221	0.375114	0.0764562	4.90626	2.91534e-06
ENSMUSG00000019146	Cacng2	704.964	0.374576	0.0536244	6.98517	2.11564e-11
ENSMUSG00000032481	Smarcc1	588.862	0.373379	0.0745517	5.00831	1.78518e-06
ENSMUSG00000021061	Sptb	2580.83	0.373375	0.0438009	8.52437	2.33833e-16
ENSMUSG00000048799	Cep120	633.545	0.373315	0.0443922	8.40947	6.00453e-16
ENSMUSG00000002496	Tsc2	1219.63	0.372922	0.0538954	6.91936	3.26008e-11
ENSMUSG00000019843	Fyn	970.092	0.372622	0.0462468	8.05724	9.5434e-15
ENSMUSG00000003363	Pld3	5163.34	0.37135	0.0473825	7.83728	5.09103e-14
ENSMUSG00000038026	Kcnj9	1212.91	0.370321	0.0447843	8.26899	1.82993e-15
ENSMUSG00000089704	Galnt2	530.218	0.369968	0.089134	4.1507	8.15416e-05
ENSMUSG00000039809	Gabbr2	3973.47	0.369857	0.0504073	7.33736	1.87111e-12
ENSMUSG00000030410	Dmwd	845.508	0.36912	0.0545774	6.76323	8.97474e-11
ENSMUSG00000063511	Snrnp70	1330.06	0.368876	0.0668859	5.515	1.36172e-07
ENSMUSG00000053716	Dusp7	730.952	0.3688	0.0764378	4.82484	4.27922e-06
ENSMUSG00000059291	Rpl11	1232.19	0.368614	0.12374	2.97893	0.00506473
ENSMUSG00000021910	Nisch	4508.64	0.368481	0.0276802	13.312	3.52106e-38
ENSMUSG00000051343	Rab11fip5	855.499	0.368398	0.0540339	6.8179	6.38149e-11
ENSMUSG00000028106	Rprd2	866.64	0.368137	0.0484545	7.59757	2.96402e-13
ENSMUSG00000001424	Snd1	825.586	0.367954	0.0482002	7.63387	2.26981e-13
ENSMUSG00000040225	Prrc2c	3965.03	0.367659	0.0362085	10.1539	1.1523e-22
ENSMUSG00000055932	Fto	1629.21	0.367562	0.0460163	7.98763	1.61113e-14
ENSMUSG00000015094	Npdc1	1135.89	0.366732	0.0260152	14.0969	1.01275e-42
ENSMUSG00000019302	Atp6v0a1	5183	0.366667	0.0457015	8.0231	1.23374e-14
ENSMUSG00000022191	Drosha	1053.25	0.366585	0.0484828	7.56114	3.84955e-13
ENSMUSG00000092274	Neat1	1754.47	0.366413	0.0612574	5.98153	1.03957e-08
ENSMUSG00000025417	Pip4k2c	1098.93	0.366262	0.0473228	7.73967	1.04193e-13
ENSMUSG00000021681	Aggf1	621.822	0.36604	0.0524101	6.98415	2.12562e-11
ENSMUSG00000030337	Vamp1	1699.73	0.365972	0.0639317	5.72442	4.3825e-08
ENSMUSG00000003518	Dusp3	2352.77	0.365703	0.032273	11.3316	6.58698e-28
ENSMUSG00000054008	Ndst1	1233.55	0.365689	0.0502218	7.28148	2.78e-12
ENSMUSG00000041607	Mbp	17656.6	0.365402	0.0827627	4.41505	2.69098e-05
ENSMUSG00000029106	Add1	3916.62	0.36461	0.0491822	7.41346	1.0872e-12
ENSMUSG00000042688	Mapk6	1078.01	0.364497	0.0375541	9.70593	7.91916e-21
ENSMUSG00000031537	Ikbkb	538.542	0.363784	0.0458774	7.92948	2.53468e-14
ENSMUSG00000053617	Sh3pxd2a	766.851	0.363311	0.0590502	6.15258	3.81853e-09
ENSMUSG00000021133	Susd6	516.93	0.363004	0.0587048	6.18355	3.19729e-09
ENSMUSG00000020261	Slc36a1	797.878	0.362689	0.0574131	6.31719	1.44816e-09
ENSMUSG00000053436	Mapk14	1161.18	0.362531	0.0349449	10.3744	1.28366e-23
ENSMUSG00000083863	Gm13341	823.818	0.362045	0.0580135	6.24071	2.28516e-09
ENSMUSG00000005338	Cadm3	3790.5	0.36198	0.0443085	8.16952	3.97051e-15
ENSMUSG00000038375	Trp53inp2	1145.59	0.361937	0.0668448	5.41458	2.32631e-07
ENSMUSG00000037855	Zfp365	5932.94	0.361731	0.0420437	8.60368	1.21844e-16
ENSMUSG00000022443	Myh9	1419.64	0.361438	0.0465917	7.75757	9.1693e-14
ENSMUSG00000056427	Slit3	627.759	0.361256	0.0569864	6.33934	1.2657e-09
ENSMUSG00000044024	Rell2	844.341	0.361	0.0704942	5.12099	1.03895e-06
ENSMUSG00000064368	mt-Nd6	1556.44	0.36099	0.315544	1.14403	0.304908
ENSMUSG00000022521	Crebbp	2028.6	0.360905	0.0427688	8.4385	4.74865e-16
ENSMUSG00000063455	D630045J12Rik	1116.11	0.36047	0.0589661	6.11318	4.82663e-09
ENSMUSG00000022463	Srebf2	1573.65	0.359918	0.0511117	7.04179	1.43046e-11
ENSMUSG00000081534	Slc48a1	1059.11	0.359892	0.034792	10.3441	1.72434e-23
ENSMUSG00000029672	Fam3c	904.27	0.359731	0.0647821	5.55293	1.11003e-07
ENSMUSG00000021097	Clmn	993.267	0.35876	0.0995236	3.60478	0.000648977
ENSMUSG00000071659	Hnrnpul2	1991.54	0.358725	0.0485122	7.39453	1.23617e-12
ENSMUSG00000027195	Hsd17b12	625.767	0.357575	0.0536907	6.65991	1.74474e-10
ENSMUSG00000003344	Btbd2	612.744	0.356863	0.0498076	7.16482	6.1821e-12
ENSMUSG00000027405	Nop56	803.074	0.356443	0.0464479	7.67404	1.70352e-13
ENSMUSG00000039367	Sec24c	734.623	0.356408	0.043933	8.11253	6.21383e-15
ENSMUSG00000038014	Fam120a	2085.94	0.356336	0.0405045	8.79745	2.43836e-17
ENSMUSG00000032870	Smap2	979.096	0.355506	0.0517058	6.87556	4.38003e-11
ENSMUSG00000034135	Sik3	1387.6	0.355328	0.0467081	7.60742	2.76137e-13
ENSMUSG00000042671	Rgs8	1025.3	0.354378	0.0466725	7.59287	3.06256e-13
ENSMUSG00000034675	Dbn1	1752.58	0.354283	0.0435657	8.13214	5.31051e-15
ENSMUSG00000041708	Mpped1	1908.67	0.354031	0.0591192	5.98843	9.98129e-09
ENSMUSG00000038369	Ncoa6	829.423	0.353291	0.0524255	6.73891	1.05119e-10
ENSMUSG00000037217	Syn1	2224.49	0.352425	0.0713341	4.94048	2.47691e-06
ENSMUSG00000032816	Igdcc4	505.088	0.352379	0.0528822	6.66348	1.70483e-10
ENSMUSG00000029192	Tbc1d14	599.274	0.351662	0.0759795	4.62838	1.04971e-05
ENSMUSG00000025369	Smarcc2	2039.19	0.351544	0.0449012	7.8293	5.40352e-14
ENSMUSG00000042834	Nrep	612.178	0.349886	0.136245	2.56806	0.0162714
ENSMUSG00000034402	Kcnh5	1316.43	0.349579	0.0591396	5.91108	1.55096e-08
ENSMUSG00000022208	Jph4	1347.1	0.349414	0.0777336	4.49501	1.89663e-05
ENSMUSG00000037703	Lzts3	2772.07	0.349219	0.0541482	6.44931	6.52481e-10
ENSMUSG00000020704	Asic2	603.479	0.349203	0.0387397	9.01408	3.9563e-18
ENSMUSG00000000131	Xpo6	1322.8	0.348935	0.0489575	7.12732	7.9521e-12
ENSMUSG00000029613	Eif2ak1	612.926	0.348573	0.0430075	8.10492	6.58543e-15
ENSMUSG00000037887	Dusp8	1227.42	0.348544	0.0701342	4.96966	2.14899e-06
ENSMUSG00000028367	Txn1	572.107	0.348502	0.0513828	6.78247	7.96213e-11
ENSMUSG00000026442	Nfasc	2768.79	0.348451	0.0511349	6.81434	6.52508e-11
ENSMUSG00000027223	Mapk8ip1	2909.71	0.34844	0.0334568	10.4146	8.47316e-24
ENSMUSG00000078676	Casc3	500.37	0.34835	0.0652133	5.34171	3.40066e-07
ENSMUSG00000027270	Lamp5	1895.31	0.348295	0.1	3.48294	0.000995101
ENSMUSG00000052040	Klf13	1668.16	0.347875	0.0688211	5.05476	1.43383e-06
ENSMUSG00000050953	Gja1	1618.89	0.347347	0.0637973	5.44453	1.98178e-07
ENSMUSG00000032011	Thy1	3696.31	0.347149	0.0466787	7.437	9.26297e-13
ENSMUSG00000052928	Ctif	665.566	0.346904	0.0550116	6.30601	1.546e-09
ENSMUSG00000021248	Tmed10	1180.32	0.345897	0.0380538	9.08966	2.01601e-18
ENSMUSG00000026452	Syt2	1019.66	0.345168	0.0519379	6.64578	1.90524e-10
ENSMUSG00000032329	Hmg20a	849.475	0.344501	0.0406483	8.47518	3.52387e-16
ENSMUSG00000091421	Gm4202	956.399	0.3444	0.0836694	4.1162	9.35471e-05
ENSMUSG00000015749	Anp32e	976.078	0.344385	0.040923	8.41544	5.72177e-16
ENSMUSG00000025468	Caly	796.453	0.344381	0.0843004	4.08516	0.000106185
ENSMUSG00000020524	Gria1	4122.63	0.34339	0.0697931	4.92011	2.72881e-06
ENSMUSG00000034994	Eef2	9695.27	0.343335	0.0397502	8.63731	9.32297e-17
ENSMUSG00000022185	Acin1	1075.33	0.342996	0.0369818	9.27473	3.89925e-19
ENSMUSG00000036617	Etl4	1885.66	0.342873	0.050579	6.77895	8.11701e-11
ENSMUSG00000026478	Lamc1	533.112	0.342621	0.0440443	7.779	7.86371e-14
ENSMUSG00000041889	Shisa4	1008.09	0.342168	0.0522668	6.54656	3.53879e-10
ENSMUSG00000033615	Cplx1	3714.82	0.34131	0.0407793	8.36969	8.31288e-16
ENSMUSG00000032087	Dscaml1	529.469	0.341248	0.0690739	4.94033	2.47746e-06
ENSMUSG00000032875	Arhgef17	2365.23	0.341181	0.042572	8.01422	1.32051e-14
ENSMUSG00000024661	Fth1	8783.93	0.340696	0.0738856	4.61112	1.13608e-05
ENSMUSG00000032598	Nckipsd	518.074	0.340441	0.0696851	4.88542	3.21766e-06
ENSMUSG00000023927	Satb1	2232.75	0.340415	0.053246	6.39325	9.12435e-10
ENSMUSG00000017167	Cntnap1	2084.25	0.339771	0.0501169	6.77958	8.09352e-11
ENSMUSG00000042216	Sgsm1	1035.76	0.339591	0.0556875	6.09816	5.26978e-09
ENSMUSG00000035226	Rims4	966.179	0.338876	0.063998	5.2951	4.32417e-07
ENSMUSG00000024851	Pitpnm1	1732.04	0.338387	0.0595454	5.68284	5.47282e-08
ENSMUSG00000001855	Nup214	585.68	0.338168	0.0510215	6.62795	2.12589e-10
ENSMUSG00000079179	Rab10os	695.664	0.337765	0.0686105	4.92293	2.69132e-06
ENSMUSG00000020627	Klhl29	677.898	0.337759	0.061522	5.49006	1.5523e-07
ENSMUSG00000037373	Ctbp1	1491.69	0.33739	0.0465906	7.24158	3.67807e-12
ENSMUSG00000022456	2019-09-03	3370.16	0.336948	0.0415038	8.1185	5.92929e-15
ENSMUSG00000052026	Slc6a7	604.611	0.335936	0.0560182	5.99691	9.4981e-09
ENSMUSG00000013236	Ptprs	5394.86	0.335923	0.0417016	8.0554	9.66663e-15
ENSMUSG00000027894	Slc6a17	5185.08	0.335894	0.0470353	7.14132	7.22322e-12
ENSMUSG00000030020	Prickle2	3845.79	0.334885	0.0347409	9.6395	1.45736e-20
ENSMUSG00000034908	Sidt2	772.265	0.33478	0.0567928	5.89476	1.69283e-08
ENSMUSG00000029636	Wasf3	824.317	0.334253	0.0470248	7.10802	9.07037e-12
ENSMUSG00000006800	Sulf2	882.525	0.334017	0.046691	7.15377	6.65302e-12
ENSMUSG00000031865	Dctn1	3351.11	0.333023	0.0397067	8.38707	7.20935e-16
ENSMUSG00000022054	Nefm	1354.47	0.332965	0.0642151	5.18515	7.5633e-07
ENSMUSG00000026275	Ppp1r7	1346.23	0.332243	0.0456675	7.27526	2.9066e-12
ENSMUSG00000033545	Znrf1	1007.48	0.331628	0.0500194	6.62998	2.09925e-10
ENSMUSG00000017376	Nlk	1887.16	0.331604	0.0493745	6.71611	1.21935e-10
ENSMUSG00000041351	Rap1gap	2308.89	0.331507	0.0546637	6.06449	6.40468e-09
ENSMUSG00000054728	Phactr1	5130.22	0.331314	0.0386127	8.58045	1.47064e-16
ENSMUSG00000018547	Pip4k2b	1353.12	0.331255	0.0552661	5.99382	9.67248e-09
ENSMUSG00000039952	Dag1	819.552	0.330902	0.0416313	7.94838	2.19099e-14
ENSMUSG00000030678	Maz	679.951	0.330767	0.0656136	5.04113	1.53338e-06
ENSMUSG00000022883	Robo1	666.707	0.330712	0.0564926	5.85408	2.13614e-08
ENSMUSG00000040054	Baz2a	899.84	0.330483	0.0494726	6.68013	1.53605e-10
ENSMUSG00000046182	Gsg1l	505.675	0.329817	0.0616591	5.34903	3.27459e-07
ENSMUSG00000046160	Olig1	573.76	0.329422	0.0779453	4.22632	5.97639e-05
ENSMUSG00000030284	Creld1	573.486	0.329057	0.0453047	7.2632	3.15414e-12
ENSMUSG00000010453	Kansl3	622.203	0.32887	0.0426869	7.70423	1.3605e-13
ENSMUSG00000024617	Camk2a	13537.9	0.328434	0.0521625	6.29635	1.63271e-09
ENSMUSG00000025871	4833439L19Rik	1378.74	0.328233	0.0342312	9.5887	2.28793e-20
ENSMUSG00000018293	Pfn1	726.534	0.32812	0.0556436	5.89681	1.68007e-08
ENSMUSG00000102742	Pcdhga11	510.294	0.327836	0.117117	2.79922	0.00856867
ENSMUSG00000041263	Rusc1	1478.57	0.327823	0.0345942	9.47624	6.46192e-20
ENSMUSG00000038178	Slc43a2	709.325	0.327578	0.0614995	5.32651	3.67563e-07
ENSMUSG00000022037	Clu	5134.49	0.326767	0.0475775	6.86809	4.60953e-11
ENSMUSG00000022564	Grina	2781.1	0.326719	0.0526152	6.2096	2.73757e-09
ENSMUSG00000039195	1110008P14Rik	789.132	0.325697	0.0693697	4.69509	7.74979e-06
ENSMUSG00000024429	Gnl1	1308.24	0.325596	0.0789327	4.12499	9.03647e-05
ENSMUSG00000055003	Lrtm2	547.914	0.325146	0.083775	3.88118	0.000234521
ENSMUSG00000040860	Crocc	1018.18	0.324376	0.0772153	4.20093	6.63952e-05
ENSMUSG00000042682	Selenok	841.262	0.324124	0.108323	2.9922	0.00486204
ENSMUSG00000025855	Prkar1b	6190.13	0.324052	0.0592863	5.46588	1.76353e-07
ENSMUSG00000031765	Mt1	1740.23	0.323974	0.0636389	5.09082	1.20361e-06
ENSMUSG00000025153	Fasn	4050.32	0.323662	0.0468616	6.90676	3.53985e-11
ENSMUSG00000028565	Nfia	1031.69	0.323229	0.0541879	5.96497	1.14586e-08
ENSMUSG00000031523	Dlc1	1230.52	0.322264	0.0313349	10.2845	3.11857e-23
ENSMUSG00000030067	Foxp1	2705.3	0.322147	0.0501806	6.41975	7.81191e-10
ENSMUSG00000044708	Kcnj10	1110.73	0.321749	0.0833215	3.86153	0.000252321
ENSMUSG00000026918	Brd3	516.178	0.321585	0.0445058	7.22569	4.11013e-12
ENSMUSG00000052105	Mtcl1	1933.57	0.320616	0.0400479	8.00582	1.41081e-14
ENSMUSG00000025404	R3hdm2	1631.18	0.320542	0.0571455	5.60922	8.18281e-08
ENSMUSG00000056211	R3hdm1	3808.68	0.320515	0.0527015	6.0817	5.81466e-09
ENSMUSG00000075595	Zfp652	1247.45	0.320304	0.0359979	8.89783	1.05868e-17
ENSMUSG00000097545	Mir124a-1hg	1391.95	0.320009	0.0686421	4.66199	9.02197e-06
ENSMUSG00000042744	Gm15800	4161.72	0.319793	0.036263	8.81872	2.06907e-17
ENSMUSG00000046093	Hpcal4	8430.9	0.319446	0.0556895	5.73621	4.11336e-08
ENSMUSG00000020387	Jade2	1014.21	0.31917	0.0543162	5.87615	1.88369e-08
ENSMUSG00000048911	Rnf24	644.573	0.318737	0.0508697	6.26575	1.96137e-09
ENSMUSG00000049804	Armcx4	1021.26	0.318512	0.056402	5.64718	6.68329e-08
ENSMUSG00000051855	Mest	942.25	0.318383	0.073735	4.31794	4.07721e-05
ENSMUSG00000025586	Cpeb1	865.434	0.318311	0.0456803	6.96823	2.3613e-11
ENSMUSG00000030352	Tspan9	493.747	0.318181	0.0537568	5.91891	1.48508e-08
ENSMUSG00000022812	Gsk3b	4737.61	0.31816	0.0327195	9.72386	6.74301e-21
ENSMUSG00000041528	Rnf123	620.47	0.317995	0.041944	7.58141	3.32807e-13
ENSMUSG00000026074	Map4k4	1311.72	0.317783	0.0346388	9.1742	9.65689e-19
ENSMUSG00000042873	Lhfpl4	1012.65	0.317737	0.0588023	5.40348	2.46832e-07
ENSMUSG00000035325	Sec31a	1165.07	0.317627	0.0365883	8.68109	6.48263e-17
ENSMUSG00000020994	Pnn	864.705	0.317425	0.075325	4.21407	6.2902e-05
ENSMUSG00000057637	Prdm2	728.639	0.317341	0.0444335	7.14192	7.20163e-12
ENSMUSG00000021978	Extl3	2189.3	0.316042	0.04267	7.40667	1.13704e-12
ENSMUSG00000008855	Hdac5	1372.12	0.315392	0.0575936	5.47617	1.671e-07
ENSMUSG00000029512	Ulk1	616.585	0.315294	0.0664409	4.74548	6.17238e-06
ENSMUSG00000002489	Tiam1	1360.7	0.315031	0.0741933	4.24609	5.51049e-05
ENSMUSG00000030557	Mef2a	2798.8	0.314612	0.0324774	9.68711	9.40222e-21
ENSMUSG00000022791	Tnk2	1764.25	0.313532	0.0579047	5.41462	2.32631e-07
ENSMUSG00000052707	Tnrc6a	1251.4	0.313338	0.0473636	6.61559	2.28054e-10
ENSMUSG00000044117	2900011O08Rik	1683.67	0.313036	0.0508564	6.15529	3.76058e-09
ENSMUSG00000034926	Dhcr24	939.164	0.312863	0.0471326	6.63793	2.00273e-10
ENSMUSG00000020720	Psmd12	615.327	0.312361	0.0746443	4.18467	7.10438e-05
ENSMUSG00000042406	Atf4	1106.86	0.311728	0.0637884	4.8869	3.19533e-06
ENSMUSG00000004980	Hnrnpa2b1	3168.52	0.311319	0.0891658	3.49146	0.000965298
ENSMUSG00000048644	Ctxn1	1147.51	0.311286	0.0618311	5.03445	1.57838e-06
ENSMUSG00000034312	Iqsec1	3379.03	0.311235	0.0411853	7.55693	3.96228e-13
ENSMUSG00000024220	Zfp523	686.804	0.311081	0.0558869	5.56626	1.03209e-07
ENSMUSG00000003378	Grik5	1176.41	0.310526	0.0826055	3.75915	0.000370693
ENSMUSG00000030770	Parva	623.296	0.310257	0.0480804	6.45289	6.3995e-10
ENSMUSG00000102252	Snrpn	7555.73	0.310249	0.0586045	5.29393	4.34607e-07
ENSMUSG00000024350	Dnajc18	1460.62	0.310022	0.0436976	7.09471	9.91882e-12
ENSMUSG00000021819	Zswim8	1326.19	0.309514	0.0455414	6.79633	7.31302e-11
ENSMUSG00000022565	Plec	5060.09	0.309461	0.0429788	7.20032	4.88669e-12
ENSMUSG00000009406	Elk1	486.982	0.309412	0.0639051	4.84174	3.95687e-06
ENSMUSG00000029603	Dtx1	532.669	0.309039	0.0572757	5.39564	2.56978e-07
ENSMUSG00000024588	Fech	601.482	0.308776	0.0430537	7.17188	5.93084e-12
ENSMUSG00000022498	Txndc11	619.162	0.308596	0.0453883	6.79902	7.20435e-11
ENSMUSG00000059149	Mfsd4a	672.689	0.308545	0.0551531	5.59434	8.8776e-08
ENSMUSG00000038884	A230050P20Rik	587.861	0.308305	0.0445548	6.91968	3.25693e-11
ENSMUSG00000086968	4933431E20Rik	1044.45	0.308251	0.0498876	6.17891	3.28953e-09
ENSMUSG00000022415	Syngr1	4420.57	0.30781	0.0553079	5.56538	1.03661e-07
ENSMUSG00000038437	Mllt6	2378.81	0.307675	0.0519875	5.91825	1.4898e-08
ENSMUSG00000063873	Slc24a3	936.54	0.307525	0.0469522	6.54974	3.47066e-10
ENSMUSG00000006586	Runx1t1	613.517	0.307277	0.044323	6.93267	3.00247e-11
ENSMUSG00000028931	Kcnab2	3502.97	0.306977	0.0530806	5.78322	3.16695e-08
ENSMUSG00000023473	Celsr3	1567.99	0.306237	0.053262	5.74964	3.82593e-08
ENSMUSG00000031996	Aplp2	5595.64	0.306023	0.0321867	9.50774	4.84696e-20
ENSMUSG00000000568	Hnrnpd	1380.42	0.305862	0.055587	5.50241	1.45544e-07
ENSMUSG00000014498	Ankrd52	644.743	0.305526	0.0683221	4.47185	2.09566e-05
ENSMUSG00000000184	Ccnd2	891.665	0.305409	0.0589141	5.18398	7.60136e-07
ENSMUSG00000027303	Ptpra	1494	0.305315	0.0471961	6.46907	5.77454e-10
ENSMUSG00000020932	Gfap	642.135	0.305304	0.126349	2.41636	0.0241647
ENSMUSG00000024958	Gpr137	493.699	0.305174	0.0854042	3.57329	0.000724391
ENSMUSG00000024127	Prepl	4567.59	0.304524	0.0373712	8.14863	4.65569e-15
ENSMUSG00000030376	Slc8a2	2339.01	0.304089	0.0493574	6.16095	3.64504e-09
ENSMUSG00000019960	Dusp6	1092.3	0.304084	0.0843088	3.60679	0.000644209
ENSMUSG00000052727	Map1b	23070.7	0.303949	0.0425366	7.14559	7.04149e-12
ENSMUSG00000048458	Fam212b	1198.92	0.303795	0.0454103	6.69001	1.43921e-10
ENSMUSG00000002981	Clptm1	1423.11	0.303609	0.064398	4.71457	7.10394e-06
ENSMUSG00000055980	Irs1	620.53	0.303382	0.0449248	6.75311	9.56689e-11
ENSMUSG00000038902	Pogz	753.198	0.302731	0.0432352	7.00196	1.88968e-11
ENSMUSG00000045287	Rtn4rl1	783.711	0.302412	0.0393903	7.67732	1.66351e-13
ENSMUSG00000032571	Pik3r4	695.057	0.301951	0.039329	7.67756	1.66346e-13
ENSMUSG00000016349	Eef1a2	7982.22	0.301843	0.0322376	9.36307	1.80289e-19
ENSMUSG00000002948	Map2k7	835.064	0.301808	0.0507358	5.94862	1.25362e-08
ENSMUSG00000028804	Csmd2	1427.37	0.301588	0.0565759	5.33067	3.59474e-07
ENSMUSG00000037465	Klf10	537.839	0.301375	0.0930338	3.23942	0.00224097
ENSMUSG00000034656	Cacna1a	2788.13	0.301306	0.0496662	6.06662	6.32614e-09
ENSMUSG00000026028	Trak2	2990.06	0.30115	0.0306331	9.83087	2.4961e-21
ENSMUSG00000080316	Spaca6	549.183	0.301058	0.0484521	6.21352	2.67746e-09
ENSMUSG00000069729	Arid1b	1513.46	0.300833	0.0341488	8.80948	2.21125e-17
ENSMUSG00000020918	Kat2a	508.611	0.300743	0.0579842	5.18665	7.50757e-07
ENSMUSG00000029330	Cds1	1445.27	0.300465	0.0647999	4.63682	1.00987e-05
ENSMUSG00000051695	Pcbp1	726.523	0.3004	0.0753836	3.98495	0.000158171
ENSMUSG00000030898	Cckbr	510.884	0.300182	0.054025	5.55635	1.0901e-07
ENSMUSG00000022212	Cpne6	561.865	0.299995	0.0896057	3.34795	0.00156605
ENSMUSG00000046982	Tshz1	523.382	0.299364	0.0745631	4.0149	0.000140557
ENSMUSG00000042675	Ypel3	963.233	0.298823	0.032762	9.12105	1.54341e-18
ENSMUSG00000036585	Fgf1	593.682	0.298617	0.041446	7.20497	4.74386e-12
ENSMUSG00000041020	Map7d2	1568.66	0.298133	0.0475764	6.26642	1.95489e-09
ENSMUSG00000045482	Trrap	3508.2	0.298082	0.0450476	6.61705	2.26324e-10
ENSMUSG00000042790	Rnf214	822.99	0.297272	0.0434524	6.84132	5.49118e-11
ENSMUSG00000058756	Thra	4824.7	0.296982	0.058034	5.11738	1.05685e-06
ENSMUSG00000020149	Rab1a	2223.18	0.296924	0.0325969	9.10895	1.70056e-18
ENSMUSG00000025223	Ldb1	702.924	0.296898	0.0437871	6.78048	8.05292e-11
ENSMUSG00000038831	Ralgps1	1193.19	0.296528	0.0479404	6.18535	3.16685e-09
ENSMUSG00000038576	Susd4	1128.69	0.296431	0.0589182	5.03123	1.60039e-06
ENSMUSG00000038248	Sobp	552.682	0.296125	0.0555155	5.33409	3.53712e-07
ENSMUSG00000092341	Malat1	264058	0.295149	0.050933	5.79485	2.9712e-08
ENSMUSG00000025085	Ablim1	1810.37	0.294793	0.0426075	6.91882	3.26829e-11
ENSMUSG00000022237	Ankrd33b	2029.5	0.294675	0.0525642	5.606	8.33012e-08
ENSMUSG00000041729	Coro2b	1006.84	0.294474	0.0670874	4.38941	3.00822e-05
ENSMUSG00000017210	Med24	1204.45	0.294415	0.0638753	4.60922	1.14536e-05
ENSMUSG00000069601	Ank3	10162.2	0.294129	0.0351568	8.3662	8.54048e-16
ENSMUSG00000051375	Pcdh1	2073.13	0.294119	0.0677586	4.34069	3.71162e-05
ENSMUSG00000029673	Auts2	1038.76	0.293893	0.0621618	4.72787	6.68248e-06
ENSMUSG00000024548	Setbp1	570.86	0.293268	0.05022	5.83966	2.31635e-08
ENSMUSG00000071657	Bscl2	698.213	0.293195	0.0468195	6.26225	2.00398e-09
ENSMUSG00000043940	Wdfy3	5455.18	0.292975	0.0318958	9.1854	8.76953e-19
ENSMUSG00000048537	Phldb1	1352.37	0.292929	0.0594778	4.92503	2.66417e-06
ENSMUSG00000028467	Gba2	760.714	0.292738	0.0382688	7.64953	2.0282e-13
ENSMUSG00000089945	Pakap	601.738	0.292086	0.157328	1.85654	0.0865013
ENSMUSG00000024862	Klc2	1804.53	0.291867	0.0310465	9.40094	1.28575e-19
ENSMUSG00000025630	Hprt	1335.73	0.291676	0.0369247	7.89923	3.17944e-14
ENSMUSG00000034216	Vps18	631.11	0.291662	0.0440204	6.62561	2.15501e-10
ENSMUSG00000070000	Fcho1	780.232	0.291311	0.0459503	6.3397	1.264e-09
ENSMUSG00000031149	Praf2	582.103	0.290421	0.0546065	5.31843	3.8375e-07
ENSMUSG00000022103	Gfra2	504.878	0.290376	0.0611958	4.74503	6.18294e-06
ENSMUSG00000030084	Plxna1	1552.39	0.290321	0.0581153	4.99561	1.89678e-06
ENSMUSG00000039501	Znfx1	1464.26	0.289968	0.044109	6.57389	2.98412e-10
ENSMUSG00000043857	Mgat5b	714.499	0.2898	0.0605255	4.78805	5.06503e-06
ENSMUSG00000037625	Cldn11	1537.66	0.289751	0.0753894	3.84338	0.000270642
ENSMUSG00000038034	Igsf8	1701.39	0.289423	0.049102	5.89433	1.69588e-08
ENSMUSG00000014602	Kif1a	15325.7	0.289181	0.0374856	7.71446	1.26282e-13
ENSMUSG00000028760	Eif4g3	3156.47	0.28913	0.0382871	7.55162	4.12022e-13
ENSMUSG00000022416	Cacna1i	2140.77	0.288998	0.0433474	6.66702	1.67187e-10
ENSMUSG00000028078	Dclk2	595.584	0.288918	0.0612343	4.71824	6.99153e-06
ENSMUSG00000032187	Smarca4	1812.21	0.288307	0.0380479	7.57748	3.42434e-13
ENSMUSG00000069806	Cacng7	525.134	0.288204	0.126891	2.27127	0.0345871
ENSMUSG00000039275	Foxk2	1463.41	0.288029	0.0376519	7.64979	2.02767e-13
ENSMUSG00000016018	Skiv2l2	774.433	0.287999	0.0768352	3.74827	0.000385788
ENSMUSG00000021756	Il6st	1287.61	0.287831	0.030202	9.53018	3.98677e-20
ENSMUSG00000017493	Igfbp4	898.338	0.287176	0.0515419	5.5717	1.00327e-07
ENSMUSG00000005873	Reep5	3774.71	0.286533	0.0292585	9.79316	3.56889e-21
ENSMUSG00000034714	Ttyh2	525.816	0.286484	0.0893215	3.20734	0.0024756
ENSMUSG00000000346	Dazap2	863.166	0.286146	0.0313733	9.12067	1.54341e-18
ENSMUSG00000042978	Sbk1	808.378	0.286029	0.0470977	6.0731	6.09174e-09
ENSMUSG00000039159	Ube2h	1534.93	0.285785	0.0259819	10.9994	2.24345e-26
ENSMUSG00000020721	Helz	1585.39	0.285574	0.035281	8.09426	7.17283e-15
ENSMUSG00000025571	Tnrc6c	1877.97	0.285248	0.0373293	7.64138	2.15288e-13
ENSMUSG00000045427	Hnrnph2	1912.02	0.28476	0.075213	3.78604	0.000335699
ENSMUSG00000023106	Denr	546.154	0.284754	0.0725423	3.92535	0.00019859
ENSMUSG00000028863	Meaf6	823.415	0.284488	0.0523633	5.43296	2.10897e-07
ENSMUSG00000024948	Map4k2	651.534	0.284436	0.0594024	4.78829	5.06187e-06
ENSMUSG00000029120	Ppp2r2c	6752.93	0.284361	0.0388537	7.31876	2.1364e-12
ENSMUSG00000022419	Deptor	553.879	0.284012	0.0616608	4.60604	1.16168e-05
ENSMUSG00000036158	Prickle1	1328.04	0.283953	0.0419496	6.76891	8.65043e-11
ENSMUSG00000025555	Farp1	862	0.283648	0.0405642	6.99258	2.015e-11
ENSMUSG00000027350	Chgb	3487.04	0.283536	0.0543795	5.21403	6.52862e-07
ENSMUSG00000051510	Mafg	1092.25	0.283475	0.0427081	6.63749	2.00411e-10
ENSMUSG00000029550	Sppl3	903.152	0.283425	0.0485413	5.83884	2.32602e-08
ENSMUSG00000006205	Htra1	1054.89	0.282575	0.0528327	5.34849	3.28227e-07
ENSMUSG00000033253	Szt2	912.844	0.282368	0.0524506	5.38352	2.73795e-07
ENSMUSG00000022994	Adcy6	655.087	0.282231	0.0490248	5.75689	3.67661e-08
ENSMUSG00000009073	Nf2	881.355	0.282205	0.0304134	9.27895	3.76271e-19
ENSMUSG00000000631	Myo18a	2338.2	0.281822	0.0339381	8.30402	1.40455e-15
ENSMUSG00000028843	Sh3bgrl3	687.018	0.281808	0.0448268	6.2866	1.73157e-09
ENSMUSG00000025422	Agap2	6978.86	0.281345	0.0458598	6.13489	4.24928e-09
ENSMUSG00000030256	Bhlhe41	529.257	0.280739	0.0717487	3.91281	0.000207729
ENSMUSG00000034413	Neurl1b	961.149	0.28042	0.0602898	4.6512	9.47264e-06
ENSMUSG00000034075	Zdhhc5	730.037	0.280415	0.0373423	7.50931	5.57203e-13
ENSMUSG00000017740	Slc12a5	7103.51	0.280166	0.03736	7.49909	5.98362e-13
ENSMUSG00000033595	Lgi3	1219.92	0.279921	0.0400249	6.99366	2.00224e-11
ENSMUSG00000068740	Celsr2	4085.21	0.279719	0.0535037	5.22803	6.08434e-07
ENSMUSG00000058153	Sez6l	2456.26	0.279611	0.0422013	6.62563	2.15501e-10
ENSMUSG00000040249	Lrp1	10267	0.278781	0.0353156	7.89398	3.30264e-14
ENSMUSG00000035357	Pdzrn3	596.573	0.277857	0.0575389	4.82904	4.19926e-06
ENSMUSG00000040543	Pitpnm3	1174.97	0.27782	0.061738	4.49999	1.85737e-05
ENSMUSG00000056966	Gjc3	536.198	0.277639	0.0620533	4.47419	2.0748e-05
ENSMUSG00000038495	Otud7b	925.967	0.277079	0.0357556	7.74926	9.73528e-14
ENSMUSG00000036026	Tmem63b	1188.21	0.276618	0.0430569	6.42448	7.59624e-10
ENSMUSG00000041720	Pi4ka	5595.7	0.276528	0.0320317	8.63296	9.62801e-17
ENSMUSG00000021262	Evl	529.43	0.275915	0.0434262	6.35365	1.16368e-09
ENSMUSG00000019873	Reep3	510.938	0.27526	0.0428395	6.42538	7.5673e-10
ENSMUSG00000041638	Gcn1l1	1363.38	0.274966	0.0374026	7.35151	1.68851e-12
ENSMUSG00000000902	Smarcb1	559.039	0.274244	0.043994	6.23365	2.37038e-09
ENSMUSG00000028519	Dab1	1104.66	0.274232	0.0439124	6.24498	2.22784e-09
ENSMUSG00000041592	Sdk2	650.814	0.273694	0.0620453	4.41119	2.73812e-05
ENSMUSG00000024456	Diaph1	587.869	0.273077	0.0485481	5.62487	7.52911e-08
ENSMUSG00000030741	Spns1	505.119	0.272986	0.0483329	5.64804	6.65978e-08
ENSMUSG00000032537	Ephb1	509.445	0.272795	0.0497807	5.47994	1.63919e-07
ENSMUSG00000039959	Hip1	713.891	0.272772	0.055733	4.89425	3.09037e-06
ENSMUSG00000030605	Mfge8	916.823	0.27242	0.0611182	4.45726	2.23574e-05
ENSMUSG00000055013	Agap1	1814.58	0.272316	0.0408613	6.66441	1.69599e-10
ENSMUSG00000000861	Bcl11a	1590.06	0.271837	0.0447928	6.06875	6.24792e-09
ENSMUSG00000021843	Ktn1	1044.4	0.271333	0.0460907	5.88692	1.7707e-08
ENSMUSG00000025246	Tbl1x	1138.11	0.270458	0.0290223	9.31898	2.65019e-19
ENSMUSG00000024855	Pacs1	595.615	0.270398	0.0530431	5.09769	1.16572e-06
ENSMUSG00000079562	Maea	736.273	0.27039	0.0424425	6.37073	1.04958e-09
ENSMUSG00000055745	Ldoc1l	672.525	0.270225	0.0400077	6.75431	9.51026e-11
ENSMUSG00000032452	Clstn2	1569.46	0.270053	0.0432341	6.24629	2.21128e-09
ENSMUSG00000007944	Ttc9b	702.384	0.269459	0.0466649	5.77435	3.32532e-08
ENSMUSG00000047787	Flrt1	630.102	0.268867	0.0637976	4.21437	6.28447e-05
ENSMUSG00000056596	Trnp1	1204.04	0.268839	0.0522782	5.14246	9.34217e-07
ENSMUSG00000056158	Car10	1365.88	0.268746	0.0482087	5.57464	9.90038e-08
ENSMUSG00000001802	Lrp3	790.108	0.26868	0.046061	5.83313	2.39934e-08
ENSMUSG00000026833	Olfm1	6702.43	0.268601	0.0537593	4.99637	1.89043e-06
ENSMUSG00000032402	Smad3	838.496	0.268358	0.0612778	4.37936	3.1431e-05
ENSMUSG00000018661	Cog1	551.173	0.268277	0.0504126	5.32162	3.77324e-07
ENSMUSG00000038267	Slc22a23	1003.88	0.268189	0.0351882	7.62157	2.48818e-13
ENSMUSG00000000787	Ddx3x	4525.48	0.267921	0.0531766	5.03833	1.55041e-06
ENSMUSG00000022314	Rad21	1305.85	0.267677	0.0325013	8.2359	2.36764e-15
ENSMUSG00000030357	Fkbp4	1078.64	0.266444	0.0627107	4.24879	5.44945e-05
ENSMUSG00000040687	Madd	3164.57	0.266412	0.0307176	8.67295	6.9425e-17
ENSMUSG00000009079	Ewsr1	2549.59	0.266252	0.0394461	6.74975	9.77896e-11
ENSMUSG00000004530	Coro1c	839.094	0.266221	0.0412468	6.45434	6.3451e-10
ENSMUSG00000027189	Trim44	4907.28	0.265944	0.0405999	6.55036	3.46018e-10
ENSMUSG00000006435	Neurl1a	1106.99	0.265794	0.100398	2.64739	0.0131129
ENSMUSG00000029648	Flt1	839.286	0.265596	0.0399355	6.65061	1.84796e-10
ENSMUSG00000078794	Dact3	1118.93	0.265526	0.0551907	4.81107	4.55976e-06
ENSMUSG00000021738	Atxn7	588.595	0.265485	0.0441076	6.01904	8.32898e-09
ENSMUSG00000026933	Camsap1	2045.02	0.265404	0.0382653	6.93588	2.93892e-11
ENSMUSG00000041977	Arhgef11	1389.83	0.264684	0.0415779	6.36599	1.07818e-09
ENSMUSG00000003072	Atp5d	1285.04	0.264542	0.0367582	7.19682	4.99926e-12
ENSMUSG00000027131	Emc4	764.635	0.26439	0.0813093	3.25166	0.00215171
ENSMUSG00000001847	Rac1	3307.98	0.26419	0.0283358	9.32354	2.56539e-19
ENSMUSG00000025025	Mxi1	912.178	0.264149	0.0463096	5.70398	4.89372e-08
ENSMUSG00000018412	Kansl1	1428.9	0.264026	0.0328962	8.02604	1.20974e-14
ENSMUSG00000020331	Hcn2	1382.46	0.263508	0.0375367	7.01999	1.66334e-11
ENSMUSG00000029095	Ablim2	1741.38	0.262908	0.0579828	4.53424	1.5918e-05
ENSMUSG00000006651	Aplp1	5788.92	0.262777	0.0581794	4.51667	1.72205e-05
ENSMUSG00000028796	Phc2	579.237	0.262626	0.0855184	3.07099	0.00381027
ENSMUSG00000037331	Larp1	1414.44	0.262593	0.0441409	5.94899	1.25186e-08
ENSMUSG00000055239	Kcmf1	810.98	0.262268	0.0434444	6.03688	7.51055e-09
ENSMUSG00000033389	Arhgap44	1272.28	0.262218	0.0377051	6.95444	2.59046e-11
ENSMUSG00000004897	Hdgf	1032.58	0.262067	0.0578176	4.53266	1.603e-05
ENSMUSG00000066306	Numa1	1460.29	0.261819	0.0392688	6.66737	1.6699e-10
ENSMUSG00000056820	Tsnax	2196.26	0.261723	0.0633797	4.12944	8.87502e-05
ENSMUSG00000036955	Kif1bp	1720.02	0.261547	0.0419062	6.24124	2.27955e-09
ENSMUSG00000065911	Gm24447	36439.8	0.261337	0.21845	1.19632	0.281584
ENSMUSG00000066607	6030419C18Rik	1066.55	0.26133	0.0504372	5.18128	7.69749e-07
ENSMUSG00000031029	Eif3f	593.973	0.260831	0.0534883	4.87641	3.36235e-06
ENSMUSG00000032279	Idh3a	2290.33	0.260354	0.0637873	4.0816	0.000107638
ENSMUSG00000066036	Ubr4	5245.19	0.260285	0.0397822	6.54274	3.62138e-10
ENSMUSG00000045636	Mtus1	539.792	0.260134	0.0509255	5.10813	1.10722e-06
ENSMUSG00000040661	Rad54l2	498.285	0.259708	0.0448623	5.78899	3.06711e-08
ENSMUSG00000037210	Fam193a	744.139	0.259433	0.0453967	5.71479	4.6239e-08
ENSMUSG00000019494	Cops6	566.087	0.259212	0.0552786	4.68919	7.97252e-06
ENSMUSG00000020664	Dld	1338.91	0.258606	0.0989014	2.61479	0.0143369
ENSMUSG00000029265	Dr1	621.508	0.258472	0.0379182	6.81658	6.43248e-11
ENSMUSG00000032946	Rasgrp2	630.362	0.258345	0.0871728	2.96359	0.00530234
ENSMUSG00000033326	Kdm4a	628.832	0.258333	0.0370027	6.98146	2.16362e-11
ENSMUSG00000006276	Eps15l1	526.67	0.258323	0.0358803	7.19958	4.90636e-12
ENSMUSG00000021279	Cdc42bpb	2196.92	0.257886	0.0469029	5.49829	1.48673e-07
ENSMUSG00000029640	Usp12	1118.34	0.257673	0.0483063	5.33415	3.53712e-07
ENSMUSG00000051495	Irf2bp2	1187.66	0.257287	0.0508612	5.05861	1.41032e-06
ENSMUSG00000020152	Actr2	4137.04	0.257202	0.0263942	9.74463	5.55409e-21
ENSMUSG00000019978	Epb41l2	845.497	0.256975	0.0404855	6.34734	1.20884e-09
ENSMUSG00000038615	Nfe2l1	3693.61	0.256959	0.0380193	6.75866	9.25182e-11
ENSMUSG00000035596	Mboat7	1311.07	0.25694	0.0434967	5.90711	1.58487e-08
ENSMUSG00000003360	Ddx23	754.359	0.256544	0.0362171	7.0835	1.07111e-11
ENSMUSG00000031513	Leprotl1	925.874	0.255598	0.0507274	5.03867	1.54861e-06
ENSMUSG00000074656	Eif2s2	786.5	0.255356	0.0996957	2.56136	0.0165697
ENSMUSG00000020196	Cabin1	1037.67	0.25529	0.0566661	4.50516	1.81358e-05
ENSMUSG00000033214	Slitrk5	1156.04	0.254769	0.0382158	6.6666	1.67482e-10
ENSMUSG00000042185	Nfrkb	571.461	0.254733	0.0395837	6.4353	7.11126e-10
ENSMUSG00000027678	Ncoa3	928.193	0.253717	0.0332552	7.62941	2.34553e-13
ENSMUSG00000039218	Srrm2	7997.94	0.253682	0.057403	4.41931	2.64232e-05
ENSMUSG00000035953	Tmem55b	550.686	0.253102	0.0415401	6.09294	5.43082e-09
ENSMUSG00000022957	Itsn1	2278.55	0.252445	0.0309635	8.15299	4.51107e-15
ENSMUSG00000021182	Ccdc88c	509.968	0.252115	0.0496025	5.08269	1.25321e-06
ENSMUSG00000026959	Grin1	4604.53	0.251905	0.0385797	6.52946	3.93625e-10
ENSMUSG00000001151	Pcnt	734.111	0.251727	0.0376155	6.6921	1.42209e-10
ENSMUSG00000044636	Csrnp2	503.666	0.251396	0.0379087	6.63162	2.07875e-10
ENSMUSG00000029060	Mib2	817.96	0.250957	0.0568095	4.41752	2.66179e-05
ENSMUSG00000047248	C2cd3	587.272	0.250947	0.0526941	4.76233	5.72144e-06
ENSMUSG00000033953	Ppp3r1	12556.9	0.250543	0.0463275	5.40808	2.40901e-07
ENSMUSG00000026202	Tuba4a	4642.11	0.250448	0.0512252	4.88916	3.16597e-06
ENSMUSG00000034681	Rnps1	1008.87	0.250328	0.0478809	5.22814	6.08434e-07
ENSMUSG00000027508	Pag1	644.789	0.250159	0.0399924	6.25517	2.09308e-09
ENSMUSG00000040945	Rcc2	1043.5	0.24948	0.0462059	5.3993	2.52301e-07
ENSMUSG00000042429	Adora1	2228.81	0.249072	0.0278161	8.95423	6.60394e-18
ENSMUSG00000048076	Arf1	3661.5	0.248957	0.0504436	4.93536	2.53562e-06
ENSMUSG00000006675	P4htm	488.304	0.248771	0.0437733	5.68317	5.468e-08
ENSMUSG00000026944	Abca2	3711.62	0.248609	0.047462	5.23807	5.78485e-07
ENSMUSG00000033904	Ccp110	1481.77	0.248341	0.0428401	5.79694	2.94148e-08
ENSMUSG00000021156	Zmynd11	2697.54	0.247958	0.03525	7.03427	1.50769e-11
ENSMUSG00000039703	Nploc4	851.468	0.247925	0.0364817	6.79586	7.31878e-11
ENSMUSG00000019558	Slc6a8	871.989	0.247763	0.0490047	5.05591	1.42695e-06
ENSMUSG00000063146	Clip2	1677.59	0.247616	0.0380924	6.50041	4.75134e-10
ENSMUSG00000002984	Tomm40	557.576	0.24759	0.0366594	6.75381	9.53225e-11
ENSMUSG00000053580	Tanc2	5601.95	0.247526	0.0376992	6.56581	3.14015e-10
ENSMUSG00000061576	Dpp6	2222.73	0.246995	0.0506811	4.87352	3.40631e-06
ENSMUSG00000020536	Llgl1	642.459	0.24692	0.0474119	5.20797	6.72047e-07
ENSMUSG00000037242	Clic4	958.039	0.246551	0.0471192	5.23249	5.94699e-07
ENSMUSG00000020741	Cluh	1160.8	0.246293	0.0422588	5.82821	2.46721e-08
ENSMUSG00000028246	Faxc	1136.54	0.246125	0.0437814	5.62167	7.65305e-08
ENSMUSG00000070056	Mfhas1	782.936	0.2458	0.0422745	5.81437	2.66338e-08
ENSMUSG00000026116	Tmem131	1072.91	0.244548	0.0304359	8.03483	1.13598e-14
ENSMUSG00000024268	Celf4	3742.82	0.244055	0.0496993	4.91063	2.85669e-06
ENSMUSG00000020135	Apc2	1910.92	0.244011	0.0610867	3.99451	0.000152313
ENSMUSG00000078622	Ccdc47	1562.89	0.243889	0.0593161	4.11168	9.52753e-05
ENSMUSG00000031993	Snx19	930.27	0.243826	0.0385408	6.32644	1.36801e-09
ENSMUSG00000006134	Crkl	611.742	0.243752	0.040927	5.95579	1.20357e-08
ENSMUSG00000062203	Gspt1	1163.1	0.243615	0.0365959	6.65689	1.7748e-10
ENSMUSG00000094626	Cecr6	1109.75	0.243488	0.047204	5.15821	8.63295e-07
ENSMUSG00000003410	Elavl3	1572.74	0.243345	0.0484229	5.02541	1.64677e-06
ENSMUSG00000021448	Shc3	765.257	0.242936	0.0650546	3.73434	0.000406658
ENSMUSG00000056553	Ptprn2	3475.32	0.24287	0.0430226	5.64517	6.74688e-08
ENSMUSG00000024008	Cpne5	785.76	0.242858	0.0795685	3.05219	0.00405205
ENSMUSG00000029055	Plch2	737.039	0.242705	0.0488958	4.96371	2.21337e-06
ENSMUSG00000034210	Efcab14	840.543	0.242636	0.0510022	4.75735	5.858e-06
ENSMUSG00000043671	Dpy19l3	703.689	0.242529	0.057221	4.23846	5.68814e-05
ENSMUSG00000035392	Dennd1a	586.987	0.24251	0.0445374	5.44509	1.97697e-07
ENSMUSG00000061032	Rrp1	2146.88	0.242484	0.0475173	5.10306	1.1359e-06
ENSMUSG00000038630	Zkscan16	733.64	0.241993	0.078344	3.08885	0.00360718
ENSMUSG00000026737	Pip4k2a	1024.29	0.241751	0.0413133	5.85165	2.16235e-08
ENSMUSG00000020658	Efr3b	2901.72	0.240765	0.0312438	7.70601	1.34675e-13
ENSMUSG00000034781	Gna11	968.748	0.240717	0.0756216	3.18318	0.00267746
ENSMUSG00000035203	Epn1	2319.91	0.240697	0.042294	5.69105	5.2554e-08
ENSMUSG00000022194	Pabpn1	1135.5	0.240658	0.0701183	3.43216	0.00118137
ENSMUSG00000029547	Ints1	1245.63	0.240488	0.0570417	4.216	6.24777e-05
ENSMUSG00000030695	Aldoa	13320	0.240384	0.0371321	6.47374	5.62286e-10
ENSMUSG00000053046	Brsk2	2015.7	0.240374	0.0372842	6.44708	6.61466e-10
ENSMUSG00000032458	Copb2	1058.54	0.240111	0.0749692	3.20279	0.00251158
ENSMUSG00000034707	Gns	1045.95	0.239565	0.0387917	6.17568	3.34834e-09
ENSMUSG00000006024	Napa	2145.15	0.239305	0.0482417	4.96054	2.2472e-06
ENSMUSG00000017221	Psmd3	905.612	0.238503	0.0454241	5.25058	5.441e-07
ENSMUSG00000039349	C130074G19Rik	668.835	0.238344	0.0741509	3.21432	0.00242269
ENSMUSG00000015501	Hivep2	6895.68	0.238186	0.0428973	5.55248	1.11212e-07
ENSMUSG00000034981	Parm1	786.093	0.238076	0.0553779	4.29912	4.40823e-05
ENSMUSG00000022000	Zc3h13	888.321	0.23786	0.0633763	3.75314	0.000378959
ENSMUSG00000010277	2610507B11Rik	4453.19	0.237794	0.0371857	6.39478	9.05214e-10
ENSMUSG00000001576	Ergic1	1100.94	0.236587	0.0586648	4.03286	0.000131014
ENSMUSG00000019471	Cdc37	785.098	0.235749	0.0586591	4.01896	0.000138511
ENSMUSG00000030207	Fam234b	2746.16	0.235711	0.0458662	5.13911	9.50463e-07
ENSMUSG00000034290	Nek9	694.875	0.235711	0.0320707	7.34973	1.70856e-12
ENSMUSG00000028041	Adam15	672.205	0.235656	0.05967	3.94932	0.000181623
ENSMUSG00000039536	Stau1	761.065	0.235654	0.0378932	6.21891	2.59449e-09
ENSMUSG00000031169	Porcn	558.896	0.235396	0.0511329	4.60361	1.17404e-05
ENSMUSG00000045128	Rpl18a	1169.48	0.235163	0.0543806	4.32439	3.96901e-05
ENSMUSG00000039671	Zmynd8	814.954	0.234944	0.0818334	2.871	0.00694699
ENSMUSG00000031971	Ccsap	717.586	0.234859	0.0641842	3.65914	0.000534905
ENSMUSG00000078716	Tmem8b	650.362	0.234522	0.0603986	3.88291	0.000233106
ENSMUSG00000024777	Ppp2r5b	1101.1	0.234389	0.0418752	5.59734	8.73193e-08
ENSMUSG00000031153	Gripap1	934.96	0.234002	0.0675674	3.46324	0.00106473
ENSMUSG00000022197	Pdzd2	1049	0.233617	0.0628922	3.71456	0.000438459
ENSMUSG00000017631	Abr	5549.42	0.233167	0.0331727	7.02888	1.56499e-11
ENSMUSG00000022757	Tfg	567.206	0.233134	0.0405969	5.74265	3.97501e-08
ENSMUSG00000029016	Clcn6	1030.61	0.232759	0.0412433	5.64356	6.80511e-08
ENSMUSG00000045193	Cirbp	589.348	0.232121	0.0732312	3.1697	0.00279284
ENSMUSG00000038244	Mical2	3521.66	0.231836	0.0527948	4.39126	2.98729e-05
ENSMUSG00000023032	Slc4a8	2043.94	0.231656	0.0430833	5.37693	2.83225e-07
ENSMUSG00000026821	Ralgds	1040.84	0.231496	0.0463186	4.9979	1.87658e-06
ENSMUSG00000024335	Brd2	1504.49	0.231187	0.0410569	5.63089	7.29773e-08
ENSMUSG00000005698	Ctcf	899.745	0.231045	0.0397507	5.81234	2.69371e-08
ENSMUSG00000033066	Gas7	6157.05	0.23102	0.0520628	4.43732	2.44603e-05
ENSMUSG00000026965	Anapc2	638.376	0.230929	0.0395758	5.83511	2.37291e-08
ENSMUSG00000024140	Epas1	745.902	0.230845	0.0785342	2.93942	0.00567149
ENSMUSG00000020882	Cacnb1	970.765	0.230706	0.0699994	3.29583	0.00185675
ENSMUSG00000070802	Pnmal2	1997.68	0.230694	0.0615365	3.7489	0.000385112
ENSMUSG00000023118	Sympk	1358.07	0.23065	0.0534764	4.31311	4.15751e-05
ENSMUSG00000030000	Add2	1554.48	0.230629	0.058706	3.92854	0.000196541
ENSMUSG00000032997	Chpf	660.871	0.230624	0.0798398	2.88858	0.0065945
ENSMUSG00000024858	Grk2	1552.41	0.230516	0.0534557	4.31227	4.17147e-05
ENSMUSG00000025178	Pi4k2a	691.774	0.22981	0.0504957	4.55108	1.47836e-05
ENSMUSG00000050321	Neto1	921.406	0.22947	0.0450242	5.09659	1.17104e-06
ENSMUSG00000015127	Unkl	594.405	0.228691	0.0431038	5.30557	4.09641e-07
ENSMUSG00000023973	Cnpy3	520.977	0.22868	0.0527949	4.33148	3.85774e-05
ENSMUSG00000042901	Aida	500.904	0.228092	0.0624875	3.6502	0.00055217
ENSMUSG00000021559	Dapk1	1416.68	0.227797	0.0479834	4.74742	6.11691e-06
ENSMUSG00000059890	Ube4a	1039.57	0.22678	0.0287445	7.88953	3.41562e-14
ENSMUSG00000030516	Tjp1	1757.87	0.226588	0.0246912	9.17687	9.45604e-19
ENSMUSG00000024527	Afg3l2	721.981	0.226395	0.0465071	4.86798	3.49726e-06
ENSMUSG00000024513	Mbd2	541.363	0.226011	0.0590407	3.82805	0.000286683
ENSMUSG00000058709	Egln2	698.613	0.225732	0.068429	3.29878	0.00183934
ENSMUSG00000028437	Ubap1	631.026	0.225569	0.0350253	6.44017	6.89407e-10
ENSMUSG00000021224	Numb	609.215	0.225396	0.04131	5.4562	1.85984e-07
ENSMUSG00000021268	Meg3	38897.5	0.225118	0.0581281	3.87279	0.000241626
ENSMUSG00000000632	Sez6	1735.22	0.225112	0.0626117	3.59536	0.000671146
ENSMUSG00000052456	Asna1	577.497	0.224846	0.0674751	3.33228	0.00164948
ENSMUSG00000022358	Fbxo32	592.305	0.224767	0.047473	4.73463	6.48057e-06
ENSMUSG00000062098	Btbd3	2444.76	0.22472	0.0311869	7.20558	4.7366e-12
ENSMUSG00000023068	Nus1	1330.97	0.224129	0.0424851	5.27547	4.77898e-07
ENSMUSG00000025066	Sfr1	657.692	0.224011	0.067525	3.31745	0.00173063
ENSMUSG00000020821	Kif1c	1081.47	0.223946	0.0472137	4.74323	6.23462e-06
ENSMUSG00000015522	Arnt	597.715	0.223889	0.0374626	5.97634	1.07235e-08
ENSMUSG00000057666	Gapdh	10520.1	0.223484	0.0465166	4.8044	4.69383e-06
ENSMUSG00000004698	Hdac9	588.51	0.223415	0.0609172	3.66752	0.000518673
ENSMUSG00000033287	Kctd17	922.852	0.223232	0.0557602	4.00343	0.00014705
ENSMUSG00000026923	Notch1	593.228	0.223051	0.0666646	3.34586	0.00157732
ENSMUSG00000032549	Rab6b	7052	0.222927	0.0463803	4.8065	4.64729e-06
ENSMUSG00000030270	Cpne9	571.333	0.222884	0.064287	3.46701	0.00105104
ENSMUSG00000034820	Cpsf7	805.335	0.222766	0.0387836	5.74383	3.95059e-08
ENSMUSG00000021282	Eif5	2542.68	0.222754	0.0338538	6.57988	2.87261e-10
ENSMUSG00000059456	Ptk2b	4313.64	0.22245	0.0528795	4.20673	6.48607e-05
ENSMUSG00000027339	Rassf2	639.44	0.221945	0.0463676	4.78663	5.09554e-06
ENSMUSG00000059316	Slc27a4	888.96	0.221815	0.0333103	6.65903	1.7512e-10
ENSMUSG00000010095	Slc3a2	859.043	0.221717	0.0393802	5.63016	7.31807e-08
ENSMUSG00000053754	Chd8	1693.85	0.221622	0.0253282	8.75002	3.65842e-17
ENSMUSG00000020044	Timp3	894.09	0.221596	0.0377654	5.86771	1.97728e-08
ENSMUSG00000029093	Sorcs2	606.011	0.221009	0.0431113	5.12648	1.01205e-06
ENSMUSG00000022283	Pabpc1	1326.2	0.221006	0.0614798	3.59477	0.000672423
ENSMUSG00000044349	Snhg11	16387.9	0.220772	0.0605426	3.64655	0.00055922
ENSMUSG00000051243	Islr2	608.955	0.220702	0.0698113	3.16141	0.00286977
ENSMUSG00000011832	Evi5l	1028.15	0.220572	0.0492799	4.4759	2.06134e-05
ENSMUSG00000034751	Mast4	1448.56	0.220525	0.0420202	5.24808	5.5039e-07
ENSMUSG00000029467	Atp2a2	14933.4	0.219918	0.0322122	6.82717	6.00481e-11
ENSMUSG00000058258	Idi1	673.365	0.21961	0.074144	2.96194	0.00532515
ENSMUSG00000037674	Rfx7	1160.14	0.219033	0.0500754	4.37407	3.2126e-05
ENSMUSG00000042506	Usp22	2536.89	0.218937	0.0680499	3.21729	0.00240009
ENSMUSG00000048251	Bcl11b	1436.3	0.218902	0.0679424	3.22187	0.00236601
ENSMUSG00000007097	Atp1a2	8666.72	0.218754	0.0451517	4.84487	3.89938e-06
ENSMUSG00000022523	Fgf12	2775.01	0.218646	0.0644697	3.39146	0.00135375
ENSMUSG00000031642	Sh3rf1	520.232	0.218626	0.0510462	4.2829	4.72692e-05
ENSMUSG00000038485	Socs7	1830.12	0.218544	0.0453966	4.8141	4.50095e-06
ENSMUSG00000023909	Paqr4	601.079	0.218369	0.0396943	5.50128	1.46374e-07
ENSMUSG00000043241	Upf2	805.723	0.218112	0.0431192	5.05834	1.41144e-06
ENSMUSG00000048878	Hexim1	574.716	0.218085	0.0581152	3.75263	0.000379584
ENSMUSG00000047388	Atmin	1137.94	0.217912	0.049224	4.42695	2.55913e-05
ENSMUSG00000021486	Prelid1	783.486	0.217882	0.0420882	5.17678	7.87548e-07
ENSMUSG00000034575	Papd7	633.789	0.217838	0.0347279	6.27273	1.88264e-09
ENSMUSG00000032405	Pias1	713.728	0.217815	0.0454025	4.79743	4.84675e-06
ENSMUSG00000027455	Nsfl1c	554.023	0.2178	0.0497901	4.37435	3.21e-05
ENSMUSG00000020132	Rab21	698.608	0.217629	0.0433538	5.01984	1.68954e-06
ENSMUSG00000031708	Tecr	2125.16	0.217579	0.0452059	4.81307	4.52171e-06
ENSMUSG00000030374	Strn4	2537.14	0.217401	0.0366892	5.92549	1.43034e-08
ENSMUSG00000024483	Ankhd1	1723.44	0.217351	0.0397082	5.4737	1.69325e-07
ENSMUSG00000025583	Rptor	1174.9	0.216925	0.0379881	5.71034	4.72494e-08
ENSMUSG00000048271	Rbm33	1324.15	0.216899	0.036991	5.86356	2.02409e-08
ENSMUSG00000030172	Erc1	945.702	0.216747	0.0417743	5.18852	7.44188e-07
ENSMUSG00000020923	Ubtf	1166.29	0.216492	0.0374757	5.77687	3.28365e-08
ENSMUSG00000051331	Cacna1c	1262.81	0.216461	0.0437906	4.9431	2.44532e-06
ENSMUSG00000036391	Sec24a	635.838	0.216269	0.0534242	4.04815	0.000123221
ENSMUSG00000049336	Tenm2	1675.45	0.216205	0.0970462	2.22786	0.0383742
ENSMUSG00000054766	Set	2278.84	0.216195	0.0483416	4.47224	2.09282e-05
ENSMUSG00000033781	Asb13	495.835	0.216116	0.0459572	4.70256	7.48727e-06
ENSMUSG00000067288	Rps28	1672.21	0.216091	0.0519366	4.16067	7.83038e-05
ENSMUSG00000041444	Arhgap32	9354.18	0.215812	0.0238735	9.0398	3.13927e-18
ENSMUSG00000041740	Rnf10	1093.3	0.215754	0.0581978	3.70726	0.000450591
ENSMUSG00000028410	Dnaja1	3257.94	0.215004	0.0559615	3.84201	0.000271943
ENSMUSG00000027951	Adar	2572.38	0.214768	0.0399983	5.36943	2.94861e-07
ENSMUSG00000035954	Dock4	2240.95	0.21463	0.0339962	6.31336	1.4815e-09
ENSMUSG00000022619	Mapk8ip2	2829.1	0.214569	0.0477584	4.4928	1.91317e-05
ENSMUSG00000032249	Anp32a	1353.77	0.214386	0.0422097	5.07907	1.27194e-06
ENSMUSG00000002052	Supt6	1995.38	0.213853	0.0388144	5.50963	1.40188e-07
ENSMUSG00000031561	Tenm3	1077.2	0.213525	0.1686	1.26646	0.251594
ENSMUSG00000045039	Megf8	2692.38	0.212947	0.0522211	4.07779	0.000109134
ENSMUSG00000028809	Srrm1	1309.28	0.212895	0.0500576	4.253	5.35373e-05
ENSMUSG00000028833	Ncdn	11021.1	0.212528	0.0488666	4.34914	3.57939e-05
ENSMUSG00000071072	Ptges3	1574.29	0.212369	0.0466437	4.55301	1.46706e-05
ENSMUSG00000062762	Ei24	1047.92	0.212214	0.0477162	4.44743	2.33594e-05
ENSMUSG00000028430	Nol6	1183.89	0.211665	0.0626983	3.37593	0.00142653
ENSMUSG00000023033	Scn8a	7258.29	0.211621	0.0418462	5.05712	1.41965e-06
ENSMUSG00000060373	Hnrnpc	1715.85	0.210529	0.0430387	4.89162	3.12851e-06
ENSMUSG00000032898	Fbxo21	1545.88	0.210368	0.0363081	5.79397	2.98227e-08
ENSMUSG00000047013	Fbxo41	1482.72	0.210006	0.0419145	5.01035	1.76952e-06
ENSMUSG00000056602	Fry	4666.6	0.20993	0.0343823	6.10575	5.03866e-09
ENSMUSG00000066129	Kndc1	1491.08	0.209386	0.0593757	3.52646	0.000855902
ENSMUSG00000029505	Ep400	1959.77	0.209284	0.0413574	5.06037	1.39815e-06
ENSMUSG00000069227	Gprin1	1272.27	0.20924	0.0517734	4.04146	0.000126629
ENSMUSG00000014592	Camta1	4213.21	0.209237	0.0418525	4.9994	1.86311e-06
ENSMUSG00000031819	Emc8	653.757	0.209234	0.0458331	4.56512	1.39252e-05
ENSMUSG00000034342	Cbl	743.836	0.208942	0.0529132	3.94876	0.000181943
ENSMUSG00000057897	Camk2b	6981.47	0.208918	0.0343876	6.07539	6.01609e-09
ENSMUSG00000002812	Flii	576.585	0.208672	0.0374232	5.57602	9.82933e-08
ENSMUSG00000025020	Slit1	648.849	0.208662	0.0710285	2.93773	0.00569906
ENSMUSG00000055850	Rnf181	521.794	0.208595	0.0586985	3.55367	0.000777187
ENSMUSG00000059439	Bcas3	694.142	0.208426	0.0478731	4.35373	3.51239e-05
ENSMUSG00000004207	Psap	15657	0.208194	0.0354046	5.88043	1.83854e-08
ENSMUSG00000022763	Aifm3	954.41	0.208116	0.0562185	3.70191	0.000459477
ENSMUSG00000040811	Eml2	1187.79	0.208053	0.0544118	3.82367	0.000291266
ENSMUSG00000023951	Vegfa	709.637	0.207829	0.0498004	4.17325	7.44671e-05
ENSMUSG00000087679	C330006A16Rik	750.326	0.207406	0.0419241	4.94716	2.39897e-06
ENSMUSG00000056952	Tatdn2	622.521	0.207286	0.0340929	6.08005	5.86447e-09
ENSMUSG00000039982	Dtx4	718.954	0.207126	0.0411198	5.03714	1.55825e-06
ENSMUSG00000030123	Plxnd1	1302.86	0.207078	0.0588368	3.51953	0.000876321
ENSMUSG00000001383	Zmat2	1343.55	0.206878	0.0613805	3.37042	0.00145433
ENSMUSG00000031808	Slc27a1	569.038	0.206718	0.0629312	3.28482	0.00192689
ENSMUSG00000030002	Dusp11	1247.8	0.206444	0.0359989	5.73474	4.14532e-08
ENSMUSG00000015714	Cers2	567.143	0.206416	0.0671395	3.07443	0.00377208
ENSMUSG00000031672	Got2	2686.27	0.20605	0.0469367	4.38996	3.00222e-05
ENSMUSG00000019467	Arhgef25	966.799	0.205881	0.0489168	4.2088	6.4328e-05
ENSMUSG00000032485	Scap	892.967	0.205875	0.0515525	3.99351	0.00015289
ENSMUSG00000028354	Fmn2	1201.29	0.205752	0.0488195	4.21454	6.28447e-05
ENSMUSG00000034931	Dhx8	502.13	0.205689	0.0393795	5.22324	6.22779e-07
ENSMUSG00000026617	Bpnt1	648.157	0.205381	0.034784	5.90448	1.60778e-08
ENSMUSG00000036473	Tbc1d24	1941.29	0.205058	0.0373458	5.4908	1.54685e-07
ENSMUSG00000020802	Ube2o	1625.04	0.20493	0.04514	4.53987	1.55498e-05
ENSMUSG00000038708	Golga4	2088.6	0.204775	0.0521892	3.92371	0.000199623
ENSMUSG00000058318	Phf21a	714.228	0.204642	0.0508303	4.02599	0.000134612
ENSMUSG00000039601	Rcan2	2695.76	0.204531	0.0449847	4.54667	1.5074e-05
ENSMUSG00000020807	4933427D14Rik	516.548	0.204122	0.0420528	4.85394	3.7418e-06
ENSMUSG00000020864	Ankrd40	1375.86	0.203522	0.0324691	6.26817	1.93489e-09
ENSMUSG00000055319	Sec23ip	640.147	0.203454	0.0399815	5.08869	1.21643e-06
ENSMUSG00000006676	Usp19	1254.49	0.202664	0.0398082	5.091	1.20317e-06
ENSMUSG00000053838	Nudcd3	1654.53	0.202454	0.0443498	4.56494	1.39305e-05
ENSMUSG00000022048	Dpysl2	8754.61	0.202366	0.0461676	4.38328	3.09144e-05
ENSMUSG00000023952	Gtpbp2	682.396	0.202167	0.0379111	5.33264	3.56066e-07
ENSMUSG00000025362	Rps26	885.77	0.202014	0.0740095	2.72957	0.0104751
ENSMUSG00000029408	Abcb9	579.695	0.201788	0.0534681	3.77398	0.000350836
ENSMUSG00000053411	Cbx7	628.814	0.201597	0.055197	3.65231	0.000547866
ENSMUSG00000056708	Ier5	944.984	0.201589	0.0583357	3.45568	0.00109231
ENSMUSG00000040327	Cul9	1127.82	0.201525	0.058233	3.46066	0.00107343
ENSMUSG00000018474	Chd3	4231.73	0.20095	0.0539547	3.72441	0.000422343
ENSMUSG00000051065	Mb21d2	583.528	0.200843	0.0472176	4.25356	5.34449e-05
ENSMUSG00000017639	Rab11fip4	5201.69	0.200391	0.0266328	7.52422	5.01386e-13
ENSMUSG00000020900	Myh10	4856.2	0.200345	0.0415449	4.82238	4.32752e-06
ENSMUSG00000029840	Mtpn	5275.29	0.200344	0.0418302	4.78947	5.04042e-06
ENSMUSG00000031776	Arl2bp	1132.08	0.200092	0.0295781	6.76487	8.88471e-11
ENSMUSG00000035049	Rrp12	502.933	0.199961	0.0521962	3.83095	0.000283548
ENSMUSG00000033960	9430020K01Rik	2882.23	0.199744	0.0367377	5.43704	2.06267e-07
ENSMUSG00000030682	Cdipt	1077.4	0.199202	0.0547146	3.64074	0.000570703
ENSMUSG00000074884	Serf2	1076.27	0.199105	0.0479146	4.15542	8.00168e-05
ENSMUSG00000099083	Atf7	498.595	0.198978	0.0539101	3.69093	0.000478114
ENSMUSG00000020823	Sec14l1	2461.67	0.19864	0.049473	4.01512	0.000140487
ENSMUSG00000036606	Plxnb2	594.065	0.198634	0.0569107	3.49028	0.000969218
ENSMUSG00000039057	Myo16	615.078	0.198616	0.0521753	3.8067	0.000310599
ENSMUSG00000026817	Ak1	850.316	0.198264	0.0319009	6.215	2.65482e-09
ENSMUSG00000052833	Sae1	710.043	0.19809	0.0611934	3.23711	0.0022584
ENSMUSG00000007815	Rhoa	1356.67	0.198042	0.05168	3.83209	0.000282357
ENSMUSG00000027175	Tcp11l1	780.349	0.197931	0.0477875	4.14191	8.45436e-05
ENSMUSG00000061410	Zcchc14	1243.05	0.197758	0.0559619	3.5338	0.000834332
ENSMUSG00000028465	Tln1	691.524	0.197017	0.0424707	4.63889	1.00032e-05
ENSMUSG00000078816	Prkcg	1493.71	0.19699	0.073368	2.68495	0.0118616
ENSMUSG00000027624	Epb41l1	5101.25	0.196686	0.0470311	4.18203	7.17749e-05
ENSMUSG00000023089	Ndufa5	617.412	0.196595	0.0600086	3.27611	0.00198325
ENSMUSG00000041697	Cox6a1	2115.33	0.196206	0.0740361	2.65014	0.0130142
ENSMUSG00000037503	Fam168b	4171.43	0.195359	0.0286847	6.81058	6.68149e-11
ENSMUSG00000058740	Kcnt1	1835.28	0.19494	0.0414317	4.7051	7.41429e-06
ENSMUSG00000036622	Atp13a2	1406.39	0.19492	0.0551137	3.53669	0.000825556
ENSMUSG00000038866	Zcchc2	506.097	0.194781	0.0473045	4.1176	9.31035e-05
ENSMUSG00000056900	Usp13	598.241	0.194735	0.0448871	4.33832	3.74832e-05
ENSMUSG00000040430	Pitpnc1	1221.39	0.194382	0.0367949	5.28286	4.59922e-07
ENSMUSG00000042348	Arl15	532.754	0.194114	0.0526361	3.68785	0.000483185
ENSMUSG00000056692	D17Wsu92e	2832.08	0.194102	0.0333528	5.81968	2.58625e-08
ENSMUSG00000036241	Ube2r2	596.411	0.194095	0.0485738	3.99588	0.0001515
ENSMUSG00000060657	Marf1	4033.66	0.193773	0.0212904	9.1014	1.81632e-18
ENSMUSG00000046447	Camk2n1	13157.6	0.193559	0.0411281	4.70626	7.38007e-06
ENSMUSG00000025375	Aatk	3328.51	0.193498	0.0549817	3.51932	0.000876692
ENSMUSG00000026608	Kctd3	1194.42	0.19344	0.0524062	3.69116	0.000477871
ENSMUSG00000022840	Adcy5	3936.62	0.193297	0.108626	1.77947	0.100995
ENSMUSG00000028059	Arhgef2	2068.05	0.193213	0.0498168	3.87846	0.000236728
ENSMUSG00000040242	Fgfr1op2	1744.94	0.19315	0.0537704	3.59212	0.000678025
ENSMUSG00000040865	Ino80d	1279.5	0.193137	0.0343914	5.61585	7.89244e-08
ENSMUSG00000043733	Ptpn11	2831.9	0.193074	0.030122	6.40972	8.26684e-10
ENSMUSG00000038611	Phrf1	574.595	0.192986	0.035298	5.46733	1.75039e-07
ENSMUSG00000008140	Emc10	864.1	0.192728	0.0716756	2.68889	0.011733
ENSMUSG00000038502	Ptov1	734.745	0.192608	0.0768983	2.50471	0.0192441
ENSMUSG00000020454	Eif4enif1	560.805	0.192599	0.042923	4.48708	1.95988e-05
ENSMUSG00000034685	Fam171a2	622.619	0.192489	0.0523754	3.67518	0.000505078
ENSMUSG00000034586	Hid1	872.779	0.192284	0.0619909	3.10181	0.00346522
ENSMUSG00000021820	Camk2g	3120.39	0.191923	0.0387927	4.94741	2.39729e-06
ENSMUSG00000025262	Fam120c	1017.84	0.191682	0.0414838	4.62064	1.08741e-05
ENSMUSG00000022946	Dopey2	1381.85	0.19164	0.0464185	4.12853	8.90618e-05
ENSMUSG00000022494	Shisa9	647.026	0.191621	0.0584831	3.27652	0.00198105
ENSMUSG00000049532	Sall2	668.535	0.190883	0.0573049	3.331	0.00165537
ENSMUSG00000044791	Setd2	1847.06	0.19072	0.0509475	3.74347	0.000392461
ENSMUSG00000021244	Ylpm1	2305.46	0.190717	0.0435179	4.3825	3.10103e-05
ENSMUSG00000038780	Smurf1	698.051	0.190668	0.0416748	4.57513	1.33443e-05
ENSMUSG00000075590	Nrbp2	855.523	0.190609	0.0647809	2.94237	0.00562129
ENSMUSG00000027238	Frmd5	593.335	0.190569	0.0402152	4.73875	6.36745e-06
ENSMUSG00000062825	Actg1	8470.61	0.190359	0.0484828	3.92632	0.000198032
ENSMUSG00000046432	Bex3	994.373	0.190335	0.0572661	3.3237	0.00169582
ENSMUSG00000040697	Dnajc16	1016.04	0.18982	0.054207	3.50177	0.000933118
ENSMUSG00000027950	Chrnb2	732.609	0.189112	0.042314	4.46925	2.12027e-05
ENSMUSG00000021767	Kat6b	1835.11	0.18901	0.0261634	7.22419	4.14961e-12
ENSMUSG00000047547	Cltb	1516.21	0.188821	0.0331868	5.68966	5.29046e-08
ENSMUSG00000018322	Tomm34	795.441	0.188326	0.0427244	4.40792	2.77708e-05
ENSMUSG00000007950	Abhd8	1641.99	0.18827	0.0965788	1.94939	0.071354
ENSMUSG00000050144	Slc25a44	1043.42	0.187795	0.0493916	3.80216	0.000315589
ENSMUSG00000038871	Bpgm	554.248	0.187713	0.0377621	4.97092	2.13759e-06
ENSMUSG00000020231	Dip2a	1419.59	0.18736	0.0370945	5.05088	1.46064e-06
ENSMUSG00000055675	Kbtbd11	1826.87	0.187303	0.0410697	4.56062	1.41843e-05
ENSMUSG00000078652	Psme3	852.189	0.187135	0.0464649	4.02745	0.000133837
ENSMUSG00000028580	Pum1	1633.67	0.187056	0.034653	5.39797	2.53829e-07
ENSMUSG00000023923	Tbc1d5	584.246	0.186782	0.0348412	5.36096	3.08207e-07
ENSMUSG00000048240	Gng7	1058.6	0.18647	0.110701	1.68444	0.12148
ENSMUSG00000038023	Atp6v0a2	494.348	0.186307	0.0377369	4.937	2.51727e-06
ENSMUSG00000024112	Cacna1h	738.698	0.186268	0.0772089	2.41252	0.0244003
ENSMUSG00000007850	Hnrnph1	3817.57	0.186215	0.0546427	3.40786	0.00128083
ENSMUSG00000032966	Fkbp1a	2741.91	0.18591	0.051833	3.58672	0.00069041
ENSMUSG00000053094	Tmem248	589.194	0.185515	0.0312397	5.93844	1.32841e-08
ENSMUSG00000051149	Adnp	676.756	0.185233	0.258308	0.717102	0.528957
ENSMUSG00000025582	Nptx1	3481.93	0.185091	0.052832	3.50339	0.000927805
ENSMUSG00000025261	Huwe1	9001.9	0.185087	0.0236899	7.81292	6.09403e-14
ENSMUSG00000006998	Psmd2	2185.43	0.1848	0.0399457	4.62627	1.05881e-05
ENSMUSG00000038762	Abcf1	727.544	0.184778	0.0562568	3.28454	0.0019281
ENSMUSG00000020277	Pfkl	1271.97	0.184431	0.0439717	4.19431	6.83034e-05
ENSMUSG00000021375	Kif13a	606.041	0.183949	0.0496221	3.707	0.000450872
ENSMUSG00000021838	Samd4	613.483	0.183945	0.04907	3.74862	0.000385388
ENSMUSG00000033423	Eri3	1148.77	0.183913	0.0378409	4.86018	3.62973e-06
ENSMUSG00000037138	Aff3	708.691	0.183891	0.0578648	3.17794	0.00272002
ENSMUSG00000074305	Peak1	823.4	0.183787	0.0507436	3.62187	0.000610999
ENSMUSG00000030701	Plekhb1	2157.81	0.183623	0.0965281	1.90227	0.0786996
ENSMUSG00000025221	Kcnip2	1218.27	0.183008	0.0645302	2.836	0.00769701
ENSMUSG00000018160	Med1	1061.48	0.182919	0.0310252	5.89582	1.68473e-08
ENSMUSG00000025139	Tollip	1719.72	0.182745	0.02771	6.59491	2.60477e-10
ENSMUSG00000026927	Sdccag3	913.658	0.182731	0.0374127	4.88419	3.23599e-06
ENSMUSG00000008658	Rbfox1	4121.54	0.182552	0.0376357	4.85049	3.80318e-06
ENSMUSG00000026259	Ngef	3534.18	0.18224	0.0593697	3.06958	0.00382706
ENSMUSG00000068284	Usf3	1859.32	0.182227	0.0319655	5.70074	4.98378e-08
ENSMUSG00000053931	Cnn3	624.412	0.182218	0.0573448	3.17758	0.00272252
ENSMUSG00000054720	Lrrc8c	545.919	0.181317	0.0421723	4.29944	4.40402e-05
ENSMUSG00000004056	Akt2	1067.37	0.181196	0.0479488	3.77896	0.000344852
ENSMUSG00000019715	Gle1	623.703	0.181021	0.0428195	4.22753	5.9471e-05
ENSMUSG00000023809	Rps6ka2	936.406	0.181018	0.0546086	3.31482	0.00174578
ENSMUSG00000028434	Epb41l4b	670.695	0.180781	0.0624306	2.89572	0.00645637
ENSMUSG00000023017	Asic1	623.157	0.180554	0.056067	3.22032	0.00237726
ENSMUSG00000047888	Tnrc6b	3368.2	0.180274	0.0278373	6.47599	5.55731e-10
ENSMUSG00000030268	Bcat1	1240.67	0.180237	0.035392	5.09259	1.19388e-06
ENSMUSG00000028524	Sgip1	2827.51	0.180021	0.0284986	6.31686	1.4498e-09
ENSMUSG00000001270	Ckb	11812.7	0.179561	0.0455496	3.9421	0.000186601
ENSMUSG00000032998	Foxj3	987.372	0.179397	0.038667	4.63955	9.97634e-06
ENSMUSG00000026790	Odf2	1002.95	0.179001	0.0394591	4.53638	1.57889e-05
ENSMUSG00000041670	Rims1	3620.66	0.178855	0.0409167	4.37119	3.25375e-05
ENSMUSG00000057177	Gsk3a	1020.56	0.178815	0.0758194	2.35844	0.0279698
ENSMUSG00000058239	Usf2	664.066	0.178796	0.0388185	4.60596	1.16168e-05
ENSMUSG00000026701	Prdx6	1625.84	0.178543	0.0485318	3.67889	0.000498182
ENSMUSG00000031386	Hcfc1	1568.85	0.178298	0.0412382	4.3236	3.9813e-05
ENSMUSG00000029436	Mmp17	1925.34	0.177951	0.0434203	4.09833	0.000100675
ENSMUSG00000035770	Dync1li2	4271.6	0.177787	0.0300002	5.92617	1.42557e-08
ENSMUSG00000018470	Kcnab3	700.645	0.177621	0.0635525	2.79488	0.00867414
ENSMUSG00000028613	Lrp8	1093.12	0.177317	0.0435414	4.07237	0.000111466
ENSMUSG00000001985	Grik3	1370.53	0.177259	0.055598	3.18823	0.00263728
ENSMUSG00000055024	Ep300	1199.86	0.177046	0.0441046	4.01422	0.000140902
ENSMUSG00000027706	Sec62	2338.53	0.176668	0.0597867	2.95497	0.00543232
ENSMUSG00000029723	Tsc22d4	587.19	0.176508	0.0645416	2.73479	0.0103196
ENSMUSG00000048222	Mfap1b	618.301	0.176427	0.0779182	2.26426	0.0351909
ENSMUSG00000027522	Stx16	929.119	0.176427	0.0307727	5.73323	4.17676e-08
ENSMUSG00000030435	U2af2	1141.45	0.176414	0.0553536	3.18703	0.00264735
ENSMUSG00000030091	Nup210	555.807	0.176387	0.0539353	3.27035	0.00202135
ENSMUSG00000060981	Hist1h4h	502.422	0.175999	0.246605	0.713685	0.530694
ENSMUSG00000005299	Letm1	926.041	0.175928	0.0346617	5.07557	1.29482e-06
ENSMUSG00000004264	Phb2	578.29	0.175906	0.0443271	3.96838	0.000168656
ENSMUSG00000023026	Dip2b	2688.44	0.175663	0.036146	4.85982	3.63439e-06
ENSMUSG00000013523	Bcas1	1275.17	0.174963	0.0642014	2.72521	0.0106015
ENSMUSG00000020023	Tmcc3	549.572	0.174876	0.0658029	2.65757	0.0127869
ENSMUSG00000054199	Gon4l	983.684	0.174816	0.0499798	3.49773	0.000945625
ENSMUSG00000025212	Sfxn3	734.248	0.1747	0.0544869	3.20628	0.00248391
ENSMUSG00000041205	Map6d1	673.831	0.174403	0.0410285	4.25078	5.40378e-05
ENSMUSG00000049939	Lrrc4	1525.64	0.174198	0.043917	3.96653	0.000169893
ENSMUSG00000035674	Ndufa3	735.742	0.173503	0.102562	1.69169	0.119901
ENSMUSG00000036591	Arhgap21	2597.41	0.173376	0.0375482	4.61743	1.10382e-05
ENSMUSG00000020705	Ddx42	1145.02	0.173318	0.06052	2.8638	0.00708514
ENSMUSG00000030126	Tmcc1	1242.23	0.173096	0.031884	5.42892	2.15432e-07
ENSMUSG00000029207	Apbb2	1249.93	0.172916	0.032792	5.27312	4.83749e-07
ENSMUSG00000048388	Fam171b	5202.29	0.172903	0.0288595	5.99122	9.82e-09
ENSMUSG00000021719	Rgs7bp	4533.43	0.172776	0.0363557	4.75237	5.98174e-06
ENSMUSG00000056492	Adgrf5	527.789	0.172431	0.0470045	3.66839	0.00051749
ENSMUSG00000030428	Ttyh1	3978.3	0.172404	0.0372401	4.62953	1.04442e-05
ENSMUSG00000037126	Psd	2872.28	0.171928	0.0593297	2.89785	0.00641666
ENSMUSG00000015095	Fbxw5	733.239	0.171924	0.0610984	2.81389	0.00821457
ENSMUSG00000045349	Sh2d5	972.448	0.171881	0.0421168	4.08106	0.000107798
ENSMUSG00000020674	Pxdn	1183.34	0.171856	0.0394087	4.36087	3.40614e-05
ENSMUSG00000000085	Scmh1	624	0.171754	0.0456552	3.76198	0.000366668
ENSMUSG00000031502	Col4a1	496.666	0.171569	0.071286	2.40677	0.0247534
ENSMUSG00000021690	Jmy	1370.12	0.171393	0.0402533	4.25785	5.24529e-05
ENSMUSG00000048701	Ccdc6	677.248	0.171073	0.042345	4.03997	0.00012738
ENSMUSG00000030096	Slc6a6	1627.97	0.170463	0.0689399	2.47263	0.0209189
ENSMUSG00000040128	Pnrc1	949.161	0.170457	0.0445462	3.82652	0.000288358
ENSMUSG00000031906	Smpd3	1174.34	0.170399	0.0538982	3.16149	0.00286977
ENSMUSG00000039652	Cpeb3	1498.54	0.170312	0.0364534	4.67206	8.63116e-06
ENSMUSG00000063870	Chd4	2838.34	0.170174	0.0320827	5.30423	4.12411e-07
ENSMUSG00000026482	Rgl1	1023.8	0.170074	0.0490669	3.46617	0.00105397
ENSMUSG00000016346	Kcnq2	5371.24	0.169969	0.0389895	4.35934	3.42682e-05
ENSMUSG00000030310	Slc6a1	4164.23	0.169936	0.0513661	3.30834	0.00178367
ENSMUSG00000021840	Mapk1ip1l	577.4	0.169621	0.0431245	3.93329	0.000192932
ENSMUSG00000026458	Ppfia4	708.246	0.169454	0.0606546	2.79376	0.00869902
ENSMUSG00000043496	Tril	597.177	0.169293	0.0482368	3.50963	0.00090695
ENSMUSG00000034930	Rtkn	508.088	0.168948	0.0475858	3.5504	0.00078615
ENSMUSG00000037071	Scd1	2744.86	0.16891	0.0559372	3.01964	0.00448364
ENSMUSG00000015377	Dennd6b	524.048	0.168619	0.0569758	2.95948	0.0053618
ENSMUSG00000058997	Vwa8	919.144	0.168489	0.0303354	5.55421	1.10277e-07
ENSMUSG00000026313	Hdac4	1001.09	0.168297	0.0484669	3.47242	0.00103233
ENSMUSG00000033565	Rbfox2	3169.24	0.168297	0.0352148	4.77916	5.27711e-06
ENSMUSG00000029623	Pdap1	564.478	0.168296	0.0575314	2.9253	0.00591154
ENSMUSG00000032174	Icam5	1449.85	0.168279	0.0621261	2.70867	0.0110888
ENSMUSG00000037509	Arhgef4	2461.75	0.168006	0.0369339	4.54882	1.49361e-05
ENSMUSG00000029602	Rasal1	652.596	0.167328	0.0599231	2.79238	0.00873074
ENSMUSG00000031563	Wwc2	650.614	0.167248	0.0436115	3.83496	0.000279303
ENSMUSG00000033940	Brk1	1301.57	0.167112	0.0431142	3.87603	0.000238819
ENSMUSG00000031605	Klhl2	2566.35	0.167042	0.0520024	3.2122	0.00243896
ENSMUSG00000024130	Abca3	1578.3	0.167017	0.0399253	4.18323	7.14626e-05
ENSMUSG00000025332	Kdm5c	811.186	0.166928	0.0416892	4.00409	0.000146703
ENSMUSG00000041229	Phf8	534.447	0.166828	0.0385754	4.32472	3.96478e-05
ENSMUSG00000032384	Csnk1g1	875.203	0.166556	0.0344211	4.83878	4.01181e-06
ENSMUSG00000032127	Vps11	743.569	0.166426	0.033608	4.95199	2.3442e-06
ENSMUSG00000021266	Wars	838.47	0.166401	0.038207	4.35524	3.48995e-05
ENSMUSG00000031441	Atp11a	1254.84	0.166188	0.0302096	5.50116	1.46374e-07
ENSMUSG00000073639	Rab18	1479.33	0.165915	0.0609748	2.72105	0.0107138
ENSMUSG00000030811	Fbxl19	508.007	0.165897	0.0647404	2.5625	0.0165249
ENSMUSG00000022548	Apod	1174.86	0.165871	0.0757192	2.1906	0.0417967
ENSMUSG00000009569	Mkl2	4759.54	0.165824	0.0445738	3.72021	0.000429264
ENSMUSG00000048285	Frmd6	733.067	0.165665	0.0639182	2.59183	0.0152639
ENSMUSG00000003068	Stk11	517.228	0.165424	0.0475968	3.47553	0.00102181
ENSMUSG00000034343	Ube2f	569.903	0.165324	0.0389269	4.24704	5.48972e-05
ENSMUSG00000040848	Sft2d2	531.977	0.165173	0.0420752	3.92566	0.00019844
ENSMUSG00000024883	Rin1	528.464	0.165005	0.0653581	2.52463	0.0182699
ENSMUSG00000020926	Adam11	975.083	0.164972	0.060581	2.72316	0.0106585
ENSMUSG00000020255	D10Wsu102e	573.403	0.164915	0.0586662	2.81107	0.00828441
ENSMUSG00000004099	Dnmt1	732.336	0.164834	0.0434536	3.79332	0.000326394
ENSMUSG00000046201	Scaf8	1237.63	0.164701	0.0388022	4.24463	5.54146e-05
ENSMUSG00000023915	Tnfrsf21	1070.41	0.16452	0.0351129	4.68546	8.10652e-06
ENSMUSG00000048118	Arid4a	695.617	0.164484	0.0627568	2.62097	0.0140878
ENSMUSG00000068099	1500009C09Rik	717.01	0.164289	0.0527547	3.1142	0.0033306
ENSMUSG00000038564	Ift172	861.266	0.164226	0.0341837	4.80423	4.69511e-06
ENSMUSG00000026473	Glul	17588.9	0.164123	0.0249909	6.5673	3.11245e-10
ENSMUSG00000025867	Cplx2	7462.55	0.16401	0.0423711	3.87079	0.000243511
ENSMUSG00000066621	Tecpr1	1229.75	0.163915	0.0505457	3.2429	0.00221671
ENSMUSG00000032777	Gtf3c1	1950.7	0.163831	0.033941	4.82692	4.24074e-06
ENSMUSG00000027273	Snap25	23070.2	0.163729	0.0576888	2.83814	0.00765033
ENSMUSG00000020176	Grb10	650.414	0.163487	0.0694906	2.35265	0.0283453
ENSMUSG00000061911	Myt1l	4079.35	0.163412	0.0473545	3.45083	0.00111092
ENSMUSG00000055629	B4galnt4	500.472	0.163308	0.0479161	3.4082	0.00128012
ENSMUSG00000008035	Mid1ip1	680.26	0.163142	0.0587335	2.77767	0.009125
ENSMUSG00000020142	Slc1a4	633.647	0.163002	0.0399174	4.0835	0.000106857
ENSMUSG00000053641	Dennd4a	2323	0.162433	0.0218411	7.43704	9.26297e-13
ENSMUSG00000008206	Cers4	609.653	0.162408	0.0478559	3.39369	0.00134423
ENSMUSG00000034799	Unc13a	5052.14	0.162352	0.0363514	4.46618	2.14771e-05
ENSMUSG00000020154	Ptprb	880.851	0.162335	0.0450959	3.59977	0.000660596
ENSMUSG00000039253	Fn3krp	566.305	0.162034	0.0352485	4.59692	1.2089e-05
ENSMUSG00000025162	Csnk1d	1412.05	0.162019	0.0437088	3.70678	0.000451092
ENSMUSG00000024947	Men1	503.961	0.161832	0.0432286	3.74364	0.000392344
ENSMUSG00000049303	Syt12	504.965	0.161796	0.050785	3.1859	0.00265684
ENSMUSG00000036779	Papd5	968.582	0.161745	0.0381922	4.23502	5.76793e-05
ENSMUSG00000020024	Cep83	497.367	0.161698	0.0684416	2.36257	0.0276977
ENSMUSG00000052373	Mpp3	752.405	0.161509	0.0475044	3.39988	0.001316
ENSMUSG00000001229	Dpp9	658.77	0.161463	0.0566464	2.85036	0.00737593
ENSMUSG00000030257	Srgap3	3747.16	0.161378	0.0479351	3.36659	0.00147265
ENSMUSG00000036636	Clcn7	572.565	0.161274	0.0421891	3.82265	0.000292213
ENSMUSG00000029156	Sgcb	722.532	0.160944	0.0498438	3.22897	0.00231353
ENSMUSG00000032562	Gnai2	871.498	0.160922	0.0450263	3.57397	0.000722802
ENSMUSG00000038170	Pde4dip	4312.3	0.160909	0.0264649	6.08008	5.86447e-09
ENSMUSG00000070733	Fryl	1841.67	0.160619	0.0440855	3.64336	0.000565338
ENSMUSG00000061601	Pclo	8907.78	0.160616	0.037561	4.27613	4.86167e-05
ENSMUSG00000020220	Vps13d	4116.79	0.160337	0.0266173	6.02381	8.10096e-09
ENSMUSG00000058317	Ube2e2	743.195	0.160162	0.0416505	3.84539	0.000268875
ENSMUSG00000038909	Kat7	836.13	0.159653	0.044195	3.61247	0.00063159
ENSMUSG00000016554	Eif3d	563.328	0.159525	0.0375961	4.24313	5.57595e-05
ENSMUSG00000020585	Laptm4a	1403.05	0.159483	0.047498	3.35768	0.00151566
ENSMUSG00000057230	Aak1	6151.7	0.159457	0.0299847	5.31795	3.84516e-07
ENSMUSG00000040548	Tex2	1389.81	0.159178	0.0322912	4.92946	2.60882e-06
ENSMUSG00000027784	Ppm1l	3812.86	0.158967	0.034355	4.62718	1.05527e-05
ENSMUSG00000028757	Ddost	753.101	0.158684	0.0640428	2.47779	0.0206423
ENSMUSG00000006818	Sod2	2916.24	0.158654	0.0300077	5.28711	4.50241e-07
ENSMUSG00000027411	Vps16	606.621	0.158309	0.0543425	2.91318	0.00612877
ENSMUSG00000085133	B930095G15Rik	785.501	0.1583	0.0609453	2.5974	0.0150356
ENSMUSG00000019188	H13	583.248	0.158236	0.0435382	3.63443	0.000583966
ENSMUSG00000018481	Appbp2	1919.04	0.158115	0.0324991	4.86521	3.54261e-06
ENSMUSG00000032115	Hyou1	1252.21	0.158062	0.0451847	3.49814	0.000944542
ENSMUSG00000038773	Kdm3b	986.497	0.157798	0.034074	4.63103	1.03795e-05
ENSMUSG00000022558	Mroh1	1146.26	0.15769	0.0438286	3.59788	0.000664933
ENSMUSG00000044465	Fam160a2	2058.32	0.157372	0.0394249	3.9917	0.000153999
ENSMUSG00000034621	Gpatch8	1480.19	0.157298	0.0341294	4.60888	1.14666e-05
ENSMUSG00000040481	Bptf	2466.5	0.157292	0.0282453	5.5688	1.01867e-07
ENSMUSG00000051111	Sv2c	515.652	0.157163	0.0630981	2.49077	0.0199707
ENSMUSG00000053510	Nrd1	1749.07	0.157074	0.0284179	5.52728	1.2797e-07
ENSMUSG00000036450	Hif1an	729.757	0.156974	0.0330319	4.75219	5.98382e-06
ENSMUSG00000041168	Lonp1	740.88	0.156838	0.0318234	4.92838	2.62039e-06
ENSMUSG00000007564	Ppp2r1a	4762.9	0.156684	0.0575409	2.723	0.0106602
ENSMUSG00000029817	Tra2a	646.36	0.156304	0.0630704	2.47825	0.0206211
ENSMUSG00000003814	Calr	2353.03	0.156213	0.0306497	5.09673	1.17093e-06
ENSMUSG00000029713	Gnb2	2224.38	0.155545	0.0601102	2.58767	0.0154315
ENSMUSG00000026249	Serpine2	1535.03	0.155523	0.0391343	3.9741	0.000165001
ENSMUSG00000035173	Ccdc186	923.488	0.155327	0.0526529	2.95002	0.00550807
ENSMUSG00000037098	Rab11fip3	1326.28	0.155043	0.0372964	4.15704	7.94867e-05
ENSMUSG00000012609	Ttll5	763.759	0.154987	0.0376469	4.11687	9.33187e-05
ENSMUSG00000025425	St8sia5	600.569	0.154939	0.053439	2.89936	0.00638774
ENSMUSG00000046668	Cxxc5	694.271	0.154909	0.0361232	4.28835	4.61462e-05
ENSMUSG00000071649	B3gat3	897.246	0.154817	0.0601455	2.57404	0.0160067
ENSMUSG00000033623	Pcgf3	864.009	0.154797	0.0321802	4.81031	4.57465e-06
ENSMUSG00000020262	Adarb1	2859.83	0.154458	0.0569894	2.7103	0.0110442
ENSMUSG00000085334	Gm12940	562.438	0.154376	0.0759478	2.03266	0.0596319
ENSMUSG00000027304	Rtf1	750.377	0.153944	0.0489417	3.14546	0.00301502
ENSMUSG00000020431	Adcy1	18064.9	0.153846	0.0360736	4.2648	5.09871e-05
ENSMUSG00000033902	Mapkbp1	722.563	0.153404	0.052483	2.92293	0.00595298
ENSMUSG00000024991	Eif3a	2132.9	0.152906	0.0600952	2.54439	0.0173421
ENSMUSG00000029108	Pcdh7	3039.38	0.15271	0.0428156	3.56669	0.000742061
ENSMUSG00000025035	Arl3	602.708	0.152201	0.0683786	2.22586	0.038548
ENSMUSG00000005198	Polr2a	706.388	0.152117	0.0486863	3.12443	0.00322427
ENSMUSG00000078671	Chd2	1388.43	0.151929	0.0441098	3.44434	0.00113425
ENSMUSG00000027221	Chst1	1143.66	0.151676	0.070718	2.1448	0.0464784
ENSMUSG00000030881	Arfip2	767.198	0.151604	0.038513	3.93645	0.000190574
ENSMUSG00000033530	Ttc7b	1872.36	0.151572	0.0336359	4.50627	1.80502e-05
ENSMUSG00000049800	Sertad2	529.756	0.151383	0.0479938	3.15421	0.00293294
ENSMUSG00000036452	Arhgap26	2581.03	0.151348	0.0253879	5.96143	1.16798e-08
ENSMUSG00000044340	Phlpp1	1855.18	0.151217	0.0271026	5.57943	9.65253e-08
ENSMUSG00000028194	Ddah1	813.53	0.150855	0.0336208	4.48696	1.96003e-05
ENSMUSG00000052387	Trpm3	800.821	0.150787	0.071382	2.1124	0.0500192
ENSMUSG00000020634	Ubxn2a	803.006	0.150641	0.0414549	3.63385	0.000585059
ENSMUSG00000024238	Zeb1	1275.62	0.150634	0.0420534	3.58197	0.000702316
ENSMUSG00000028484	Psip1	2210.33	0.15044	0.0467687	3.21667	0.00240451
ENSMUSG00000042548	Asxl1	900.77	0.150228	0.0564766	2.66001	0.012702
ENSMUSG00000036046	5031439G07Rik	1760.74	0.150107	0.061431	2.44351	0.0225448
ENSMUSG00000022199	Slc22a17	4213.11	0.150039	0.0553755	2.70948	0.0110681
ENSMUSG00000040289	Hey1	606.292	0.150014	0.0656115	2.28641	0.0333578
ENSMUSG00000074582	Arfgef2	1701.53	0.149993	0.02755	5.44438	1.98218e-07
ENSMUSG00000040009	Gnaz	1018.46	0.149973	0.0385995	3.88535	0.000230966
ENSMUSG00000035726	Supt16	1010.34	0.14993	0.038997	3.84465	0.000269467
ENSMUSG00000040506	Ambra1	868.484	0.14978	0.0535784	2.79552	0.00865947
ENSMUSG00000024347	Psd2	533.979	0.149728	0.035298	4.24182	5.60599e-05
ENSMUSG00000044629	Cnrip1	608.331	0.149628	0.0348334	4.29552	4.47426e-05
ENSMUSG00000056476	Med12l	1312.09	0.1496	0.0361265	4.14099	8.47678e-05
ENSMUSG00000018750	Zbtb4	1851.89	0.149579	0.0417343	3.58409	0.000696895
ENSMUSG00000064302	Clasp1	1974.93	0.149572	0.0320537	4.66631	8.85735e-06
ENSMUSG00000029328	Hnrnpdl	2498.08	0.149566	0.0575826	2.59741	0.0150356
ENSMUSG00000027668	Mfn1	890.414	0.149318	0.0349739	4.2694	5.00158e-05
ENSMUSG00000022995	Enah	1145.04	0.149184	0.0522439	2.85553	0.00726356
ENSMUSG00000055204	Ankrd17	3318.6	0.149002	0.0336376	4.42964	2.52992e-05
ENSMUSG00000018820	Zfyve27	912.339	0.148955	0.0338188	4.40451	2.81852e-05
ENSMUSG00000026360	Rgs2	636.079	0.148841	0.0618538	2.40634	0.0247761
ENSMUSG00000073557	Ppp1r12b	2057.68	0.148342	0.0375004	3.95575	0.000177072
ENSMUSG00000025889	Snca	2063.62	0.147985	0.0622236	2.37827	0.0265749
ENSMUSG00000040021	Lats1	922.548	0.147895	0.0341423	4.33174	3.85498e-05
ENSMUSG00000006464	Bbs1	596.672	0.147848	0.0452977	3.26392	0.00206496
ENSMUSG00000005125	Ndrg1	1044.26	0.147741	0.0601989	2.45422	0.0219226
ENSMUSG00000047146	Tet1	508.671	0.147694	0.0406782	3.63078	0.000591612
ENSMUSG00000037111	Setd7	2550.06	0.146696	0.0381502	3.84521	0.000268961
ENSMUSG00000031948	Kars	573.194	0.146622	0.0533731	2.74711	0.00997861
ENSMUSG00000042763	Maneal	655.156	0.146143	0.041316	3.5372	0.00082455
ENSMUSG00000041180	Hectd2	574.428	0.146135	0.0398783	3.66452	0.000524184
ENSMUSG00000031812	Map1lc3b	1963.55	0.146039	0.0371436	3.93175	0.000194099
ENSMUSG00000028248	Pnisr	4067.14	0.145776	0.0369119	3.94928	0.000181623
ENSMUSG00000014402	Tsg101	634.836	0.145695	0.0408522	3.56639	0.000742619
ENSMUSG00000036377	C530008M17Rik	493.167	0.145391	0.0439287	3.30971	0.00177552
ENSMUSG00000078517	Emc1	1560.77	0.144875	0.0498847	2.9042	0.00629962
ENSMUSG00000024261	Syt4	3086	0.144861	0.0531745	2.72425	0.0106295
ENSMUSG00000028149	Rap1gds1	4674.38	0.14473	0.0355487	4.07132	0.00011192
ENSMUSG00000033510	Otud7a	704.508	0.144565	0.0467488	3.09237	0.00356693
ENSMUSG00000017428	Psmd11	698.467	0.144395	0.0656703	2.19878	0.0410328
ENSMUSG00000024500	Ppp2r2b	1196.35	0.144332	0.0383107	3.7674	0.000359367
ENSMUSG00000018196	Glrx2	516.485	0.14426	0.0509249	2.83279	0.00776151
ENSMUSG00000028291	Akirin2	890.813	0.144183	0.0417607	3.45259	0.00110447
ENSMUSG00000044452	Zfp507	617.085	0.14407	0.0365624	3.94039	0.000187706
ENSMUSG00000018398	2019-09-08	3691.97	0.143796	0.0313281	4.59	1.24773e-05
ENSMUSG00000035864	Syt1	20430.1	0.143672	0.0281099	5.11106	1.09151e-06
ENSMUSG00000019818	Cd164	902.021	0.143621	0.0395931	3.62741	0.000598925
ENSMUSG00000068923	Syt11	8055.03	0.143569	0.03578	4.01256	0.000141836
ENSMUSG00000004933	Matk	1679.38	0.143388	0.0442241	3.2423	0.00221995
ENSMUSG00000038633	Degs1	975.525	0.142779	0.0360689	3.9585	0.000175332
ENSMUSG00000003458	Ncstn	610.965	0.142615	0.0397101	3.59141	0.000679626
ENSMUSG00000037579	Kcnh3	1289.1	0.142457	0.0649762	2.19246	0.041622
ENSMUSG00000054823	Whsc1l1	1875.38	0.14241	0.0316835	4.49478	1.89774e-05
ENSMUSG00000048756	Foxo3	1986.14	0.142135	0.0364962	3.89451	0.00022314
ENSMUSG00000029471	Camkk2	3334.4	0.142066	0.0332005	4.27905	4.80062e-05
ENSMUSG00000043259	Fam13c	604.091	0.141408	0.0469121	3.01432	0.00455614
ENSMUSG00000052534	Pbx1	2942.17	0.141321	0.0357378	3.95437	0.000177946
ENSMUSG00000042492	Tbc1d10b	966.757	0.141263	0.0328676	4.29793	4.42992e-05
ENSMUSG00000024211	Grm8	514.678	0.14125	0.0528638	2.67196	0.012302
ENSMUSG00000024327	Slc39a7	666.338	0.141248	0.0483369	2.92215	0.00596604
ENSMUSG00000020811	Wscd1	652.987	0.14121	0.0670583	2.10578	0.0507774
ENSMUSG00000055707	Klhl26	523.126	0.141115	0.0560476	2.51777	0.0186085
ENSMUSG00000034613	Ppm1h	1439.68	0.140928	0.0353548	3.9861	0.000157543
ENSMUSG00000039849	Pcif1	572.835	0.140751	0.0525191	2.67999	0.0120247
ENSMUSG00000022858	Tra2b	1215.31	0.140642	0.0313089	4.49206	1.91837e-05
ENSMUSG00000024413	Npc1	1239.34	0.140468	0.0274049	5.12566	1.01582e-06
ENSMUSG00000039347	Atp6v0e2	3059	0.140374	0.0426078	3.29456	0.00186447
ENSMUSG00000028517	Plpp3	2101.22	0.140336	0.0397785	3.52793	0.000851776
ENSMUSG00000020869	Lrrc59	1005.36	0.140307	0.0305879	4.587	1.26325e-05
ENSMUSG00000042439	Zfp532	1428.07	0.140243	0.033683	4.16361	7.73712e-05
ENSMUSG00000021750	Fam107a	3460.49	0.140103	0.0731865	1.91432	0.0767464
ENSMUSG00000049339	Fam134a	1732.15	0.139973	0.0322947	4.33424	3.81501e-05
ENSMUSG00000036138	Acaa1a	528.016	0.139969	0.0533406	2.62407	0.0139764
ENSMUSG00000020435	Osbp2	1383.25	0.139653	0.0426735	3.27259	0.0020067
ENSMUSG00000026924	Sec16a	1365.68	0.139584	0.0411129	3.39514	0.00133761
ENSMUSG00000070939	Tgfbrap1	565.517	0.139555	0.0426178	3.27456	0.00199345
ENSMUSG00000020346	Mgat1	601.459	0.139548	0.0432714	3.22495	0.00234393
ENSMUSG00000038970	Lmtk2	4535.06	0.139441	0.041739	3.34079	0.00160366
ENSMUSG00000043881	Kbtbd7	1067.34	0.139412	0.0479194	2.9093	0.00620142
ENSMUSG00000017781	Pitpna	3770.49	0.139244	0.0406469	3.42571	0.00120679
ENSMUSG00000063801	Ap3s2	600.539	0.139176	0.0470603	2.95739	0.00539313
ENSMUSG00000030616	Sytl2	808.047	0.139049	0.0506926	2.74298	0.0100898
ENSMUSG00000034648	Lrrn1	634.463	0.139031	0.0680712	2.04243	0.0584101
ENSMUSG00000037935	Smarce1	543.058	0.138939	0.0413303	3.36166	0.00149697
ENSMUSG00000035064	Eef2k	520.673	0.138433	0.0586845	2.35893	0.0279401
ENSMUSG00000004677	Myo9b	821.013	0.138414	0.0357942	3.86694	0.000247091
ENSMUSG00000040025	Ythdf2	733.349	0.138406	0.0366511	3.77631	0.00034799
ENSMUSG00000034484	Snx2	572.101	0.138307	0.0453783	3.04786	0.00410826
ENSMUSG00000030232	Aebp2	1139.28	0.138141	0.0429283	3.21795	0.00239622
ENSMUSG00000027220	Syt13	2549.54	0.137961	0.0373971	3.68909	0.000481029
ENSMUSG00000034868	Myl12b	2756.92	0.137849	0.0400985	3.43777	0.00115899
ENSMUSG00000042846	Lrrtm3	863.164	0.137825	0.0463997	2.97039	0.00519322
ENSMUSG00000028351	Brinp1	2964.74	0.137738	0.0351231	3.92157	0.000201308
ENSMUSG00000022507	1810013L24Rik	1107.14	0.137722	0.0416942	3.30314	0.00181333
ENSMUSG00000053477	Tcf4	5632.63	0.13749	0.0396479	3.46778	0.00104878
ENSMUSG00000041362	Shtn1	515.599	0.137419	0.0392606	3.50018	0.000938307
ENSMUSG00000032705	Exd2	1029.84	0.137094	0.0277294	4.94399	2.43557e-06
ENSMUSG00000022537	Tmem44	1158.7	0.136893	0.0408768	3.34892	0.00156112
ENSMUSG00000016541	Atxn10	1803.86	0.136453	0.041905	3.25626	0.00211936
ENSMUSG00000047976	Kcna1	6039.81	0.136378	0.0341239	3.99655	0.000151133
ENSMUSG00000039458	Mtmr12	647.632	0.136101	0.0538422	2.52778	0.0181173
ENSMUSG00000047284	Neurl4	1427.58	0.136052	0.0271026	5.01989	1.68954e-06
ENSMUSG00000058799	Nap1l1	2547.35	0.136046	0.0339669	4.00526	0.000146106
ENSMUSG00000033228	Scaf11	1334.7	0.135866	0.034738	3.91117	0.000209057
ENSMUSG00000005533	Igf1r	921.869	0.135855	0.0503779	2.69673	0.0114842
ENSMUSG00000037905	Bri3bp	2219.5	0.135689	0.0404428	3.35508	0.00152889
ENSMUSG00000002341	Ncan	2878.36	0.135533	0.0464982	2.91481	0.00609874
ENSMUSG00000029634	Rnf6	1177.2	0.135304	0.045909	2.94722	0.00554597
ENSMUSG00000002319	Ipo4	846.577	0.135275	0.0461617	2.93046	0.00582323
ENSMUSG00000006711	D130043K22Rik	817.981	0.135078	0.0340752	3.96412	0.000171479
ENSMUSG00000051675	Trim32	2033.43	0.135024	0.0357441	3.7775	0.000346599
ENSMUSG00000013698	Pea15a	2974.82	0.134933	0.0350854	3.84584	0.000268482
ENSMUSG00000027523	Gnas	10878.6	0.134738	0.0324995	4.14584	8.3216e-05
ENSMUSG00000038390	Gpr162	1481.88	0.134449	0.0457605	2.93811	0.00569389
ENSMUSG00000022964	Tmem50b	837.787	0.133786	0.0456732	2.92921	0.00584409
ENSMUSG00000020522	Mfap3	542.804	0.133784	0.0404187	3.30996	0.00177457
ENSMUSG00000026425	Srgap2	1049.88	0.133431	0.0396685	3.36364	0.00148691
ENSMUSG00000079184	Mphosph8	517.198	0.133327	0.0535454	2.48999	0.020009
ENSMUSG00000022285	Ywhaz	13951.1	0.133209	0.0396676	3.35814	0.00151365
ENSMUSG00000024498	Tcerg1	769.359	0.133142	0.0353131	3.77033	0.00035559
ENSMUSG00000096847	Tmem151b	1477.66	0.133139	0.0451862	2.94645	0.00555457
ENSMUSG00000031652	N4bp1	975.479	0.132473	0.0297437	4.4538	2.26989e-05
ENSMUSG00000042557	Sin3a	563.097	0.132347	0.0361679	3.65925	0.000534879
ENSMUSG00000040462	Os9	1055.74	0.132258	0.0359494	3.67899	0.000498182
ENSMUSG00000034157	Cipc	1267.1	0.132225	0.037928	3.48623	0.00098368
ENSMUSG00000026991	Pkp4	2476.91	0.132191	0.0292378	4.52125	1.68722e-05
ENSMUSG00000040003	Magi2	2303.09	0.132107	0.0344088	3.83934	0.00027447
ENSMUSG00000030835	Nomo1	1170.24	0.131828	0.0412292	3.19744	0.00255618
ENSMUSG00000053644	Aldh7a1	727.293	0.131822	0.0543756	2.42428	0.023697
ENSMUSG00000059409	Ppp2r5d	779.637	0.131535	0.0492902	2.66859	0.0124075
ENSMUSG00000017929	B4galt5	552.461	0.131372	0.0504341	2.60482	0.0147396
ENSMUSG00000071793	2610005L07Rik	525.96	0.131315	0.0785686	1.67134	0.124646
ENSMUSG00000020181	Nav3	2306.43	0.130983	0.0378876	3.45715	0.00108675
ENSMUSG00000044221	Grsf1	827.664	0.130773	0.0640986	2.04019	0.0586822
ENSMUSG00000027849	Syt6	532.565	0.13074	0.0609583	2.14475	0.0464784
ENSMUSG00000021057	Akap5	2890.28	0.130716	0.0526792	2.48135	0.0204541
ENSMUSG00000040620	Dhx33	693.451	0.130704	0.0390095	3.35056	0.00155245
ENSMUSG00000037902	Sirpa	4274.57	0.130693	0.0481829	2.71243	0.0109833
ENSMUSG00000006299	Aamp	1045.9	0.13055	0.055035	2.37213	0.0270028
ENSMUSG00000036270	Edc4	955.715	0.130506	0.0455032	2.86807	0.0070054
ENSMUSG00000004567	Mcoln1	593.731	0.130427	0.0509693	2.55893	0.0166802
ENSMUSG00000029651	Mtus2	1089.76	0.130425	0.0444434	2.93463	0.00575091
ENSMUSG00000027200	Sema6d	1006.46	0.130411	0.0528623	2.46699	0.0212035
ENSMUSG00000003534	Ddr1	576.796	0.130377	0.0769007	1.6954	0.119054
ENSMUSG00000069833	Ahnak	1221.12	0.13012	0.0526888	2.4696	0.0210611
ENSMUSG00000022789	Dnm1l	3348	0.130092	0.0382316	3.40274	0.0013032
ENSMUSG00000022272	Myo10	639.676	0.130021	0.0511788	2.54052	0.0175254
ENSMUSG00000000058	Cav2	616.312	0.129482	0.0534792	2.42117	0.023854
ENSMUSG00000055817	Mta3	909.197	0.129428	0.0397927	3.25256	0.00214569
ENSMUSG00000016664	Pacsin2	541.524	0.128972	0.0394972	3.26534	0.00205529
ENSMUSG00000001052	Sec24b	756.698	0.128905	0.0341233	3.77764	0.000346547
ENSMUSG00000031960	Aars	2061.83	0.128897	0.0330705	3.89762	0.000220469
ENSMUSG00000051726	Kcnf1	1485.32	0.128625	0.0361377	3.55931	0.000761249
ENSMUSG00000006920	Ezh1	871.847	0.12846	0.0532962	2.4103	0.0245427
ENSMUSG00000025145	Lrrc45	494.985	0.128411	0.0447882	2.86707	0.00702328
ENSMUSG00000024758	Rtn3	11097.6	0.128316	0.0254643	5.03908	1.54626e-06
ENSMUSG00000033499	Larp4b	1392.08	0.128274	0.0284537	4.50817	1.79068e-05
ENSMUSG00000024030	Abcg1	1021.64	0.128263	0.0481927	2.66145	0.0126552
ENSMUSG00000037984	Neurod6	721.342	0.12822	0.0695258	1.84421	0.0887285
ENSMUSG00000018999	Slc35b4	1129.04	0.128205	0.0339527	3.77599	0.0003483
ENSMUSG00000003031	Cdkn1b	674.541	0.128145	0.0486732	2.63277	0.0136512
ENSMUSG00000041852	Tcf20	5658.81	0.127533	0.0297803	4.28245	4.73429e-05
ENSMUSG00000014426	Map3k4	733.205	0.127418	0.0341701	3.72894	0.000415312
ENSMUSG00000097767	Miat	5585.35	0.127199	0.0577937	2.20092	0.0408419
ENSMUSG00000021476	Habp4	1627.8	0.127176	0.0431121	2.94989	0.00550859
ENSMUSG00000038486	Sv2a	5477.82	0.126813	0.0209213	6.06142	6.51137e-09
ENSMUSG00000032666	1700025G04Rik	1135.48	0.126749	0.0406722	3.11635	0.00330928
ENSMUSG00000018567	Gabarap	903.57	0.126196	0.0438745	2.87629	0.00683788
ENSMUSG00000060671	Atp8b2	1427.7	0.126136	0.041827	3.01566	0.00454001
ENSMUSG00000025873	Faf2	584.979	0.125979	0.0420495	2.99597	0.0048123
ENSMUSG00000048895	Cdk5r1	3416.91	0.125968	0.0333286	3.77957	0.000344143
ENSMUSG00000068373	D430041D05Rik	3851.41	0.12574	0.0426657	2.94709	0.00554656
ENSMUSG00000001119	Col6a1	675.005	0.125714	0.0710834	1.76854	0.103125
ENSMUSG00000030718	Ppme1	2016.63	0.125711	0.0401188	3.13346	0.00313389
ENSMUSG00000027940	Tpm3	1617.91	0.125671	0.0422989	2.97102	0.0051856
ENSMUSG00000031447	Lamp1	3080.08	0.125393	0.0266462	4.70586	7.3906e-06
ENSMUSG00000062234	Gak	1203.24	0.125183	0.0346087	3.6171	0.000621188
ENSMUSG00000024853	Sf3b2	2187.48	0.125008	0.037644	3.32079	0.00171186
ENSMUSG00000026113	Inpp4a	3609.74	0.124537	0.0469275	2.65381	0.0128923
ENSMUSG00000022454	Nell2	5662.23	0.124534	0.0350764	3.55036	0.00078615
ENSMUSG00000032504	Pdcd6ip	1069.54	0.124509	0.0271607	4.58417	1.27984e-05
ENSMUSG00000037736	Limch1	1548.76	0.124413	0.0278452	4.468	2.13057e-05
ENSMUSG00000040390	Map3k10	1440.68	0.124326	0.0487471	2.55043	0.0170787
ENSMUSG00000033335	Dnm2	531.262	0.124304	0.0529079	2.34944	0.0285684
ENSMUSG00000037679	Inf2	1587.86	0.124182	0.0662419	1.87467	0.0834062
ENSMUSG00000025959	Klf7	1011.61	0.12407	0.044992	2.75761	0.00967806
ENSMUSG00000045573	Penk	1763.63	0.124036	0.127707	0.971257	0.387929
ENSMUSG00000020644	Id2	1521.08	0.123945	0.0426994	2.90272	0.00632541
ENSMUSG00000054611	Kdm2a	1476.09	0.123857	0.0248059	4.99303	1.92006e-06
ENSMUSG00000023075	Akirin1	795.28	0.123832	0.0442522	2.79833	0.0085898
ENSMUSG00000028944	Prkag2	788.549	0.123831	0.0371811	3.33047	0.00165796
ENSMUSG00000032788	Pdxk	1249.92	0.123498	0.0569766	2.16753	0.0440899
ENSMUSG00000038807	Rap1gap2	3528.27	0.12336	0.0542005	2.27599	0.0342066
ENSMUSG00000004558	Ndrg2	4764.26	0.12335	0.0373548	3.30212	0.0018193
ENSMUSG00000025733	Rhot2	592.483	0.123331	0.0691965	1.78234	0.100414
ENSMUSG00000024515	Smad4	835.467	0.123278	0.0440675	2.79748	0.00860969
ENSMUSG00000019831	Wasf1	1191.8	0.123076	0.0565941	2.17471	0.0433546
ENSMUSG00000034158	Lrrc58	4956.66	0.122917	0.0337044	3.64691	0.000558864
ENSMUSG00000039478	Micu3	2009.02	0.122875	0.0563465	2.18069	0.0427481
ENSMUSG00000006576	Slc4a3	1889.18	0.122653	0.0620895	1.97542	0.0674094
ENSMUSG00000024621	Csf1r	847.227	0.122646	0.0442312	2.77283	0.00925063
ENSMUSG00000021134	Srsf5	5000.19	0.122552	0.0413092	2.96669	0.00525253
ENSMUSG00000027777	Schip1	2165.87	0.122404	0.0356399	3.43446	0.00117266
ENSMUSG00000037815	Ctnna1	839.928	0.122149	0.0470377	2.59684	0.015056
ENSMUSG00000009292	Trpm2	606.487	0.122098	0.0443404	2.75366	0.00979278
ENSMUSG00000040415	Dtx3	1270.41	0.122092	0.0402527	3.03314	0.00430153
ENSMUSG00000023055	Calcoco1	517.016	0.12209	0.0493935	2.47178	0.020951
ENSMUSG00000052934	Fbxo31	1309.7	0.121988	0.0542877	2.24706	0.0367383
ENSMUSG00000027603	Ggt7	1032.22	0.121681	0.0412823	2.94754	0.00554194
ENSMUSG00000041459	Tardbp	3027.02	0.121675	0.0399354	3.04679	0.00412029
ENSMUSG00000029392	Rilpl1	532.205	0.121664	0.0501676	2.42514	0.0236537
ENSMUSG00000015829	Tnr	1470.66	0.12157	0.0501579	2.42374	0.023712
ENSMUSG00000035877	Zhx3	1238.48	0.121536	0.0383138	3.17212	0.0027724
ENSMUSG00000079020	Slc45a4	634.308	0.121288	0.0543217	2.23277	0.0379285
ENSMUSG00000021140	Pcnx	3287.45	0.120973	0.0292111	4.14132	8.46838e-05
ENSMUSG00000063524	Eno1	6868.28	0.120868	0.0336584	3.59103	0.00068036
ENSMUSG00000061887	Ssbp3	1145.5	0.120866	0.0389311	3.10461	0.0034337
ENSMUSG00000003847	Nfat5	2732.47	0.120799	0.0403413	2.99441	0.00482977
ENSMUSG00000048022	Tmem229a	1285.79	0.12069	0.0506224	2.38411	0.026179
ENSMUSG00000035851	Ythdc1	1177.69	0.120676	0.0406056	2.97192	0.00517208
ENSMUSG00000030779	Rbbp6	1412.09	0.120471	0.0467427	2.57732	0.0158649
ENSMUSG00000024491	Rbm27	1006.16	0.120437	0.032144	3.74678	0.000387921
ENSMUSG00000051615	Rap2a	1522.16	0.120288	0.0280941	4.28163	4.7497e-05
ENSMUSG00000018411	Mapt	5701.9	0.12027	0.0279304	4.30606	4.28138e-05
ENSMUSG00000010663	Fads1	1991.13	0.120142	0.030381	3.95452	0.000177913
ENSMUSG00000029705	Cux1	2235.57	0.120078	0.0389924	3.07953	0.00371356
ENSMUSG00000028790	Khdrbs1	1505.14	0.119911	0.0278474	4.306	4.28138e-05
ENSMUSG00000020366	Mapk9	3821.28	0.119572	0.0239514	4.99227	1.92658e-06
ENSMUSG00000022577	Ly6h	779.664	0.119513	0.101598	1.17633	0.290355
ENSMUSG00000042772	Smg7	1803.78	0.119394	0.0290234	4.11372	9.45172e-05
ENSMUSG00000046324	Ermp1	962.462	0.119195	0.0334825	3.55991	0.000759802
ENSMUSG00000020198	Ap3d1	1838.7	0.119064	0.0300852	3.95757	0.000175803
ENSMUSG00000010554	Mettl16	592.376	0.118728	0.0437594	2.71321	0.0109641
ENSMUSG00000038861	Pi4kb	602.032	0.118383	0.0344168	3.43968	0.00115193
ENSMUSG00000016831	Tox4	1056.21	0.118223	0.0375682	3.14688	0.00300137
ENSMUSG00000041997	Tlk1	1726.7	0.117963	0.0491859	2.3983	0.0252527
ENSMUSG00000039611	Tmem246	711.229	0.117833	0.0400095	2.94511	0.00557515
ENSMUSG00000069895	Atxn1l	963.604	0.117817	0.0299984	3.92745	0.000197187
ENSMUSG00000021711	Trappc13	726.413	0.117803	0.0416156	2.83074	0.0078058
ENSMUSG00000061130	Ppm1b	2344.79	0.117773	0.0347704	3.38716	0.00137276
ENSMUSG00000054027	Nt5dc3	1137.2	0.117597	0.0377362	3.11628	0.00330928
ENSMUSG00000036112	Metap2	834.241	0.117574	0.0316098	3.71953	0.000430084
ENSMUSG00000054477	Kcnn2	550.895	0.117186	0.0636368	1.84149	0.0892257
ENSMUSG00000050821	Fam131a	2269.54	0.117095	0.0557896	2.09887	0.0516093
ENSMUSG00000071064	Zfp827	965.004	0.116999	0.0365427	3.20171	0.00251943
ENSMUSG00000074415	2610203C20Rik	925.349	0.116957	0.0603849	1.93685	0.0732787
ENSMUSG00000008859	Rala	993.293	0.116878	0.0662762	1.7635	0.104105
ENSMUSG00000000823	Zfp512b	921.574	0.116373	0.0438268	2.65529	0.0128548
ENSMUSG00000002957	Ap2a2	3497.99	0.116159	0.0278587	4.16957	7.56099e-05
ENSMUSG00000027363	Usp8	984.395	0.116099	0.0361866	3.20835	0.00246859
ENSMUSG00000046722	Cdc42se1	623.253	0.116084	0.0347266	3.3428	0.00159375
ENSMUSG00000066735	Vkorc1l1	836.542	0.115818	0.0449121	2.57877	0.0158027
ENSMUSG00000036155	Mgat5	973.937	0.11579	0.0321414	3.60252	0.00065415
ENSMUSG00000021983	Atp8a2	807.101	0.115683	0.0341359	3.38891	0.00136593
ENSMUSG00000034949	Zfr2	667.846	0.115645	0.0508736	2.27318	0.0344325
ENSMUSG00000021963	Sap18	838.568	0.115218	0.0502349	2.29359	0.0327866
ENSMUSG00000037364	Srrt	701.29	0.114789	0.0379268	3.02658	0.00439155
ENSMUSG00000001995	Sipa1l2	908.215	0.11468	0.0400317	2.86472	0.00706693
ENSMUSG00000039202	Abhd2	2741.8	0.114672	0.0347928	3.29587	0.00185675
ENSMUSG00000027007	Ssfa2	602.406	0.11462	0.0420909	2.72315	0.0106585
ENSMUSG00000032181	Scg3	1800.07	0.114608	0.0359789	3.18543	0.00266033
ENSMUSG00000003308	Keap1	781.043	0.11457	0.036955	3.10026	0.0034812
ENSMUSG00000074657	Kif5a	23058.5	0.114558	0.0573822	1.99641	0.0644265
ENSMUSG00000032355	Mlip	580.969	0.114277	0.0843323	1.35508	0.218352
ENSMUSG00000009905	Kdsr	595.806	0.114023	0.0426811	2.67151	0.0123146
ENSMUSG00000038886	Man2a2	2592.34	0.114017	0.038035	2.99767	0.0047907
ENSMUSG00000023805	Synj2	1391.93	0.114012	0.0514697	2.21512	0.0395411
ENSMUSG00000042751	Nmnat2	1939.07	0.113998	0.0568752	2.00435	0.0633517
ENSMUSG00000023977	Ubr2	1308.52	0.113915	0.0259139	4.39588	2.93e-05
ENSMUSG00000025092	Hspa12a	3238.25	0.113772	0.0298758	3.80818	0.000308872
ENSMUSG00000036893	Ehmt1	692.8	0.113667	0.0340706	3.33622	0.00162854
ENSMUSG00000020538	Srebf1	680.73	0.113656	0.0886902	1.2815	0.245807
ENSMUSG00000029004	Kmt2e	1907.44	0.113472	0.0516179	2.1983	0.0410723
ENSMUSG00000026640	Plxna2	3514.08	0.11324	0.0286986	3.94584	0.000183944
ENSMUSG00000019916	P4ha1	650.314	0.112873	0.0513771	2.19696	0.0411913
ENSMUSG00000034269	Setd5	2087.14	0.112766	0.0418994	2.69135	0.0116568
ENSMUSG00000061904	Slc25a3	3248.13	0.112699	0.0322108	3.49878	0.000942606
ENSMUSG00000024074	Crim1	1018.27	0.112614	0.0532225	2.1159	0.0496004
ENSMUSG00000024065	Ehd3	888.889	0.11203	0.039965	2.8032	0.00847827
ENSMUSG00000035530	Eif1	1759.7	0.111649	0.0661097	1.68884	0.120512
ENSMUSG00000040356	Skiv2l	745.786	0.111629	0.0613077	1.8208	0.0930168
ENSMUSG00000032423	Syncrip	2197.83	0.111576	0.03602	3.09762	0.00351012
ENSMUSG00000033361	Prrg3	586.652	0.111561	0.0518132	2.15315	0.0456067
ENSMUSG00000053141	Ptprt	3456.61	0.111492	0.0368884	3.02243	0.00444539
ENSMUSG00000024589	Nedd4l	2144	0.111445	0.0326686	3.41137	0.00126668
ENSMUSG00000015291	Gdi1	4805.46	0.111296	0.0316015	3.52185	0.000869645
ENSMUSG00000055945	Prr18	506.324	0.111228	0.0576808	1.92833	0.074495
ENSMUSG00000028959	Fastk	693.055	0.111169	0.0427813	2.59855	0.0149983
ENSMUSG00000051674	Dcun1d4	1413.62	0.110909	0.0359353	3.08635	0.0036364
ENSMUSG00000032479	Map4	4711.11	0.110813	0.0323101	3.42966	0.00119104
ENSMUSG00000031618	Nr3c2	839.764	0.110732	0.0416846	2.65643	0.0128226
ENSMUSG00000001415	Smg5	1146.76	0.110361	0.0313865	3.51621	0.000886062
ENSMUSG00000031781	Ciapin1	546.999	0.110346	0.0473786	2.32903	0.0300572
ENSMUSG00000003234	Abcf3	682.375	0.110319	0.0504204	2.18799	0.0420531
ENSMUSG00000079470	Utp14b	541.604	0.110315	0.0718804	1.5347	0.16008
ENSMUSG00000029309	Sparcl1	17229	0.110103	0.0342607	3.21367	0.00242732
ENSMUSG00000042766	Trim46	622.341	0.109954	0.0487149	2.2571	0.0358316
ENSMUSG00000035027	Map2k2	540.296	0.109832	0.122128	0.899318	0.424908
ENSMUSG00000034940	Synrg	1193.62	0.109818	0.0326954	3.35881	0.0015105
ENSMUSG00000023307	2019-03-05	731.819	0.109657	0.0430746	2.54575	0.0172796
ENSMUSG00000071650	Ganab	1106.85	0.10963	0.0393803	2.78387	0.00895512
ENSMUSG00000025980	Hspd1	1775.97	0.109328	0.0466565	2.34325	0.0290155
ENSMUSG00000028991	Mtor	2318.94	0.10923	0.0287399	3.80065	0.000317397
ENSMUSG00000033237	Arid2	1069.02	0.109203	0.0365687	2.98625	0.00495296
ENSMUSG00000026889	Rbm18	642.97	0.10919	0.0363046	3.0076	0.00464736
ENSMUSG00000028906	Epb41	913.923	0.109149	0.0410792	2.65705	0.012803
ENSMUSG00000038991	Txndc5	566.465	0.108935	0.0363218	2.99917	0.0047703
ENSMUSG00000048027	Rgmb	541.957	0.108769	0.0451748	2.40774	0.0246949
ENSMUSG00000009090	Ap1b1	2016.54	0.108746	0.0351087	3.09742	0.00351127
ENSMUSG00000024507	Hsd17b4	705.629	0.108413	0.0541276	2.00293	0.0635347
ENSMUSG00000036402	Gng12	959.784	0.108406	0.0384537	2.81912	0.00808673
ENSMUSG00000042156	Dzip1	812.962	0.10825	0.0454105	2.38382	0.0261927
ENSMUSG00000025237	Parp6	1103.02	0.108221	0.0319964	3.38229	0.00139588
ENSMUSG00000013858	Tmem259	730.21	0.108207	0.0580707	1.86337	0.085287
ENSMUSG00000036644	Tbc1d9b	1987.22	0.107744	0.0343153	3.13983	0.0030685
ENSMUSG00000017843	Ppp2r5c	1874.78	0.107439	0.0358649	2.99566	0.00481471
ENSMUSG00000000532	Acvr1b	1976.98	0.107364	0.033208	3.23307	0.00228757
ENSMUSG00000013076	Amotl1	570.465	0.107224	0.152514	0.70304	0.537523
ENSMUSG00000026339	Ccdc93	578.173	0.107176	0.0343442	3.12065	0.00326278
ENSMUSG00000026576	Atp1b1	17082.4	0.107155	0.0392921	2.72713	0.0105465
ENSMUSG00000037062	Sh3glb1	1128.66	0.106926	0.0468755	2.28107	0.0337925
ENSMUSG00000021379	Id4	764.652	0.106821	0.0785723	1.35952	0.216792
ENSMUSG00000017760	Ctsa	879.833	0.106725	0.0376548	2.83429	0.00773136
ENSMUSG00000041078	Grid1	769.487	0.10649	0.0579078	1.83896	0.0897088
ENSMUSG00000028932	Psmc2	579.383	0.106205	0.049206	2.15837	0.0450598
ENSMUSG00000000759	Tubgcp3	702.973	0.105798	0.0450775	2.34702	0.0287394
ENSMUSG00000039191	Rbpj	696.195	0.105779	0.04383	2.41339	0.0243557
ENSMUSG00000040624	Plekhg1	514.195	0.105726	0.290963	0.363367	0.7559
ENSMUSG00000028156	Eif4e	1625.84	0.105701	0.0346138	3.05371	0.00403281
ENSMUSG00000027933	Ints3	646.026	0.105699	0.0507908	2.08107	0.0537315
ENSMUSG00000028937	Acot7	1494.46	0.105696	0.0354825	2.97882	0.00506489
ENSMUSG00000009112	Bcl2l13	697.535	0.105622	0.0327088	3.22917	0.00231307
ENSMUSG00000038141	Tmem181a	722.7	0.105567	0.0350363	3.01307	0.00457165
ENSMUSG00000032517	Mobp	8245.83	0.105559	0.0673864	1.56647	0.151151
ENSMUSG00000022781	Pak2	783.506	0.105394	0.033682	3.12909	0.00317666
ENSMUSG00000037197	Rbm17	534.993	0.105253	0.0493493	2.13281	0.047697
ENSMUSG00000037287	Tbcel	665.778	0.104839	0.0362477	2.8923	0.00652104
ENSMUSG00000004071	Cdip1	2156.82	0.104755	0.0593596	1.76475	0.103875
ENSMUSG00000030870	Ubfd1	1117.44	0.10447	0.0286473	3.64675	0.000559007
ENSMUSG00000030204	Ddx47	493.658	0.104458	0.0461341	2.26423	0.0351909
ENSMUSG00000040125	Gpr26	4543.92	0.104171	0.0394515	2.64048	0.0133678
ENSMUSG00000049106	Dcaf5	1383.97	0.104064	0.0287993	3.61344	0.000629554
ENSMUSG00000028518	Prkaa2	1510.45	0.103979	0.0312519	3.32713	0.00167622
ENSMUSG00000033585	Ndn	1184.73	0.103953	0.175718	0.591594	0.606568
ENSMUSG00000035900	Gramd4	516.774	0.103818	0.0472946	2.19514	0.0413719
ENSMUSG00000061751	Kalrn	11965.2	0.103812	0.0279895	3.70895	0.000447766
ENSMUSG00000035168	Tanc1	548.12	0.103721	0.0705793	1.46956	0.179501
ENSMUSG00000008429	Herpud2	600.354	0.103539	0.0517831	1.99948	0.0639944
ENSMUSG00000039953	Clstn1	16888.3	0.103492	0.0593149	1.74478	0.107952
ENSMUSG00000024593	Megf10	598.888	0.103394	0.0409855	2.52269	0.0183656
ENSMUSG00000018909	Arrb1	3970.31	0.10331	0.0566563	1.82345	0.0925625
ENSMUSG00000044068	Zrsr1	855.24	0.103191	0.0376545	2.74046	0.0101582
ENSMUSG00000059213	Ddn	6905.81	0.103071	0.0546763	1.88511	0.081637
ENSMUSG00000030432	Rpl28	1058.67	0.102991	0.0500174	2.05911	0.0563769
ENSMUSG00000026090	2010300C02Rik	2208.04	0.10299	0.0712173	1.44614	0.18686
ENSMUSG00000038077	Kcna6	1383.04	0.102828	0.0344747	2.98272	0.00500724
ENSMUSG00000056222	Spock1	1026.4	0.102788	0.0479898	2.14187	0.0467777
ENSMUSG00000033478	Fam160b1	630.501	0.102642	0.0382215	2.68546	0.0118471
ENSMUSG00000059995	Atxn7l3	2157.2	0.102421	0.0456937	2.24147	0.0372051
ENSMUSG00000032290	Ptpn9	540.611	0.102408	0.0392445	2.60949	0.0145569
ENSMUSG00000060716	Plekhh1	645.457	0.102308	0.0795668	1.28582	0.244166
ENSMUSG00000078515	Ddi2	1599.79	0.102066	0.0332051	3.07381	0.0037781
ENSMUSG00000033998	Kcnk1	1156.76	0.101631	0.0409855	2.47969	0.0205441
ENSMUSG00000025903	Lypla1	533.026	0.10163	0.0553374	1.83655	0.0901258
ENSMUSG00000026872	Zeb2	4124.42	0.101626	0.0304518	3.33727	0.00162299
ENSMUSG00000040389	Wdr47	2180.33	0.101593	0.0454149	2.237	0.0375868
ENSMUSG00000005610	Eif4g2	6935.66	0.101506	0.0280541	3.61822	0.000619196
ENSMUSG00000005575	Ube2m	1056.87	0.101433	0.0334704	3.03054	0.00433746
ENSMUSG00000049866	Arl4c	677.689	0.101419	0.0500285	2.02722	0.0603383
ENSMUSG00000032855	Pkd1	3208.23	0.101382	0.0462588	2.19162	0.0416999
ENSMUSG00000039086	Ss18l1	912.1	0.101106	0.0352826	2.86561	0.00704912
ENSMUSG00000022890	Atp5j	1342.89	0.101019	0.0590362	1.71114	0.115378
ENSMUSG00000031545	Gpat4	1004.25	0.100992	0.03371	2.99591	0.0048123
ENSMUSG00000028452	Vcp	3576.03	0.100974	0.0389696	2.5911	0.0152919
ENSMUSG00000027782	Kpna4	1605.14	0.100842	0.0472694	2.13333	0.0476529
ENSMUSG00000058600	Rpl30	1646.72	0.100558	0.0579578	1.73503	0.110102
ENSMUSG00000047409	Ctdspl	490.522	0.100408	0.0406149	2.47219	0.0209328
ENSMUSG00000043962	Thrap3	1959.09	0.100404	0.0279482	3.59251	0.000677522
ENSMUSG00000021111	Papola	1517.86	0.100343	0.030296	3.31209	0.00176171
ENSMUSG00000025967	Eef1b2	1046.17	0.100144	0.0406051	2.4663	0.0212386
ENSMUSG00000039840	Epg5	1607.46	0.10009	0.0262452	3.81363	0.000302614
ENSMUSG00000031862	Atp13a1	504.636	0.100076	0.0594017	1.68473	0.121434
ENSMUSG00000039414	Heatr5b	1077.83	0.0995112	0.0314887	3.16022	0.00287963
ENSMUSG00000029167	Ppargc1a	914.41	0.0994918	0.0480096	2.07233	0.0547478
ENSMUSG00000013419	Zfp651	857.34	0.0993951	0.0523779	1.89765	0.0795153
ENSMUSG00000029838	Ptn	1703.8	0.0993801	0.100848	0.985441	0.380042
ENSMUSG00000027067	Ssrp1	885.34	0.0993058	0.0374254	2.65343	0.0129032
ENSMUSG00000021546	Hnrnpk	4847.37	0.0991883	0.0311432	3.18491	0.0026642
ENSMUSG00000037426	Depdc5	958.406	0.0990953	0.0307608	3.22148	0.00236848
ENSMUSG00000032462	Pik3cb	511.193	0.0990703	0.0503188	1.96885	0.0683701
ENSMUSG00000021474	Sfxn1	534.443	0.0987411	0.0410837	2.40341	0.0249474
ENSMUSG00000029290	Zfp326	595.505	0.0985663	0.0452343	2.17902	0.0429076
ENSMUSG00000027397	Slc20a1	2069.63	0.098501	0.0542705	1.815	0.0941486
ENSMUSG00000040479	Dgkz	4052.9	0.0984798	0.0470301	2.09397	0.0522073
ENSMUSG00000034863	Ano8	604.046	0.0983964	0.0513034	1.91793	0.0761885
ENSMUSG00000053581	Zfand2a	531.662	0.0983878	0.0591701	1.6628	0.126612
ENSMUSG00000032217	Rnf111	800.96	0.0983793	0.0376085	2.61588	0.0142954
ENSMUSG00000062380	Tubb3	3562.76	0.098361	0.0373731	2.63187	0.0136835
ENSMUSG00000020668	Kif3c	3867.16	0.0982158	0.0207417	4.73519	6.46634e-06
ENSMUSG00000000538	Tom1l2	2781.7	0.0977889	0.0633559	1.54348	0.157661
ENSMUSG00000003279	Dlgap1	7100.43	0.0977859	0.0383852	2.54749	0.0172086
ENSMUSG00000024921	Smarca2	2885.99	0.0975589	0.0361183	2.70109	0.0113412
ENSMUSG00000094410	Gm38394	2224.97	0.0974983	0.0348208	2.8	0.00855045
ENSMUSG00000054364	Rhob	1948.54	0.0974643	0.0461434	2.1122	0.0500303
ENSMUSG00000028656	Cap1	2412.82	0.0974082	0.0370859	2.62656	0.0138909
ENSMUSG00000022801	Lrch3	760.57	0.0973971	0.0376978	2.58363	0.0156045
ENSMUSG00000031558	Slit2	834.987	0.0973516	0.0451446	2.15644	0.0452666
ENSMUSG00000018583	G3bp1	971.78	0.0973512	0.0344419	2.82653	0.00790672
ENSMUSG00000048874	Phf3	1627.15	0.0972004	0.0453005	2.14568	0.0463951
ENSMUSG00000021495	Fam193b	674.794	0.0970874	0.0485568	1.99946	0.0639944
ENSMUSG00000061718	Ppp1r1b	1976.54	0.0967874	0.0963794	1.00423	0.370823
ENSMUSG00000044066	Cep68	516.086	0.0966375	0.037043	2.60879	0.0145821
ENSMUSG00000052915	Msl1	1648.36	0.0966072	0.032107	3.00891	0.00462873
ENSMUSG00000029769	Ccdc136	755.355	0.0965474	0.0865894	1.115	0.318624
ENSMUSG00000045092	S1pr1	1957.27	0.0965232	0.0492153	1.96124	0.0695301
ENSMUSG00000029580	Actb	16431.6	0.0964205	0.0400722	2.40617	0.0247804
ENSMUSG00000043301	Kcnj6	536.222	0.0963704	0.0464913	2.07287	0.0546904
ENSMUSG00000050697	Prkaa1	605.139	0.0961758	0.0332797	2.88992	0.00656855
ENSMUSG00000030350	Prmt8	899.412	0.0959497	0.0285485	3.36093	0.00149946
ENSMUSG00000014959	Gorasp2	786.297	0.0957658	0.0422121	2.26868	0.0348026
ENSMUSG00000024302	Dtna	1811.31	0.0955987	0.033385	2.86352	0.00708924
ENSMUSG00000017667	Zfp334	600.536	0.0955939	0.033142	2.88438	0.00667711
ENSMUSG00000054469	Lclat1	521.077	0.0955495	0.0440392	2.16964	0.043867
ENSMUSG00000049323	Smcr8	791.582	0.095373	0.0316379	3.01452	0.00455572
ENSMUSG00000029836	Cbx3	1667.41	0.0953251	0.0459682	2.07372	0.0545909
ENSMUSG00000030082	Sec61a1	827.888	0.0952081	0.0396694	2.40004	0.0251577
ENSMUSG00000052305	Hbb-bs	990.788	0.0951084	0.211916	0.448803	0.699536
ENSMUSG00000040097	Flywch1	2359.38	0.0946615	0.0405883	2.33224	0.0298258
ENSMUSG00000059288	Cdyl	515.272	0.0945384	0.0476472	1.98413	0.0661232
ENSMUSG00000039852	Rere	1548.47	0.0942116	0.0455261	2.06939	0.0551125
ENSMUSG00000042331	Specc1	1423.58	0.0940179	0.0280368	3.35337	0.00153782
ENSMUSG00000027244	Atg13	530.225	0.0939156	0.0401742	2.33771	0.0294249
ENSMUSG00000013539	Tango2	763.735	0.0939055	0.0496292	1.89214	0.0804607
ENSMUSG00000021699	Pde4d	1119.13	0.0936293	0.0298962	3.13181	0.00314948
ENSMUSG00000034040	Wbscr17	613.322	0.0934831	0.0454266	2.0579	0.0565133
ENSMUSG00000024201	Kdm4b	793.297	0.0934707	0.0414658	2.25416	0.0360965
ENSMUSG00000004865	Srpk1	1251.45	0.0933056	0.0340344	2.74151	0.0101289
ENSMUSG00000022094	Slc39a14	509.541	0.0932572	0.0534031	1.74629	0.107682
ENSMUSG00000033419	Snap91	4783.75	0.0930321	0.0250825	3.70904	0.000447766
ENSMUSG00000027394	Ttl	1136.61	0.0929945	0.0431493	2.15518	0.0453982
ENSMUSG00000026463	Atp2b4	3365.87	0.0929373	0.0618053	1.50371	0.169218
ENSMUSG00000042700	Sipa1l1	5033.2	0.0929226	0.0413008	2.2499	0.0364787
ENSMUSG00000018965	Ywhah	10412.9	0.0927857	0.0494668	1.87572	0.0832908
ENSMUSG00000020376	Rnf130	709.328	0.0923894	0.0448376	2.06053	0.0562396
ENSMUSG00000024654	Asrgl1	1940.12	0.0923572	0.042941	2.15079	0.0458528
ENSMUSG00000039046	Usp6nl	498.262	0.0922905	0.0384556	2.39993	0.0251585
ENSMUSG00000044042	Fmn1	1151.99	0.0922052	0.049731	1.85408	0.0869369
ENSMUSG00000043456	Zfp536	549.422	0.0921822	0.0516447	1.78493	0.0999931
ENSMUSG00000029712	Actl6b	489.456	0.0921814	0.0447561	2.05964	0.0563189
ENSMUSG00000008153	Clstn3	4591.59	0.0919122	0.0427522	2.14988	0.045945
ENSMUSG00000029189	Sel1l3	1270.02	0.0918907	0.0481553	1.90822	0.0777269
ENSMUSG00000048078	Tenm4	3255.75	0.0917947	0.0317975	2.88685	0.00662888
ENSMUSG00000050600	Zfp831	555.315	0.0915225	0.0607266	1.50712	0.168216
ENSMUSG00000050148	Ubqln2	1920.31	0.0914914	0.0469427	1.949	0.0714011
ENSMUSG00000026254	Eif4e2	619.623	0.0913634	0.0406979	2.24492	0.0369042
ENSMUSG00000022848	Dirc2	1165.62	0.0912588	0.037408	2.43956	0.0227627
ENSMUSG00000027797	Dclk1	14503.2	0.0910857	0.0265834	3.42641	0.00120412
ENSMUSG00000022425	Enpp2	3847.15	0.090846	0.122389	0.742275	0.514163
ENSMUSG00000024059	Clip4	748.201	0.0907067	0.0443431	2.04557	0.0580597
ENSMUSG00000037933	Bicd2	1204.31	0.0905194	0.0298072	3.03683	0.00425205
ENSMUSG00000028436	Dcaf12	565.128	0.0903418	0.0372779	2.42347	0.0237234
ENSMUSG00000031760	Mt3	1208.06	0.0902703	0.079819	1.13094	0.311091
ENSMUSG00000066392	Nrxn3	5672.35	0.0902394	0.0301715	2.99088	0.00488147
ENSMUSG00000034243	Golgb1	2615.42	0.0901846	0.045029	2.00281	0.0635356
ENSMUSG00000005089	Slc1a2	52989.5	0.0900463	0.0357683	2.51749	0.0186182
ENSMUSG00000038290	Smg6	697.594	0.0899046	0.0447323	2.00983	0.062642
ENSMUSG00000032612	Usp4	1160.22	0.0898453	0.0339189	2.64883	0.0130611
ENSMUSG00000016319	Slc25a5	2512.12	0.0898112	0.042919	2.09257	0.0523599
ENSMUSG00000041771	Slc24a4	557.444	0.0894286	0.0567489	1.57587	0.148686
ENSMUSG00000029701	Rbm28	539.801	0.0893621	0.055876	1.59929	0.142533
ENSMUSG00000021484	Lman2	866.398	0.0893162	0.0314297	2.84177	0.00756596
ENSMUSG00000071454	Dtnb	1294.98	0.0893089	0.0338399	2.63916	0.0134122
ENSMUSG00000027104	Atf2	2629.78	0.0892284	0.033643	2.65221	0.0129461
ENSMUSG00000003166	Dgcr2	1355.23	0.0889954	0.0549921	1.61833	0.137636
ENSMUSG00000074781	Ube2n	2411.76	0.0888862	0.0455186	1.95274	0.0708345
ENSMUSG00000026123	Plekhb2	3312.87	0.0887713	0.0294501	3.01429	0.00455614
ENSMUSG00000030930	Chst15	666.688	0.0887572	0.0459937	1.92977	0.0742855
ENSMUSG00000038467	Chmp4b	1505.9	0.0886612	0.0342487	2.58875	0.0153876
ENSMUSG00000031442	Mcf2l	2422.98	0.088283	0.0384775	2.29441	0.0327524
ENSMUSG00000055302	Mrfap1	3198.86	0.087859	0.0508987	1.72615	0.112102
ENSMUSG00000056258	Kcnq3	5671.97	0.0875992	0.0271676	3.2244	0.00234759
ENSMUSG00000057914	Cacnb2	814.42	0.0875109	0.043873	1.99464	0.0646641
ENSMUSG00000020647	Ncoa1	2619.21	0.0874633	0.0267578	3.2687	0.00203246
ENSMUSG00000021198	Unc79	2338.91	0.0874066	0.0269575	3.24238	0.00221995
ENSMUSG00000015968	Cacna1d	1188.56	0.0873936	0.0393975	2.21826	0.0392674
ENSMUSG00000000881	Dlg3	2535.58	0.0873231	0.051295	1.70237	0.117373
ENSMUSG00000019432	Ddx39b	1320.87	0.0872927	0.046612	1.87275	0.0837276
ENSMUSG00000029992	Gfpt1	1315.86	0.0872442	0.0431179	2.02339	0.0608329
ENSMUSG00000062604	Srpk2	4018.65	0.0871645	0.0288707	3.01914	0.00448968
ENSMUSG00000053646	Plxnb1	939.689	0.087057	0.0633511	1.3742	0.211486
ENSMUSG00000005899	Smpd4	722.573	0.087054	0.0444401	1.95891	0.0698752
ENSMUSG00000040943	Tet2	1085.06	0.0869934	0.0391157	2.224	0.0387019
ENSMUSG00000020076	Ddx50	763.394	0.0866635	0.0526252	1.64681	0.130628
ENSMUSG00000022698	Naa50	1321.81	0.0863965	0.040388	2.13916	0.0470582
ENSMUSG00000063457	Rps15	2373.82	0.0863043	0.0466065	1.85176	0.0873686
ENSMUSG00000028126	Pip5k1a	717.372	0.0862214	0.0421666	2.04478	0.0581256
ENSMUSG00000060733	Ipmk	585.672	0.0861901	0.0394965	2.18222	0.0426055
ENSMUSG00000030201	Lrp6	1551.81	0.0861624	0.0334456	2.57619	0.0159119
ENSMUSG00000026421	Csrp1	2502.25	0.0860497	0.0454138	1.89479	0.0799963
ENSMUSG00000042572	Ube2q1	769.154	0.0859932	0.0330944	2.59842	0.0149996
ENSMUSG00000040964	Arhgef10l	492.787	0.0859663	0.0766164	1.12204	0.315218
ENSMUSG00000032890	Rims3	3370.04	0.0857678	0.0552037	1.55366	0.154695
ENSMUSG00000037712	Fermt2	1013.54	0.0857675	0.0397185	2.15938	0.0449686
ENSMUSG00000025795	Rassf3	651.684	0.0854112	0.0471175	1.81273	0.0945994
ENSMUSG00000026565	Pou2f1	786.357	0.0853575	0.0442097	1.93074	0.074143
ENSMUSG00000021000	Mia2	697.414	0.0850724	0.047859	1.77756	0.101342
ENSMUSG00000054934	Kcnmb4	766.961	0.0850258	0.0477351	1.7812	0.100639
ENSMUSG00000026158	Ogfrl1	2460.74	0.0844911	0.0311587	2.71164	0.0110064
ENSMUSG00000042066	Tmcc2	1603.92	0.0843635	0.0514196	1.64069	0.132098
ENSMUSG00000063626	Unc5d	1010.54	0.0842852	0.0575152	1.46544	0.180495
ENSMUSG00000031988	Vps26b	1411.48	0.0841019	0.0335831	2.50429	0.0192617
ENSMUSG00000028832	Stmn1	5793.99	0.0840594	0.0425135	1.97724	0.0671546
ENSMUSG00000021901	Bap1	1324.96	0.0839587	0.0413786	2.02904	0.060122
ENSMUSG00000019790	Stxbp5	3321.43	0.0837913	0.0288615	2.90322	0.00631731
ENSMUSG00000028677	Rnf220	1190.48	0.0836884	0.03593	2.32921	0.0300515
ENSMUSG00000018765	Fxr2	1043.5	0.0836542	0.0372607	2.2451	0.0369042
ENSMUSG00000048429	1810026J23Rik	604.261	0.0832766	0.043123	1.93114	0.0741057
ENSMUSG00000022139	Mbnl2	4043.26	0.0832333	0.0493351	1.6871	0.120862
ENSMUSG00000018401	Mtmr4	1526.55	0.0829286	0.0256751	3.22992	0.00230892
ENSMUSG00000037536	Fbxo34	954.353	0.0828962	0.0390168	2.12463	0.0486142
ENSMUSG00000007891	Ctsd	3341.8	0.0828401	0.0311927	2.65575	0.0128409
ENSMUSG00000026455	Klhl12	642.918	0.0827975	0.0525584	1.57534	0.148806
ENSMUSG00000032366	Tpm1	2196.63	0.0827638	0.0248385	3.33207	0.00165015
ENSMUSG00000034297	Med13	3250.39	0.0826594	0.022404	3.68949	0.000480647
ENSMUSG00000047921	Trappc9	909.805	0.0824099	0.0640367	1.28692	0.243795
ENSMUSG00000044950	Pwwp2a	714.641	0.0822419	0.0540791	1.52077	0.164099
ENSMUSG00000024767	Otub1	1971.89	0.0821936	0.0320468	2.5648	0.0164204
ENSMUSG00000040321	Zfp770	541.389	0.0818985	0.0423385	1.93438	0.073645
ENSMUSG00000036323	Srp72	1044.6	0.0817448	0.030177	2.70884	0.0110862
ENSMUSG00000031511	Arhgef7	1861.38	0.0814599	0.0263195	3.09504	0.00353776
ENSMUSG00000040151	Hs2st1	1148.69	0.081432	0.0339547	2.39825	0.0252527
ENSMUSG00000000738	Spg7	614.722	0.081365	0.0417694	1.94796	0.0715568
ENSMUSG00000027525	Phactr3	1389.58	0.0812905	0.0290212	2.80108	0.00852944
ENSMUSG00000037643	Prkci	1097.78	0.081087	0.0388608	2.0866	0.0530678
ENSMUSG00000026926	Pmpca	1098.12	0.080813	0.0537703	1.50293	0.169436
ENSMUSG00000027288	Zfp106	5277.35	0.0807315	0.0224373	3.5981	0.000664626
ENSMUSG00000056429	Tgoln1	2029.32	0.0803353	0.0440495	1.82375	0.0925236
ENSMUSG00000031292	Cdkl5	1660.05	0.0801887	0.0330706	2.42477	0.0236714
ENSMUSG00000040028	Elavl1	1842.43	0.0798809	0.0238329	3.35171	0.00154654
ENSMUSG00000097736	9530059O14Rik	927.593	0.0798181	0.0741179	1.07691	0.336417
ENSMUSG00000000561	Wdr77	751.247	0.0792844	0.0478596	1.6566	0.128128
ENSMUSG00000003464	Pex19	794.651	0.0786769	0.0695829	1.13069	0.311146
ENSMUSG00000032178	Ilf3	747.062	0.0786136	0.0350186	2.24491	0.0369042
ENSMUSG00000027642	Rpn2	1158.93	0.0785983	0.0294922	2.66505	0.0125306
ENSMUSG00000024378	Stard4	503.6	0.0785311	0.0631599	1.24337	0.261385
ENSMUSG00000038150	Ormdl3	490.335	0.0785108	0.0483989	1.62216	0.13671
ENSMUSG00000024524	Gnal	2784.44	0.0783414	0.0564296	1.3883	0.2065
ENSMUSG00000097156	Gm3764	774.057	0.0779587	0.0652085	1.19553	0.281776
ENSMUSG00000040746	Rnf167	652.234	0.0777962	0.0355596	2.18777	0.042065
ENSMUSG00000020048	Hsp90b1	3496.72	0.0776523	0.0283748	2.73667	0.01027
ENSMUSG00000026620	Mark1	1334.97	0.077562	0.0284274	2.72843	0.0105082
ENSMUSG00000036054	Sugp2	1523.97	0.0774106	0.0429317	1.80311	0.0963439
ENSMUSG00000038095	Sbno1	4117.86	0.0773431	0.0358112	2.15975	0.0449392
ENSMUSG00000031555	Adam9	900.234	0.0771641	0.0336316	2.29439	0.0327524
ENSMUSG00000024974	Smc3	1085.06	0.0771244	0.0634057	1.21636	0.272612
ENSMUSG00000071176	Arhgef10	724.722	0.077103	0.0519558	1.48401	0.175022
ENSMUSG00000031065	Cdk16	2214.74	0.0770485	0.0403788	1.90814	0.0777269
ENSMUSG00000025159	Mms19	514.475	0.0768092	0.0459901	1.67012	0.124933
ENSMUSG00000025809	Itgb1	885.271	0.0766867	0.0420817	1.82233	0.0927517
ENSMUSG00000031841	Cdh13	814.423	0.0766502	0.0638236	1.20097	0.279509
ENSMUSG00000050043	Tmx2	1948.51	0.0764176	0.0386736	1.97596	0.06734
[truncated: 3,545 more rows]

## Sheet: 24h Signif. Upregulated (DEGs)
ensemblGene	symbol	baseMean	log2FoldChange.TBI.HFHI_Ctx	lfcSE.TBI.HFHI_Ctx	stat.TBI.HFHI_Ctx	pValue.TBI.HFHI_Ctx	24h signif. Upregulated (1880)				Upregulated gProfiler	significant	p.value	term.size	query.size	overlap.size	precision	recall	term.id	domain	subgraph.number	term.name	relative.depth	intersection
ENSMUSG00000035390	Brsk1	1600.23	0.885571	0.0487533	18.1643	5.47824e-70						TRUE	4.36e-53	1479	844	210	0.249	0.142	GO:0097458	CC	47	neuron part	3	FKBP4,CX3CL1,ARHGAP44,SYN1,FYN,SYT7,ANK1,TIMP2,RTN4R,GOPC,ARID1B,PTPRN,CYFIP2,RASGRF1,CROCC,SMARCD1,RASGRP2,KCNAB2,CAMK2A,ADGRL1,MARK2,FSCN1,RAP1GAP,GNB1,ADCYAP1R1,IGSF9B,KCNK2,GSK3B,GNAO1,LZTS3,RPH3A,FUS,JPH4,HSP90AB1,ABL1,STX1B,CBARP,PALM,SMARCB1,SEZ6L,NEFH,SYNGR1,PMM1,TRIM9,CPNE6,RIMS4,HRH3,CHRNA4,EEF1A2,SNPH,SLC32A1,SYP,STMN2,NEFM,TUBB4A,SLC17A7,ATP1A3,PTPRS,CACNG7,RAB3A,CRTC1,GRIK5,COBL,STX1…
ENSMUSG00000022472	Desi1	654.186	0.857397	0.0501168	17.108	3.58429e-62						TRUE	6.44e-41	1163	844	166	0.197	0.143	GO:0043005	CC	47	neuron projection	5	FKBP4,CX3CL1,ARHGAP44,SYN1,FYN,SYT7,ANK1,TIMP2,RTN4R,GOPC,PTPRN,CYFIP2,RASGRF1,RASGRP2,KCNAB2,CAMK2A,ADGRL1,MARK2,FSCN1,RAP1GAP,GNB1,ADCYAP1R1,IGSF9B,KCNK2,GSK3B,GNAO1,RPH3A,FUS,JPH4,HSP90AB1,ABL1,STX1B,CBARP,PALM,NEFH,TRIM9,CPNE6,CHRNA4,SNPH,SLC32A1,SYP,STMN2,NEFM,TUBB4A,SLC17A7,ATP1A3,PTPRS,CACNG7,RAB3A,CRTC1,GRIK5,COBL,STX1A,LIMK1,DNM1,NCS1,APBA1,CASC3,PFN1,ASIC2,CNTNAP1,PPP1R9B,MPP2,YWHAE,WFS…
ENSMUSG00000037563	Rps16	707.134	4.12599	0.24562	16.7983	4.63966e-60						TRUE	4.76e-40	743	844	129	0.153	0.174	GO:0036477	CC	47	somatodendritic compartment	4	FKBP4,CX3CL1,ARHGAP44,SYN1,FYN,SYT7,TIMP2,RTN4R,GOPC,PTPRN,MARK2,RAP1GAP,GNB1,IGSF9B,KCNK2,GSK3B,GNAO1,FUS,JPH4,HSP90AB1,ABL1,PALM,SEZ6L,PMM1,TRIM9,CPNE6,CHRNA4,EEF1A2,SNPH,SLC32A1,STMN2,TUBB4A,ATP1A3,PTPRS,CACNG7,CRTC1,GRIK5,COBL,NCS1,CASC3,ASIC2,PPP1R9B,MPP2,CPE,WFS1,TRIM3,DBN1,UNC5A,TRAK2,KIF21B,SLC8A2,CNNM1,CLU,MAPK8IP1,CIT,LRP1,AGO2,PREX1,SLC12A5,LAMP5,NR1D1,FLRT1,ELK1,ATF4,KCNC1,KIF1A,OLFM1…
ENSMUSG00000037012	Hk1	2890.79	0.675051	0.0420181	16.0657	6.14472e-55						TRUE	1.36e-38	859	844	137	0.162	0.159	GO:0045202	CC	47	synapse	2	ARHGAP44,SYN1,FYN,SYT7,GABRA3,ANK1,GOPC,PTPRN,CYFIP2,RIMBP2,RASGRP2,SDK2,KCNAB2,CAMK2A,ADGRL1,SNCB,DLGAP4,IGSF9B,KCNK2,GSK3B,PSMC5,LZTS3,RPH3A,FUS,ABL1,STX1B,CBARP,PALM,NEFH,SYNGR1,MYH9,TRIM9,RIMS4,HRH3,CHRNA4,SNPH,SLC32A1,SYP,SLC17A7,ATP1A3,PTPRS,RAB3A,CRTC1,GRIK5,STX1A,DNM1,NCS1,APBA1,PFN1,ASIC2,PPP1R9B,MPP2,CPE,NRXN2,PHACTR1,DROSHA,SLC30A3,DLGAP3,SLC8A2,BCL11A,GOT1,IQSEC3,PDZRN3,MAPK8IP1,PACSI…
ENSMUSG00000023944	Hsp90ab1	8882	0.587675	0.0389477	15.0888	1.77126e-48						TRUE	1.91e-33	718	844	117	0.139	0.163	GO:0044456	CC	47	synapse part	2	ARHGAP44,SYN1,FYN,SYT7,GABRA3,ANK1,GOPC,PTPRN,KCNAB2,CAMK2A,ADGRL1,IGSF9B,KCNK2,GSK3B,PSMC5,LZTS3,RPH3A,FUS,ABL1,STX1B,CBARP,PALM,NEFH,SYNGR1,TRIM9,RIMS4,HRH3,CHRNA4,SNPH,SLC32A1,SYP,SLC17A7,PTPRS,RAB3A,GRIK5,STX1A,DNM1,NCS1,APBA1,ASIC2,PPP1R9B,MPP2,CPE,NRXN2,DROSHA,SLC30A3,DLGAP3,SLC8A2,BCL11A,GOT1,IQSEC3,PACSIN1,LAMP5,NR1D1,ELK1,HIP1,KIF1A,LRRC4B,MAP1B,DLG4,DAGLA,FAIM2,RAC1,STXBP1,GABBR2,ACTR2,…
ENSMUSG00000001211	Agpat3	2561.48	0.572782	0.0379374	15.0981	1.77126e-48						TRUE	1.56e-29	537	844	95	0.113	0.177	GO:0030425	CC	47	dendrite	6	ARHGAP44,SYN1,FYN,SYT7,RTN4R,GOPC,MARK2,RAP1GAP,GNB1,IGSF9B,GSK3B,GNAO1,FUS,JPH4,HSP90AB1,ABL1,PALM,TRIM9,CPNE6,CHRNA4,SLC32A1,CRTC1,GRIK5,COBL,NCS1,CASC3,ASIC2,PPP1R9B,MPP2,WFS1,TRIM3,DBN1,TRAK2,KIF21B,SLC8A2,CNNM1,CLU,MAPK8IP1,LRP1,AGO2,PREX1,SLC12A5,LAMP5,NR1D1,ELK1,ATF4,KCNC1,KIF1A,MAP1B,DLG4,IL6ST,RGS8,RAC1,DAB2IP,NUMA1,MAPK8IP3,MINK1,CACNA1A,APP,LMTK3,ANK3,FARP1,ASAP1,THY1,NRGN,EPHB1,GRIA1,…
ENSMUSG00000070570	Slc17a7	7270.66	0.740376	0.0492062	15.0464	2.88449e-48						TRUE	1.85e-29	539	844	95	0.113	0.176	GO:0097447	CC	47	dendritic tree	6	ARHGAP44,SYN1,FYN,SYT7,RTN4R,GOPC,MARK2,RAP1GAP,GNB1,IGSF9B,GSK3B,GNAO1,FUS,JPH4,HSP90AB1,ABL1,PALM,TRIM9,CPNE6,CHRNA4,SLC32A1,CRTC1,GRIK5,COBL,NCS1,CASC3,ASIC2,PPP1R9B,MPP2,WFS1,TRIM3,DBN1,TRAK2,KIF21B,SLC8A2,CNNM1,CLU,MAPK8IP1,LRP1,AGO2,PREX1,SLC12A5,LAMP5,NR1D1,ELK1,ATF4,KCNC1,KIF1A,MAP1B,DLG4,IL6ST,RGS8,RAC1,DAB2IP,NUMA1,MAPK8IP3,MINK1,CACNA1A,APP,LMTK3,ANK3,FARP1,ASAP1,THY1,NRGN,EPHB1,GRIA1,…
ENSMUSG00000023353	Agap3	768.101	0.618284	0.0411215	15.0356	2.97387e-48						TRUE	6.38e-29	2002	844	202	0.239	0.101	GO:0042995	CC	47	cell projection	3	FKBP4,CX3CL1,ARHGAP44,SYN1,FYN,SYT7,ANK1,TIMP2,RTN4R,GOPC,PTPRN,CYFIP2,RASGRF1,CROCC,PDE4A,RASGRP2,KCNAB2,CAMK2A,PRKACA,ADGRL1,MARK2,FSCN1,RAP1GAP,GNB1,ADCYAP1R1,IGSF9B,KCNK2,GSK3B,GNAO1,RPH3A,FUS,DLD,PITPNM3,JPH4,HSP90AB1,ABL1,ABLIM1,STX1B,CBARP,PALM,NEFH,MYH9,TRIM9,CPNE6,CHRNA4,SNPH,SLC32A1,SYP,STMN2,NEFM,TUBB4A,SLC17A7,ATP1A3,PTPRS,CACNG7,RAB3A,CRTC1,GRIK5,COBL,STX1A,LIMK1,DNM1,NCS1,APBA1,SH3P…
ENSMUSG00000027134	Lpcat4	746.175	0.797639	0.0536406	14.8701	2.79667e-47						TRUE	1.21e-28	542	844	94	0.111	0.173	GO:0030424	CC	47	axon	6	FKBP4,SYN1,SYT7,ANK1,TIMP2,RTN4R,PTPRN,RASGRF1,KCNAB2,ADGRL1,FSCN1,RAP1GAP,KCNK2,GSK3B,HSP90AB1,STX1B,CBARP,PALM,NEFH,CPNE6,SLC32A1,SYP,STMN2,NEFM,TUBB4A,SLC17A7,ATP1A3,PTPRS,CACNG7,RAB3A,GRIK5,COBL,STX1A,DNM1,NCS1,CNTNAP1,PPP1R9B,YWHAE,SLC38A1,DBN1,TRAK2,KIF21B,GOT1,TSHZ3,MAPK8IP1,PREX1,PACSIN1,LAMP5,ELK1,KCNC1,KIF1A,OLFM1,LRRC4B,MAP1B,DLG4,NAV1,DAGLA,DAB2IP,STXBP1,MAPK8IP3,MINK1,APP,LMTK3,ANK3,…
ENSMUSG00000034336	Ina	1440.74	0.76684	0.0515866	14.8651	2.79667e-47						TRUE	1.5e-28	1939	844	197	0.233	0.102	GO:0120025	CC	47	plasma membrane bounded cell projection	4	FKBP4,CX3CL1,ARHGAP44,SYN1,FYN,SYT7,ANK1,TIMP2,RTN4R,GOPC,PTPRN,CYFIP2,RASGRF1,CROCC,PDE4A,RASGRP2,KCNAB2,CAMK2A,PRKACA,ADGRL1,MARK2,FSCN1,RAP1GAP,GNB1,ADCYAP1R1,IGSF9B,KCNK2,GSK3B,GNAO1,RPH3A,FUS,DLD,JPH4,HSP90AB1,ABL1,ABLIM1,STX1B,CBARP,PALM,NEFH,MYH9,TRIM9,CPNE6,CHRNA4,SNPH,SLC32A1,SYP,STMN2,NEFM,TUBB4A,SLC17A7,ATP1A3,PTPRS,CACNG7,RAB3A,CRTC1,GRIK5,COBL,STX1A,LIMK1,DNM1,NCS1,APBA1,CASC3,PFN1,A…
ENSMUSG00000049556	Lingo1	1791.97	0.847974	0.0574706	14.7549	1.32034e-46						TRUE	2.8e-25	1337	844	150	0.178	0.112	GO:0044463	CC	47	cell projection part	4	FKBP4,ARHGAP44,SYN1,FYN,SYT7,ANK1,TIMP2,RTN4R,GOPC,PTPRN,RASGRF1,CROCC,PDE4A,RASGRP2,KCNAB2,PRKACA,ADGRL1,MARK2,FSCN1,RAP1GAP,GNB1,IGSF9B,KCNK2,GSK3B,GNAO1,FUS,JPH4,HSP90AB1,ABL1,CBARP,PALM,TRIM9,CPNE6,CHRNA4,SLC32A1,SYP,STMN2,TUBB4A,RAB3A,CRTC1,GRIK5,COBL,DNM1,NCS1,CASC3,ASIC2,CNTNAP1,PPP1R9B,MPP2,YWHAE,WFS1,TRIM3,DBN1,UNC5A,TRAK2,KIF21B,SLC8A2,DNAL1,CNNM1,GOT1,CLU,TSHZ3,MAPK8IP1,LRP1,AGO2,PREX1…
ENSMUSG00000027500	Stmn2	1950.38	0.608567	0.0413853	14.7049	2.55436e-46						TRUE	2.8e-25	1337	844	150	0.178	0.112	GO:0120038	CC	47	plasma membrane bounded cell projection part	5	FKBP4,ARHGAP44,SYN1,FYN,SYT7,ANK1,TIMP2,RTN4R,GOPC,PTPRN,RASGRF1,CROCC,PDE4A,RASGRP2,KCNAB2,PRKACA,ADGRL1,MARK2,FSCN1,RAP1GAP,GNB1,IGSF9B,KCNK2,GSK3B,GNAO1,FUS,JPH4,HSP90AB1,ABL1,CBARP,PALM,TRIM9,CPNE6,CHRNA4,SLC32A1,SYP,STMN2,TUBB4A,RAB3A,CRTC1,GRIK5,COBL,DNM1,NCS1,CASC3,ASIC2,CNTNAP1,PPP1R9B,MPP2,YWHAE,WFS1,TRIM3,DBN1,UNC5A,TRAK2,KIF21B,SLC8A2,DNAL1,CNNM1,GOT1,CLU,TSHZ3,MAPK8IP1,LRP1,AGO2,PREX1…
ENSMUSG00000061689	Dlgap4	1391.78	1.06214	0.0731747	14.5151	3.84596e-45						TRUE	1.87e-24	437	844	78	0.092	0.178	GO:0098794	CC	47	postsynapse	3	ARHGAP44,SYN1,FYN,GABRA3,ANK1,GOPC,KCNAB2,CAMK2A,IGSF9B,GSK3B,PSMC5,LZTS3,FUS,ABL1,PALM,NEFH,CHRNA4,SLC17A7,PTPRS,GRIK5,STX1A,NCS1,ASIC2,PPP1R9B,MPP2,DROSHA,DLGAP3,SLC8A2,BCL11A,IQSEC3,NR1D1,HIP1,KIF1A,MAP1B,DLG4,DAGLA,FAIM2,RAC1,STXBP1,GABBR2,ACTR2,MINK1,APP,ANK3,FARP1,ASAP1,NRGN,GRIA1,TIAM1,CLSTN2,KCNB1,DMTN,RUSC1,SHANK1,SHANK2,GNG3,BSN,CACNG2,PRRT2,ARF4,CHRM1,GSG1L,NLGN2,SYNPO,DAG1,DAB1,CNIH2,…
ENSMUSG00000043079	Synpo	1389.42	0.945438	0.0655159	14.4307	1.14907e-44						TRUE	8.23e-24	536	844	86	0.102	0.16	GO:0044297	CC	47	cell body	3	FKBP4,CX3CL1,FYN,SYT7,TIMP2,RTN4R,PTPRN,RAP1GAP,GNB1,IGSF9B,KCNK2,GNAO1,FUS,PITPNM2,PITPNM3,HSP90AB1,ABL1,SEZ6L,PMM1,CPNE6,CHRNA4,EEF1A2,SNPH,STMN2,TUBB4A,ATP1A3,PTPRS,CACNG7,CRTC1,GRIK5,COBL,ASIC2,PPP1R9B,CPE,PITPNM1,UNC5A,TRAK2,SLC8A2,CNNM1,MAPK8IP1,CIT,LRP1,SLC12A5,FLRT1,ELK1,KCNC1,KIF1A,OLFM1,GFAP,MAP1B,IL6ST,RGS8,DAB2IP,NUMA1,CACNA1A,PTPRF,TTBK1,NRSN1,THY1,NRGN,UCHL1,GRIA1,TIAM1,SST,KCNB1,SP…
ENSMUSG00000007594	Hapln4	906.713	0.907241	0.062865	14.4316	1.14907e-44						TRUE	6.46e-23	1253	844	139	0.165	0.111	GO:0030054	CC	47	cell junction	2	LASP1,ARHGAP44,SYN1,TSPAN9,SYT7,GABRA3,CLDN11,GOPC,PTPRN,CYFIP2,RIMBP2,TNK2,RASGRP2,SDK2,KCNAB2,CAMK2A,ADGRL1,FSCN1,ADCYAP1R1,EPB41L2,IGSF9B,ADD1,LZTS3,RPH3A,CBARP,SYNGR1,MYH9,TRIM9,PNN,RIMS4,CHRNA4,SNPH,SYP,FLT1,SLC17A7,RPS16,PTPRS,GRIK5,STX1A,LIMK1,NCS1,SH3PXD2A,GIT1,PFN1,CNTNAP1,YWHAE,CORO1C,PHACTR1,DBN1,SLC30A3,DLGAP3,UBN1,PDZRN3,LRP1,AGO2,PACSIN1,NRN1,EFNB2,LAMP5,FLRT1,NUP214,OLFM1,LRRC4B,MA…
ENSMUSG00000027634	Ndrg3	4477.67	0.397508	0.0277405	14.3295	4.66428e-44						TRUE	2.71e-21	469	844	76	0.09	0.162	GO:0043025	CC	47	neuronal cell body	4	FKBP4,CX3CL1,SYT7,TIMP2,RTN4R,PTPRN,RAP1GAP,IGSF9B,KCNK2,FUS,HSP90AB1,ABL1,SEZ6L,PMM1,CPNE6,CHRNA4,EEF1A2,SNPH,STMN2,TUBB4A,ATP1A3,PTPRS,CACNG7,CRTC1,GRIK5,COBL,ASIC2,PPP1R9B,CPE,UNC5A,TRAK2,SLC8A2,CNNM1,CIT,LRP1,SLC12A5,FLRT1,ELK1,KCNC1,KIF1A,OLFM1,MAP1B,IL6ST,RGS8,DAB2IP,NUMA1,CACNA1A,PTPRF,TTBK1,NRSN1,THY1,NRGN,UCHL1,GRIA1,TIAM1,SST,KCNB1,SPTBN4,SHANK2,WDFY3,MAP1A,RBFOX3,CPLX1,CTNND2,SYNPO,DAB…
ENSMUSG00000041313	Slc7a1	595.949	0.620948	0.0436302	14.2321	1.7838e-43						TRUE	7.27e-21	221	844	51	0.06	0.231	GO:0098984	CC	47	neuron to neuron synapse	3	SYN1,FYN,GOPC,KCNAB2,CAMK2A,IGSF9B,LZTS3,PALM,NEFH,PTPRS,GRIK5,STX1A,NCS1,PPP1R9B,MPP2,DROSHA,DLGAP3,BCL11A,MAP1B,DLG4,ACTR2,MINK1,NRGN,GRIA1,TIAM1,CLSTN2,DMTN,RUSC1,SHANK1,SHANK2,GNG3,BSN,CACNG2,PRRT2,CHRM1,GSG1L,NLGN2,SYNPO,DAB1,CNIH2,BAIAP2,GRIN1,ADGRB1,BCR,NLGN3,SYNGAP1,DLGAP2,ARC,MT-ND2,CPEB1,SRCIN1
ENSMUSG00000025576	Rbfox3	1621.38	0.741344	0.0521811	14.2071	2.41271e-43						TRUE	1.95e-20	217	844	50	0.059	0.23	GO:0032279	CC	47	asymmetric synapse	4	SYN1,FYN,GOPC,KCNAB2,CAMK2A,IGSF9B,LZTS3,PALM,NEFH,PTPRS,GRIK5,STX1A,NCS1,PPP1R9B,MPP2,DROSHA,DLGAP3,BCL11A,MAP1B,DLG4,ACTR2,MINK1,NRGN,GRIA1,TIAM1,CLSTN2,DMTN,RUSC1,SHANK1,SHANK2,GNG3,BSN,CACNG2,PRRT2,CHRM1,GSG1L,SYNPO,DAB1,CNIH2,BAIAP2,GRIN1,ADGRB1,BCR,NLGN3,SYNGAP1,DLGAP2,ARC,MT-ND2,CPEB1,SRCIN1
ENSMUSG00000039621	Prex1	1581.91	0.616607	0.043416	14.2023	2.45625e-43						TRUE	4.32e-20	212	844	49	0.058	0.231	GO:0014069	CC	47	postsynaptic density	5	SYN1,FYN,GOPC,KCNAB2,CAMK2A,IGSF9B,LZTS3,PALM,NEFH,PTPRS,GRIK5,STX1A,NCS1,PPP1R9B,MPP2,DROSHA,DLGAP3,BCL11A,MAP1B,DLG4,ACTR2,MINK1,NRGN,GRIA1,TIAM1,CLSTN2,DMTN,RUSC1,SHANK1,SHANK2,GNG3,BSN,CACNG2,PRRT2,CHRM1,GSG1L,SYNPO,DAB1,CNIH2,BAIAP2,GRIN1,ADGRB1,BCR,SYNGAP1,DLGAP2,ARC,MT-ND2,CPEB1,SRCIN1
ENSMUSG00000048385	Scrt1	595.193	1.14377	0.0811418	14.096	1.01275e-42						TRUE	5.25e-20	213	844	49	0.058	0.23	GO:0099572	CC	47	postsynaptic specialization	4	SYN1,FYN,GOPC,KCNAB2,CAMK2A,IGSF9B,LZTS3,PALM,NEFH,PTPRS,GRIK5,STX1A,NCS1,PPP1R9B,MPP2,DROSHA,DLGAP3,BCL11A,MAP1B,DLG4,ACTR2,MINK1,NRGN,GRIA1,TIAM1,CLSTN2,DMTN,RUSC1,SHANK1,SHANK2,GNG3,BSN,CACNG2,PRRT2,CHRM1,GSG1L,SYNPO,DAB1,CNIH2,BAIAP2,GRIN1,ADGRB1,BCR,SYNGAP1,DLGAP2,ARC,MT-ND2,CPEB1,SRCIN1
ENSMUSG00000015094	Npdc1	1135.89	0.366732	0.0260152	14.0969	1.01275e-42						TRUE	1.62e-19	346	844	62	0.073	0.179	GO:0033267	CC	47	axon part	6	FKBP4,SYT7,ANK1,TIMP2,RTN4R,PTPRN,RASGRF1,KCNAB2,ADGRL1,FSCN1,KCNK2,HSP90AB1,CBARP,SLC32A1,SYP,STMN2,TUBB4A,RAB3A,GRIK5,COBL,DNM1,CNTNAP1,PPP1R9B,YWHAE,DBN1,TRAK2,KIF21B,GOT1,TSHZ3,MAPK8IP1,PREX1,PACSIN1,LAMP5,ELK1,KCNC1,KIF1A,OLFM1,DLG4,NAV1,DAGLA,MAPK8IP3,APP,ANK3,NRSN1,THY1,UCHL1,GRIA1,TIAM1,AUTS2,SPTBN4,BRSK1,SHANK2,NFASC,MAP1A,PRRT2,CHRM1,CDK5R2,DAG1,GRIN1,TRAK1,CNTN2,MBP
ENSMUSG00000027457	Snph	2738.4	0.692577	0.0492633	14.0587	1.64182e-42						TRUE	4.28e-17	310	844	55	0.065	0.177	GO:0097060	CC	47	synaptic membrane	6	SYT7,GABRA3,ANK1,GOPC,CAMK2A,ADGRL1,IGSF9B,LZTS3,STX1B,PALM,RIMS4,CHRNA4,SNPH,SYP,PTPRS,GRIK5,STX1A,NCS1,PPP1R9B,MPP2,CPE,DLGAP3,IQSEC3,HIP1,LRRC4B,DLG4,DAGLA,FAIM2,STXBP1,GABBR2,MINK1,ANK3,GRIA1,CLSTN2,KCNB1,RUSC1,SHANK1,SHANK2,CACNG2,PRRT2,CHRM1,GSG1L,NLGN2,SYNPO,DAG1,CNIH2,BAIAP2,GRIN1,ADGRB1,BCR,NLGN3,DLGAP2,ARC,CPEB1,SRCIN1
ENSMUSG00000025034	Trim8	513.609	1.05018	0.0758465	13.8461	3.10014e-41						TRUE	2.28e-15	11390	844	609	0.722	0.053	GO:0005737	CC	47	cytoplasm	5	LASP1,POLDIP2,FKBP4,CREBBP,RHBDD2,CX3CL1,CACNA1G,MAP3K9,ARHGAP44,PIGQ,SYN1,RHOBTB2,NISCH,FYN,SYT7,EXTL3,CCDC88C,PHLDB1,ANK1,ATP6V0A1,TMSB10,TIMP2,CYP46A1,RTN4R,GOPC,FAM120A,ARID1B,PTPRN,CYFIP2,RASGRF1,CROCC,TNK2,CS,HIPK2,PDE4A,KDM4A,FECH,MEF2A,RASGRP2,KCNAB2,MAPK6,SPTB,GBA2,NDST1,CAMK2A,MAP4K4,PRKACA,MARK2,CRMP1,SDHA,PPP2R2C,SNCB,NUAK1,EIF4G3,FSCN1,BAZ2A,RAP1GAP,MAP2K7,GNB1,ADCYAP1R1,TNRC6C,OSBPL…
ENSMUSG00000031543	Ank1	801.393	0.588789	0.0429182	13.7189	1.73437e-40						TRUE	1.47e-14	365	844	56	0.066	0.153	GO:0098793	CC	47	presynapse	4	SYN1,SYT7,PTPRN,KCNAB2,CAMK2A,ADGRL1,KCNK2,RPH3A,STX1B,CBARP,SYNGR1,TRIM9,RIMS4,HRH3,SNPH,SLC32A1,SYP,SLC17A7,PTPRS,RAB3A,GRIK5,STX1A,DNM1,APBA1,NRXN2,SLC30A3,GOT1,PACSIN1,LAMP5,ELK1,HIP1,KIF1A,LRRC4B,DLG4,STXBP1,VAMP1,CACNA1A,SYT2,GRIA1,BRSK1,BSN,PRRT2,LGI3,CHRM1,CPLX1,NLGN2,BCL2L1,BAIAP2,GRIN1,KCNJ10,RAB11B,PIP5K1C,ZNRF1,SLC6A17,ATP6V1G2,VAMP2
ENSMUSG00000023169	Slc38a1	2317.84	0.668635	0.0488193	13.6961	2.28224e-40						TRUE	7.79e-13	9556	844	523	0.62	0.055	GO:0016020	CC	47	membrane	2	RHBDD2,CX3CL1,CACNA1G,ARHGAP44,PIGQ,SYN1,CELSR3,RHOBTB2,NISCH,FYN,SLC6A7,TSPAN9,SYT7,GABRA3,EXTL3,CLDN11,GRAMD1B,ANK1,ATP6V0A1,CYP46A1,RTN4R,GOPC,FAM120A,ARID1B,PTPRN,CYFIP2,RASGRF1,CROCC,RIMBP2,TNK2,CS,PDE4A,FECH,RASGRP2,SDK2,KCNAB2,SPTB,GBA2,NDST1,CAMK2A,PRKACA,ADGRL1,MARK2,SDHA,FSCN1,PAG1,RAP1GAP,GNB1,ADCYAP1R1,OSBPL6,EPB41L2,DLGAP4,IGSF9B,KCNK2,NFE2L1,GSK3B,APLP2,MAST2,PSMC5,GNAO1,ADD1,KHSRP,…
ENSMUSG00000038740	Mvb12b	828.22	0.635649	0.0464287	13.6909	2.36247e-40						TRUE	8.15e-13	14266	844	710	0.841	0.05	GO:0044424	CC	47	intracellular part	4	LASP1,POLDIP2,FKBP4,CREBBP,RHBDD2,CX3CL1,CACNA1G,MAP3K9,ARHGAP44,PIGQ,SYN1,NFIX,MED24,RHOBTB2,NISCH,FYN,SYT7,EXTL3,CCDC88C,PHLDB1,ANK1,ATP6V0A1,TMSB10,TIMP2,CYP46A1,RTN4R,JADE2,GOPC,FAM120A,ARID1B,PTPRN,CYFIP2,RASGRF1,CROCC,TNK2,CS,HIPK2,SPEN,PDE4A,SMARCD1,KDM4A,FECH,MEF2A,RASGRP2,KCNAB2,MAPK6,SPTB,GBA2,NDST1,CAMK2A,MAP4K4,PRKACA,SPEG,MARK2,CRMP1,SDHA,PPP2R2C,SNCB,NUAK1,EIF4G3,FSCN1,BAZ2A,RAP1GAP…
ENSMUSG00000039108	Lsm14b	763.86	0.602112	0.0443724	13.5695	1.20138e-39						TRUE	9.07e-13	189	844	37	0.044	0.196	GO:0030658	CC	47	transport vesicle membrane	9	SYN1,SYT7,PTPRN,RPH3A,CBARP,SYNGR1,CHGA,SLC32A1,SYP,SLC17A7,PTPRS,RAB3A,STX1A,CPE,SLC30A3,LAMP5,RAB11FIP5,RAB1A,SEC31A,VAMP1,SYT2,NRGN,GRIA1,PRRT2,TMED10,MAP6,BCL2L1,CNIH2,SEC24C,RAB11B,ZNRF1,AP2A1,SLC6A17,SPRED2,SREBF2,ATP6V1G2,VAMP2
ENSMUSG00000034171	Faah	822.038	0.641341	0.0473426	13.5468	1.5807e-39						TRUE	9.77e-13	14606	844	722	0.855	0.049	GO:0005622	CC	47	intracellular	3	LASP1,POLDIP2,FKBP4,CREBBP,RHBDD2,CX3CL1,CACNA1G,MAP3K9,ARHGAP44,PIGQ,SYN1,NFIX,MED24,RHOBTB2,NISCH,FYN,SYT7,EXTL3,CCDC88C,PHLDB1,ANK1,ATP6V0A1,TMSB10,TIMP2,CYP46A1,RTN4R,JADE2,GOPC,FAM120A,ARID1B,PTPRN,CYFIP2,RASGRF1,CROCC,TNK2,CS,HIPK2,SPEN,PDE4A,SMARCD1,KDM4A,FECH,MEF2A,RASGRP2,KCNAB2,MAPK6,SPTB,GBA2,NDST1,CAMK2A,MAP4K4,PRKACA,ADGRL1,SPEG,MARK2,CRMP1,SDHA,PPP2R2C,SNCB,NUAK1,EIF4G3,FSCN1,BAZ2A,…
ENSMUSG00000093989	Rnasek	513.988	1.03966	0.0769511	13.5106	2.50076e-39						TRUE	2.07e-12	257	844	43	0.051	0.167	GO:0150034	CC	47	distal axon	7	FKBP4,SYT7,TIMP2,RTN4R,PTPRN,RASGRF1,KCNAB2,ADGRL1,FSCN1,KCNK2,HSP90AB1,CBARP,SLC32A1,SYP,STMN2,RAB3A,GRIK5,COBL,PPP1R9B,YWHAE,DBN1,TRAK2,KIF21B,GOT1,TSHZ3,MAPK8IP1,PREX1,PACSIN1,LAMP5,ELK1,OLFM1,APP,NRSN1,THY1,TIAM1,AUTS2,BRSK1,SHANK2,PRRT2,CHRM1,CDK5R2,GRIN1,TRAK1
ENSMUSG00000021910	Nisch	4508.64	0.368481	0.0276802	13.312	3.52106e-38						TRUE	8.59e-12	16791	844	793	0.94	0.047	GO:0044464	CC	47	cell part	2	LASP1,POLDIP2,FKBP4,CREBBP,RHBDD2,CX3CL1,CACNA1G,MAP3K9,ARHGAP44,PIGQ,SYN1,CELSR3,NFIX,MED24,RHOBTB2,NISCH,FYN,SLC6A7,TSPAN9,SYT7,GABRA3,EXTL3,CLDN11,CCDC88C,PHLDB1,ANK1,ATP6V0A1,TMSB10,TIMP2,CYP46A1,RTN4R,JADE2,GOPC,FAM120A,ARID1B,PTPRN,CYFIP2,RASGRF1,CROCC,RIMBP2,TNK2,CS,HIPK2,SPEN,PDE4A,SMARCD1,KDM4A,FECH,MEF2A,RASGRP2,SDK2,KCNAB2,MAPK6,SPTB,GBA2,NDST1,CAMK2A,MAP4K4,PRKACA,ADGRL1,SPEG,MARK2,CR…
ENSMUSG00000029064	Gnb1	6048.69	0.874343	0.0665235	13.1434	3.21567e-37						TRUE	1.32e-11	238	844	40	0.047	0.168	GO:0045211	CC	47	postsynaptic membrane	7	GABRA3,ANK1,GOPC,IGSF9B,LZTS3,CHRNA4,PTPRS,GRIK5,NCS1,DLGAP3,IQSEC3,HIP1,DLG4,DAGLA,FAIM2,GABBR2,MINK1,ANK3,GRIA1,CLSTN2,KCNB1,RUSC1,SHANK1,SHANK2,CACNG2,PRRT2,CHRM1,GSG1L,NLGN2,SYNPO,DAG1,CNIH2,GRIN1,ADGRB1,BCR,NLGN3,DLGAP2,ARC,CPEB1,SRCIN1
ENSMUSG00000022623	Shank3	1581.31	0.96321	0.0736333	13.0812	6.87383e-37						TRUE	1.6e-11	1068	844	100	0.118	0.094	GO:0098590	CC	47	plasma membrane region	5	SYT7,GABRA3,ANK1,GOPC,PDE4A,RASGRP2,CAMK2A,PRKACA,ADGRL1,FSCN1,GNB1,ADCYAP1R1,IGSF9B,KCNK2,LZTS3,HSP90AB1,STX1B,PALM,MYH9,RIMS4,CHRNA4,SNPH,SYP,PTPRS,GRIK5,STX1A,NCS1,PPP1R9B,MPP2,CPE,PITPNM1,CORO1C,UNC5A,DLGAP3,SLC8A2,IQSEC3,CIT,LRP1,PACSIN1,LAMP5,HIP1,ATF4,KCNC1,ATP1B2,LRRC4B,DIAPH1,DLG4,MTSS1L,SLC41A1,DAGLA,FAIM2,RAC1,STXBP1,GABBR2,MAPK8IP3,MINK1,GNA12,ANK3,GJA1,ASAP1,THY1,GRIA1,TIAM1,CLSTN2,K…
ENSMUSG00000026426	Arl8a	763.643	0.822222	0.0628532	13.0816	6.87383e-37						TRUE	2.05e-11	16822	844	793	0.94	0.047	GO:0005623	CC	47	cell	2	LASP1,POLDIP2,FKBP4,CREBBP,RHBDD2,CX3CL1,CACNA1G,MAP3K9,ARHGAP44,PIGQ,SYN1,CELSR3,NFIX,MED24,RHOBTB2,NISCH,FYN,SLC6A7,TSPAN9,SYT7,GABRA3,EXTL3,CLDN11,CCDC88C,PHLDB1,ANK1,ATP6V0A1,TMSB10,TIMP2,CYP46A1,RTN4R,JADE2,GOPC,FAM120A,ARID1B,PTPRN,CYFIP2,RASGRF1,CROCC,RIMBP2,TNK2,CS,HIPK2,SPEN,PDE4A,SMARCD1,KDM4A,FECH,MEF2A,RASGRP2,SDK2,KCNAB2,MAPK6,SPTB,GBA2,NDST1,CAMK2A,MAP4K4,PRKACA,ADGRL1,SPEG,MARK2,CR…
ENSMUSG00000040725	Hnrnpul1	808.586	0.48801	0.0380413	12.8284	1.79919e-35						TRUE	4.71e-11	366	844	50	0.059	0.137	GO:0030133	CC	47	transport vesicle	8	SYN1,SYT7,GOPC,PTPRN,RPH3A,STX1B,CBARP,SYNGR1,TRIM9,CHGA,SLC32A1,SYP,SLC17A7,PTPRS,RAB3A,STX1A,DNM1,APBA1,CPE,SLC30A3,LAMP5,VGF,KIF1A,DLG4,RAB11FIP5,RAB1A,SEC31A,VAMP1,SYT2,SURF4,NRSN1,NRGN,GRIA1,BRSK1,PRRT2,LGI3,TMED10,MAP6,BCL2L1,CNIH2,GRIN1,SEC24C,RAB11B,ZNRF1,AP2A1,SLC6A17,SPRED2,SREBF2,ATP6V1G2,VAMP2
ENSMUSG00000064370	mt-Cytb	21008.5	0.919203	0.0719602	12.7738	3.53565e-35						TRUE	5.37e-11	164	844	32	0.038	0.195	GO:0008021	CC	47	synaptic vesicle	10	SYN1,SYT7,RPH3A,STX1B,CBARP,SYNGR1,TRIM9,SLC32A1,SYP,SLC17A7,PTPRS,RAB3A,STX1A,DNM1,APBA1,SLC30A3,LAMP5,KIF1A,DLG4,VAMP1,SYT2,GRIA1,BRSK1,PRRT2,LGI3,BCL2L1,GRIN1,RAB11B,ZNRF1,SLC6A17,ATP6V1G2,VAMP2
ENSMUSG00000079477	Rab7	1605.65	0.886073	0.070003	12.6576	1.47982e-34						TRUE	9.88e-11	5522	844	332	0.393	0.06	GO:0071944	CC	47	cell periphery	3	LASP1,CX3CL1,CACNA1G,ARHGAP44,CELSR3,RHOBTB2,NISCH,FYN,SLC6A7,TSPAN9,SYT7,GABRA3,CLDN11,PHLDB1,ANK1,ATP6V0A1,RTN4R,GOPC,FAM120A,ARID1B,PTPRN,RASGRF1,CROCC,RIMBP2,TNK2,PDE4A,RASGRP2,SDK2,KCNAB2,SPTB,GBA2,CAMK2A,PRKACA,ADGRL1,MARK2,FSCN1,PAG1,GNB1,ADCYAP1R1,OSBPL6,EPB41L2,DLGAP4,IGSF9B,KCNK2,GSK3B,APLP2,MAST2,GNAO1,ADD1,PPP1R13B,LZTS3,RPH3A,MAEA,JPH4,HSP90AB1,ABL1,STX1B,CBARP,HCN2,PALM,RASD2,SYNGR1…
ENSMUSG00000042605	Atxn2	1039.04	0.593302	0.0469935	12.6252	2.17807e-34						TRUE	1.55e-10	65	844	20	0.024	0.308	GO:0044304	CC	47	main axon	7	ANK1,KCNAB2,TUBB4A,DNM1,CNTNAP1,KCNC1,DLG4,NAV1,DAGLA,MAPK8IP3,APP,ANK3,THY1,TIAM1,SPTBN4,NFASC,MAP1A,DAG1,CNTN2,MBP
ENSMUSG00000008604	Ubqln4	1028.89	0.848692	0.0673757	12.5964	2.91526e-34						TRUE	5.43e-10	179	844	32	0.038	0.179	GO:0070382	CC	47	exocytic vesicle	9	SYN1,SYT7,RPH3A,STX1B,CBARP,SYNGR1,TRIM9,SLC32A1,SYP,SLC17A7,PTPRS,RAB3A,STX1A,DNM1,APBA1,SLC30A3,LAMP5,KIF1A,DLG4,VAMP1,SYT2,GRIA1,BRSK1,PRRT2,LGI3,BCL2L1,GRIN1,RAB11B,ZNRF1,SLC6A17,ATP6V1G2,VAMP2
ENSMUSG00000024392	Bag6	1392.91	0.554185	0.0442948	12.5113	8.3439e-34						TRUE	9.55e-10	12497	844	630	0.746	0.05	GO:0043229	CC	47	intracellular organelle	5	LASP1,POLDIP2,FKBP4,CREBBP,RHBDD2,ARHGAP44,PIGQ,SYN1,NFIX,MED24,NISCH,FYN,SYT7,EXTL3,CCDC88C,ANK1,ATP6V0A1,TMSB10,TIMP2,CYP46A1,RTN4R,JADE2,GOPC,FAM120A,ARID1B,PTPRN,CYFIP2,CROCC,TNK2,CS,HIPK2,SPEN,PDE4A,SMARCD1,KDM4A,FECH,MEF2A,KCNAB2,MAPK6,SPTB,GBA2,NDST1,CAMK2A,PRKACA,SPEG,MARK2,CRMP1,SDHA,NUAK1,FSCN1,BAZ2A,RAP1GAP,MAP2K7,GNB1,ADCYAP1R1,RUNX1T1,OSBPL6,CIC,EPB41L2,SRCAP,KCNK2,NFE2L1,GSK3B,APLP2…
ENSMUSG00000024966	Stip1	1016.83	0.718423	0.0574807	12.4985	9.57831e-34						TRUE	1.05e-09	9038	844	486	0.576	0.054	GO:0044446	CC	47	intracellular organelle part	6	LASP1,POLDIP2,FKBP4,CREBBP,RHBDD2,PIGQ,SYN1,NFIX,MED24,FYN,SYT7,EXTL3,CCDC88C,ATP6V0A1,TIMP2,CYP46A1,JADE2,GOPC,ARID1B,PTPRN,CROCC,TNK2,CS,HIPK2,SPEN,PDE4A,SMARCD1,KDM4A,FECH,MEF2A,KCNAB2,MAPK6,SPTB,GBA2,NDST1,CAMK2A,PRKACA,MARK2,CRMP1,SDHA,NUAK1,FSCN1,BAZ2A,RAP1GAP,GNB1,RUNX1T1,OSBPL6,CIC,EPB41L2,SRCAP,KCNK2,NFE2L1,GSK3B,APLP2,WBP11,NLK,PSMC5,ADD1,KHSRP,PPP1R13B,RPH3A,CHGB,FUS,YPEL3,NUDC,MAEA,TN…
ENSMUSG00000045671	Spred2	708.479	0.718354	0.0576973	12.4504	1.71349e-33						TRUE	1.28e-09	5424	844	322	0.382	0.059	GO:0005886	CC	47	plasma membrane	3	CX3CL1,CACNA1G,ARHGAP44,CELSR3,RHOBTB2,NISCH,FYN,SLC6A7,TSPAN9,SYT7,GABRA3,CLDN11,ANK1,ATP6V0A1,RTN4R,GOPC,FAM120A,ARID1B,PTPRN,RASGRF1,CROCC,RIMBP2,TNK2,PDE4A,RASGRP2,SDK2,KCNAB2,SPTB,GBA2,CAMK2A,PRKACA,ADGRL1,MARK2,FSCN1,PAG1,GNB1,ADCYAP1R1,OSBPL6,EPB41L2,DLGAP4,IGSF9B,KCNK2,GSK3B,APLP2,MAST2,GNAO1,ADD1,PPP1R13B,LZTS3,RPH3A,MAEA,JPH4,HSP90AB1,ABL1,STX1B,CBARP,HCN2,PALM,RASD2,SYNGR1,MYH9,CACNA1I…
ENSMUSG00000008734	Gprc5b	1105.16	0.639353	0.0514769	12.4202	2.4453e-33						TRUE	1.31e-09	89	844	22	0.026	0.247	GO:0099501	CC	47	exocytic vesicle membrane	10	SYN1,SYT7,RPH3A,CBARP,SYNGR1,SLC32A1,SYP,SLC17A7,PTPRS,RAB3A,STX1A,SLC30A3,LAMP5,VAMP1,SYT2,PRRT2,BCL2L1,RAB11B,ZNRF1,SLC6A17,ATP6V1G2,VAMP2
ENSMUSG00000025738	Fbxl16	4120.26	1.14556	0.0924451	12.3918	3.41138e-33						TRUE	1.31e-09	89	844	22	0.026	0.247	GO:0030672	CC	47	synaptic vesicle membrane	11	SYN1,SYT7,RPH3A,CBARP,SYNGR1,SLC32A1,SYP,SLC17A7,PTPRS,RAB3A,STX1A,SLC30A3,LAMP5,VAMP1,SYT2,PRRT2,BCL2L1,RAB11B,ZNRF1,SLC6A17,ATP6V1G2,VAMP2
ENSMUSG00000078429	Ctdsp2	902.519	0.628492	0.0509218	12.3423	6.18604e-33						TRUE	1.48e-09	145	844	28	0.033	0.193	GO:0044309	CC	47	neuron spine	6	ARHGAP44,FUS,PALM,ASIC2,PPP1R9B,MPP2,SLC8A2,NR1D1,MAP1B,DLG4,RAC1,APP,FARP1,ASAP1,NRGN,GRIA1,TIAM1,SHANK1,SHANK2,PRRT2,ARF4,SYNPO,CNIH2,BAIAP2,GRIN1,ADGRB1,ARC,SHANK3
ENSMUSG00000022075	Rhobtb2	1442.62	0.443275	0.0360389	12.2999	1.02549e-32						TRUE	2.82e-09	9254	844	493	0.584	0.053	GO:0044422	CC	47	organelle part	2	LASP1,POLDIP2,FKBP4,CREBBP,RHBDD2,PIGQ,SYN1,NFIX,MED24,FYN,SYT7,EXTL3,CCDC88C,ANK1,ATP6V0A1,TIMP2,CYP46A1,JADE2,GOPC,ARID1B,PTPRN,CROCC,TNK2,CS,HIPK2,SPEN,PDE4A,SMARCD1,KDM4A,FECH,MEF2A,KCNAB2,MAPK6,SPTB,GBA2,NDST1,CAMK2A,PRKACA,MARK2,CRMP1,SDHA,NUAK1,FSCN1,BAZ2A,RAP1GAP,GNB1,RUNX1T1,OSBPL6,CIC,EPB41L2,SRCAP,KCNK2,NFE2L1,GSK3B,APLP2,WBP11,NLK,PSMC5,ADD1,KHSRP,PPP1R13B,RPH3A,CHGB,FUS,YPEL3,NUDC,MA…
ENSMUSG00000031748	Gnao1	4050.12	0.582635	0.0475255	12.2594	1.65735e-32						TRUE	3.1e-09	2740	844	187	0.222	0.068	GO:0044459	CC	47	plasma membrane part	4	CACNA1G,ARHGAP44,FYN,SLC6A7,TSPAN9,SYT7,GABRA3,ANK1,RTN4R,GOPC,TNK2,PDE4A,RASGRP2,KCNAB2,SPTB,CAMK2A,PRKACA,ADGRL1,MARK2,FSCN1,PAG1,GNB1,ADCYAP1R1,IGSF9B,KCNK2,GNAO1,LZTS3,MAEA,HSP90AB1,ABL1,STX1B,HCN2,PALM,MYH9,CACNA1I,RIMS4,HRH3,CHRNA4,SNPH,SYP,FLT1,IKBKB,CLPTM1,ATP1A3,PTPRS,PLPPR2,CACNG7,GRIK5,STX1A,NCS1,CXCL12,ASIC2,CNTNAP1,PPP1R9B,MPP2,DUSP3,CPE,PITPNM1,CORO1C,SLC38A1,UNC5A,SLC30A3,ST3GAL5,D…
ENSMUSG00000052981	Ube2ql1	1395.53	0.651701	0.0532567	12.237	2.14243e-32						TRUE	3.88e-09	4393	844	270	0.32	0.061	GO:0012505	CC	47	endomembrane system	3	RHBDD2,ARHGAP44,PIGQ,SYN1,NISCH,FYN,SYT7,EXTL3,ANK1,ATP6V0A1,TIMP2,CYP46A1,RTN4R,GOPC,PTPRN,TNK2,KCNAB2,SPTB,GBA2,NDST1,PRKACA,RAP1GAP,ADCYAP1R1,OSBPL6,SRCAP,KCNK2,NFE2L1,APLP2,RPH3A,CHGB,TNRC6A,PITPNM2,DLD,PITPNM3,JPH4,HSP90AB1,ABL1,STX1B,CBARP,ZDHHC8,SEZ6L,SYNGR1,TRIM9,CHGA,CPNE6,RNF24,TM9SF4,SLC32A1,SYP,FLT1,MGRN1,PSMD7,TSC2,VPS18,STMN2,LEPROTL1,SLC17A7,PLD3,CLIP3,ATP1A3,PTPRS,CACNG7,RAB3A,GRI…
ENSMUSG00000030683	Sez6l2	2985.44	0.528647	0.0433522	12.1942	3.55452e-32						TRUE	4.43e-09	142	844	27	0.032	0.19	GO:0043197	CC	47	dendritic spine	4	ARHGAP44,FUS,PALM,ASIC2,PPP1R9B,MPP2,SLC8A2,NR1D1,MAP1B,DLG4,RAC1,APP,FARP1,ASAP1,NRGN,GRIA1,TIAM1,SHANK1,SHANK2,PRRT2,ARF4,SYNPO,CNIH2,BAIAP2,GRIN1,ADGRB1,ARC
ENSMUSG00000021877	Arf4	718.243	0.746458	0.0613678	12.1637	5.07256e-32						TRUE	1.09e-08	375	844	46	0.055	0.123	GO:0031252	CC	47	cell leading edge	3	ARHGAP44,ANK1,PDE4A,RASGRP2,FSCN1,ABL1,ABLIM1,PALM,MYH9,STMN2,COBL,LIMK1,PPP1R9B,MPP2,CORO1C,UNC5A,PACSIN1,LAMP5,ATF4,KCNC1,DIAPH1,MTSS1L,WASF3,RAC1,ACTR2,MAPK8IP3,APP,THY1,GRIA1,TIAM1,DLC1,ARF4,LDB2,PLEKHG5,CFL1,DAG1,BAIAP2,PIP5K1C,NF2,EVL,PARVA,LDB1,CDC42BPB,DCTN1,ITSN1,SRCIN1
ENSMUSG00000053310	Nrgn	3245.74	1.10445	0.0913416	12.0914	1.18148e-31						TRUE	1.25e-08	9521	844	501	0.594	0.053	GO:0044444	CC	47	cytoplasmic part	6	LASP1,POLDIP2,FKBP4,RHBDD2,CX3CL1,ARHGAP44,PIGQ,SYN1,RHOBTB2,NISCH,FYN,SYT7,EXTL3,PHLDB1,ANK1,ATP6V0A1,TIMP2,CYP46A1,RTN4R,GOPC,FAM120A,ARID1B,PTPRN,CYFIP2,RASGRF1,CROCC,TNK2,CS,PDE4A,KDM4A,FECH,MEF2A,RASGRP2,KCNAB2,MAPK6,SPTB,GBA2,NDST1,CAMK2A,PRKACA,MARK2,CRMP1,SDHA,PPP2R2C,SNCB,EIF4G3,FSCN1,BAZ2A,RAP1GAP,MAP2K7,GNB1,ADCYAP1R1,TNRC6C,OSBPL6,EPB41L2,SRCAP,KCNK2,NFE2L1,GSK3B,APLP2,WBP11,NLK,PSMC5…
ENSMUSG00000038366	Lasp1	1171.3	0.559444	0.04631	12.0804	1.32615e-31						TRUE	1.27e-08	2241	844	158	0.187	0.071	GO:0031410	CC	47	cytoplasmic vesicle	7	ARHGAP44,SYN1,NISCH,FYN,SYT7,ATP6V0A1,TIMP2,GOPC,PTPRN,TNK2,KCNAB2,CAMK2A,PRKACA,RAP1GAP,ADCYAP1R1,APLP2,PSMC5,RPH3A,CHGB,DLD,HSP90AB1,STX1B,CBARP,PALM,ZDHHC8,SYNGR1,TRIM9,CHGA,CPNE6,TM9SF4,SLC32A1,SYP,FLT1,MGRN1,PSMD7,VPS18,STMN2,LEPROTL1,SLC17A7,CLIP3,PTPRS,CACNG7,RAB3A,STX1A,DNM1,NCS1,TESK1,RAPGEF1,APBA1,YWHAE,CPE,TRIM3,MAPK14,SNX3,SPARC,ARSB,SLC30A3,TRAK2,KIF21B,ECE1,CLU,LRP1,PACSIN1,GGA3,LAM…
ENSMUSG00000038965	Ube2l3	986.925	0.615448	0.0510385	12.0585	1.70042e-31						TRUE	1.39e-08	2244	844	158	0.187	0.07	GO:0097708	CC	47	intracellular vesicle	6	ARHGAP44,SYN1,NISCH,FYN,SYT7,ATP6V0A1,TIMP2,GOPC,PTPRN,TNK2,KCNAB2,CAMK2A,PRKACA,RAP1GAP,ADCYAP1R1,APLP2,PSMC5,RPH3A,CHGB,DLD,HSP90AB1,STX1B,CBARP,PALM,ZDHHC8,SYNGR1,TRIM9,CHGA,CPNE6,TM9SF4,SLC32A1,SYP,FLT1,MGRN1,PSMD7,VPS18,STMN2,LEPROTL1,SLC17A7,CLIP3,PTPRS,CACNG7,RAB3A,STX1A,DNM1,NCS1,TESK1,RAPGEF1,APBA1,YWHAE,CPE,TRIM3,MAPK14,SNX3,SPARC,ARSB,SLC30A3,TRAK2,KIF21B,ECE1,CLU,LRP1,PACSIN1,GGA3,LAM…
ENSMUSG00000051335	Gfod1	1763.96	0.655938	0.0544107	12.0553	1.73677e-31						TRUE	1.43e-08	2115	844	151	0.179	0.071	GO:0005856	CC	47	cytoskeleton	7	LASP1,FKBP4,SYN1,FYN,CCDC88C,ANK1,TMSB10,CROCC,KCNAB2,MAPK6,SPTB,PRKACA,MARK2,CRMP1,NUAK1,FSCN1,EPB41L2,GSK3B,MAST2,ADD1,LZTS3,NUDC,MAEA,ABL1,ABLIM1,STX1B,CEP170B,NEFH,MYH9,TRIM9,PNN,SNPH,TBL1X,FLT1,CORO2B,VPS18,NEFM,TUBB4A,MAST1,COBL,STX1A,DNM1,SH3PXD2A,PFN1,KAT2A,PPP1R9B,MPP2,YWHAE,PITPNM1,CORO1C,MAPK14,IK,DBN1,DHCR24,MFN2,KIF21B,MAP7D1,FAAH,DNAL1,CLU,ADGRB2,CEP250,UBR4,TUBA4A,HIP1,ATF4,MTUS1,K…
ENSMUSG00000025132	Arhgdia	987.591	0.637362	0.0533077	11.9563	5.65218e-31						TRUE	2.94e-08	13288	844	654	0.775	0.049	GO:0043226	CC	47	organelle	2	LASP1,POLDIP2,FKBP4,CREBBP,RHBDD2,ARHGAP44,PIGQ,SYN1,NFIX,MED24,NISCH,FYN,SYT7,EXTL3,CCDC88C,ANK1,ATP6V0A1,TMSB10,TIMP2,CYP46A1,RTN4R,JADE2,GOPC,FAM120A,ARID1B,PTPRN,CYFIP2,CROCC,TNK2,CS,HIPK2,SPEN,PDE4A,SMARCD1,KDM4A,FECH,MEF2A,KCNAB2,MAPK6,SPTB,GBA2,NDST1,CAMK2A,PRKACA,SPEG,MARK2,CRMP1,SDHA,NUAK1,FSCN1,BAZ2A,RAP1GAP,MAP2K7,GNB1,ADCYAP1R1,RUNX1T1,OSBPL6,CIC,EPB41L2,SRCAP,IGSF9B,KCNK2,NFE2L1,GSK3…
ENSMUSG00000047030	Spata2	635.296	0.5965	0.049945	11.9431	6.51133e-31						TRUE	3.15e-08	166	844	28	0.033	0.169	GO:0030426	CC	47	growth cone	4	FKBP4,TIMP2,RTN4R,RASGRF1,ADGRL1,FSCN1,HSP90AB1,CBARP,STMN2,COBL,PPP1R9B,YWHAE,DBN1,TRAK2,KIF21B,TSHZ3,MAPK8IP1,PREX1,LAMP5,OLFM1,APP,NRSN1,THY1,TIAM1,AUTS2,SHANK2,CDK5R2,TRAK1
ENSMUSG00000037692	Ahdc1	643.903	0.90841	0.076132	11.932	7.31793e-31						TRUE	4.63e-08	3788	844	235	0.278	0.062	GO:0031982	CC	47	vesicle	4	FKBP4,ARHGAP44,SYN1,NISCH,FYN,SYT7,ATP6V0A1,TIMP2,RTN4R,JADE2,GOPC,PTPRN,CYFIP2,CROCC,TNK2,CS,SPEN,KCNAB2,CAMK2A,PRKACA,FSCN1,RAP1GAP,GNB1,ADCYAP1R1,EPB41L2,APLP2,PSMC5,RPH3A,CHGB,DLD,HSP90AB1,STX1B,CBARP,HNRNPM,PALM,ZDHHC8,SYNGR1,MYH9,TRIM9,CHGA,CPNE6,NDRG3,TM9SF4,SLC32A1,SYP,FLT1,MGRN1,PSMD7,VPS18,STMN2,LEPROTL1,TUBB4A,SLC17A7,RPS16,PLD3,CLIP3,ATP1A3,PTPRS,CACNG7,RAB3A,STX1A,MEST,DNM1,NCS1,TESK…
ENSMUSG00000030103	Bhlhe40	1203.24	0.855097	0.0722622	11.8332	2.27459e-30						TRUE	6.09e-08	171	844	28	0.033	0.164	GO:0030427	CC	47	site of polarized growth	3	FKBP4,TIMP2,RTN4R,RASGRF1,ADGRL1,FSCN1,HSP90AB1,CBARP,STMN2,COBL,PPP1R9B,YWHAE,DBN1,TRAK2,KIF21B,TSHZ3,MAPK8IP1,PREX1,LAMP5,OLFM1,APP,NRSN1,THY1,TIAM1,AUTS2,SHANK2,CDK5R2,TRAK1
ENSMUSG00000034254	Agpat1	721.37	1.25077	0.10591	11.8098	2.9597e-30						TRUE	2.59e-07	5004	844	290	0.344	0.058	GO:0005829	CC	47	cytosol	7	FKBP4,ARHGAP44,SYN1,RHOBTB2,NISCH,FYN,SYT7,ANK1,ATP6V0A1,FAM120A,ARID1B,CYFIP2,RASGRF1,CROCC,PDE4A,KDM4A,MEF2A,RASGRP2,KCNAB2,MAPK6,SPTB,CAMK2A,PRKACA,CRMP1,PPP2R2C,SNCB,EIF4G3,FSCN1,BAZ2A,RAP1GAP,MAP2K7,GNB1,TNRC6C,OSBPL6,EPB41L2,NFE2L1,GSK3B,WBP11,NLK,PSMC5,ADD1,KHSRP,PPP1R13B,RPH3A,NUDC,TNRC6A,PITPNM2,PITPNM3,AGO1,HSP90AB1,ABL1,STX1B,ZDHHC8,CABIN1,MYH9,PMM1,TRIM9,ACIN1,MGRN1,PSMD7,TSC2,IKBKB,T…
ENSMUSG00000015981	Stk32c	918.324	0.500021	0.0424257	11.7858	3.87738e-30						TRUE	1.21e-06	150	844	24	0.028	0.16	GO:0031256	CC	47	leading edge membrane	5	ARHGAP44,ANK1,PDE4A,RASGRP2,PALM,PPP1R9B,MPP2,UNC5A,PACSIN1,LAMP5,ATF4,KCNC1,DIAPH1,MTSS1L,RAC1,MAPK8IP3,THY1,GRIA1,TIAM1,DLC1,ARF4,CFL1,PIP5K1C,NF2
ENSMUSG00000064341	mt-Nd1	20922.9	1.03028	0.0882081	11.6801	1.33248e-29						TRUE	1.49e-06	735	844	65	0.077	0.088	GO:0030659	CC	47	cytoplasmic vesicle membrane	9	SYN1,SYT7,ATP6V0A1,PTPRN,TNK2,KCNAB2,CAMK2A,APLP2,RPH3A,CBARP,ZDHHC8,SYNGR1,CHGA,SLC32A1,SYP,SLC17A7,PTPRS,RAB3A,STX1A,RAPGEF1,CPE,SPARC,SLC30A3,LRP1,PACSIN1,LAMP5,FLRT1,UBR4,HIP1,CALY,DIAPH1,DLG4,RAB11FIP5,RAC1,RAB1A,SEC31A,VAMP1,SYT2,ARL8A,SURF4,NRGN,GRIA1,NFASC,CACNG2,SGSM1,GPRC5B,PRRT2,TMED10,GAA,MAP6,BCL2L1,CNIH2,SEC24C,RAP2B,RAB11B,ATP6V0C,ZNRF1,PIK3R4,AP2A1,SLC6A17,SPRED2,SREBF2,ATG9A,ATP6…
ENSMUSG00000061589	Dot1l	555.943	0.612074	0.0527135	11.6113	2.94085e-29						TRUE	1.73e-06	7	844	6	0.007	0.857	GO:0044300	CC	47	cerebellar mossy fiber	7	SLC17A7,CACNG7,LRRC4B,DLG4,DAB2IP,CACNG2
ENSMUSG00000035640	Cbarp	1519.92	0.859879	0.0740979	11.6046	3.13436e-29						TRUE	2.07e-06	166	844	25	0.03	0.151	GO:0043209	CC	47	myelin sheath	3	SYN1,SDHA,FSCN1,GNB1,GNAO1,DLD,NEFH,EEF1A2,TUBB4A,DNM1,CNTNAP1,GFAP,STXBP1,MDH2,INA,THY1,UCHL1,NFASC,IDH3A,STIP1,YWHAG,GJC3,CNTN2,MBP,MIF
ENSMUSG00000034120	Srsf2	1410.69	0.47965	0.0414043	11.5846	3.90604e-29						TRUE	3.3e-06	3473	844	210	0.249	0.06	GO:0005654	CC	47	nucleoplasm	9	FKBP4,CREBBP,RHBDD2,NFIX,MED24,ATP6V0A1,JADE2,ARID1B,HIPK2,SPEN,PDE4A,SMARCD1,KDM4A,MEF2A,MAPK6,CAMK2A,PRKACA,MARK2,NUAK1,BAZ2A,RUNX1T1,CIC,EPB41L2,SRCAP,GSK3B,WBP11,NLK,PSMC5,ADD1,KHSRP,PPP1R13B,FUS,NUDC,MAEA,TNRC6A,DLD,AGO1,WAC,HIVEP1,HSP90AB1,ABL1,HNRNPM,SMARCB1,CABIN1,SF3A1,ACIN1,PNN,NOP56,TBL1X,PSMD7,SNRNP70,DOT1L,RPS16,HNRNPUL1,CRTC1,LIMK1,DNM1,ZMIZ1,CASC3,RAI1,KAT2A,HDAC5,DUSP3,ZBTB16,PTPN…
ENSMUSG00000029121	Crmp1	1099.59	0.806048	0.0699745	11.5192	8.24208e-29						TRUE	3.54e-06	754	844	65	0.077	0.086	GO:0012506	CC	47	vesicle membrane	4	SYN1,SYT7,ATP6V0A1,PTPRN,TNK2,KCNAB2,CAMK2A,APLP2,RPH3A,CBARP,ZDHHC8,SYNGR1,CHGA,SLC32A1,SYP,SLC17A7,PTPRS,RAB3A,STX1A,RAPGEF1,CPE,SPARC,SLC30A3,LRP1,PACSIN1,LAMP5,FLRT1,UBR4,HIP1,CALY,DIAPH1,DLG4,RAB11FIP5,RAC1,RAB1A,SEC31A,VAMP1,SYT2,ARL8A,SURF4,NRGN,GRIA1,NFASC,CACNG2,SGSM1,GPRC5B,PRRT2,TMED10,GAA,MAP6,BCL2L1,CNIH2,SEC24C,RAP2B,RAB11B,ATP6V0C,ZNRF1,PIK3R4,AP2A1,SLC6A17,SPRED2,SREBF2,ATG9A,ATP6…
ENSMUSG00000036565	Ttyh3	710.474	0.908467	0.0794726	11.4312	2.24736e-28						TRUE	4e-06	6998	844	375	0.444	0.054	GO:0044425	CC	47	membrane part	2	RHBDD2,CX3CL1,CACNA1G,ARHGAP44,PIGQ,SYN1,CELSR3,FYN,SLC6A7,TSPAN9,SYT7,GABRA3,EXTL3,CLDN11,GRAMD1B,ANK1,ATP6V0A1,CYP46A1,RTN4R,GOPC,PTPRN,TNK2,CS,PDE4A,RASGRP2,SDK2,KCNAB2,SPTB,GBA2,NDST1,CAMK2A,PRKACA,ADGRL1,MARK2,SDHA,FSCN1,PAG1,GNB1,ADCYAP1R1,OSBPL6,IGSF9B,KCNK2,NFE2L1,APLP2,GNAO1,LZTS3,RPH3A,GRAMD1A,NUDC,MAEA,JPH4,HSP90AB1,ABL1,STX1B,CBARP,HCN2,PALM,ZDHHC8,SEZ6L,SYNGR1,MYH9,CACNA1I,SUSD6,RIMS…
ENSMUSG00000040659	Efhd2	2040.62	0.509594	0.044655	11.4118	2.77092e-28						TRUE	4.26e-06	116	844	20	0.024	0.172	GO:0044306	CC	47	neuron projection terminus	6	SYT7,PTPRN,KCNAB2,KCNK2,SLC32A1,SYP,RAB3A,GRIK5,GOT1,PACSIN1,FLRT1,ELK1,DLG4,UCHL1,BSN,PRRT2,CHRM1,BAIAP2,GRIN1,VAMP2
ENSMUSG00000071658	Gng3	732.31	0.879772	0.0772016	11.3958	3.28594e-28						TRUE	6.64e-06	12266	844	600	0.711	0.049	GO:0043227	CC	47	membrane-bounded organelle	3	POLDIP2,FKBP4,CREBBP,RHBDD2,ARHGAP44,PIGQ,SYN1,NFIX,MED24,NISCH,FYN,SYT7,EXTL3,ANK1,ATP6V0A1,TIMP2,CYP46A1,RTN4R,JADE2,GOPC,FAM120A,ARID1B,PTPRN,CYFIP2,CROCC,TNK2,CS,HIPK2,SPEN,PDE4A,SMARCD1,KDM4A,FECH,MEF2A,KCNAB2,MAPK6,SPTB,GBA2,NDST1,CAMK2A,PRKACA,SPEG,MARK2,SDHA,NUAK1,FSCN1,BAZ2A,RAP1GAP,MAP2K7,GNB1,ADCYAP1R1,RUNX1T1,OSBPL6,CIC,EPB41L2,SRCAP,KCNK2,NFE2L1,GSK3B,APLP2,WBP11,NLK,PSMC5,ADD1,KHSRP…
ENSMUSG00000003518	Dusp3	2352.77	0.365703	0.032273	11.3316	6.58698e-28						TRUE	8.87e-06	90	844	17	0.02	0.189	GO:0030863	CC	47	cortical cytoskeleton	6	LASP1,SPTB,EPB41L2,MAEA,MYH9,PPP1R9B,DBN1,DLG4,MTSS1L,NUMA1,ACTR2,DMTN,SPTBN4,BSN,DLC1,CFL1,NF2
ENSMUSG00000064356	mt-Atp8	13916.9	0.952886	0.0842422	11.3113	8.19725e-28						TRUE	9.32e-06	313	844	35	0.041	0.112	GO:1902495	CC	47	transmembrane transporter complex	4	CACNA1G,GABRA3,KCNAB2,PRKACA,KCNK2,HCN2,CACNA1I,CHRNA4,ATP1A3,CACNG7,GRIK5,STX1A,CNTNAP1,NRN1,KCNC1,ATP1B2,DLG4,TTYH3,LRRC8A,TTYH2,CACNA1A,GRIA1,KCNB1,SHANK1,SHANK2,CACNG2,CACNB3,CPT1C,CNIH2,GRIN1,CNTN2,RYR1,LRRC8B,NOS1AP,VAMP2
ENSMUSG00000024558	Mapk4	985.573	0.553737	0.0490036	11.2999	9.09496e-28						TRUE	1.31e-05	290	844	33	0.039	0.114	GO:0034702	CC	47	ion channel complex	5	CACNA1G,GABRA3,KCNAB2,PRKACA,KCNK2,HCN2,CACNA1I,CHRNA4,CACNG7,GRIK5,STX1A,CNTNAP1,NRN1,KCNC1,DLG4,TTYH3,LRRC8A,TTYH2,CACNA1A,GRIA1,KCNB1,SHANK1,SHANK2,CACNG2,CACNB3,CPT1C,CNIH2,GRIN1,CNTN2,RYR1,LRRC8B,NOS1AP,VAMP2
ENSMUSG00000039473	Ubn1	753.547	0.413738	0.0366111	11.3009	9.09496e-28						TRUE	1.33e-05	956	844	75	0.089	0.078	GO:0099503	CC	47	secretory vesicle	8	SYN1,SYT7,ATP6V0A1,TIMP2,PTPRN,KCNAB2,PRKACA,APLP2,RPH3A,CHGB,DLD,HSP90AB1,STX1B,CBARP,SYNGR1,TRIM9,CHGA,SLC32A1,SYP,PSMD7,SLC17A7,PTPRS,RAB3A,STX1A,DNM1,NCS1,APBA1,CPE,MAPK14,SPARC,ARSB,SLC30A3,ECE1,CLU,LAMP5,UBR4,KIF1A,DIAPH1,DLG4,RAB11FIP5,RAC1,STXBP1,ACTR2,VAMP1,APP,SYT2,ARL8A,SURF4,GRIA1,BRSK1,NFASC,CTSB,PRRT2,EEF2,FTH1,LGI3,TMED10,GAA,BCL2L1,BAIAP2,KCMF1,GRIN1,RAP2B,RAB11B,ATP6V0C,ZNRF1,FAM…
ENSMUSG00000029455	Aldh2	558.111	0.430252	0.0380999	11.2927	9.74784e-28						TRUE	1.49e-05	320	844	35	0.041	0.109	GO:1990351	CC	47	transporter complex	3	CACNA1G,GABRA3,KCNAB2,PRKACA,KCNK2,HCN2,CACNA1I,CHRNA4,ATP1A3,CACNG7,GRIK5,STX1A,CNTNAP1,NRN1,KCNC1,ATP1B2,DLG4,TTYH3,LRRC8A,TTYH2,CACNA1A,GRIA1,KCNB1,SHANK1,SHANK2,CACNG2,CACNB3,CPT1C,CNIH2,GRIN1,CNTN2,RYR1,LRRC8B,NOS1AP,VAMP2
ENSMUSG00000030122	Ptms	1514.11	0.888717	0.0793239	11.2036	2.64362e-27						TRUE	1.66e-05	25	844	9	0.011	0.36	GO:0098563	CC	47	intrinsic component of synaptic vesicle membrane	12	SYN1,SLC32A1,SYP,SLC17A7,PTPRS,RAB3A,RAB11B,ATP6V1G2,VAMP2
ENSMUSG00000007659	Bcl2l1	777.38	0.483896	0.0432818	11.1801	3.40566e-27						TRUE	1.76e-05	4078	844	235	0.278	0.058	GO:0031981	CC	47	nuclear lumen	9	FKBP4,CREBBP,RHBDD2,SYN1,NFIX,MED24,ATP6V0A1,JADE2,ARID1B,HIPK2,SPEN,PDE4A,SMARCD1,KDM4A,MEF2A,MAPK6,CAMK2A,PRKACA,MARK2,SDHA,NUAK1,BAZ2A,RUNX1T1,CIC,EPB41L2,SRCAP,GSK3B,WBP11,NLK,PSMC5,ADD1,KHSRP,PPP1R13B,FUS,YPEL3,NUDC,MAEA,TNRC6A,DLD,AGO1,WAC,HIVEP1,HSP90AB1,ABL1,HNRNPM,SMARCB1,CABIN1,SF3A1,ACIN1,PNN,NOP56,TBL1X,PSMD7,SNRNP70,DOT1L,RPS16,HNRNPUL1,CRTC1,LIMK1,DNM1,ZMIZ1,CASC3,RAI1,KAT2A,HDAC5,D…
ENSMUSG00000025793	Hgs	542.701	0.441297	0.0395355	11.162	4.12544e-27						TRUE	2.1e-05	14	844	7	0.008	0.5	GO:0071565	CC	47	nBAF complex	2	ARID1B,SMARCD1,SMARCB1,ARID1A,SMARCA4,SMARCC2,SMARCC1
ENSMUSG00000064339	mt-Rnr2	199474	1.76122	0.157929	11.152	4.56224e-27						TRUE	2.11e-05	4131	844	237	0.281	0.057	GO:0043228	CC	47	non-membrane-bounded organelle	3	LASP1,POLDIP2,FKBP4,CREBBP,SYN1,FYN,CCDC88C,ANK1,TMSB10,ARID1B,CROCC,SMARCD1,KDM4A,MEF2A,KCNAB2,MAPK6,SPTB,PRKACA,MARK2,CRMP1,SDHA,NUAK1,FSCN1,BAZ2A,EPB41L2,GSK3B,MAST2,ADD1,KHSRP,LZTS3,YPEL3,NUDC,MAEA,TNRC6A,AGO1,ABL1,ABLIM1,STX1B,HNRNPM,CEP170B,SMARCB1,NEFH,MYH9,TRIM9,ACIN1,PNN,SNPH,NOP56,TBL1X,FLT1,CORO2B,VPS18,NEFM,TUBB4A,DOT1L,RPS16,MAST1,COBL,STX1A,DNM1,SH3PXD2A,CASC3,PFN1,KAT2A,PPP1R9B,MPP…
ENSMUSG00000057530	Ece1	624.134	0.598864	0.0538474	11.1215	6.35167e-27						TRUE	2.11e-05	4131	844	237	0.281	0.057	GO:0043232	CC	47	intracellular non-membrane-bounded organelle	6	LASP1,POLDIP2,FKBP4,CREBBP,SYN1,FYN,CCDC88C,ANK1,TMSB10,ARID1B,CROCC,SMARCD1,KDM4A,MEF2A,KCNAB2,MAPK6,SPTB,PRKACA,MARK2,CRMP1,SDHA,NUAK1,FSCN1,BAZ2A,EPB41L2,GSK3B,MAST2,ADD1,KHSRP,LZTS3,YPEL3,NUDC,MAEA,TNRC6A,AGO1,ABL1,ABLIM1,STX1B,HNRNPM,CEP170B,SMARCB1,NEFH,MYH9,TRIM9,ACIN1,PNN,SNPH,NOP56,TBL1X,FLT1,CORO2B,VPS18,NEFM,TUBB4A,DOT1L,RPS16,MAST1,COBL,STX1A,DNM1,SH3PXD2A,CASC3,PFN1,KAT2A,PPP1R9B,MPP…
ENSMUSG00000021194	Chga	935.503	0.406932	0.0366793	11.0943	8.41512e-27						TRUE	2.31e-05	26	844	9	0.011	0.346	GO:0044295	CC	47	axonal growth cone	5	FKBP4,RTN4R,HSP90AB1,COBL,TRAK2,MAPK8IP1,OLFM1,TIAM1,TRAK1
ENSMUSG00000035735	Dagla	1150.62	0.707491	0.063794	11.0902	8.70896e-27						TRUE	2.94e-05	544	844	49	0.058	0.09	GO:0098797	CC	47	plasma membrane protein complex	5	CACNA1G,TNK2,KCNAB2,GNB1,KCNK2,GNAO1,HCN2,MYH9,CACNA1I,CHRNA4,IKBKB,ATP1A3,CACNG7,GRIK5,STX1A,CNTNAP1,CORO1C,LRP1,NRN1,EPS15L1,HIP1,KCNC1,ATP1B2,TRAF3,DLG4,IL6ST,GABBR2,CACNA1A,GNA12,GJA1,GRIA1,KCNB1,SHANK1,SHANK2,GNG3,CACNG2,CACNB3,IRS1,CPT1C,TMED10,DAG1,CNIH2,GJC3,GRIN1,CNTN2,RYR1,AP2A1,NOS1AP,VAMP2
ENSMUSG00000043811	Rtn4r	632.415	0.757979	0.068361	11.0879	8.84297e-27						TRUE	2.99e-05	1139	844	84	0.1	0.074	GO:0098796	CC	47	membrane protein complex	3	CACNA1G,PIGQ,GABRA3,ATP6V0A1,TNK2,KCNAB2,PRKACA,SDHA,GNB1,KCNK2,GNAO1,STX1B,HCN2,MYH9,CACNA1I,CHRNA4,VPS18,IKBKB,ATP1A3,CACNG7,PIK3R2,GRIK5,STX1A,DNM1,CNTNAP1,CORO1C,SNX3,LRP1,NRN1,GGA3,EPS15L1,HIP1,EMC4,KCNC1,ATP1B2,TRAF3,DLG4,IL6ST,TTYH3,LRRC8A,GABBR2,SEC31A,VAMP1,TTYH2,CACNA1A,GNA12,GJA1,GRIA1,KCNB1,SHANK1,SHANK2,GNG3,CACNG2,CACNB3,CPLX1,IRS1,CPT1C,TMED10,DAG1,MINOS1,CNIH2,GJC3,GRIN1,SEC24C,CN…
ENSMUSG00000021087	Rtn1	6625.79	0.57913	0.05233	11.0669	1.10563e-26						TRUE	3.01e-05	34	844	10	0.012	0.294	GO:0048786	CC	47	presynaptic active zone	4	SYN1,STX1B,RIMS4,SLC32A1,SYP,SLC17A7,STX1A,STXBP1,BRSK1,BSN
ENSMUSG00000032177	Pde4a	694.924	0.553544	0.050074	11.0545	1.25523e-26						TRUE	3.12e-05	10	844	6	0.007	0.6	GO:0005883	CC	47	neurofilament	7	NEFH,NEFM,GFAP,INA,SHANK2,DLGAP2
ENSMUSG00000042523	Dnal1	1394.05	0.454538	0.0413078	11.0037	2.18505e-26						TRUE	3.12e-05	10	844	6	0.007	0.6	GO:0098839	CC	47	postsynaptic density membrane	8	PTPRS,DLG4,GRIA1,CACNG2,GSG1L,GRIN1
ENSMUSG00000037852	Cpe	13831.1	0.890099	0.0809172	11.0001	2.24345e-26						TRUE	3.12e-05	42	844	11	0.013	0.262	GO:0032589	CC	47	neuron projection membrane	6	ANK1,PALM,PPP1R9B,MPP2,UNC5A,LAMP5,ATF4,KCNC1,MAPK8IP3,THY1,GRIA1
ENSMUSG00000039159	Ube2h	1534.93	0.285785	0.0259819	10.9994	2.24345e-26						TRUE	3.43e-05	4434	844	250	0.296	0.056	GO:0044428	CC	47	nuclear part	8	FKBP4,CREBBP,RHBDD2,SYN1,NFIX,MED24,ATP6V0A1,JADE2,ARID1B,HIPK2,SPEN,PDE4A,SMARCD1,KDM4A,MEF2A,MAPK6,CAMK2A,PRKACA,MARK2,SDHA,NUAK1,BAZ2A,RUNX1T1,OSBPL6,CIC,EPB41L2,SRCAP,GSK3B,WBP11,NLK,PSMC5,ADD1,KHSRP,PPP1R13B,FUS,YPEL3,NUDC,MAEA,TNRC6A,DLD,AGO1,WAC,HIVEP1,HSP90AB1,ABL1,HNRNPM,SMARCB1,CABIN1,SF3A1,MYH9,ACIN1,PNN,NOP56,TBL1X,PSMD7,SNRNP70,DOT1L,RPS16,HNRNPUL1,CRTC1,STX1A,LIMK1,DNM1,ZMIZ1,CASC3,…
ENSMUSG00000001100	Poldip2	849.585	0.430442	0.039138	10.998	2.25355e-26						TRUE	3.43e-05	15	844	7	0.008	0.467	GO:0016514	CC	47	SWI/SNF complex	2	ARID1B,SMARCD1,SMARCB1,ARID1A,SMARCA4,SMARCC2,SMARCC1
ENSMUSG00000024773	Atg2a	510.907	0.567937	0.0519085	10.9411	4.14273e-26						TRUE	3.57e-05	10736	844	531	0.629	0.049	GO:0043231	CC	47	intracellular membrane-bounded organelle	6	POLDIP2,FKBP4,CREBBP,RHBDD2,PIGQ,SYN1,NFIX,MED24,FYN,SYT7,EXTL3,ANK1,ATP6V0A1,CYP46A1,RTN4R,JADE2,GOPC,FAM120A,ARID1B,PTPRN,CYFIP2,TNK2,CS,HIPK2,SPEN,PDE4A,SMARCD1,KDM4A,FECH,MEF2A,MAPK6,SPTB,GBA2,NDST1,CAMK2A,PRKACA,SPEG,MARK2,SDHA,NUAK1,BAZ2A,RAP1GAP,MAP2K7,GNB1,ADCYAP1R1,RUNX1T1,OSBPL6,CIC,EPB41L2,SRCAP,KCNK2,NFE2L1,GSK3B,APLP2,WBP11,NLK,PSMC5,ADD1,KHSRP,PPP1R13B,RPH3A,CHGB,FUS,YPEL3,NUDC,MAEA…
ENSMUSG00000031144	Syp	7704.3	0.455819	0.0416979	10.9315	4.56213e-26						TRUE	3.72e-05	21	844	8	0.009	0.381	GO:0044298	CC	47	cell body membrane	5	ATP1A3,UNC5A,FLRT1,KCNC1,RGS8,DAB2IP,THY1,KCNB1
ENSMUSG00000031778	Cx3cl1	5185.85	0.704994	0.0645731	10.9178	5.23466e-26						TRUE	3.72e-05	21	844	8	0.009	0.381	GO:0032809	CC	47	neuronal cell body membrane	6	ATP1A3,UNC5A,FLRT1,KCNC1,RGS8,DAB2IP,THY1,KCNB1
ENSMUSG00000020591	Ntsr2	589.799	0.477908	0.0437759	10.9172	5.23466e-26						TRUE	5.01e-05	1617	844	109	0.129	0.067	GO:0098805	CC	47	whole membrane	3	SYN1,FYN,SYT7,ATP6V0A1,RTN4R,GOPC,PTPRN,KCNAB2,CAMK2A,PRKACA,PAG1,GNB1,ADCYAP1R1,APLP2,RPH3A,HSP90AB1,CBARP,SYNGR1,CHGA,EEF1A2,SLC32A1,SYP,VPS18,IKBKB,SLC17A7,CLIP3,PTPRS,RAB3A,STX1A,RAPGEF1,CPE,ATG2A,CORO1C,SNX3,SPARC,UNC5A,SLC30A3,MFN2,GNPAT,ECE1,LRP1,SLC36A1,GGA3,LAMP5,UBR4,HIP1,GFAP,DIAPH1,DLG4,FAIM2,RAB11FIP5,RAC1,RAB1A,SEC31A,VAMP1,APP,EFHD2,SYT2,ARL8A,SURF4,SIDT2,GJA1,THY1,NRGN,EPHB1,GRIA1…
ENSMUSG00000042359	Osbpl6	1259.15	0.429819	0.0394201	10.9035	6.0211e-26						TRUE	5.11e-05	214	844	26	0.031	0.121	GO:0034703	CC	47	cation channel complex	6	CACNA1G,KCNAB2,PRKACA,KCNK2,HCN2,CACNA1I,CACNG7,GRIK5,STX1A,CNTNAP1,NRN1,KCNC1,DLG4,CACNA1A,GRIA1,KCNB1,SHANK1,CACNG2,CACNB3,CPT1C,CNIH2,GRIN1,CNTN2,RYR1,NOS1AP,VAMP2
ENSMUSG00000004937	Sgta	617.611	0.486788	0.044753	10.8772	7.88498e-26						TRUE	5.11e-05	138	844	20	0.024	0.145	GO:0044448	CC	47	cell cortex part	5	LASP1,PHLDB1,SPTB,EPB41L2,MAEA,MYH9,PPP1R9B,DBN1,DLG4,MTSS1L,NUMA1,ACTR2,DMTN,SPTBN4,BSN,DLC1,C2CD2L,CFL1,NF2,DCTN1
ENSMUSG00000024743	Syt7	2222.01	0.510395	0.0470088	10.8575	9.6977e-26						TRUE	5.15e-05	2019	844	130	0.154	0.064	GO:0098588	CC	47	bounding membrane of organelle	4	RHBDD2,SYN1,SYT7,ATP6V0A1,GOPC,PTPRN,KCNAB2,GBA2,NDST1,CAMK2A,RAP1GAP,GNB1,APLP2,RPH3A,JPH4,HSP90AB1,CBARP,SYNGR1,CHGA,EEF1A2,RNF24,SLC32A1,SYP,VPS18,SLC17A7,CLIP3,PTPRS,RAB3A,STX1A,RAPGEF1,CPE,B3GAT1,PITPNM1,CUX2,SNX3,SPARC,SLC30A3,ST3GAL5,DHCR24,MFN2,GNPAT,ECE1,NAA60,LRP1,SLC36A1,GGA3,LAMP5,UBR4,HIP1,GFAP,DIAPH1,DLG4,SERINC3,ARF3,B4GALNT1,RAB11FIP5,RAC1,HS6ST1,NUMA1,RAB1A,SEC31A,MAPK8IP3,VAMP1,…
ENSMUSG00000029674	Limk1	596.249	0.386352	0.0356446	10.839	1.17534e-25						TRUE	5.43e-05	1452	844	100	0.118	0.069	GO:0044433	CC	47	cytoplasmic vesicle part	8	SYN1,SYT7,ATP6V0A1,TIMP2,GOPC,PTPRN,TNK2,KCNAB2,CAMK2A,APLP2,RPH3A,DLD,HSP90AB1,CBARP,ZDHHC8,SYNGR1,CHGA,SLC32A1,SYP,PSMD7,VPS18,SLC17A7,CLIP3,PTPRS,RAB3A,STX1A,RAPGEF1,CPE,MAPK14,SNX3,SPARC,ARSB,SLC30A3,ECE1,CLU,LRP1,PACSIN1,GGA3,LAMP5,FLRT1,UBR4,HIP1,CALY,DIAPH1,DLG4,RAB11FIP5,RAC1,RAB1A,ACTR2,SEC31A,VAMP1,APP,SYT2,ARL8A,SURF4,GJA1,NRGN,EPHB1,GRIA1,SPPL3,NFASC,CTSB,CACNG2,SGSM1,GPRC5B,PRRT2,EEF…
ENSMUSG00000028439	Fam219a	969.873	0.877368	0.0811452	10.8123	1.54375e-25						TRUE	5.98e-05	11	844	6	0.007	0.545	GO:0099634	CC	47	postsynaptic specialization membrane	7	PTPRS,DLG4,GRIA1,CACNG2,GSG1L,GRIN1
ENSMUSG00000024969	Mark2	838.179	0.694724	0.0642806	10.8077	1.60911e-25						TRUE	6.31e-05	37	844	10	0.012	0.27	GO:0043198	CC	47	dendritic shaft	6	RTN4R,JPH4,MPP2,PREX1,SLC12A5,APP,MAP1A,CNIH2,BAIAP2,SYNGAP1
ENSMUSG00000037989	Wnk2	1156.37	0.738873	0.0685059	10.7855	2.02911e-25						TRUE	6.64e-05	204	844	25	0.03	0.123	GO:0098562	CC	47	cytoplasmic side of membrane	4	FYN,TNK2,KCNAB2,SPTB,GNB1,GNAO1,ABL1,PALM,EEF1A2,IKBKB,PPP1R9B,HIP1,GFAP,TRAF3,DLG4,RGS8,DAB2IP,GNA12,FARP1,TIAM1,SPPL3,GNG3,C2CD2L,SYNGAP1,RPS29
ENSMUSG00000021972	Hmbox1	721.755	0.377316	0.0349882	10.7841	2.0423e-25						TRUE	6.69e-05	1497	844	102	0.121	0.068	GO:0005794	CC	47	Golgi apparatus	7	RHBDD2,SYN1,EXTL3,ATP6V0A1,GOPC,PTPRN,SPTB,GBA2,NDST1,RAP1GAP,SRCAP,RPH3A,TNRC6A,ZDHHC8,RNF24,TM9SF4,TSC2,STMN2,CLIP3,ATP1A3,LIMK1,DNM1,NCS1,APBA1,HDAC5,CPE,B3GAT1,TRIM3,PITPNM1,CUX2,ARSB,SELENOK,ST3GAL5,DHCR24,PRDM2,TSNAX,CLU,NAA60,NPY,CIT,GGA3,NECAB3,HIP1,VGF,MTUS1,TBC1D14,SERINC3,ARF3,B4GALNT1,FAIM2,RAB11FIP5,RAC1,HS6ST1,NUMA1,RAB1A,PREPL,SEC31A,MAPK8IP3,MINK1,APP,LMTK3,GALNT2,SURF4,ANK3,ASAP2…
ENSMUSG00000043460	Elfn2	671.696	0.777784	0.0721962	10.7732	2.27461e-25						TRUE	7.04e-05	468	844	43	0.051	0.092	GO:0015629	CC	47	actin cytoskeleton	8	LASP1,FYN,CROCC,SPTB,MARK2,FSCN1,EPB41L2,ADD1,MAEA,ABL1,ABLIM1,MYH9,FLT1,CORO2B,VPS18,COBL,STX1A,SH3PXD2A,PPP1R9B,CORO1C,DBN1,MTSS1L,RAC1,TMEM63B,ACTR2,ASAP1,AUTS2,DMTN,SPTBN4,ABLIM2,DLC1,SYNPO,CFL1,BAIAP2,POU6F1,NF2,MYO18A,PARVA,ARC,CDC42BPB,DCTN1,DYNLL2,SRCIN1
ENSMUSG00000077450	Rab11b	1342.03	0.568783	0.0527993	10.7726	2.27461e-25						TRUE	9.1e-05	47	844	11	0.013	0.234	GO:0008328	CC	47	ionotropic glutamate receptor complex	2	CACNG7,GRIK5,NRN1,DLG4,GRIA1,SHANK1,SHANK2,CACNG2,CPT1C,CNIH2,GRIN1
ENSMUSG00000024163	Mapk8ip3	5133.7	0.397452	0.0369567	10.7545	2.74197e-25						TRUE	9.87e-05	250	844	28	0.033	0.112	GO:0005938	CC	47	cell cortex	4	LASP1,PHLDB1,SPTB,EPB41L2,MAEA,MYH9,COBL,PFN1,PPP1R9B,FGF1,DBN1,DLG4,MTSS1L,NUMA1,ACTR2,DMTN,SPTBN4,BSN,DLC1,C2CD2L,CFL1,CRIP2,NF2,FNBP1,RYR1,ARC,DCTN1,MICAL3
ENSMUSG00000034730	Adgrb1	2619.01	0.600301	0.056	10.7197	3.9301e-25						TRUE	0.000109	24	844	8	0.009	0.333	GO:0032590	CC	47	dendrite membrane	7	PALM,PPP1R9B,MPP2,LAMP5,ATF4,KCNC1,THY1,GRIA1
ENSMUSG00000029419	Gm996	520.69	0.902027	0.0843088	10.6991	4.86754e-25						TRUE	0.000109	12	844	6	0.007	0.5	GO:0071564	CC	47	npBAF complex	2	SMARCD1,SMARCB1,ARID1A,SMARCA4,SMARCC2,SMARCC1
ENSMUSG00000031822	Gse1	622.545	0.804375	0.0753657	10.673	6.39542e-25						TRUE	0.000134	49	844	11	0.013	0.224	GO:0098878	CC	47	neurotransmitter receptor complex	7	CACNG7,GRIK5,NRN1,DLG4,GRIA1,SHANK1,SHANK2,CACNG2,CPT1C,CNIH2,GRIN1
ENSMUSG00000003810	Mast2	1079.78	0.529361	0.0498148	10.6266	1.04385e-24						TRUE	0.00029	63	844	12	0.014	0.19	GO:0030864	CC	47	cortical actin cytoskeleton	7	LASP1,SPTB,EPB41L2,MAEA,MYH9,PPP1R9B,MTSS1L,ACTR2,SPTBN4,DLC1,CFL1,NF2
ENSMUSG00000022240	Ctnnd2	2671.89	0.486263	0.0457827	10.6211	1.0976e-24						TRUE	0.000318	2904	844	170	0.201	0.059	GO:0031090	CC	47	organelle membrane	3	RHBDD2,SYN1,SYT7,ATP6V0A1,CYP46A1,GOPC,PTPRN,TNK2,FECH,KCNAB2,GBA2,NDST1,CAMK2A,SDHA,RAP1GAP,GNB1,OSBPL6,APLP2,RPH3A,JPH4,HSP90AB1,ABL1,CBARP,ZDHHC8,SYNGR1,CHGA,EEF1A2,RNF24,SNPH,SLC32A1,SYP,VPS18,SLC17A7,CLIP3,PTPRS,RAB3A,OGDH,STX1A,DNM1,RAPGEF1,CASC3,CPE,B3GAT1,PITPNM1,CUX2,SNX3,SPARC,SLC30A3,ST3GAL5,DHCR24,MFN2,GNPAT,ECE1,IPO13,FAAH,CCND2,CLU,MAPK8IP1,NAA60,NR4A1,LRP1,SLC36A1,PACSIN1,GGA3,SLC2…
ENSMUSG00000031343	Gabra3	1314.08	0.422495	0.0397894	10.6183	1.12199e-24						TRUE	0.000329	184	844	22	0.026	0.12	GO:0101002	CC	47	ficolin-1-rich granule	10	ATP6V0A1,TIMP2,HSP90AB1,PSMD7,MAPK14,ARSB,UBR4,DIAPH1,RAC1,ACTR2,ARL8A,NFASC,CTSB,EEF2,FTH1,GAA,KCMF1,ATP6V0C,PSMD12,CSNK2B,DDX3X,MIF
ENSMUSG00000022265	Ank	2450.47	0.416109	0.0392527	10.6008	1.34183e-24						TRUE	0.000334	5095	844	274	0.325	0.054	GO:0032991	CC	47	protein-containing complex	2	FKBP4,CREBBP,CACNA1G,PIGQ,MED24,GABRA3,ATP6V0A1,JADE2,GOPC,ARID1B,TNK2,HIPK2,SPEN,SMARCD1,MEF2A,KCNAB2,MAPK6,SPTB,PRKACA,SDHA,PPP2R2C,EIF4G3,FSCN1,BAZ2A,GNB1,ADCYAP1R1,CIC,EPB41L2,SRCAP,KCNK2,NFE2L1,GSK3B,WBP11,PSMC5,GNAO1,ADD1,KHSRP,RPH3A,FUS,MAEA,TNRC6A,DLD,JPH4,AGO1,WAC,HSP90AB1,ABL1,STX1B,HNRNPM,HCN2,SMARCB1,SF3A1,MYH9,CACNA1I,ACIN1,PNN,CHRNA4,EEF1A2,NOP56,TBL1X,FLT1,PSMD7,TSC2,VPS18,IKBKB,SN…
ENSMUSG00000011877	Git1	2071.73	0.531152	0.0503948	10.5398	2.50907e-24						TRUE	0.000365	18641	844	829	0.982	0.044	GO:0005575	CC	47	cellular_component	1	LASP1,POLDIP2,FKBP4,CREBBP,RHBDD2,CX3CL1,CACNA1G,MAP3K9,ARHGAP44,PIGQ,SYN1,CELSR3,NFIX,MED24,RHOBTB2,NISCH,FYN,SLC6A7,TSPAN9,SYT7,GABRA3,EXTL3,CLDN11,CCDC88C,PHLDB1,GRAMD1B,ANK1,ATP6V0A1,TMSB10,TIMP2,CYP46A1,RTN4R,JADE2,GOPC,FAM120A,ARID1B,PTPRN,CYFIP2,RASGRF1,CROCC,RIMBP2,TNK2,CS,HIPK2,SPEN,PDE4A,SMARCD1,KDM4A,FECH,MEF2A,RASGRP2,SDK2,KCNAB2,MAPK6,SPTB,GBA2,NDST1,CAMK2A,MAP4K4,PRKACA,ADGRL1,SPEG,…
ENSMUSG00000031824	6430548M08Rik	3003.97	0.394799	0.0374822	10.533	2.67674e-24						TRUE	0.000365	75	844	13	0.015	0.173	GO:0042734	CC	47	presynaptic membrane	7	SYT7,CAMK2A,ADGRL1,STX1B,SNPH,SYP,GRIK5,STX1A,HIP1,LRRC4B,STXBP1,PRRT2,NLGN2
ENSMUSG00000039262	Prrc2b	4902.9	0.819968	0.0778581	10.5316	2.69579e-24						TRUE	0.000443	745	844	57	0.068	0.077	GO:0016604	CC	47	nuclear body	11	CREBBP,ATP6V0A1,HIPK2,PRKACA,BAZ2A,SRCAP,WBP11,ADD1,WAC,HIVEP1,ABL1,HNRNPM,SF3A1,ACIN1,PNN,SNRNP70,CRTC1,LIMK1,ZMIZ1,CASC3,HDAC5,ZBTB16,MAPK14,IK,CHD5,UBN1,CRY2,HNRNPA2B1,NR1D1,SAFB2,BHLHE40,DTX1,FTO,SH3BGRL3,NONO,HMBOX1,SETBP1,SKI,SPTBN4,NACC1,SRSF2,WDFY3,SRRM2,SF1,ATXN2L,PCBP1,TRIM8,ATF7IP,KCTD13,SATB1,DAZAP2,POU6F1,KAZN,NCOR2,RNPS1,DDX3X,SCRT1
ENSMUSG00000020456	Ogdh	2829.23	0.501759	0.0476857	10.5222	2.95418e-24						TRUE	0.000446	427	844	38	0.045	0.089	GO:0099568	CC	47	cytoplasmic region	6	LASP1,PHLDB1,SPTB,PRKACA,EPB41L2,MAEA,MYH9,TUBB4A,COBL,PFN1,PPP1R9B,FGF1,DBN1,TRAK2,DNAL1,KIF1A,DLG4,MTSS1L,NUMA1,ACTR2,UCHL1,DMTN,SPTBN4,BSN,DLC1,MAP1A,C2CD2L,CFL1,BAIAP2,TRAK1,CRIP2,NF2,FNBP1,RYR1,PIK3R4,ARC,DCTN1,MICAL3
ENSMUSG00000028960	Ube4b	1481.18	0.556059	0.0529277	10.506	3.48088e-24						TRUE	0.000514	680	844	53	0.063	0.078	GO:0048471	CC	47	perinuclear region of cytoplasm	7	FKBP4,RHBDD2,CX3CL1,FYN,CYFIP2,TNK2,PDE4A,PRKACA,OSBPL6,SRCAP,FUS,HSP90AB1,ABL1,CHGA,TSC2,STMN2,APLP1,COBL,NCS1,RAPGEF1,APBA1,CASC3,TSNAX,ECE1,CLU,MAPK8IP1,PREX1,PACSIN1,CEP250,FLRT1,SERINC3,CTIF,ARF3,STXBP1,USP20,SEC31A,APP,GALNT2,TTBK1,DMTN,UBQLN4,AGGF1,CTSB,MAP6,PLEKHG5,DAB1,ADGRB1,TRAK1,NF2,NOS1AP,ATXN2,VAMP2,VPS52
ENSMUSG00000026842	Abl1	719.609	0.548607	0.0524433	10.461	5.52007e-24						TRUE	0.000559	530	844	44	0.052	0.083	GO:0070161	CC	47	anchoring junction	3	LASP1,TSPAN9,TNK2,EPB41L2,ADD1,MYH9,PNN,FLT1,RPS16,LIMK1,GIT1,PFN1,YWHAE,CORO1C,LRP1,EFNB2,FLRT1,NUP214,RAC1,ACTR2,GNA12,TNKS1BP1,GJA1,THY1,SPTBN4,CADM3,NFASC,DLC1,SRP68,CTNND2,YWHAG,CFL1,DAG1,BAIAP2,PLEC,ADGRB1,ATP6V0C,PIP5K1C,NF2,KAZN,EVL,PARVA,RPS29,PI4KA
ENSMUSG00000041642	Kif21b	1192.65	0.485555	0.0464155	10.4611	5.52007e-24						TRUE	0.000569	30	844	8	0.009	0.267	GO:0060076	CC	47	excitatory synapse	3	SYP,SLC17A7,DLG4,SHANK1,BSN,BAIAP2,GRIN1,NLGN3
ENSMUSG00000040260	Daam2	655.455	0.572366	0.0547805	10.4484	6.25722e-24						TRUE	0.000669	180	844	21	0.025	0.117	GO:0009898	CC	47	cytoplasmic side of plasma membrane	5	FYN,TNK2,KCNAB2,SPTB,GNB1,GNAO1,ABL1,PALM,IKBKB,PPP1R9B,HIP1,TRAF3,DLG4,RGS8,DAB2IP,GNA12,FARP1,TIAM1,GNG3,C2CD2L,SYNGAP1
ENSMUSG00000035569	Ankrd11	2427.13	0.385481	0.0369273	10.4389	6.85957e-24						TRUE	0.000871	315	844	30	0.036	0.095	GO:0031253	CC	47	cell projection membrane	6	ANK1,PDE4A,RASGRP2,FSCN1,GNB1,HSP90AB1,PALM,PPP1R9B,MPP2,UNC5A,PACSIN1,LAMP5,ATF4,KCNC1,DIAPH1,MTSS1L,RAC1,MAPK8IP3,GNA12,ASAP1,THY1,GRIA1,TIAM1,DMTN,SHANK2,DLC1,ARF4,CFL1,PIP5K1C,NF2
ENSMUSG00000002546	Golga2	1045.01	0.375387	0.0359696	10.4362	7.0049e-24						TRUE	0.000893	1603	844	102	0.121	0.064	GO:0044430	CC	47	cytoskeletal part	7	LASP1,FKBP4,FYN,CCDC88C,CROCC,KCNAB2,SPTB,PRKACA,MARK2,CRMP1,FSCN1,EPB41L2,GSK3B,ADD1,NUDC,MAEA,ABLIM1,STX1B,CEP170B,NEFH,MYH9,PNN,SNPH,TBL1X,VPS18,NEFM,TUBB4A,COBL,STX1A,DNM1,SH3PXD2A,KAT2A,PPP1R9B,YWHAE,PITPNM1,MAPK14,IK,DBN1,KIF21B,MAP7D1,DNAL1,ADGRB2,CEP250,UBR4,TUBA4A,ATF4,MTUS1,KIF1A,CAMSAP1,GFAP,DIAPH1,MAP1B,REEP2,MTSS1L,NAV1,RAB11FIP5,RAC1,USP20,NUMA1,ACTR2,APP,ARL8A,NICN1,TTBK1,INA,GJA1,…
ENSMUSG00000046329	Slc25a23	1192.15	0.724618	0.0694821	10.4288	7.45841e-24						TRUE	0.00096	17	844	6	0.007	0.353	GO:0030285	CC	47	integral component of synaptic vesicle membrane	1	SLC32A1,SYP,SLC17A7,PTPRS,ATP6V1G2,VAMP2
ENSMUSG00000021366	Hivep1	1462.78	0.58862	0.056502	10.4177	8.2663e-24						TRUE	0.000981	396	844	35	0.041	0.088	GO:0005925	CC	47	focal adhesion	5	LASP1,TSPAN9,EPB41L2,ADD1,MYH9,FLT1,RPS16,LIMK1,GIT1,PFN1,YWHAE,CORO1C,LRP1,EFNB2,FLRT1,NUP214,RAC1,ACTR2,GNA12,GJA1,THY1,NFASC,DLC1,SRP68,YWHAG,CFL1,DAG1,PLEC,ADGRB1,ATP6V0C,PIP5K1C,EVL,PARVA,RPS29,PI4KA
ENSMUSG00000027223	Mapk8ip1	2909.71	0.34844	0.0334568	10.4146	8.47316e-24						TRUE	0.000982	1077	844	74	0.088	0.069	GO:0044451	CC	47	nucleoplasm part	10	CREBBP,MED24,ATP6V0A1,JADE2,HIPK2,PRKACA,BAZ2A,SRCAP,WBP11,ADD1,WAC,HIVEP1,ABL1,HNRNPM,SF3A1,ACIN1,PNN,TBL1X,SNRNP70,CRTC1,LIMK1,ZMIZ1,CASC3,KAT2A,HDAC5,ZBTB16,MAPK14,IK,KANSL3,CHD5,DR1,KMT2A,UBN1,SATB2,KANSL1,CRY2,HNRNPA2B1,MED13L,NR1D1,SAFB2,BHLHE40,DTX1,FTO,SH3BGRL3,UBAP2L,NONO,HMBOX1,SETBP1,SKI,SPTBN4,NACC1,SRSF2,RPRD2,WDFY3,MEAF6,KMT2D,SRRM2,SF1,ATXN2L,PCBP1,TRIM8,ATF7IP,KCTD13,SATB1,DAZAP2,…
ENSMUSG00000053436	Mapk14	1161.18	0.362531	0.0349449	10.3744	1.28366e-23						TRUE	0.00108	513	844	42	0.05	0.082	GO:0005912	CC	47	adherens junction	4	LASP1,TSPAN9,TNK2,EPB41L2,ADD1,MYH9,FLT1,RPS16,LIMK1,GIT1,PFN1,YWHAE,CORO1C,LRP1,EFNB2,FLRT1,NUP214,RAC1,ACTR2,GNA12,TNKS1BP1,GJA1,THY1,SPTBN4,CADM3,NFASC,DLC1,SRP68,CTNND2,YWHAG,CFL1,DAG1,BAIAP2,PLEC,ADGRB1,ATP6V0C,PIP5K1C,NF2,EVL,PARVA,RPS29,PI4KA
ENSMUSG00000081534	Slc48a1	1059.11	0.359892	0.034792	10.3441	1.72434e-23						TRUE	0.00108	120	844	16	0.019	0.133	GO:0043204	CC	47	perikaryon	5	RTN4R,PTPRN,FUS,CPNE6,PTPRS,GRIK5,SLC8A2,OLFM1,RGS8,KCNB1,WDFY3,RBFOX3,CTNND2,SYNPO,DMWD,RTN4RL1
ENSMUSG00000029577	Ube3b	1207.97	0.457525	0.0443253	10.322	2.14152e-23						TRUE	0.00112	399	844	35	0.041	0.088	GO:0005924	CC	47	cell-substrate adherens junction	4	LASP1,TSPAN9,EPB41L2,ADD1,MYH9,FLT1,RPS16,LIMK1,GIT1,PFN1,YWHAE,CORO1C,LRP1,EFNB2,FLRT1,NUP214,RAC1,ACTR2,GNA12,GJA1,THY1,NFASC,DLC1,SRP68,YWHAG,CFL1,DAG1,PLEC,ADGRB1,ATP6V0C,PIP5K1C,EVL,PARVA,RPS29,PI4KA
ENSMUSG00000031523	Dlc1	1230.52	0.322264	0.0313349	10.2845	3.11857e-23						TRUE	0.00139	404	844	35	0.041	0.087	GO:0030055	CC	47	cell-substrate junction	3	LASP1,TSPAN9,EPB41L2,ADD1,MYH9,FLT1,RPS16,LIMK1,GIT1,PFN1,YWHAE,CORO1C,LRP1,EFNB2,FLRT1,NUP214,RAC1,ACTR2,GNA12,GJA1,THY1,NFASC,DLC1,SRP68,YWHAG,CFL1,DAG1,PLEC,ADGRB1,ATP6V0C,PIP5K1C,EVL,PARVA,RPS29,PI4KA
ENSMUSG00000040712	Camta2	1311.92	0.988219	0.096521	10.2384	4.96148e-23						TRUE	0.00139	98	844	14	0.017	0.143	GO:0043679	CC	47	axon terminus	7	SYT7,PTPRN,KCNAB2,KCNK2,SLC32A1,SYP,RAB3A,GRIK5,GOT1,PACSIN1,ELK1,PRRT2,CHRM1,GRIN1
ENSMUSG00000067925	Cxx1a	952.258	0.811996	0.0798188	10.173	9.53907e-23						TRUE	0.0024	28	844	7	0.008	0.25	GO:0032281	CC	47	AMPA glutamate receptor complex	3	CACNG7,NRN1,DLG4,GRIA1,CACNG2,CPT1C,CNIH2
ENSMUSG00000040225	Prrc2c	3965.03	0.367659	0.0362085	10.1539	1.1523e-22						TRUE	0.00302	1623	844	100	0.118	0.062	GO:0031984	CC	47	organelle subcompartment	7	RHBDD2,PIGQ,EXTL3,CYP46A1,GOPC,GBA2,NDST1,RAP1GAP,OSBPL6,KCNK2,NFE2L1,JPH4,SEZ6L,RNF24,PLD3,CLIP3,MEST,WFS1,B3GAT1,PITPNM1,PTPN5,CUX2,SELENOK,ST3GAL5,DHCR24,FAAH,MAPK8IP1,NAA60,CIT,GGA3,MBOAT7,NECAB3,FLRT1,KTN1,EMC4,REEP5,REEP2,SERINC3,ARF3,FADS2,B4GALNT1,RAB11FIP5,RAC1,HS6ST1,NUMA1,RAB1A,SEC31A,MAPK8IP3,RTN1,APP,LMTK3,GALNT2,ARL6IP5,SURF4,HSD17B12,ASAP2,GJA1,TXNDC11,JPH3,UCHL1,GRIA1,SPPL3,EXTL1,…
ENSMUSG00000029608	Rph3a	1985.31	0.552652	0.0544826	10.1437	1.27208e-22						TRUE	0.00321	133	844	16	0.019	0.12	GO:0034399	CC	47	nuclear periphery	9	RUNX1T1,MAEA,HNRNPM,SPARC,SATB2,HNRNPA2B1,ATF4,NUMA1,NONO,SPTBN4,RAD21,CFL1,DAG1,SATB1,NCOR2,CSNK2B
ENSMUSG00000038370	Pcp4l1	649.505	0.744328	0.0733884	10.1423	1.28148e-22						TRUE	0.00325	8	844	4	0.005	0.5	GO:0014731	CC	47	spectrin-associated cytoskeleton	8	ANK1,SPTB,ANK3,DMTN
ENSMUSG00000059273	Zc3h4	491.561	0.496176	0.0489455	10.1373	1.34003e-22						TRUE	0.00325	107	844	14	0.017	0.131	GO:0016363	CC	47	nuclear matrix	9	RUNX1T1,MAEA,HNRNPM,SPARC,SATB2,HNRNPA2B1,NUMA1,NONO,SPTBN4,RAD21,CFL1,SATB1,NCOR2,CSNK2B
ENSMUSG00000024393	Prrc2a	1768.18	0.838204	0.0827847	10.1251	1.50845e-22						TRUE	0.00332	14	844	5	0.006	0.357	GO:0043194	CC	47	axon initial segment	7	NAV1,ANK3,SPTBN4,NFASC,MAP1A
ENSMUSG00000037541	Shank2	1607	0.540884	0.0535157	10.107	1.80324e-22						TRUE	0.00341	95	844	13	0.015	0.137	GO:1904949	CC	47	ATPase complex	4	ARID1B,SMARCD1,SMARCB1,ATP1A3,CHD5,ARID1A,SMARCA4,ATP1B2,SMARCC2,ANP32E,NFRKB,SMARCC1,TRRAP
ENSMUSG00000036568	Gltscr1l	1029.45	0.451846	0.0448616	10.072	2.55935e-22						TRUE	0.00347	265	844	25	0.03	0.094	GO:0019898	CC	47	extrinsic component of membrane	3	FYN,TNK2,KCNAB2,GNB1,GNAO1,RPH3A,ABL1,PIK3R2,ATG2A,SNX3,HIP1,DLG4,RGS8,NUMA1,MFGE8,GNA12,FARP1,JAKMIP1,TIAM1,SCUBE1,GNG3,WDFY3,GFRA2,ULK1,PIK3R4
ENSMUSG00000064357	mt-Atp6	26420.3	0.608289	0.0604625	10.0606	2.8388e-22						TRUE	0.00423	73	844	11	0.013	0.151	GO:0070603	CC	47	SWI/SNF superfamily-type complex	1	ARID1B,SMARCD1,SMARCB1,CHD5,ARID1A,SMARCA4,SMARCC2,ANP32E,NFRKB,SMARCC1,TRRAP
ENSMUSG00000061451	Tmem151a	1267.7	0.567502	0.0564227	10.058	2.87747e-22						TRUE	0.00451	15	844	5	0.006	0.333	GO:0033268	CC	47	node of Ranvier	7	ANK3,SPTBN4,NFASC,DAG1,CNTN2
ENSMUSG00000027893	Ahcyl1	4752.24	0.508901	0.0505962	10.0581	2.87747e-22						TRUE	0.00451	4	844	3	0.004	0.75	GO:0060199	CC	47	clathrin-sculpted glutamate transport vesicle	9	SLC17A7,RAB3A,VAMP2
ENSMUSG00000072825	Cep170b	2383.69	0.714125	0.0712267	10.0261	3.9309e-22						TRUE	0.00451	4	844	3	0.004	0.75	GO:0048787	CC	47	presynaptic active zone membrane	7	STX1B,STX1A,STXBP1
ENSMUSG00000034832	Tet3	1072.67	0.597114	0.0596716	10.0067	4.6979e-22						TRUE	0.00451	4	844	3	0.004	0.75	GO:0060203	CC	47	clathrin-sculpted glutamate transport vesicle membrane	1	SLC17A7,RAB3A,VAMP2
ENSMUSG00000043670	Diras1	578.823	0.546484	0.0546275	10.0038	4.80632e-22						TRUE	0.00451	4	844	3	0.004	0.75	GO:0070032	CC	83	synaptobrevin 2-SNAP-25-syntaxin-1a-complexin I complex	1	STX1A,CPLX1,VAMP2
ENSMUSG00000036052	Dnajb5	979.296	0.456121	0.0458441	9.9494	8.26812e-22						TRUE	0.00494	881	844	60	0.071	0.068	GO:0005768	CC	47	endosome	8	ARHGAP44,NISCH,FYN,ATP6V0A1,PTPRN,TNK2,RAP1GAP,ADCYAP1R1,CPNE6,TM9SF4,FLT1,MGRN1,VPS18,STMN2,LEPROTL1,CLIP3,CACNG7,RAB3A,RAPGEF1,TRIM3,SNX3,SLC30A3,TRAK2,ECE1,LRP1,PACSIN1,GGA3,LAMP5,CALY,TRAF3,TBC1D14,RAB11FIP5,RAC1,RAB1A,APP,ARL8A,GJA1,EPHB1,GRIA1,RUSC1,CTSB,ULK1,RAP2B,TRAK1,RAB11B,HGS,ATP6V0C,PIP5K1C,ZNRF1,NF2,PIK3R4,MVB12B,AP2A1,MIB2,ARC,ATG9A,SLC48A1,NEURL1B,VPS52,PRAF2
ENSMUSG00000022390	Zc3h7b	1942.97	0.490574	0.0493643	9.93782	9.23299e-22						TRUE	0.00516	9	844	4	0.005	0.444	GO:0098936	CC	47	intrinsic component of postsynaptic membrane	7	PTPRS,GSG1L,NLGN2,NLGN3
ENSMUSG00000037624	Kcnk2	617.623	0.616314	0.062357	9.88363	1.56085e-21						TRUE	0.00516	9	844	4	0.005	0.444	GO:0099055	CC	47	integral component of postsynaptic membrane	3	PTPRS,GSG1L,NLGN2,NLGN3
ENSMUSG00000060212	Pcnx2	1834.4	0.394651	0.0399591	9.87638	1.66848e-21						TRUE	0.0055	88	844	12	0.014	0.136	GO:0032587	CC	47	ruffle membrane	6	PDE4A,RASGRP2,PACSIN1,DIAPH1,MTSS1L,RAC1,TIAM1,DLC1,ARF4,CFL1,PIP5K1C,NF2
ENSMUSG00000025372	Baiap2	2614.87	0.477493	0.0483888	9.86784	1.79616e-21						TRUE	0.00553	7234	844	360	0.427	0.05	GO:0005634	CC	47	nucleus	7	POLDIP2,FKBP4,CREBBP,RHBDD2,SYN1,NFIX,MED24,FYN,ANK1,ATP6V0A1,JADE2,FAM120A,ARID1B,PTPRN,CYFIP2,TNK2,CS,HIPK2,SPEN,PDE4A,SMARCD1,KDM4A,MEF2A,MAPK6,CAMK2A,PRKACA,SPEG,MARK2,SDHA,NUAK1,BAZ2A,MAP2K7,RUNX1T1,OSBPL6,CIC,EPB41L2,SRCAP,KCNK2,NFE2L1,GSK3B,APLP2,WBP11,NLK,PSMC5,ADD1,KHSRP,PPP1R13B,FUS,YPEL3,NUDC,MAEA,TNRC6A,DLD,AGO1,WAC,HIVEP1,HSP90AB1,ABL1,STX1B,HNRNPM,PALM,SMARCB1,CABIN1,SF3A1,MYH9,ZC3H…
ENSMUSG00000054452	Aes	2228.8	0.674403	0.0685174	9.8428	2.26618e-21						TRUE	0.00567	260	844	24	0.028	0.092	GO:0030135	CC	47	coated vesicle	8	GOPC,TNK2,CPNE6,SLC32A1,VPS18,SLC17A7,RAB3A,SNX3,ECE1,LRP1,HIP1,SEC31A,APP,SYT2,NRGN,GRIA1,GOLGA2,TMED10,CNIH2,PACS1,SEC24C,AP2A1,SREBF2,VAMP2
ENSMUSG00000030302	Atp2b2	16613.1	0.392348	0.03986	9.84317	2.26618e-21						TRUE	0.00583	407	844	33	0.039	0.081	GO:0005874	CC	47	microtubule	2	FKBP4,KCNAB2,NUDC,CEP170B,SNPH,TBL1X,TUBB4A,DNM1,KIF21B,DNAL1,TUBA4A,MTUS1,KIF1A,CAMSAP1,MAP1B,REEP2,NAV1,NUMA1,NICN1,JAKMIP1,TIAM1,PCNT,RUSC1,REEP3,MAP1A,MAPRE2,GOLGA2,DCLK2,MAP6,KLC2,BAIAP2,DCTN1,DYNLL2
ENSMUSG00000032850	Rnft2	686.089	0.527606	0.0536173	9.84023	2.31204e-21						TRUE	0.00601	43	844	8	0.009	0.186	GO:0005891	CC	47	voltage-gated calcium channel complex	6	CACNA1G,CACNA1I,CACNG7,CACNA1A,CACNG2,CACNB3,RYR1,NOS1AP
ENSMUSG00000021259	Cyp46a1	1367.44	0.514122	0.0522587	9.83802	2.35034e-21						TRUE	0.0062	326	844	28	0.033	0.086	GO:0043235	CC	47	receptor complex	3	GABRA3,ADCYAP1R1,HSP90AB1,MYH9,CHRNA4,FLT1,IKBKB,CACNG7,GRIK5,PLXNA1,LRP1,NRN1,TRAF3,DLG4,PTPRA,IL6ST,GABBR2,APP,GRIA1,SHANK1,SHANK2,SLITRK5,CACNG2,SMAD3,IRS1,CPT1C,CNIH2,GRIN1
ENSMUSG00000020607	Fam84a	878.251	0.429811	0.0436984	9.83584	2.38869e-21						TRUE	0.00744	189	844	19	0.023	0.101	GO:0030027	CC	47	lamellipodium	4	FSCN1,ABLIM1,STMN2,LIMK1,CORO1C,MTSS1L,WASF3,RAC1,ACTR2,APP,PLEKHG5,CFL1,DAG1,NF2,EVL,PARVA,CDC42BPB,ITSN1,SRCIN1
ENSMUSG00000026028	Trak2	2990.06	0.30115	0.0306331	9.83087	2.4961e-21						TRUE	0.00763	10	844	4	0.005	0.4	GO:0099240	CC	47	intrinsic component of synaptic membrane	6	PTPRS,GSG1L,NLGN2,NLGN3
ENSMUSG00000005873	Reep5	3774.71	0.286533	0.0292585	9.79316	3.56889e-21						TRUE	0.00763	10	844	4	0.005	0.4	GO:0099699	CC	47	integral component of synaptic membrane	2	PTPRS,GSG1L,NLGN2,NLGN3
ENSMUSG00000029516	Cit	2094.13	0.506725	0.0517651	9.78892	3.7021e-21						TRUE	0.00771	17	844	5	0.006	0.294	GO:0060077	CC	47	inhibitory synapse	3	IGSF9B,SLC32A1,IQSEC3,NLGN2,NLGN3
ENSMUSG00000063160	Numbl	826.137	0.513299	0.0524465	9.78711	3.74904e-21						TRUE	0.0078	1033	844	67	0.079	0.065	GO:0098827	CC	47	endoplasmic reticulum subcompartment	2	PIGQ,EXTL3,CYP46A1,GBA2,OSBPL6,KCNK2,NFE2L1,JPH4,SEZ6L,PLD3,MEST,WFS1,B3GAT1,PITPNM1,PTPN5,SELENOK,DHCR24,FAAH,MAPK8IP1,MBOAT7,NECAB3,FLRT1,KTN1,EMC4,REEP5,REEP2,FADS2,RAC1,RAB1A,SEC31A,RTN1,GALNT2,ARL6IP5,SURF4,HSD17B12,GJA1,TXNDC11,JPH3,UCHL1,GRIA1,SPPL3,EXTL1,CLSTN2,AGPAT3,UBQLN4,CDS1,REEP3,BSCL2,AHCYL1,CPT1C,TMED10,C2CD2L,CNIH2,SEZ6L2,LPCAT4,SEC24C,ULK1,NAT8L,RYR1,LRRC8B,SREBF2,ATG9A,NOS1AP,A…
ENSMUSG00000066640	Fbxl18	645.257	0.581081	0.0594412	9.77573	4.15126e-21						TRUE	0.00792	5205	844	267	0.316	0.051	GO:0031974	CC	47	membrane-enclosed lumen	2	POLDIP2,FKBP4,CREBBP,RHBDD2,SYN1,NFIX,MED24,ATP6V0A1,TIMP2,JADE2,ARID1B,CS,HIPK2,SPEN,PDE4A,SMARCD1,KDM4A,FECH,MEF2A,MAPK6,CAMK2A,PRKACA,MARK2,SDHA,NUAK1,BAZ2A,RUNX1T1,CIC,EPB41L2,SRCAP,GSK3B,APLP2,WBP11,NLK,PSMC5,ADD1,KHSRP,PPP1R13B,CHGB,FUS,YPEL3,NUDC,MAEA,TNRC6A,DLD,AGO1,WAC,HIVEP1,HSP90AB1,ABL1,HNRNPM,SMARCB1,CABIN1,SF3A1,ACIN1,PNN,NOP56,TBL1X,PSMD7,SNRNP70,DOT1L,RPS16,HNRNPUL1,CRTC1,OGDH,LIM…
ENSMUSG00000017707	Serinc3	3328.32	0.432765	0.044298	9.7694	4.39596e-21						TRUE	0.00792	5205	844	267	0.316	0.051	GO:0043233	CC	47	organelle lumen	3	POLDIP2,FKBP4,CREBBP,RHBDD2,SYN1,NFIX,MED24,ATP6V0A1,TIMP2,JADE2,ARID1B,CS,HIPK2,SPEN,PDE4A,SMARCD1,KDM4A,FECH,MEF2A,MAPK6,CAMK2A,PRKACA,MARK2,SDHA,NUAK1,BAZ2A,RUNX1T1,CIC,EPB41L2,SRCAP,GSK3B,APLP2,WBP11,NLK,PSMC5,ADD1,KHSRP,PPP1R13B,CHGB,FUS,YPEL3,NUDC,MAEA,TNRC6A,DLD,AGO1,WAC,HIVEP1,HSP90AB1,ABL1,HNRNPM,SMARCB1,CABIN1,SF3A1,ACIN1,PNN,NOP56,TBL1X,PSMD7,SNRNP70,DOT1L,RPS16,HNRNPUL1,CRTC1,OGDH,LIM…
ENSMUSG00000055538	Zcchc24	684.139	0.490692	0.0502781	9.75955	4.81968e-21						TRUE	0.00792	5205	844	267	0.316	0.051	GO:0070013	CC	47	intracellular organelle lumen	6	POLDIP2,FKBP4,CREBBP,RHBDD2,SYN1,NFIX,MED24,ATP6V0A1,TIMP2,JADE2,ARID1B,CS,HIPK2,SPEN,PDE4A,SMARCD1,KDM4A,FECH,MEF2A,MAPK6,CAMK2A,PRKACA,MARK2,SDHA,NUAK1,BAZ2A,RUNX1T1,CIC,EPB41L2,SRCAP,GSK3B,APLP2,WBP11,NLK,PSMC5,ADD1,KHSRP,PPP1R13B,CHGB,FUS,YPEL3,NUDC,MAEA,TNRC6A,DLD,AGO1,WAC,HIVEP1,HSP90AB1,ABL1,HNRNPM,SMARCB1,CABIN1,SF3A1,ACIN1,PNN,NOP56,TBL1X,PSMD7,SNRNP70,DOT1L,RPS16,HNRNPUL1,CRTC1,OGDH,LIM…
ENSMUSG00000020152	Actr2	4137.04	0.257202	0.0263942	9.74463	5.55409e-21						TRUE	0.0081	699	844	49	0.058	0.07	GO:0099513	CC	47	polymeric cytoskeletal fiber	1	FKBP4,FYN,KCNAB2,MARK2,FSCN1,NUDC,CEP170B,NEFH,PNN,SNPH,TBL1X,VPS18,NEFM,TUBB4A,COBL,DNM1,KIF21B,DNAL1,TUBA4A,MTUS1,KIF1A,CAMSAP1,GFAP,MAP1B,REEP2,NAV1,RAC1,NUMA1,NICN1,INA,GJA1,JAKMIP1,TIAM1,DMTN,PCNT,RUSC1,SHANK2,REEP3,MAP1A,MAPRE2,GOLGA2,DCLK2,MAP6,KLC2,BAIAP2,DLGAP2,DCTN1,NCKIPSD,DYNLL2
ENSMUSG00000052512	Nav2	1799.45	0.509667	0.0523774	9.73067	6.33913e-21						TRUE	0.0082	68	844	10	0.012	0.147	GO:0005905	CC	47	clathrin-coated pit	3	TNK2,LRP1,EPS15L1,HIP1,FCHO1,LRP3,APP,FNBP1,AP2A1,ITSN1
ENSMUSG00000022812	Gsk3b	4737.61	0.31816	0.0327195	9.72386	6.74301e-21						TRUE	0.00863	177	844	18	0.021	0.102	GO:0098802	CC	47	plasma membrane receptor complex	6	MYH9,CHRNA4,IKBKB,CACNG7,GRIK5,NRN1,TRAF3,DLG4,IL6ST,GABBR2,GRIA1,SHANK1,SHANK2,CACNG2,IRS1,CPT1C,CNIH2,GRIN1
ENSMUSG00000090071	Cdk5r2	555.08	1.1655	0.120055	9.70802	7.79802e-21						TRUE	0.00931	5	844	3	0.004	0.6	GO:0097418	CC	47	neurofibrillary tangle	6	NEFH,NEFM,CLU
ENSMUSG00000042688	Mapk6	1078.01	0.364497	0.0375541	9.70593	7.91916e-21						TRUE	0.0102	1142	844	72	0.085	0.063	GO:0015630	CC	47	microtubule cytoskeleton	8	FKBP4,CCDC88C,CROCC,KCNAB2,PRKACA,CRMP1,NUAK1,GSK3B,MAST2,NUDC,MAEA,STX1B,CEP170B,MYH9,SNPH,TBL1X,TUBB4A,DNM1,KAT2A,YWHAE,PITPNM1,MAPK14,IK,MFN2,KIF21B,MAP7D1,DNAL1,ADGRB2,CEP250,UBR4,TUBA4A,ATF4,MTUS1,KIF1A,CAMSAP1,DIAPH1,MAP1B,REEP2,NAV1,RAB11FIP5,USP20,NUMA1,APP,ARL8A,NICN1,TTBK1,JAKMIP1,AK5,TIAM1,SKI,PCNT,BRSK1,RUSC1,REEP3,MAP1A,MAPRE2,GOLGA2,C2CD3,MTCL1,CEP120,DCLK2,MAP6,BCL2L1,KLC2,BAIAP2,M…
ENSMUSG00000022433	Csnk1e	1001.26	0.459306	0.0474064	9.68869	9.32985e-21						TRUE	0.0105	83	844	11	0.013	0.133	GO:0016234	CC	47	inclusion body	5	SNCB,PSMC5,HSP90AB1,CABIN1,NEFH,NEFM,CLU,ATF4,WDFY3,TRIM66,EEF2
ENSMUSG00000029020	Mfn2	2464.54	0.40663	0.0419773	9.68689	9.40222e-21						TRUE	0.0107	11	844	4	0.005	0.364	GO:0032591	CC	47	dendritic spine membrane	7	PALM,PPP1R9B,MPP2,GRIA1
ENSMUSG00000030557	Mef2a	2798.8	0.314612	0.0324774	9.68711	9.40222e-21						TRUE	0.0107	1029	844	66	0.078	0.064	GO:0005789	CC	47	endoplasmic reticulum membrane	2	PIGQ,EXTL3,CYP46A1,GBA2,OSBPL6,KCNK2,NFE2L1,JPH4,SEZ6L,PLD3,MEST,WFS1,B3GAT1,PITPNM1,PTPN5,SELENOK,DHCR24,FAAH,MAPK8IP1,MBOAT7,NECAB3,FLRT1,KTN1,EMC4,REEP2,FADS2,RAC1,RAB1A,SEC31A,RTN1,GALNT2,ARL6IP5,SURF4,HSD17B12,GJA1,TXNDC11,JPH3,UCHL1,GRIA1,SPPL3,EXTL1,CLSTN2,AGPAT3,UBQLN4,CDS1,REEP3,BSCL2,AHCYL1,CPT1C,TMED10,C2CD2L,CNIH2,SEZ6L2,LPCAT4,SEC24C,ULK1,NAT8L,RYR1,LRRC8B,SREBF2,ATG9A,NOS1AP,AGPAT1,…
ENSMUSG00000038418	Egr1	1483.51	0.989999	0.102228	9.68423	9.60226e-21						TRUE	0.0109	152	844	16	0.019	0.105	GO:0019897	CC	47	extrinsic component of plasma membrane	5	FYN,TNK2,KCNAB2,GNB1,GNAO1,ABL1,HIP1,DLG4,RGS8,NUMA1,MFGE8,GNA12,FARP1,TIAM1,SCUBE1,GNG3
ENSMUSG00000020032	Nuak1	1041.73	0.52335	0.0540956	9.67453	1.05057e-20						TRUE	0.011	110	844	13	0.015	0.118	GO:0031234	CC	47	extrinsic component of cytoplasmic side of plasma membrane	6	FYN,TNK2,KCNAB2,GNB1,GNAO1,ABL1,HIP1,DLG4,RGS8,GNA12,FARP1,TIAM1,GNG3
ENSMUSG00000007476	Lrrc8a	576.715	0.499847	0.0517131	9.66577	1.13896e-20						TRUE	0.0112	124	844	14	0.017	0.113	GO:1904813	CC	47	ficolin-1-rich granule lumen	11	TIMP2,HSP90AB1,PSMD7,MAPK14,ARSB,ACTR2,CTSB,EEF2,FTH1,KCMF1,PSMD12,CSNK2B,DDX3X,MIF
ENSMUSG00000028851	Nudc	841.941	0.434385	0.0450411	9.64418	1.39919e-20						TRUE	0.0114	1661	844	98	0.116	0.059	GO:0031226	CC	47	intrinsic component of plasma membrane	5	SLC6A7,TSPAN9,GABRA3,RTN4R,KCNAB2,SPTB,PAG1,ADCYAP1R1,KCNK2,MAEA,HCN2,PALM,MYH9,HRH3,CHRNA4,FLT1,IKBKB,CLPTM1,ATP1A3,PTPRS,PLPPR2,CACNG7,GRIK5,STX1A,ASIC2,CNTNAP1,SLC38A1,UNC5A,SLC30A3,ST3GAL5,SLC8A2,LRP1,SLC12A5,NRN1,EFNB2,FLRT1,KTN1,KCNC1,ATP1B2,CALY,TRAF3,SLC6A11,DLG4,REEP2,PTPRA,IL6ST,FADS2,HS6ST1,LRRC8A,DAB2IP,GABBR2,VAMP1,SLC7A1,KCNH5,APP,PTPRF,GJA1,THY1,EPHB1,GRIA1,TSPAN7,PCDH1,ATP2B2,KCNB…
ENSMUSG00000030020	Prickle2	3845.79	0.334885	0.0347409	9.6395	1.45736e-20						TRUE	0.0123	1367	844	83	0.098	0.061	GO:1902494	CC	47	catalytic complex	3	CREBBP,PIGQ,MED24,JADE2,ARID1B,SMARCD1,SDHA,PPP2R2C,GNB1,PSMC5,GNAO1,KHSRP,DLD,AGO1,HNRNPM,SMARCB1,SF3A1,PNN,TBL1X,PSMD7,IKBKB,ATP1A3,PIK3R2,OGDH,KAT2A,HDAC5,WFS1,DROSHA,KANSL3,CHD5,DR1,ARID1A,KMT2A,CCND2,SATB2,DNAL1,KLHL29,KANSL1,HNRNPA2B1,AGO2,SMARCA4,SNRPN,ATP1B2,UBE4B,BTBD2,PHC2,HNRNPA1,SMARCC2,ANP32E,UBAP2L,GNA12,ZER1,UBQLN4,GNG3,RPRD2,WDFY3,MEAF6,KMT2D,SRRM2,IRS1,NFRKB,CDK5R2,SMARCC1,DDX23,…
ENSMUSG00000040761	Spen	1146.11	0.443836	0.0460734	9.63323	1.54165e-20						TRUE	0.0123	98	844	12	0.014	0.122	GO:0034705	CC	47	potassium channel complex	7	KCNAB2,KCNK2,HCN2,GRIK5,STX1A,CNTNAP1,KCNC1,DLG4,KCNB1,CNTN2,NOS1AP,VAMP2
ENSMUSG00000020827	Mink1	2287.68	0.591573	0.0614352	9.62922	1.59527e-20						TRUE	0.0145	12	844	4	0.005	0.333	GO:0060198	CC	47	clathrin-sculpted vesicle	10	SLC32A1,SLC17A7,RAB3A,VAMP2
ENSMUSG00000024277	Mapre2	2165.01	0.671825	0.0698966	9.61169	1.87376e-20						TRUE	0.0159	6	844	3	0.004	0.5	GO:0097427	CC	47	microtubule bundle	8	MARK2,NUMA1,MTCL1
ENSMUSG00000031833	Mast3	2127.21	0.498798	0.0518987	9.611	1.87748e-20						TRUE	0.016	802	844	53	0.063	0.066	GO:0098791	CC	47	Golgi subcompartment	9	RHBDD2,GOPC,GBA2,NDST1,RAP1GAP,RNF24,CLIP3,B3GAT1,PITPNM1,CUX2,ST3GAL5,DHCR24,NAA60,CIT,GGA3,NECAB3,SERINC3,ARF3,B4GALNT1,RAB11FIP5,RAC1,HS6ST1,NUMA1,RAB1A,SEC31A,MAPK8IP3,APP,LMTK3,GALNT2,SURF4,ASAP2,GJA1,GRIA1,CLSTN2,AGPAT3,TMEM130,COG1,GOLGA2,MGAT5B,MAP4K2,TMED10,CNIH2,SEC24C,TRAPPC6B,MYO18A,SULF2,SREBF2,ATG9A,ATXN2,VAMP2,VPS52,CERS1,CORO7
ENSMUSG00000029478	Ncor2	962.425	0.694783	0.0723345	9.60514	1.97818e-20						TRUE	0.0161	335	844	27	0.032	0.081	GO:0005769	CC	47	early endosome	9	NISCH,RAP1GAP,TM9SF4,MGRN1,VPS18,CLIP3,CACNG7,RAPGEF1,TRIM3,SNX3,TRAK2,LRP1,GGA3,LAMP5,RAB11FIP5,RAB1A,GJA1,EPHB1,GRIA1,RUSC1,TRAK1,HGS,NF2,MVB12B,MIB2,ARC,NEURL1B
ENSMUSG00000035011	Zbtb7a	686.008	0.808634	0.0841963	9.60416	1.98779e-20						TRUE	0.0162	1051	844	66	0.078	0.063	GO:0042175	CC	47	nuclear outer membrane-endoplasmic reticulum membrane network	3	PIGQ,EXTL3,CYP46A1,GBA2,OSBPL6,KCNK2,NFE2L1,JPH4,SEZ6L,PLD3,MEST,WFS1,B3GAT1,PITPNM1,PTPN5,SELENOK,DHCR24,FAAH,MAPK8IP1,MBOAT7,NECAB3,FLRT1,KTN1,EMC4,REEP2,FADS2,RAC1,RAB1A,SEC31A,RTN1,GALNT2,ARL6IP5,SURF4,HSD17B12,GJA1,TXNDC11,JPH3,UCHL1,GRIA1,SPPL3,EXTL1,CLSTN2,AGPAT3,UBQLN4,CDS1,REEP3,BSCL2,AHCYL1,CPT1C,TMED10,C2CD2L,CNIH2,SEZ6L2,LPCAT4,SEC24C,ULK1,NAT8L,RYR1,LRRC8B,SREBF2,ATG9A,NOS1AP,AGPAT1,…
ENSMUSG00000025871	4833439L19Rik	1378.74	0.328233	0.0342312	9.5887	2.28793e-20						TRUE	0.0173	64	844	9	0.011	0.141	GO:0034704	CC	47	calcium channel complex	7	CACNA1G,PRKACA,CACNA1I,CACNG7,CACNA1A,CACNG2,CACNB3,RYR1,NOS1AP
ENSMUSG00000030216	Wbp11	556.168	0.639389	0.0670937	9.52979	3.98677e-20						TRUE	0.0177	21	844	5	0.006	0.238	GO:0097386	CC	47	glial cell projection	5	FYN,KCNK2,GFAP,APP,NFASC
ENSMUSG00000021756	Il6st	1287.61	0.287831	0.030202	9.53018	3.98677e-20						TRUE	0.0184	496	844	36	0.043	0.073	GO:0098552	CC	47	side of membrane	3	FYN,RTN4R,TNK2,KCNAB2,SPTB,GNB1,GNAO1,ABL1,PALM,CHRNA4,EEF1A2,IKBKB,CLPTM1,CXCL12,PPP1R9B,ECE1,HIP1,GFAP,TRAF3,DLG4,IL6ST,RGS8,DAB2IP,MFGE8,GNA12,FARP1,THY1,TIAM1,SPPL3,SCUBE1,GNG3,C2CD2L,DAG1,RTN4RL1,SYNGAP1,RPS29
ENSMUSG00000026825	Dnm1	9523.6	0.458643	0.0482321	9.50908	4.83244e-20						TRUE	0.0184	104	844	12	0.014	0.115	GO:0048770	CC	47	pigment granule	8	ATP6V0A1,HSP90AB1,SYNGR1,YWHAE,RAC1,RAB1A,SGSM2,CTSB,FASN,TMED10,SND1,ATP6V1G2
ENSMUSG00000025189	Cnnm1	809.705	0.947646	0.0996724	9.5076	4.84696e-20						TRUE	0.0184	104	844	12	0.014	0.115	GO:0042470	CC	47	melanosome	9	ATP6V0A1,HSP90AB1,SYNGR1,YWHAE,RAC1,RAB1A,SGSM2,CTSB,FASN,TMED10,SND1,ATP6V1G2
ENSMUSG00000031996	Aplp2	5595.64	0.306023	0.0321867	9.50774	4.84696e-20						TRUE	0.0189	2	844	2	0.002	1	GO:0097635	CC	515	extrinsic component of autophagosome membrane	1	WDFY3,ULK1
ENSMUSG00000034892	Rps29	2140.03	0.608805	0.0642106	9.48138	6.17877e-20						TRUE	0.0189	91	844	11	0.013	0.121	GO:0008076	CC	47	voltage-gated potassium channel complex	2	KCNAB2,KCNK2,HCN2,STX1A,CNTNAP1,KCNC1,DLG4,KCNB1,CNTN2,NOS1AP,VAMP2
ENSMUSG00000041263	Rusc1	1478.57	0.327823	0.0345942	9.47624	6.46192e-20						TRUE	0.0194	105	844	12	0.014	0.114	GO:0030660	CC	47	Golgi-associated vesicle membrane	9	GOPC,SEC31A,GJA1,NRGN,GRIA1,SPPL3,TMED10,CNIH2,SEC24C,AP2A1,SREBF2,PI4KA
ENSMUSG00000026179	Pnkd	739.28	0.677842	0.0715356	9.47558	6.47418e-20						TRUE	0.0204	164	844	16	0.019	0.098	GO:0001726	CC	47	ruffle	4	PDE4A,RASGRP2,FSCN1,MYH9,COBL,PACSIN1,DIAPH1,MTSS1L,RAC1,TIAM1,DLC1,ARF4,CFL1,BAIAP2,PIP5K1C,NF2
ENSMUSG00000030685	Kctd13	795.076	0.51284	0.0541258	9.47495	6.48473e-20						TRUE	0.0213	1302	844	78	0.092	0.06	GO:0044432	CC	47	endoplasmic reticulum part	1	PIGQ,FYN,EXTL3,CYP46A1,GBA2,OSBPL6,KCNK2,NFE2L1,APLP2,CHGB,JPH4,SEZ6L,PLD3,MEST,WFS1,B3GAT1,PITPNM1,PTPN5,ARSB,SELENOK,IGFBP5,DHCR24,FAAH,MAPK8IP1,MBOAT7,NECAB3,FLRT1,KTN1,EMC4,VGF,REEP5,REEP2,FADS2,LAMC1,RAC1,RAB1A,SEC31A,RTN1,MFGE8,IGFBP4,APP,GALNT2,ARL6IP5,SURF4,HSD17B12,GJA1,TXNDC11,JPH3,UCHL1,GRIA1,SPPL3,EXTL1,CLSTN2,AGPAT3,UBQLN4,CDS1,REEP3,BSCL2,AHCYL1,CPT1C,TMED10,C2CD2L,DAG1,CNIH2,SEZ6L2…
ENSMUSG00000037747	Phyhipl	1138.07	0.464256	0.0490143	9.47184	6.6515e-20						TRUE	0.0214	2155	844	120	0.142	0.056	GO:1903561	CC	47	extracellular vesicle	4	FKBP4,SYT7,ATP6V0A1,RTN4R,JADE2,CYFIP2,CROCC,CS,SPEN,PRKACA,FSCN1,GNB1,EPB41L2,APLP2,PSMC5,HSP90AB1,HNRNPM,MYH9,CPNE6,NDRG3,MGRN1,PSMD7,TUBB4A,RPS16,PLD3,ATP1A3,PTPRS,RAB3A,MEST,DNM1,CXCL12,PFN1,YWHAE,CPE,CUX2,ALDH2,SLC38A1,SNX3,ARSB,PLXNA1,PPP1R7,ECE1,GOT1,CLU,HNRNPA2B1,AGO2,NCOA3,CEP250,TUBA4A,SAFB2,H3F3B,PTPRA,WASF3,ARF3,IL6ST,AGAP2,HNRNPA1,LAMC1,RAC1,TTYH3,STXBP1,NUMA1,RAB1A,ACTR2,MFGE8,MINK1…
ENSMUSG00000025203	Scd2	17618.9	0.488148	0.0516694	9.44753	8.35656e-20						TRUE	0.022	2157	844	120	0.142	0.056	GO:0043230	CC	47	extracellular organelle	3	FKBP4,SYT7,ATP6V0A1,RTN4R,JADE2,CYFIP2,CROCC,CS,SPEN,PRKACA,FSCN1,GNB1,EPB41L2,APLP2,PSMC5,HSP90AB1,HNRNPM,MYH9,CPNE6,NDRG3,MGRN1,PSMD7,TUBB4A,RPS16,PLD3,ATP1A3,PTPRS,RAB3A,MEST,DNM1,CXCL12,PFN1,YWHAE,CPE,CUX2,ALDH2,SLC38A1,SNX3,ARSB,PLXNA1,PPP1R7,ECE1,GOT1,CLU,HNRNPA2B1,AGO2,NCOA3,CEP250,TUBA4A,SAFB2,H3F3B,PTPRA,WASF3,ARF3,IL6ST,AGAP2,HNRNPA1,LAMC1,RAC1,TTYH3,STXBP1,NUMA1,RAB1A,ACTR2,MFGE8,MINK1…
ENSMUSG00000072214	2019-09-05	4374.48	0.526545	0.0559531	9.41047	1.18461e-19						TRUE	0.0234	7	844	3	0.004	0.429	GO:0045252	CC	988	oxoglutarate dehydrogenase complex	1	DLD,OGDH,KAT2A
ENSMUSG00000032120	C2cd2l	1145.82	0.639045	0.0679293	9.40751	1.21316e-19						TRUE	0.0234	7	844	3	0.004	0.429	GO:0030314	CC	47	junctional membrane complex	7	JPH4,JPH3,RYR1
ENSMUSG00000024862	Klc2	1804.53	0.291867	0.0310465	9.40094	1.28575e-19						TRUE	0.0277	1581	844	91	0.108	0.058	GO:0005887	CC	47	integral component of plasma membrane	1	SLC6A7,TSPAN9,GABRA3,RTN4R,KCNAB2,PAG1,ADCYAP1R1,KCNK2,MAEA,HCN2,MYH9,HRH3,CHRNA4,FLT1,IKBKB,CLPTM1,ATP1A3,PTPRS,PLPPR2,CACNG7,GRIK5,STX1A,ASIC2,CNTNAP1,SLC38A1,SLC30A3,ST3GAL5,SLC8A2,LRP1,SLC12A5,NRN1,EFNB2,FLRT1,KTN1,KCNC1,ATP1B2,CALY,TRAF3,SLC6A11,DLG4,REEP2,PTPRA,IL6ST,FADS2,HS6ST1,LRRC8A,GABBR2,VAMP1,SLC7A1,KCNH5,APP,PTPRF,GJA1,THY1,EPHB1,GRIA1,TSPAN7,PCDH1,ATP2B2,KCNB1,SHANK1,SHANK2,CADM3,K…
ENSMUSG00000060166	Zdhhc8	842.459	0.652321	0.0695072	9.38494	1.49038e-19						TRUE	0.0282	97	844	11	0.013	0.113	GO:0030175	CC	577	filopodium	1	FSCN1,PALM,PPP1R9B,APP,FARP1,EPHB1,DAG1,BAIAP2,NF2,AP2A1,SRCIN1
ENSMUSG00000102543	Pcdhgc5	1771.84	1.08182	0.115363	9.37751	1.59243e-19						TRUE	0.0288	24	844	5	0.006	0.208	GO:0099738	CC	47	cell cortex region	5	PHLDB1,EPB41L2,NUMA1,BSN,DCTN1
ENSMUSG00000024121	Atp6v0c	4874.09	1.18615	0.126512	9.37586	1.61068e-19						TRUE	0.0289	15	844	4	0.005	0.267	GO:0044292	CC	47	dendrite terminus	6	HSP90AB1,SLC32A1,COBL,MAPK8IP1
ENSMUSG00000025876	Unc5a	648.778	0.817586	0.0872201	9.37383	1.63502e-19						TRUE	0.0302	157	844	15	0.018	0.096	GO:0005798	CC	47	Golgi-associated vesicle	8	GOPC,SEC31A,APP,GJA1,NRGN,GRIA1,SPPL3,GOLGA2,TMED10,CNIH2,PACS1,SEC24C,AP2A1,SREBF2,PI4KA
ENSMUSG00000016349	Eef1a2	7982.22	0.301843	0.0322376	9.36307	1.80289e-19						TRUE	0.0314	35	844	6	0.007	0.171	GO:0008180	CC	47	COP9 signalosome	9	EPB41L2,HSP90AB1,MYH9,COPS7A,COPS6,NCKIPSD
ENSMUSG00000036989	Trim3	1017.16	0.421649	0.0450657	9.35632	1.90585e-19						TRUE	0.0318	85	844	10	0.012	0.118	GO:0017053	CC	47	transcriptional repressor complex	3	SPEN,BAZ2A,TBL1X,ZBTB16,CHD5,SMARCC2,HDGF,SKI,CTBP1,NCOR2
ENSMUSG00000049807	Arhgap23	960.499	0.55961	0.059858	9.34895	2.03491e-19						TRUE	0.0328	306	844	24	0.028	0.078	GO:0098857	CC	47	membrane microdomain	4	FYN,RTN4R,PRKACA,PAG1,ADCYAP1R1,IKBKB,CLIP3,CORO1C,UNC5A,FAIM2,APP,EFHD2,GJA1,THY1,EPHB1,HK1,DLC1,EEF2,IRS1,DAG1,RAP2B,RTN4RL1,ARC,NOS1AP
ENSMUSG00000003949	Hlf	2819.05	0.389203	0.0416809	9.3377	2.25373e-19						TRUE	0.0328	306	844	24	0.028	0.078	GO:0045121	CC	47	membrane raft	5	FYN,RTN4R,PRKACA,PAG1,ADCYAP1R1,IKBKB,CLIP3,CORO1C,UNC5A,FAIM2,APP,EFHD2,GJA1,THY1,EPHB1,HK1,DLC1,EEF2,IRS1,DAG1,RAP2B,RTN4RL1,ARC,NOS1AP
ENSMUSG00000001847	Rac1	3307.98	0.26419	0.0283358	9.32354	2.56539e-19						TRUE	0.0328	8	844	3	0.004	0.375	GO:0042583	CC	47	chromaffin granule	10	CHGA,CLU,SYT2
ENSMUSG00000022377	Asap1	1730.88	0.455784	0.0488924	9.32219	2.58759e-19						TRUE	0.0328	8	844	3	0.004	0.375	GO:0061200	CC	47	clathrin-sculpted gamma-aminobutyric acid transport vesicle	11	SLC32A1,RAB3A,VAMP2
ENSMUSG00000001300	Efnb2	616.28	0.617671	0.0662824	9.31879	2.65019e-19						TRUE	0.0328	8	844	3	0.004	0.375	GO:0061202	CC	47	clathrin-sculpted gamma-aminobutyric acid transport vesicle membrane	12	SLC32A1,RAB3A,VAMP2
ENSMUSG00000025246	Tbl1x	1138.11	0.270458	0.0290223	9.31898	2.65019e-19						TRUE	0.0328	8	844	3	0.004	0.375	GO:0098993	CC	47	anchored component of synaptic vesicle membrane	13	SYN1,RAB3A,RAB11B
ENSMUSG00000051339	2900026A02Rik	546.501	0.597203	0.0642077	9.30112	3.10458e-19						TRUE	0.0328	8	844	3	0.004	0.375	GO:0008091	CC	47	spectrin	6	SPTB,EPB41L2,SPTBN4
ENSMUSG00000058013	2019-09-11	1612.97	0.465959	0.0501649	9.28855	3.47981e-19						TRUE	0.0328	8	844	3	0.004	0.375	GO:0044327	CC	47	dendritic spine head	5	FUS,PPP1R9B,NRGN
ENSMUSG00000035033	Tbr1	1217.55	0.934103	0.100669	9.27898	3.76271e-19						TRUE	0.0328	8	844	3	0.004	0.375	GO:0031595	CC	47	nuclear proteasome complex	1	PSMC5,UBQLN4,PSMD12
ENSMUSG00000009073	Nf2	881.355	0.282205	0.0304134	9.27895	3.76271e-19						TRUE	0.0334	175	844	16	0.019	0.091	GO:0030136	CC	47	clathrin-coated vesicle	9	GOPC,TNK2,CPNE6,SLC32A1,VPS18,SLC17A7,RAB3A,SNX3,ECE1,LRP1,HIP1,SYT2,NRGN,TMED10,AP2A1,VAMP2
ENSMUSG00000022185	Acin1	1075.33	0.342996	0.0369818	9.27473	3.89925e-19						TRUE	0.0342	2133	844	117	0.139	0.055	GO:0070062	CC	47	extracellular exosome	1	FKBP4,SYT7,ATP6V0A1,RTN4R,JADE2,CYFIP2,CROCC,CS,SPEN,PRKACA,FSCN1,GNB1,EPB41L2,APLP2,PSMC5,HSP90AB1,HNRNPM,MYH9,CPNE6,NDRG3,MGRN1,PSMD7,TUBB4A,RPS16,PLD3,PTPRS,MEST,DNM1,CXCL12,PFN1,YWHAE,CPE,CUX2,ALDH2,SLC38A1,SNX3,ARSB,PLXNA1,PPP1R7,ECE1,GOT1,CLU,HNRNPA2B1,AGO2,NCOA3,CEP250,TUBA4A,SAFB2,H3F3B,PTPRA,WASF3,ARF3,IL6ST,AGAP2,HNRNPA1,LAMC1,RAC1,TTYH3,STXBP1,NUMA1,RAB1A,ACTR2,MFGE8,MINK1,ARHGDIA,APP,…
ENSMUSG00000036225	Kctd1	812.269	0.471168	0.0511121	9.21833	6.53052e-19						TRUE	0.0347	60	844	8	0.009	0.133	GO:0101003	CC	47	ficolin-1-rich granule membrane	11	ATP6V0A1,UBR4,DIAPH1,RAC1,ARL8A,NFASC,GAA,ATP6V0C
ENSMUSG00000026135	Zfp142	583.615	0.480183	0.0521166	9.21362	6.79667e-19						TRUE	0.0347	60	844	8	0.009	0.133	GO:0016328	CC	47	lateral plasma membrane	5	MARK2,CORO1C,NUMA1,GNA12,ANK3,GJA1,KCNB1,MTCL1
ENSMUSG00000043940	Wdfy3	5455.18	0.292975	0.0318958	9.1854	8.76953e-19						TRUE	0.0347	16	844	4	0.005	0.25	GO:0030673	CC	47	axolemma	7	ANK1,KCNC1,MAPK8IP3,THY1
ENSMUSG00000030516	Tjp1	1757.87	0.226588	0.0246912	9.17687	9.45604e-19						TRUE	0.038	713	844	46	0.055	0.065	GO:0000139	CC	47	Golgi membrane	9	RHBDD2,GOPC,GBA2,NDST1,RAP1GAP,RNF24,CLIP3,B3GAT1,PITPNM1,CUX2,ST3GAL5,DHCR24,NAA60,SERINC3,ARF3,B4GALNT1,RAB11FIP5,RAC1,HS6ST1,NUMA1,RAB1A,SEC31A,MAPK8IP3,APP,LMTK3,GALNT2,SURF4,ASAP2,GJA1,GRIA1,CLSTN2,AGPAT3,TMEM130,COG1,GOLGA2,MGAT5B,MAP4K2,TMED10,CNIH2,SEC24C,TRAPPC6B,MYO18A,SREBF2,VPS52,CERS1,CORO7
ENSMUSG00000026074	Map4k4	1311.72	0.317783	0.0346388	9.1742	9.65689e-19						TRUE	0.0403	831	844	52	0.062	0.063	GO:0030141	CC	47	secretory granule	9	SYT7,ATP6V0A1,TIMP2,PTPRN,KCNAB2,PRKACA,APLP2,RPH3A,CHGB,DLD,HSP90AB1,CBARP,SYNGR1,CHGA,PSMD7,RAB3A,STX1A,NCS1,CPE,MAPK14,SPARC,ARSB,ECE1,CLU,UBR4,DIAPH1,RAB11FIP5,RAC1,STXBP1,ACTR2,VAMP1,APP,SYT2,ARL8A,SURF4,NFASC,CTSB,EEF2,FTH1,TMED10,GAA,BAIAP2,KCMF1,RAP2B,ATP6V0C,FAM3C,PSMD12,ARC,CSNK2B,DDX3X,VAMP2,MIF
ENSMUSG00000009739	Pou6f1	1348.44	0.46126	0.0502915	9.17173	9.84309e-19						TRUE	0.0423	3	844	2	0.002	0.667	GO:0000306	CC	515	extrinsic component of vacuolar membrane	1	WDFY3,ULK1
ENSMUSG00000005442	Cic	1222.22	0.727095	0.079288	9.1703	9.93592e-19						TRUE	0.0423	90	844	10	0.012	0.111	GO:0005776	CC	736	autophagosome	1	VPS18,TBC1D14,UBQLN4,WDFY3,PIP4K2C,FTH1,ULK1,PIK3R4,ATG9A,PIP4K2B
ENSMUSG00000055407	Map6	1128.84	0.48286	0.0527268	9.15776	1.11189e-18						TRUE	0.0423	3	844	2	0.002	0.667	GO:0061574	CC	47	ASAP complex	3	ACIN1,RNPS1
ENSMUSG00000040111	Gramd1b	2285.04	0.40787	0.0446114	9.14273	1.27309e-18						TRUE	0.0423	385	844	28	0.033	0.073	GO:0016607	CC	47	nuclear speck	12	ATP6V0A1,PRKACA,BAZ2A,WBP11,WAC,SF3A1,ACIN1,PNN,SNRNP70,LIMK1,ZMIZ1,CASC3,HDAC5,ZBTB16,MAPK14,IK,CHD5,CRY2,FTO,NONO,SRSF2,SRRM2,ATXN2L,PCBP1,DAZAP2,KAZN,RNPS1,DDX3X
ENSMUSG00000035969	Rusc2	1211.21	0.56674	0.0621376	9.12074	1.54341e-18						TRUE	0.0423	3	844	2	0.002	0.667	GO:0098948	CC	47	intrinsic component of postsynaptic specialization membrane	8	PTPRS,GSG1L
ENSMUSG00000042675	Ypel3	963.233	0.298823	0.032762	9.12105	1.54341e-18						TRUE	0.0423	3	844	2	0.002	0.667	GO:0099146	CC	47	intrinsic component of postsynaptic density membrane	9	PTPRS,GSG1L
ENSMUSG00000000346	Dazap2	863.166	0.286146	0.0313733	9.12067	1.54341e-18						TRUE	0.0423	3	844	2	0.002	0.667	GO:0099060	CC	47	integral component of postsynaptic specialization membrane	4	PTPRS,GSG1L
ENSMUSG00000029581	Fscn1	1466.43	0.52421	0.0574976	9.11708	1.58946e-18						TRUE	0.0423	3	844	2	0.002	0.667	GO:0099061	CC	47	integral component of postsynaptic density membrane	5	PTPRS,GSG1L
ENSMUSG00000030806	Stx1b	3636.88	0.607613	0.0666807	9.11227	1.6553e-18						TRUE	0.0423	350	844	26	0.031	0.074	GO:0000790	CC	47	nuclear chromatin	1	CREBBP,ARID1B,SMARCD1,MEF2A,SMARCB1,KAT2A,CHD5,ARID1A,NCOA3,NR1D1,SMARCA4,WBP2,H3F3B,SMARCC2,ANP32E,POGZ,TNKS1BP1,SMAD3,NFRKB,JUNB,SMARCC1,SATB1,TRRAP,NCOR2,LDB1,TRNP1
ENSMUSG00000020149	Rab1a	2223.18	0.296924	0.0325969	9.10895	1.70056e-18						TRUE	0.0423	3	844	2	0.002	0.667	GO:0070033	CC	209	synaptobrevin 2-SNAP-25-syntaxin-1a-complexin II complex	1	STX1A,VAMP2
ENSMUSG00000060657	Marf1	4033.66	0.193773	0.0212904	9.1014	1.81632e-18						TRUE	0.0426	9	844	3	0.004	0.333	GO:0035068	CC	932	micro-ribonucleoprotein complex	1	TNRC6A,AGO1,AGO2
ENSMUSG00000021248	Tmed10	1180.32	0.345897	0.0380538	9.08966	2.01601e-18						TRUE	0.0426	9	844	3	0.004	0.333	GO:0016442	CC	605	RISC complex	1	AGO1,AGO2,SND1
ENSMUSG00000031985	Gnpat	607.046	0.429485	0.0473126	9.0776	2.23612e-18						TRUE	0.0426	9	844	3	0.004	0.333	GO:0014701	CC	806	junctional sarcoplasmic reticulum membrane	1	JPH4,JPH3,RYR1
ENSMUSG00000038351	Sgsm2	813.783	0.508619	0.0560907	9.06779	2.4379e-18						TRUE	0.0444	317	844	24	0.028	0.076	GO:0098589	CC	47	membrane region	3	FYN,RTN4R,PRKACA,PAG1,ADCYAP1R1,IKBKB,CLIP3,CORO1C,UNC5A,FAIM2,APP,EFHD2,GJA1,THY1,EPHB1,HK1,DLC1,EEF2,IRS1,DAG1,RAP2B,RTN4RL1,ARC,NOS1AP
ENSMUSG00000041444	Arhgap32	9354.18	0.215812	0.0238735	9.0398	3.13927e-18						TRUE	0.0462	918	844	56	0.066	0.061	GO:0044431	CC	47	Golgi apparatus part	8	RHBDD2,GOPC,GBA2,NDST1,RAP1GAP,RNF24,CLIP3,B3GAT1,PITPNM1,CUX2,ST3GAL5,DHCR24,NAA60,CIT,GGA3,NECAB3,SERINC3,ARF3,B4GALNT1,RAB11FIP5,RAC1,HS6ST1,NUMA1,RAB1A,SEC31A,MAPK8IP3,APP,LMTK3,GALNT2,SURF4,ASAP2,GJA1,GRIA1,CLSTN2,AGPAT3,SDC3,TMEM130,COG1,GOLGA2,MGAT5B,MAP4K2,TMED10,DAG1,CNIH2,SEC24C,TRAPPC6B,MYO18A,SULF2,AP2A1,SREBF2,ATG9A,ATXN2,VAMP2,VPS52,CERS1,CORO7
ENSMUSG00000020704	Asic2	603.479	0.349203	0.0387397	9.01408	3.9563e-18						TRUE	0.048	78	844	9	0.011	0.115	GO:0000123	CC	47	histone acetyltransferase complex	11	CREBBP,JADE2,KAT2A,KANSL3,DR1,KANSL1,UBAP2L,MEAF6,TRRAP
ENSMUSG00000006356	Crip2	701.321	1.13988	0.126583	9.00499	4.28279e-18						TRUE	0.0484	285	844	22	0.026	0.077	GO:0030139	CC	47	endocytic vesicle	8	SYT7,ATP6V0A1,CAMK2A,CPNE6,RAPGEF1,SNX3,SPARC,LRP1,HIP1,DLG4,DAB2IP,STXBP1,GRIA1,CACNG2,PLEKHG5,RAB11B,ATP6V0C,NLGN3,EVL,PIK3R4,AP2A1,ITSN1
ENSMUSG00000032009	Sesn3	1023.78	0.556568	0.0618894	8.99294	4.76231e-18						TRUE	0.0484	18	844	4	0.005	0.222	GO:0031235	CC	47	intrinsic component of the cytoplasmic side of the plasma membrane	6	SPTB,PALM,DAB2IP,SYNGAP1
ENSMUSG00000059248	2019-09-09	562.775	0.441769	0.0491563	8.98704	5.00735e-18						TRUE	1.86e-23	613	844	92	0.109	0.15	GO:0099536	BP	504	synaptic signaling	4	CX3CL1,CACNA1G,SYN1,NISCH,SYT7,ARID1B,RASGRF1,CAMK2A,SNCB,IGSF9B,GSK3B,PSMC5,RPH3A,JPH4,ABL1,STX1B,RASD2,SYNGR1,TRIM9,CPNE6,RIMS4,HRH3,CHRNA4,SNPH,SLC32A1,SYP,SLC17A7,RAB3A,CRTC1,GRIK5,STX1A,DNM1,APBA1,ASIC2,KAT2A,PPP1R9B,MPP2,NRXN2,CUX2,DBN1,KMT2A,SLC8A2,TSHZ3,NPY,SLC12A5,PNKD,VGF,GFAP,DLG4,DAGLA,STXBP1,GABBR2,PREPL,MINK1,CACNA1A,APP,SYT2,JPH3,NRGN,GRIA1,SST,CLSTN2,KCNB1,BRSK1,SHANK1,SHANK2,BSN,…
ENSMUSG00000087408	Cers1	536.244	0.729278	0.0812038	8.98083	5.26417e-18						TRUE	1.86e-23	613	844	92	0.109	0.15	GO:0099537	BP	504	trans-synaptic signaling	5	CX3CL1,CACNA1G,SYN1,NISCH,SYT7,ARID1B,RASGRF1,CAMK2A,SNCB,IGSF9B,GSK3B,PSMC5,RPH3A,JPH4,ABL1,STX1B,RASD2,SYNGR1,TRIM9,CPNE6,RIMS4,HRH3,CHRNA4,SNPH,SLC32A1,SYP,SLC17A7,RAB3A,CRTC1,GRIK5,STX1A,DNM1,APBA1,ASIC2,KAT2A,PPP1R9B,MPP2,NRXN2,CUX2,DBN1,KMT2A,SLC8A2,TSHZ3,NPY,SLC12A5,PNKD,VGF,GFAP,DLG4,DAGLA,STXBP1,GABBR2,PREPL,MINK1,CACNA1A,APP,SYT2,JPH3,NRGN,GRIA1,SST,CLSTN2,KCNB1,BRSK1,SHANK1,SHANK2,BSN,…
ENSMUSG00000013275	Slc41a1	553.322	0.493025	0.054898	8.98076	5.26417e-18						TRUE	3.32e-23	1059	844	126	0.149	0.119	GO:0048666	BP	504	neuron development	5	FKBP4,CX3CL1,ARHGAP44,SYN1,CELSR3,FYN,RTN4R,JADE2,ARID1B,CYFIP2,RASGRF1,MEF2A,MAPK6,SPTB,GBA2,CAMK2A,MAP4K4,MARK2,CRMP1,RAP1GAP,GSK3B,GNAO1,LZTS3,HSP90AB1,ABL1,STX1B,NEFH,CPNE6,STMN2,NEFM,NUMBL,PTPRS,CACNG7,RAB3A,CRTC1,OGDH,COBL,LIMK1,NCS1,RAPGEF1,CXCL12,CNTNAP1,PPP1R9B,CUX2,SNX3,ARSB,DBN1,UNC5A,PLXNA1,FOXP1,TRAK2,BCL11A,NPY,LRP1,PREX1,SLC12A5,PACSIN1,NRN1,EFNB2,FLRT1,OLFM1,CAMSAP1,UBE4B,GFAP,MAP…
ENSMUSG00000007880	Arid1a	1284.13	0.542601	0.060534	8.96358	6.13104e-18						TRUE	4.87e-23	610	844	91	0.108	0.149	GO:0098916	BP	504	anterograde trans-synaptic signaling	6	CX3CL1,CACNA1G,SYN1,NISCH,SYT7,ARID1B,RASGRF1,CAMK2A,SNCB,IGSF9B,GSK3B,PSMC5,RPH3A,JPH4,ABL1,STX1B,RASD2,SYNGR1,TRIM9,CPNE6,RIMS4,HRH3,CHRNA4,SNPH,SLC32A1,SYP,SLC17A7,RAB3A,CRTC1,GRIK5,STX1A,DNM1,APBA1,ASIC2,KAT2A,PPP1R9B,MPP2,NRXN2,CUX2,DBN1,KMT2A,SLC8A2,TSHZ3,NPY,SLC12A5,PNKD,VGF,GFAP,DLG4,STXBP1,GABBR2,PREPL,MINK1,CACNA1A,APP,SYT2,JPH3,NRGN,GRIA1,SST,CLSTN2,KCNB1,BRSK1,SHANK1,SHANK2,BSN,SLITRK…
ENSMUSG00000020483	Dynll2	2343.43	1.3367	0.149147	8.96233	6.17918e-18						TRUE	4.87e-23	610	844	91	0.108	0.149	GO:0007268	BP	504	chemical synaptic transmission	7	CX3CL1,CACNA1G,SYN1,NISCH,SYT7,ARID1B,RASGRF1,CAMK2A,SNCB,IGSF9B,GSK3B,PSMC5,RPH3A,JPH4,ABL1,STX1B,RASD2,SYNGR1,TRIM9,CPNE6,RIMS4,HRH3,CHRNA4,SNPH,SLC32A1,SYP,SLC17A7,RAB3A,CRTC1,GRIK5,STX1A,DNM1,APBA1,ASIC2,KAT2A,PPP1R9B,MPP2,NRXN2,CUX2,DBN1,KMT2A,SLC8A2,TSHZ3,NPY,SLC12A5,PNKD,VGF,GFAP,DLG4,STXBP1,GABBR2,PREPL,MINK1,CACNA1A,APP,SYT2,JPH3,NRGN,GRIA1,SST,CLSTN2,KCNB1,BRSK1,SHANK1,SHANK2,BSN,SLITRK…
ENSMUSG00000042429	Adora1	2228.81	0.249072	0.0278161	8.95423	6.60394e-18						TRUE	8.31e-22	647	844	92	0.109	0.142	GO:0032990	BP	504	cell part morphogenesis	5	POLDIP2,ARHGAP44,CELSR3,FYN,RTN4R,JADE2,CYFIP2,MEF2A,SPTB,CAMK2A,MAP4K4,MARK2,CRMP1,RAP1GAP,GSK3B,LZTS3,HSP90AB1,ABL1,NEFH,CPNE6,NUMBL,PTPRS,CACNG7,RAB3A,COBL,LIMK1,CXCL12,CNTNAP1,CORO1C,CUX2,UNC5A,PLXNA1,FOXP1,TRAK2,BCL11A,PACSIN1,NRN1,EFNB2,FLRT1,OLFM1,MAP1B,DLG4,PTPRA,TBR1,DAB2IP,STXBP1,ACTR2,MAPK8IP3,MINK1,ARHGDIA,CACNA1A,APP,CELSR2,SYT2,ANK3,GJA1,FARP1,THY1,UCHL1,EPHB1,TIAM1,AUTS2,SPTBN4,BRS…
ENSMUSG00000048978	Nrsn1	2992.24	0.492054	0.0550134	8.94426	7.20321e-18						TRUE	8.61e-22	611	844	89	0.105	0.146	GO:0048812	BP	504	neuron projection morphogenesis	7	ARHGAP44,CELSR3,FYN,RTN4R,JADE2,CYFIP2,MEF2A,SPTB,CAMK2A,MAP4K4,MARK2,CRMP1,RAP1GAP,GSK3B,LZTS3,HSP90AB1,ABL1,NEFH,CPNE6,NUMBL,PTPRS,CACNG7,RAB3A,COBL,LIMK1,CXCL12,CNTNAP1,CUX2,UNC5A,PLXNA1,FOXP1,TRAK2,BCL11A,PACSIN1,NRN1,EFNB2,FLRT1,OLFM1,MAP1B,DLG4,PTPRA,TBR1,DAB2IP,STXBP1,ACTR2,MAPK8IP3,MINK1,ARHGDIA,CACNA1A,APP,CELSR2,SYT2,ANK3,GJA1,FARP1,THY1,UCHL1,EPHB1,TIAM1,AUTS2,SPTBN4,BRSK1,SHANK1,NFASC…
ENSMUSG00000029028	Lrrc47	509.693	0.554316	0.0619781	8.94374	7.21164e-18						TRUE	1.03e-21	625	844	90	0.107	0.144	GO:0120039	BP	504	plasma membrane bounded cell projection morphogenesis	6	ARHGAP44,CELSR3,FYN,RTN4R,JADE2,CYFIP2,MEF2A,SPTB,CAMK2A,MAP4K4,MARK2,CRMP1,RAP1GAP,GSK3B,LZTS3,HSP90AB1,ABL1,NEFH,CPNE6,NUMBL,PTPRS,CACNG7,RAB3A,COBL,LIMK1,CXCL12,CNTNAP1,CORO1C,CUX2,UNC5A,PLXNA1,FOXP1,TRAK2,BCL11A,PACSIN1,NRN1,EFNB2,FLRT1,OLFM1,MAP1B,DLG4,PTPRA,TBR1,DAB2IP,STXBP1,ACTR2,MAPK8IP3,MINK1,ARHGDIA,CACNA1A,APP,CELSR2,SYT2,ANK3,GJA1,FARP1,THY1,UCHL1,EPHB1,TIAM1,AUTS2,SPTBN4,BRSK1,SHANK…
ENSMUSG00000036698	Ago2	2183.51	0.379111	0.0423967	8.94199	7.30175e-18						TRUE	1.4e-21	628	844	90	0.107	0.143	GO:0048858	BP	504	cell projection morphogenesis	5	ARHGAP44,CELSR3,FYN,RTN4R,JADE2,CYFIP2,MEF2A,SPTB,CAMK2A,MAP4K4,MARK2,CRMP1,RAP1GAP,GSK3B,LZTS3,HSP90AB1,ABL1,NEFH,CPNE6,NUMBL,PTPRS,CACNG7,RAB3A,COBL,LIMK1,CXCL12,CNTNAP1,CORO1C,CUX2,UNC5A,PLXNA1,FOXP1,TRAK2,BCL11A,PACSIN1,NRN1,EFNB2,FLRT1,OLFM1,MAP1B,DLG4,PTPRA,TBR1,DAB2IP,STXBP1,ACTR2,MAPK8IP3,MINK1,ARHGDIA,CACNA1A,APP,CELSR2,SYT2,ANK3,GJA1,FARP1,THY1,UCHL1,EPHB1,TIAM1,AUTS2,SPTBN4,BRSK1,SHANK…
ENSMUSG00000015599	Ttbk1	956.431	0.594104	0.0664783	8.93682	7.62549e-18						TRUE	2.16e-21	1559	844	156	0.185	0.1	GO:0007267	BP	504	cell-cell signaling	3	CX3CL1,CACNA1G,SYN1,CELSR3,NISCH,SYT7,CCDC88C,ARID1B,PTPRN,RASGRF1,CAMK2A,MAP4K4,MARK2,SNCB,GNB1,TNRC6C,IGSF9B,GSK3B,NLK,PSMC5,GNAO1,RPH3A,TNRC6A,JPH4,AGO1,ABL1,STX1B,HCN2,RASD2,SYNGR1,TRIM9,CPNE6,RIMS4,HRH3,CHRNA4,SNPH,SLC32A1,TBL1X,SYP,TSC2,SLC17A7,AES,RAB3A,CRTC1,GRIK5,STX1A,DNM1,RAPGEF1,APBA1,PFN1,ASIC2,KAT2A,PPP1R9B,MPP2,CPE,NRXN2,CUX2,MAPK14,SNX3,DBN1,KMT2A,SLC8A2,EGR1,TSHZ3,CRY2,NPY,LRP1,A…
ENSMUSG00000034390	Cmip	1910.27	0.565432	0.0632844	8.93478	7.74041e-18						TRUE	1.11e-20	1431	844	146	0.173	0.102	GO:0120036	BP	504	plasma membrane bounded cell projection organization	5	FKBP4,CX3CL1,ARHGAP44,CELSR3,FYN,RTN4R,JADE2,ARID1B,CYFIP2,RASGRF1,CROCC,MEF2A,MAPK6,SPTB,CAMK2A,MAP4K4,PRKACA,MARK2,CRMP1,FSCN1,RAP1GAP,GSK3B,GNAO1,LZTS3,HSP90AB1,ABL1,ABLIM1,STX1B,PALM,NEFH,MYH9,CPNE6,STMN2,NEFM,TUBB4A,NUMBL,ATP1A3,PTPRS,CACNG7,RAB3A,CRTC1,COBL,LIMK1,NCS1,RAPGEF1,CXCL12,PFN1,CNTNAP1,PPP1R9B,YWHAE,CORO1C,CUX2,SNX3,ARSB,DBN1,UNC5A,PLXNA1,FOXP1,TRAK2,DNAL1,BCL11A,NPY,LRP1,PREX1,SL…
ENSMUSG00000019804	Snx3	767.248	0.574622	0.0643941	8.92352	8.51128e-18						TRUE	1.79e-20	4760	844	332	0.393	0.07	GO:0048731	BP	504	system development	4	FKBP4,CREBBP,CX3CL1,ARHGAP44,SYN1,CELSR3,FYN,PHLDB1,TIMP2,CYP46A1,RTN4R,JADE2,ARID1B,PTPRN,CYFIP2,RASGRF1,HIPK2,SPEN,SMARCD1,MEF2A,SDK2,KCNAB2,MAPK6,SPTB,GBA2,NDST1,CAMK2A,MAP4K4,ADGRL1,SPEG,MARK2,CRMP1,SDHA,RAP1GAP,GNB1,TNRC6C,CIC,IGSF9B,KCNK2,NFE2L1,GSK3B,EIF2AK1,GNAO1,ADD1,LZTS3,MAEA,TNRC6A,AGO1,HSP90AB1,ABL1,ABLIM1,STX1B,PALM,SMARCB1,SEZ6L,NEFH,MYH9,ACIN1,CPNE6,SNPH,SLC32A1,FLT1,TSC2,STMN2,NE…
ENSMUSG00000020893	Per1	684.69	0.719057	0.0807697	8.90256	1.02137e-17						TRUE	2.97e-20	1462	844	147	0.174	0.101	GO:0030030	BP	504	cell projection organization	4	FKBP4,CX3CL1,ARHGAP44,CELSR3,FYN,RTN4R,JADE2,ARID1B,CYFIP2,RASGRF1,CROCC,MEF2A,MAPK6,SPTB,CAMK2A,MAP4K4,PRKACA,MARK2,CRMP1,FSCN1,RAP1GAP,GSK3B,GNAO1,LZTS3,HSP90AB1,ABL1,ABLIM1,STX1B,PALM,NEFH,MYH9,CPNE6,STMN2,NEFM,TUBB4A,NUMBL,ATP1A3,PTPRS,CACNG7,RAB3A,CRTC1,COBL,LIMK1,NCS1,RAPGEF1,CXCL12,PFN1,KAT2A,CNTNAP1,PPP1R9B,YWHAE,CORO1C,CUX2,SNX3,ARSB,DBN1,UNC5A,PLXNA1,FOXP1,TRAK2,DNAL1,BCL11A,NPY,LRP1,PR…
ENSMUSG00000040606	Kazn	879.13	0.47226	0.053046	8.90283	1.02137e-17						TRUE	1.29e-19	6513	844	414	0.491	0.064	GO:0023052	BP	504	signaling	2	LASP1,FKBP4,CREBBP,CX3CL1,CACNA1G,MAP3K9,ARHGAP44,SYN1,CELSR3,MED24,RHOBTB2,NISCH,FYN,TSPAN9,SYT7,GABRA3,EXTL3,CCDC88C,ANK1,ATP6V0A1,TIMP2,RTN4R,JADE2,ARID1B,PTPRN,CYFIP2,RASGRF1,TNK2,HIPK2,SPEN,PDE4A,MEF2A,RASGRP2,MAPK6,SPTB,NDST1,CAMK2A,MAP4K4,PRKACA,ADGRL1,MARK2,SNCB,NUAK1,FSCN1,PAG1,RAP1GAP,MAP2K7,GNB1,ADCYAP1R1,TNRC6C,DLGAP4,IGSF9B,KCNK2,GSK3B,APLP2,MAST2,NLK,PSMC5,GNAO1,ADD1,PPP1R13B,RPH3A,…
ENSMUSG00000075595	Zfp652	1247.45	0.320304	0.0359979	8.89783	1.05868e-17						TRUE	3.4e-19	6120	844	394	0.467	0.064	GO:0016043	BP	504	cellular component organization	3	POLDIP2,FKBP4,CREBBP,CX3CL1,ARHGAP44,SYN1,CELSR3,MED24,NISCH,FYN,SYT7,EXTL3,CCDC88C,PHLDB1,ANK1,ATP6V0A1,TMSB10,TIMP2,RTN4R,JADE2,GOPC,ARID1B,PTPRN,CYFIP2,RASGRF1,CROCC,TNK2,HIPK2,SMARCD1,KDM4A,MEF2A,RASGRP2,SDK2,MAPK6,SPTB,CAMK2A,MAP4K4,PRKACA,ADGRL1,MARK2,CRMP1,SNCB,FSCN1,BAZ2A,RAP1GAP,MAP2K7,GNB1,EPB41L2,SRCAP,GSK3B,MAST2,PSMC5,GNAO1,ADD1,PPP1R13B,LZTS3,RPH3A,MAEA,AGO1,WAC,HSP90AB1,ABL1,ABLIM1…
ENSMUSG00000040276	Pacsin1	2520.09	0.722382	0.0812304	8.893	1.09843e-17						TRUE	8.55e-19	963	844	110	0.13	0.114	GO:0000902	BP	504	cell morphogenesis	5	ARHGAP44,CELSR3,FYN,RTN4R,JADE2,CYFIP2,MEF2A,SPTB,CAMK2A,MAP4K4,MARK2,CRMP1,RAP1GAP,GSK3B,ADD1,LZTS3,HSP90AB1,ABL1,PALM,NEFH,MYH9,CPNE6,NUMBL,PTPRS,CACNG7,RAB3A,COBL,LIMK1,CXCL12,CNTNAP1,CORO1C,CUX2,MAPK14,SPARC,UNC5A,PLXNA1,FOXP1,TRAK2,BCL11A,CLU,PREX1,PACSIN1,NRN1,EFNB2,FLRT1,OLFM1,CAMSAP1,DIAPH1,MAP1B,DLG4,PTPRA,WASF3,LAMC1,RAC1,TBR1,DAB2IP,STXBP1,RAB1A,ACTR2,MAPK8IP3,MINK1,ARHGDIA,CACNA1A,APP…
ENSMUSG00000001910	Nacc1	1098.06	0.381177	0.0428688	8.89173	1.10737e-17						TRUE	9.03e-19	5321	844	354	0.419	0.067	GO:0007275	BP	504	multicellular organism development	3	FKBP4,CREBBP,CX3CL1,ARHGAP44,SYN1,CELSR3,FYN,PHLDB1,TIMP2,CYP46A1,RTN4R,JADE2,ARID1B,PTPRN,CYFIP2,RASGRF1,HIPK2,SPEN,SMARCD1,MEF2A,SDK2,KCNAB2,MAPK6,SPTB,GBA2,NDST1,CAMK2A,MAP4K4,ADGRL1,SPEG,MARK2,CRMP1,SDHA,RAP1GAP,GNB1,ADCYAP1R1,TNRC6C,CIC,IGSF9B,KCNK2,NFE2L1,GSK3B,EIF2AK1,GNAO1,ADD1,LZTS3,NUDC,MAEA,TNRC6A,DLD,AGO1,HIVEP1,HSP90AB1,ABL1,ABLIM1,STX1B,PALM,SMARCB1,SEZ6L,NEFH,MYH9,ACIN1,CPNE6,SNPH,…
ENSMUSG00000014195	Dnajc7	1088.35	0.746434	0.0843054	8.85393	1.52969e-17						TRUE	9.03e-19	326	844	59	0.07	0.181	GO:0050804	BP	504	modulation of chemical synaptic transmission	5	CX3CL1,SYN1,NISCH,SYT7,RASGRF1,CAMK2A,IGSF9B,PSMC5,JPH4,ABL1,STX1B,SYNGR1,RIMS4,SYP,RAB3A,CRTC1,GRIK5,STX1A,KAT2A,PPP1R9B,MPP2,CUX2,DBN1,KMT2A,SLC8A2,TSHZ3,PNKD,VGF,GFAP,DLG4,STXBP1,PREPL,CACNA1A,APP,JPH3,NRGN,GRIA1,CLSTN2,KCNB1,BRSK1,SHANK1,SHANK2,MAP1A,PRRT2,CACNB3,NLGN2,YWHAG,SYNPO,KCTD13,BAIAP2,GRIN1,KCNJ10,ADGRB1,CNTN2,NLGN3,SYNGAP1,ARC,VAMP2,SHANK3
ENSMUSG00000031302	Nlgn3	1894.5	0.452946	0.0512796	8.83288	1.83499e-17						TRUE	1.03e-18	327	844	59	0.07	0.18	GO:0099177	BP	504	regulation of trans-synaptic signaling	4	CX3CL1,SYN1,NISCH,SYT7,RASGRF1,CAMK2A,IGSF9B,PSMC5,JPH4,ABL1,STX1B,SYNGR1,RIMS4,SYP,RAB3A,CRTC1,GRIK5,STX1A,KAT2A,PPP1R9B,MPP2,CUX2,DBN1,KMT2A,SLC8A2,TSHZ3,PNKD,VGF,GFAP,DLG4,STXBP1,PREPL,CACNA1A,APP,JPH3,NRGN,GRIA1,CLSTN2,KCNB1,BRSK1,SHANK1,SHANK2,MAP1A,PRRT2,CACNB3,NLGN2,YWHAG,SYNPO,KCTD13,BAIAP2,GRIN1,KCNJ10,ADGRB1,CNTN2,NLGN3,SYNGAP1,ARC,VAMP2,SHANK3
ENSMUSG00000020340	Cyfip2	11743.4	0.43082	0.048827	8.82338	1.99107e-17						TRUE	1.52e-18	6297	844	400	0.474	0.064	GO:0071840	BP	504	cellular component organization or biogenesis	2	POLDIP2,FKBP4,CREBBP,CX3CL1,ARHGAP44,SYN1,CELSR3,MED24,NISCH,FYN,SYT7,EXTL3,CCDC88C,PHLDB1,ANK1,ATP6V0A1,TMSB10,TIMP2,RTN4R,JADE2,GOPC,ARID1B,PTPRN,CYFIP2,RASGRF1,CROCC,TNK2,HIPK2,SMARCD1,KDM4A,MEF2A,RASGRP2,SDK2,MAPK6,SPTB,CAMK2A,MAP4K4,PRKACA,ADGRL1,MARK2,CRMP1,SNCB,FSCN1,BAZ2A,RAP1GAP,MAP2K7,GNB1,EPB41L2,SRCAP,GSK3B,WBP11,MAST2,PSMC5,GNAO1,ADD1,PPP1R13B,LZTS3,RPH3A,MAEA,AGO1,WAC,HSP90AB1,ABL1,…
ENSMUSG00000042744	Gm15800	4161.72	0.319793	0.036263	8.81872	2.06907e-17						TRUE	1.63e-18	833	844	100	0.118	0.12	GO:0051960	BP	504	regulation of nervous system development	5	FKBP4,CX3CL1,ARHGAP44,FYN,TIMP2,RTN4R,JADE2,SPEN,MAPK6,MAP4K4,ADGRL1,MARK2,CRMP1,RAP1GAP,GSK3B,LZTS3,ABL1,STX1B,CPNE6,STMN2,NUMBL,PTPRS,CACNG7,CRTC1,COBL,LIMK1,NCS1,RAPGEF1,CXCL12,ASIC2,CUX2,SNX3,ARSB,DBN1,PLXNA1,TRAK2,BCL11A,ADGRB2,LRP1,PREX1,PACSIN1,EFNB2,FLRT1,OLFM1,GFAP,LRRC4B,MAP1B,DLG4,WASF3,IL6ST,DTX1,TBR1,DAB2IP,ACTR2,MAPK8IP3,HMG20A,ARHGDIA,CACNA1A,APP,PTPRF,SYT2,DAAM2,TTBK1,ASAP1,THY1,E…
ENSMUSG00000031311	Nono	1036.63	0.640195	0.0726358	8.81377	2.14865e-17						TRUE	2.92e-18	6554	844	411	0.487	0.063	GO:0007154	BP	504	cell communication	3	LASP1,FKBP4,CREBBP,CX3CL1,CACNA1G,MAP3K9,ARHGAP44,SYN1,CELSR3,MED24,RHOBTB2,NISCH,FYN,TSPAN9,SYT7,GABRA3,EXTL3,CCDC88C,ANK1,ATP6V0A1,TIMP2,RTN4R,JADE2,ARID1B,PTPRN,CYFIP2,RASGRF1,TNK2,HIPK2,SPEN,PDE4A,MEF2A,RASGRP2,MAPK6,SPTB,NDST1,CAMK2A,MAP4K4,PRKACA,ADGRL1,MARK2,SNCB,NUAK1,FSCN1,PAG1,RAP1GAP,MAP2K7,GNB1,ADCYAP1R1,TNRC6C,IGSF9B,KCNK2,GSK3B,APLP2,MAST2,NLK,PSMC5,GNAO1,ADD1,PPP1R13B,RPH3A,CHGB,TN…
ENSMUSG00000064337	mt-Rnr1	70991.5	3.45279	0.39192	8.80993	2.21125e-17						TRUE	7.92e-18	220	844	47	0.056	0.214	GO:0016358	BP	504	dendrite development	7	ARHGAP44,FYN,ARID1B,MEF2A,MAPK6,CAMK2A,GSK3B,LZTS3,PTPRS,CRTC1,COBL,PPP1R9B,CUX2,DBN1,TRAK2,BCL11A,PREX1,SLC12A5,PACSIN1,FLRT1,MAP1B,DLG4,DAB2IP,ACTR2,MINK1,CACNA1A,APP,CELSR2,FARP1,ASAP1,EPHB1,TIAM1,SHANK1,SLITRK5,ARF4,CTNND2,MAP6,CFL1,DAB1,BAIAP2,GRIN1,TRAK1,NLGN3,SYNGAP1,ARC,SHANK3,SRCIN1
ENSMUSG00000069729	Arid1b	1513.46	0.300833	0.0341488	8.80948	2.21125e-17						TRUE	8.59e-18	167	844	41	0.049	0.246	GO:0048167	BP	504	regulation of synaptic plasticity	6	CX3CL1,SYT7,RASGRF1,CAMK2A,JPH4,ABL1,SYNGR1,SYP,RAB3A,CRTC1,KAT2A,MPP2,DBN1,KMT2A,SLC8A2,TSHZ3,VGF,GFAP,DLG4,STXBP1,APP,JPH3,NRGN,GRIA1,KCNB1,BRSK1,SHANK2,MAP1A,PRRT2,YWHAG,SYNPO,BAIAP2,GRIN1,KCNJ10,ADGRB1,CNTN2,NLGN3,SYNGAP1,ARC,VAMP2,SHANK3
ENSMUSG00000047495	Dlgap2	902.706	0.458149	0.0520112	8.80866	2.22034e-17						TRUE	1.63e-17	1061	844	114	0.135	0.107	GO:0032989	BP	504	cellular component morphogenesis	4	POLDIP2,ARHGAP44,CELSR3,FYN,PHLDB1,RTN4R,JADE2,CYFIP2,MEF2A,SPTB,CAMK2A,MAP4K4,MARK2,CRMP1,RAP1GAP,GSK3B,ADD1,LZTS3,HSP90AB1,ABL1,PALM,NEFH,MYH9,CPNE6,NUMBL,PTPRS,CACNG7,RAB3A,COBL,LIMK1,CXCL12,CNTNAP1,CORO1C,CUX2,MAPK14,SPARC,UNC5A,PLXNA1,FOXP1,TRAK2,GNPAT,BCL11A,CLU,PREX1,PACSIN1,NRN1,EFNB2,FLRT1,OLFM1,CAMSAP1,DIAPH1,MAP1B,DLG4,PTPRA,WASF3,LAMC1,RAC1,TBR1,DAB2IP,STXBP1,RAB1A,ACTR2,MAPK8IP3,MINK…
ENSMUSG00000001227	Sema6b	950.737	0.454782	0.0516345	8.80771	2.23216e-17						TRUE	3.29e-17	551	844	76	0.09	0.138	GO:0048667	BP	504	cell morphogenesis involved in neuron differentiation	7	ARHGAP44,CELSR3,FYN,RTN4R,MEF2A,SPTB,CAMK2A,MARK2,CRMP1,RAP1GAP,GSK3B,LZTS3,HSP90AB1,ABL1,NEFH,NUMBL,PTPRS,RAB3A,COBL,LIMK1,CXCL12,CUX2,UNC5A,PLXNA1,FOXP1,TRAK2,EFNB2,OLFM1,MAP1B,DLG4,PTPRA,TBR1,STXBP1,ACTR2,MAPK8IP3,MINK1,ARHGDIA,CACNA1A,APP,CELSR2,ANK3,FARP1,THY1,UCHL1,EPHB1,TIAM1,AUTS2,SPTBN4,BRSK1,SHANK1,NFASC,SLITRK5,GFRA2,LINGO1,ROBO1,CTNND2,LRRN2,MAP6,CFL1,DAG1,DAB1,BAIAP2,GRIN1,DSCAML1,UL…
ENSMUSG00000038014	Fam120a	2085.94	0.356336	0.0405045	8.79745	2.43836e-17						TRUE	1.33e-16	307	844	54	0.064	0.176	GO:0050808	BP	504	synapse organization	4	ARHGAP44,SYN1,FYN,SDK2,ADGRL1,SNCB,LZTS3,ABL1,PALM,SEZ6L,RAB3A,SPOCK2,ASIC2,NRXN2,CUX2,GNPAT,PDZRN3,ADGRB2,FLRT1,LRRC4B,DLG4,DAB2IP,ACTR2,CACNA1A,APP,ANK3,FARP1,EPHB1,TIAM1,CLSTN2,SHANK1,SHANK2,NFIA,NFASC,BSN,SLITRK5,LRTM2,CACNG2,CACNB3,CTNND2,NLGN2,SYNPO,CFL1,SEZ6L2,BAIAP2,GRIN1,ADGRB1,CNTN2,NLGN3,ARC,DCTN1,ETV5,SHANK3,SRCIN1
ENSMUSG00000024283	Wac	1487.99	0.375848	0.0427753	8.78657	2.65292e-17						TRUE	1.33e-16	454	844	67	0.079	0.148	GO:0010975	BP	504	regulation of neuron projection development	8	FKBP4,CX3CL1,ARHGAP44,FYN,RTN4R,MAPK6,MAP4K4,MARK2,CRMP1,GSK3B,LZTS3,ABL1,STX1B,CPNE6,STMN2,PTPRS,CACNG7,CRTC1,COBL,LIMK1,NCS1,RAPGEF1,CXCL12,CUX2,SNX3,ARSB,DBN1,PLXNA1,TRAK2,BCL11A,LRP1,PREX1,PACSIN1,EFNB2,OLFM1,GFAP,MAP1B,DLG4,TBR1,DAB2IP,ACTR2,ARHGDIA,CACNA1A,PTPRF,SYT2,ASAP1,THY1,TIAM1,BRSK1,SHANK1,LINGO1,ROBO1,CFL1,DAB1,ADCY6,BAIAP2,GRIN1,TRAK1,CNTN2,RTN4RL1,NLGN3,AP2A1,SYNGAP1,ARC,NCKIPSD,S…
ENSMUSG00000019179	Mdh2	1685.09	0.447138	0.0511033	8.74968	3.65842e-17						TRUE	1.5e-16	3482	844	253	0.3	0.073	GO:0023051	BP	504	regulation of signaling	3	LASP1,CREBBP,CX3CL1,MAP3K9,ARHGAP44,SYN1,RHOBTB2,NISCH,FYN,SYT7,TIMP2,RTN4R,CYFIP2,RASGRF1,HIPK2,PDE4A,NDST1,CAMK2A,MAP4K4,PRKACA,NUAK1,PAG1,RAP1GAP,MAP2K7,ADCYAP1R1,IGSF9B,GSK3B,NLK,PSMC5,PPP1R13B,CHGB,JPH4,AGO1,HSP90AB1,ABL1,STX1B,PALM,SMARCB1,SEZ6L,RASD2,SYNGR1,CHGA,RIMS4,TBL1X,SYP,FLT1,MGRN1,TSC2,IKBKB,DOT1L,AES,CLIP3,APLP1,PTPRS,CACNG7,PIK3R2,RAB3A,CRTC1,GRIK5,STX1A,DNM1,RAPGEF1,CXCL12,ZMIZ1…
ENSMUSG00000053754	Chd8	1693.85	0.221622	0.0253282	8.75002	3.65842e-17						TRUE	2.24e-16	6212	844	388	0.46	0.062	GO:0032502	BP	504	developmental process	2	POLDIP2,FKBP4,CREBBP,CX3CL1,ARHGAP44,SYN1,CELSR3,MED24,FYN,PHLDB1,TIMP2,CYP46A1,RTN4R,JADE2,GOPC,ARID1B,PTPRN,CYFIP2,RASGRF1,TNK2,HIPK2,SPEN,SMARCD1,MEF2A,SDK2,KCNAB2,MAPK6,SPTB,GBA2,NDST1,CAMK2A,MAP4K4,PRKACA,ADGRL1,SPEG,MARK2,CRMP1,SDHA,PPP2R2C,NUAK1,FSCN1,RAP1GAP,GNB1,ADCYAP1R1,TNRC6C,RUNX1T1,CIC,IGSF9B,KCNK2,NFE2L1,GSK3B,MAST2,EIF2AK1,GNAO1,ADD1,LZTS3,YPEL3,NUDC,MAEA,TNRC6A,DLD,AGO1,HIVEP1,HS…
ENSMUSG00000042520	Ubap2l	695.677	0.528329	0.0605237	8.72929	4.34172e-17						TRUE	5.86e-16	685	844	84	0.1	0.123	GO:0000904	BP	504	cell morphogenesis involved in differentiation	6	ARHGAP44,CELSR3,FYN,RTN4R,MEF2A,SPTB,CAMK2A,MARK2,CRMP1,RAP1GAP,GSK3B,LZTS3,HSP90AB1,ABL1,NEFH,MYH9,NUMBL,PTPRS,RAB3A,COBL,LIMK1,CXCL12,CORO1C,CUX2,UNC5A,PLXNA1,FOXP1,TRAK2,PREX1,EFNB2,OLFM1,MAP1B,DLG4,PTPRA,LAMC1,RAC1,TBR1,STXBP1,RAB1A,ACTR2,MAPK8IP3,MINK1,ARHGDIA,CACNA1A,APP,CELSR2,ANK3,FARP1,THY1,UCHL1,EPHB1,TIAM1,AUTS2,DMTN,SPTBN4,BRSK1,SHANK1,NFASC,SLITRK5,GFRA2,LINGO1,ROBO1,CTNND2,LRRN2,MAP…
ENSMUSG00000070639	Lrrc8b	1182.87	0.431577	0.0494397	8.72936	4.34172e-17						TRUE	6.64e-16	3447	844	249	0.295	0.072	GO:0010646	BP	504	regulation of cell communication	4	LASP1,CREBBP,CX3CL1,MAP3K9,ARHGAP44,SYN1,RHOBTB2,NISCH,FYN,SYT7,TIMP2,RTN4R,CYFIP2,RASGRF1,HIPK2,PDE4A,NDST1,CAMK2A,MAP4K4,PRKACA,NUAK1,PAG1,RAP1GAP,MAP2K7,ADCYAP1R1,IGSF9B,GSK3B,NLK,PSMC5,PPP1R13B,CHGB,JPH4,AGO1,HSP90AB1,ABL1,STX1B,PALM,SMARCB1,SEZ6L,RASD2,SYNGR1,CHGA,RIMS4,TBL1X,SYP,FLT1,MGRN1,TSC2,IKBKB,DOT1L,AES,CLIP3,APLP1,PTPRS,CACNG7,PIK3R2,RAB3A,CRTC1,GRIK5,STX1A,DNM1,RAPGEF1,CXCL12,ZMIZ1…
ENSMUSG00000025475	Adgra1	727.189	0.411522	0.0471779	8.72278	4.58482e-17						TRUE	1.03e-15	625	844	79	0.094	0.126	GO:0031344	BP	504	regulation of cell projection organization	5	FKBP4,CX3CL1,ARHGAP44,FYN,RTN4R,CROCC,MAPK6,MAP4K4,MARK2,CRMP1,FSCN1,RAP1GAP,GSK3B,LZTS3,ABL1,STX1B,PALM,CPNE6,STMN2,PTPRS,CACNG7,CRTC1,COBL,LIMK1,NCS1,RAPGEF1,CXCL12,PFN1,KAT2A,CORO1C,CUX2,SNX3,ARSB,DBN1,PLXNA1,TRAK2,BCL11A,LRP1,PREX1,PACSIN1,EFNB2,OLFM1,GFAP,MAP1B,DLG4,RAC1,TBR1,DAB2IP,ACTR2,ARHGDIA,CACNA1A,PTPRF,SYT2,ASAP1,THY1,TIAM1,AUTS2,DMTN,BRSK1,SHANK1,CEP120,LINGO1,ROBO1,CFL1,DAB1,ADCY6,…
ENSMUSG00000047710	Champ1	521.854	0.396479	0.0455196	8.71008	5.11341e-17						TRUE	1.48e-15	616	844	78	0.092	0.127	GO:0120035	BP	504	regulation of plasma membrane bounded cell projection organization	6	FKBP4,CX3CL1,ARHGAP44,FYN,RTN4R,CROCC,MAPK6,MAP4K4,MARK2,CRMP1,FSCN1,RAP1GAP,GSK3B,LZTS3,ABL1,STX1B,PALM,CPNE6,STMN2,PTPRS,CACNG7,CRTC1,COBL,LIMK1,NCS1,RAPGEF1,CXCL12,PFN1,CORO1C,CUX2,SNX3,ARSB,DBN1,PLXNA1,TRAK2,BCL11A,LRP1,PREX1,PACSIN1,EFNB2,OLFM1,GFAP,MAP1B,DLG4,RAC1,TBR1,DAB2IP,ACTR2,ARHGDIA,CACNA1A,PTPRF,SYT2,ASAP1,THY1,TIAM1,AUTS2,DMTN,BRSK1,SHANK1,CEP120,LINGO1,ROBO1,CFL1,DAB1,ADCY6,BAIAP2…
ENSMUSG00000020849	Ywhae	3182.24	0.865279	0.0993612	8.70843	5.17278e-17						TRUE	2.15e-15	607	844	77	0.091	0.127	GO:0045664	BP	504	regulation of neuron differentiation	7	FKBP4,CX3CL1,ARHGAP44,FYN,TIMP2,RTN4R,MAPK6,MAP4K4,MARK2,CRMP1,RAP1GAP,GSK3B,LZTS3,ABL1,STX1B,CPNE6,STMN2,PTPRS,CACNG7,CRTC1,COBL,LIMK1,NCS1,RAPGEF1,CXCL12,CUX2,SNX3,ARSB,DBN1,PLXNA1,TRAK2,BCL11A,LRP1,PREX1,PACSIN1,EFNB2,OLFM1,GFAP,MAP1B,DLG4,DTX1,TBR1,DAB2IP,ACTR2,MAPK8IP3,HMG20A,ARHGDIA,CACNA1A,APP,PTPRF,SYT2,ASAP1,THY1,TIAM1,BRSK1,SHANK1,GPRC5B,LINGO1,ROBO1,YWHAG,CFL1,DAB1,ADCY6,BAIAP2,GRIN1,T…
ENSMUSG00000041757	Plekha6	1027.24	0.577639	0.0664416	8.69394	5.84157e-17						TRUE	3.26e-15	747	844	87	0.103	0.116	GO:0050767	BP	504	regulation of neurogenesis	6	FKBP4,CX3CL1,ARHGAP44,FYN,TIMP2,RTN4R,JADE2,SPEN,MAPK6,MAP4K4,MARK2,CRMP1,RAP1GAP,GSK3B,LZTS3,ABL1,STX1B,CPNE6,STMN2,NUMBL,PTPRS,CACNG7,CRTC1,COBL,LIMK1,NCS1,RAPGEF1,CXCL12,CUX2,SNX3,ARSB,DBN1,PLXNA1,TRAK2,BCL11A,LRP1,PREX1,PACSIN1,EFNB2,OLFM1,GFAP,MAP1B,DLG4,IL6ST,DTX1,TBR1,DAB2IP,ACTR2,MAPK8IP3,HMG20A,ARHGDIA,CACNA1A,APP,PTPRF,SYT2,DAAM2,TTBK1,ASAP1,THY1,TIAM1,SKI,BRSK1,SHANK1,GPRC5B,LINGO1,ROB…
ENSMUSG00000030307	Slc6a11	823.79	0.614696	0.07073	8.69075	5.99022e-17						TRUE	4.88e-15	5793	844	363	0.43	0.063	GO:0048856	BP	504	anatomical structure development	3	POLDIP2,FKBP4,CREBBP,CX3CL1,ARHGAP44,SYN1,CELSR3,FYN,PHLDB1,TIMP2,CYP46A1,RTN4R,JADE2,GOPC,ARID1B,PTPRN,CYFIP2,RASGRF1,HIPK2,SPEN,SMARCD1,MEF2A,SDK2,KCNAB2,MAPK6,SPTB,GBA2,NDST1,CAMK2A,MAP4K4,PRKACA,ADGRL1,SPEG,MARK2,CRMP1,SDHA,FSCN1,RAP1GAP,GNB1,ADCYAP1R1,TNRC6C,CIC,IGSF9B,KCNK2,NFE2L1,GSK3B,EIF2AK1,GNAO1,ADD1,LZTS3,NUDC,MAEA,TNRC6A,DLD,AGO1,HIVEP1,HSP90AB1,ABL1,ABLIM1,STX1B,PALM,SMARCB1,SEZ6L,N…
ENSMUSG00000005982	Naa60	831.712	0.412404	0.0474848	8.68496	6.28413e-17						TRUE	5.42e-15	2364	844	187	0.222	0.079	GO:0051128	BP	504	regulation of cellular component organization	4	FKBP4,CX3CL1,ARHGAP44,FYN,SYT7,EXTL3,PHLDB1,ANK1,RTN4R,CROCC,TNK2,RASGRP2,MAPK6,SPTB,MAP4K4,PRKACA,ADGRL1,MARK2,CRMP1,FSCN1,RAP1GAP,MAP2K7,GSK3B,PSMC5,ADD1,PPP1R13B,LZTS3,ABL1,STX1B,PALM,SMARCB1,MYH9,TRIM9,CPNE6,NDRG3,TSC2,VPS18,IKBKB,STMN2,TUBB4A,SLC17A7,CLIP3,PTPRS,CACNG7,RAB3A,CRTC1,GRIK5,COBL,STX1A,LIMK1,DNM1,NCS1,TESK1,RAPGEF1,CXCL12,PFN1,ASIC2,KAT2A,YWHAE,CORO1C,CUX2,MAPK14,SNX3,SPARC,IK,AR…
ENSMUSG00000035325	Sec31a	1165.07	0.317627	0.0365883	8.68109	6.48263e-17						TRUE	1.28e-14	5100	844	328	0.389	0.064	GO:0048522	BP	504	positive regulation of cellular process	4	LASP1,POLDIP2,CREBBP,CX3CL1,CACNA1G,MAP3K9,NFIX,MED24,FYN,SYT7,EXTL3,PHLDB1,ANK1,TIMP2,RTN4R,JADE2,ARID1B,PTPRN,CYFIP2,RASGRF1,CROCC,TNK2,HIPK2,SPEN,SMARCD1,MEF2A,MAPK6,NDST1,CAMK2A,MAP4K4,PRKACA,ADGRL1,MARK2,FSCN1,PAG1,MAP2K7,ADCYAP1R1,TNRC6C,SRCAP,IGSF9B,KCNK2,NFE2L1,GSK3B,PSMC5,ADD1,KHSRP,PPP1R13B,FUS,YPEL3,AGO1,WAC,HSP90AB1,ABL1,STX1B,PALM,SMARCB1,RASD2,MYH9,CACNA1I,CHGA,ACIN1,CPNE6,EEF1A2,TB…
ENSMUSG00000040687	Madd	3164.57	0.266412	0.0307176	8.67295	6.9425e-17						TRUE	1.7e-14	2040	844	167	0.198	0.082	GO:0048468	BP	504	cell development	4	FKBP4,CX3CL1,ARHGAP44,SYN1,CELSR3,FYN,TIMP2,RTN4R,JADE2,GOPC,ARID1B,CYFIP2,RASGRF1,SPEN,MEF2A,MAPK6,SPTB,GBA2,CAMK2A,MAP4K4,PRKACA,MARK2,CRMP1,RAP1GAP,GSK3B,GNAO1,ADD1,LZTS3,MAEA,DLD,HSP90AB1,ABL1,STX1B,NEFH,MYH9,CPNE6,IKBKB,STMN2,NEFM,NUMBL,PTPRS,CACNG7,RAB3A,CRTC1,OGDH,COBL,LIMK1,NCS1,RAPGEF1,CXCL12,CNTNAP1,PPP1R9B,ZBTB16,CORO1C,CUX2,SNX3,ARSB,DBN1,UNC5A,PLXNA1,FOXP1,TRAK2,CHD5,SATB2,BCL11A,CLU…
ENSMUSG00000038013	Wipf2	947.667	0.573924	0.0662003	8.6695	7.13479e-17						TRUE	5.93e-14	6415	844	388	0.46	0.06	GO:0051179	BP	504	localization	2	LASP1,FKBP4,CX3CL1,CACNA1G,ARHGAP44,SYN1,CELSR3,NISCH,FYN,SLC6A7,SYT7,GABRA3,CCDC88C,ANK1,ATP6V0A1,TIMP2,GOPC,PTPRN,CYFIP2,RASGRF1,CROCC,TNK2,MEF2A,KCNAB2,SPTB,CAMK2A,MAP4K4,PRKACA,MARK2,FSCN1,ADCYAP1R1,OSBPL6,EPB41L2,KCNK2,GSK3B,APLP2,EIF2AK1,GNAO1,ADD1,KHSRP,PPP1R13B,RPH3A,PITPNM2,PITPNM3,JPH4,HSP90AB1,ABL1,STX1B,CBARP,HCN2,PALM,NEFH,SYNGR1,MYH9,CACNA1I,PMM1,TRIM9,CHGA,CPNE6,RIMS4,HRH3,CHRNA4,S…
ENSMUSG00000038555	Reep2	772.27	0.45422	0.0524497	8.6601	7.72564e-17						TRUE	8.48e-14	876	844	93	0.11	0.106	GO:0060284	BP	504	regulation of cell development	5	FKBP4,CX3CL1,ARHGAP44,FYN,TIMP2,RTN4R,JADE2,SPEN,MAPK6,MAP4K4,MARK2,CRMP1,RAP1GAP,GSK3B,ADD1,LZTS3,ABL1,STX1B,CPNE6,IKBKB,STMN2,NUMBL,PTPRS,CACNG7,CRTC1,COBL,LIMK1,NCS1,RAPGEF1,CXCL12,CORO1C,CUX2,SNX3,ARSB,DBN1,PLXNA1,FOXP1,TRAK2,BCL11A,LRP1,PREX1,PACSIN1,EFNB2,OLFM1,GFAP,MAP1B,DLG4,IL6ST,DTX1,RAC1,TBR1,DAB2IP,ACTR2,MAPK8IP3,HMG20A,ARHGDIA,CACNA1A,APP,PTPRF,SYT2,DAAM2,TTBK1,ASAP1,THY1,TIAM1,SKI,D…
ENSMUSG00000023018	Smarcd1	1268.82	0.462813	0.0534947	8.65158	8.3006e-17						TRUE	1.03e-13	3710	844	255	0.302	0.069	GO:0006996	BP	504	organelle organization	4	POLDIP2,FKBP4,CREBBP,CX3CL1,ARHGAP44,CELSR3,MED24,NISCH,SYT7,CCDC88C,PHLDB1,ANK1,TMSB10,JADE2,GOPC,ARID1B,PTPRN,CROCC,HIPK2,SMARCD1,KDM4A,MEF2A,SPTB,CAMK2A,PRKACA,MARK2,CRMP1,FSCN1,BAZ2A,MAP2K7,EPB41L2,SRCAP,GSK3B,MAST2,ADD1,PPP1R13B,RPH3A,MAEA,WAC,HSP90AB1,ABL1,ABLIM1,MAST3,STX1B,PALM,SMARCB1,CABIN1,NEFH,MYH9,TRIM9,CHGA,ACIN1,TBL1X,SYP,TSC2,CORO2B,VPS18,IKBKB,STMN2,NEFM,TUBB4A,DOT1L,SLC17A7,SGTA…
ENSMUSG00000068040	Tm9sf4	915.753	0.418435	0.0484011	8.64516	8.72926e-17						TRUE	2.2e-13	2673	844	199	0.236	0.074	GO:0051641	BP	504	cellular localization	3	CX3CL1,ARHGAP44,SYN1,FYN,SYT7,CCDC88C,ANK1,GOPC,PTPRN,CROCC,MEF2A,KCNAB2,SPTB,CAMK2A,MAP4K4,PRKACA,MARK2,ADCYAP1R1,EPB41L2,GSK3B,PPP1R13B,RPH3A,JPH4,HSP90AB1,ABL1,STX1B,PALM,NEFH,SYNGR1,MYH9,PMM1,TRIM9,CHGA,RIMS4,HRH3,SNPH,TM9SF4,SLC32A1,SYP,MGRN1,TSC2,VPS18,IKBKB,LEPROTL1,TUBB4A,SLC17A7,SGTA,RPS16,CLIP3,PIK3R2,RAB3A,GRIK5,STX1A,DNM1,APBA1,CASC3,KAT2A,CNTNAP1,PPP1R9B,YWHAE,CPE,ZBTB16,NRXN2,MAPK14…
ENSMUSG00000034994	Eef2	9695.27	0.343335	0.0397502	8.63731	9.32297e-17						TRUE	2.4e-13	10868	844	580	0.687	0.053	GO:0050794	BP	504	regulation of cellular process	3	LASP1,POLDIP2,FKBP4,CREBBP,CX3CL1,CACNA1G,MAP3K9,ARHGAP44,SYN1,CELSR3,NFIX,MED24,RHOBTB2,NISCH,FYN,TSPAN9,SYT7,GABRA3,EXTL3,CCDC88C,PHLDB1,ANK1,ATP6V0A1,TIMP2,RTN4R,JADE2,GOPC,ARID1B,PTPRN,CYFIP2,RASGRF1,CROCC,RIMBP2,TNK2,HIPK2,SPEN,PDE4A,SMARCD1,KDM4A,MEF2A,RASGRP2,KCNAB2,MAPK6,SPTB,NDST1,CAMK2A,MAP4K4,PRKACA,ADGRL1,SPEG,MARK2,CRMP1,PPP2R2C,SNCB,NUAK1,EIF4G3,FSCN1,BAZ2A,PAG1,RAP1GAP,MAP2K7,GNB1,…
ENSMUSG00000026207	Speg	1436.45	0.477701	0.0553215	8.635	9.48533e-17						TRUE	3.22e-13	479	844	63	0.075	0.132	GO:0061564	BP	504	axon development	7	CELSR3,FYN,RTN4R,SPTB,MARK2,CRMP1,RAP1GAP,GSK3B,HSP90AB1,ABL1,NEFH,NEFM,NUMBL,PTPRS,RAB3A,COBL,LIMK1,CXCL12,UNC5A,PLXNA1,FOXP1,TRAK2,EFNB2,OLFM1,GFAP,MAP1B,PTPRA,TBR1,STXBP1,MAPK8IP3,ARHGDIA,CACNA1A,APP,PTPRF,ANK3,THY1,UCHL1,EPHB1,TIAM1,AUTS2,SPTBN4,BRSK1,NFASC,SLITRK5,GFRA2,LINGO1,ROBO1,LRRN2,DAG1,DAB1,BAIAP2,GRIN1,DSCAML1,ULK1,ADGRB1,TRAK1,CNTN2,SLIT3,RTN4RL1,NLGN3,EVL,SYNGAP1,SZT2
ENSMUSG00000041720	Pi4ka	5595.7	0.276528	0.0320317	8.63296	9.62801e-17						TRUE	3.92e-13	7362	844	428	0.507	0.058	GO:0051716	BP	504	cellular response to stimulus	3	LASP1,FKBP4,CREBBP,CX3CL1,MAP3K9,ARHGAP44,CELSR3,MED24,RHOBTB2,NISCH,FYN,TSPAN9,GABRA3,EXTL3,CCDC88C,ANK1,ATP6V0A1,TIMP2,CYP46A1,RTN4R,JADE2,ARID1B,PTPRN,CYFIP2,RASGRF1,TNK2,HIPK2,SPEN,PDE4A,SMARCD1,FECH,MEF2A,RASGRP2,MAPK6,SPTB,NDST1,CAMK2A,MAP4K4,PRKACA,ADGRL1,MARK2,NUAK1,FSCN1,PAG1,RAP1GAP,MAP2K7,GNB1,ADCYAP1R1,TNRC6C,IGSF9B,KCNK2,NFE2L1,GSK3B,APLP2,MAST2,EIF2AK1,NLK,PSMC5,GNAO1,ADD1,KHSRP,PPP…
ENSMUSG00000001248	Gramd1a	677.299	0.376041	0.0435611	8.63249	9.63992e-17						TRUE	6.91e-13	5764	844	353	0.418	0.061	GO:0048518	BP	504	positive regulation of biological process	3	LASP1,POLDIP2,CREBBP,CX3CL1,CACNA1G,MAP3K9,NFIX,MED24,FYN,SYT7,EXTL3,PHLDB1,ANK1,TIMP2,RTN4R,JADE2,ARID1B,PTPRN,CYFIP2,RASGRF1,CROCC,TNK2,HIPK2,SPEN,SMARCD1,MEF2A,MAPK6,NDST1,CAMK2A,MAP4K4,PRKACA,ADGRL1,MARK2,FSCN1,PAG1,MAP2K7,ADCYAP1R1,TNRC6C,EPB41L2,SRCAP,IGSF9B,KCNK2,NFE2L1,GSK3B,PSMC5,ADD1,KHSRP,PPP1R13B,FUS,YPEL3,AGO1,WAC,HSP90AB1,ABL1,STX1B,PALM,SMARCB1,RASD2,MYH9,CACNA1I,CHGA,ACIN1,CPNE6,E…
ENSMUSG00000013089	Etv5	1471.72	0.436106	0.0506181	8.61562	1.11063e-16						TRUE	9.77e-13	440	844	59	0.07	0.134	GO:0007409	BP	504	axonogenesis	8	CELSR3,FYN,RTN4R,SPTB,MARK2,CRMP1,RAP1GAP,GSK3B,HSP90AB1,ABL1,NEFH,NUMBL,PTPRS,RAB3A,COBL,LIMK1,CXCL12,UNC5A,PLXNA1,FOXP1,TRAK2,EFNB2,OLFM1,MAP1B,PTPRA,TBR1,STXBP1,MAPK8IP3,ARHGDIA,CACNA1A,APP,ANK3,THY1,UCHL1,EPHB1,TIAM1,AUTS2,SPTBN4,BRSK1,NFASC,SLITRK5,GFRA2,LINGO1,ROBO1,LRRN2,DAG1,DAB1,BAIAP2,GRIN1,DSCAML1,ULK1,ADGRB1,TRAK1,CNTN2,SLIT3,NLGN3,EVL,SYNGAP1,SZT2
ENSMUSG00000029438	Bcl7a	818.587	0.551693	0.064097	8.60716	1.18886e-16						TRUE	2.33e-12	942	844	94	0.111	0.1	GO:0007417	BP	504	central nervous system development	5	FYN,TIMP2,RTN4R,GBA2,NDST1,CIC,GSK3B,GNAO1,HSP90AB1,ABL1,SEZ6L,SNPH,SLC32A1,SLC17A7,NUMBL,PTPRS,OGDH,CXCL12,ASIC2,KAT2A,CNTNAP1,PPP1R9B,YWHAE,ZBTB16,PITPNM1,ARSB,FOXP1,CHD5,GNPAT,HPCAL4,ARID1A,SATB2,CLU,NPY,LRP1,MBOAT7,KCNC1,KIF1A,GFAP,SLC6A11,WASF3,IL6ST,FAIM2,TBR1,DAB2IP,HNRNPD,MAPK8IP3,SMARCC2,CACNA1A,APP,DAAM2,TTBK1,INA,JAKMIP1,NRGN,EPHB1,SKI,SPTBN4,DLC1,SLITRK5,NAV2,C2CD3,ARF4,CEP120,ROBO1,D…
ENSMUSG00000037855	Zfp365	5932.94	0.361731	0.0420437	8.60368	1.21844e-16						TRUE	2.46e-12	3656	844	247	0.293	0.068	GO:0065008	BP	504	regulation of biological quality	3	CREBBP,CX3CL1,CACNA1G,ARHGAP44,SYN1,NISCH,FYN,SYT7,CCDC88C,ATP6V0A1,RTN4R,GOPC,PTPRN,RASGRF1,CROCC,HIPK2,SPTB,CAMK2A,MAP4K4,PRKACA,ADGRL1,MARK2,MAP2K7,GNB1,ADCYAP1R1,IGSF9B,KCNK2,NFE2L1,GSK3B,EIF2AK1,NLK,ADD1,KHSRP,PPP1R13B,LZTS3,RPH3A,MAEA,DLD,JPH4,HSP90AB1,ABL1,STX1B,HCN2,PALM,SMARCB1,SYNGR1,MYH9,CACNA1I,TRIM9,CHGA,ACIN1,RIMS4,HRH3,CHRNA4,SNPH,TM9SF4,SLC32A1,TBL1X,SYP,SLC17A7,ATP1A3,PTPRS,CACNG…
ENSMUSG00000029223	Uchl1	3025.85	0.650177	0.0756085	8.59926	1.25918e-16						TRUE	2.49e-12	4270	844	278	0.329	0.065	GO:0048869	BP	504	cellular developmental process	3	POLDIP2,FKBP4,CREBBP,CX3CL1,ARHGAP44,SYN1,CELSR3,FYN,PHLDB1,TIMP2,RTN4R,JADE2,GOPC,ARID1B,CYFIP2,RASGRF1,TNK2,HIPK2,SPEN,MEF2A,SDK2,KCNAB2,MAPK6,SPTB,GBA2,CAMK2A,MAP4K4,PRKACA,SPEG,MARK2,CRMP1,NUAK1,RAP1GAP,ADCYAP1R1,TNRC6C,RUNX1T1,NFE2L1,GSK3B,MAST2,EIF2AK1,GNAO1,ADD1,LZTS3,YPEL3,MAEA,TNRC6A,DLD,AGO1,HSP90AB1,ABL1,STX1B,PALM,SMARCB1,NEFH,MYH9,ACIN1,CPNE6,NDRG3,SNPH,FLT1,IKBKB,STMN2,NEFM,CLPTM1,N…
ENSMUSG00000033697	Arhgap39	707.268	0.524641	0.061072	8.59054	1.35468e-16						TRUE	4.2e-12	4088	844	268	0.318	0.066	GO:0030154	BP	504	cell differentiation	4	FKBP4,CREBBP,CX3CL1,ARHGAP44,SYN1,CELSR3,FYN,PHLDB1,TIMP2,RTN4R,JADE2,GOPC,ARID1B,CYFIP2,RASGRF1,TNK2,HIPK2,SPEN,MEF2A,SDK2,KCNAB2,MAPK6,SPTB,GBA2,CAMK2A,MAP4K4,PRKACA,SPEG,MARK2,CRMP1,RAP1GAP,ADCYAP1R1,TNRC6C,RUNX1T1,NFE2L1,GSK3B,MAST2,EIF2AK1,GNAO1,ADD1,LZTS3,MAEA,TNRC6A,DLD,AGO1,HSP90AB1,ABL1,STX1B,SMARCB1,NEFH,MYH9,ACIN1,CPNE6,NDRG3,SNPH,FLT1,IKBKB,STMN2,NEFM,CLPTM1,NUMBL,CLIP3,PTPRS,CACNG7,R…
ENSMUSG00000023011	Faim2	2449.38	0.54726	0.0637756	8.58102	1.46749e-16						TRUE	7.04e-12	11560	844	602	0.713	0.052	GO:0050789	BP	504	regulation of biological process	2	LASP1,POLDIP2,FKBP4,CREBBP,CX3CL1,CACNA1G,MAP3K9,ARHGAP44,SYN1,CELSR3,NFIX,MED24,RHOBTB2,NISCH,FYN,TSPAN9,SYT7,GABRA3,EXTL3,CCDC88C,PHLDB1,ANK1,ATP6V0A1,TIMP2,RTN4R,JADE2,GOPC,ARID1B,PTPRN,CYFIP2,RASGRF1,CROCC,RIMBP2,TNK2,HIPK2,SPEN,PDE4A,SMARCD1,KDM4A,MEF2A,RASGRP2,KCNAB2,MAPK6,SPTB,NDST1,CAMK2A,MAP4K4,PRKACA,ADGRL1,SPEG,MARK2,CRMP1,PPP2R2C,SNCB,NUAK1,EIF4G3,FSCN1,BAZ2A,PAG1,RAP1GAP,MAP2K7,GNB1,…
ENSMUSG00000054728	Phactr1	5130.22	0.331314	0.0386127	8.58045	1.47064e-16						TRUE	1.01e-11	1235	844	111	0.132	0.09	GO:0007010	BP	504	cytoskeleton organization	5	FKBP4,CX3CL1,ARHGAP44,NISCH,CCDC88C,PHLDB1,ANK1,TMSB10,CROCC,MEF2A,SPTB,MARK2,CRMP1,FSCN1,EPB41L2,GSK3B,MAST2,ADD1,MAEA,ABL1,ABLIM1,MAST3,PALM,NEFH,MYH9,CORO2B,IKBKB,STMN2,NEFM,TUBB4A,CLIP3,MAST1,COBL,LIMK1,TESK1,CXCL12,PFN1,KAT2A,CNTNAP1,PPP1R9B,ARHGEF17,CORO1C,PHACTR1,DBN1,FOXP1,MAP7D1,DNAL1,IQSEC3,CIT,LRP1,PREX1,IQSEC2,PACSIN1,CEP250,TUBA4A,HIP1,CAMSAP1,GFAP,DIAPH1,MAP1B,ARHGEF11,WASF3,NAV1,RA…
ENSMUSG00000102918	Pcdhgc3	907.804	0.592189	0.0690835	8.57207	1.57733e-16						TRUE	3.49e-11	6029	844	358	0.424	0.059	GO:0007165	BP	504	signal transduction	4	LASP1,FKBP4,CREBBP,CX3CL1,MAP3K9,ARHGAP44,CELSR3,MED24,RHOBTB2,NISCH,FYN,TSPAN9,GABRA3,EXTL3,CCDC88C,ANK1,ATP6V0A1,TIMP2,RTN4R,JADE2,PTPRN,CYFIP2,RASGRF1,TNK2,HIPK2,SPEN,PDE4A,MEF2A,RASGRP2,MAPK6,SPTB,NDST1,CAMK2A,MAP4K4,PRKACA,ADGRL1,MARK2,NUAK1,FSCN1,PAG1,RAP1GAP,MAP2K7,GNB1,ADCYAP1R1,TNRC6C,IGSF9B,KCNK2,GSK3B,APLP2,MAST2,NLK,GNAO1,ADD1,PPP1R13B,CHGB,TNRC6A,PITPNM2,JPH4,AGO1,HIVEP1,HSP90AB1,ABL…
ENSMUSG00000018076	Med13l	2097.2	0.397177	0.0463658	8.56616	1.65566e-16						TRUE	4.71e-11	7414	844	421	0.499	0.057	GO:0032501	BP	504	multicellular organismal process	2	FKBP4,CREBBP,CX3CL1,CACNA1G,ARHGAP44,SYN1,CELSR3,MED24,NISCH,FYN,SYT7,PHLDB1,TIMP2,CYP46A1,RTN4R,JADE2,GOPC,ARID1B,PTPRN,CYFIP2,RASGRF1,CROCC,HIPK2,SPEN,PDE4A,SMARCD1,MEF2A,SDK2,KCNAB2,MAPK6,SPTB,GBA2,NDST1,CAMK2A,MAP4K4,PRKACA,ADGRL1,SPEG,MARK2,CRMP1,SDHA,RAP1GAP,GNB1,ADCYAP1R1,TNRC6C,CIC,IGSF9B,KCNK2,NFE2L1,GSK3B,MAST2,EIF2AK1,GNAO1,ADD1,KHSRP,LZTS3,NUDC,MAEA,TNRC6A,DLD,JPH4,AGO1,HIVEP1,HSP90AB…
ENSMUSG00000051391	Ywhag	8514.88	0.420001	0.0491257	8.54952	1.90744e-16						TRUE	7.08e-11	569	844	65	0.077	0.114	GO:1905114	BP	504	cell surface receptor signaling pathway involved in cell-cell signaling	6	CELSR3,CCDC88C,CAMK2A,MARK2,GNB1,TNRC6C,IGSF9B,GSK3B,NLK,GNAO1,TNRC6A,AGO1,ABL1,STX1B,CHRNA4,TBL1X,TSC2,SLC17A7,AES,GRIK5,STX1A,RAPGEF1,PFN1,MPP2,CPE,CUX2,MAPK14,SNX3,EGR1,LRP1,AGO2,SMARCA4,DLG4,RAC1,DAB2IP,PRICKLE1,IGFBP4,APP,CELSR2,DAAM2,GRIA1,TIAM1,SKI,SHANK1,PRICKLE2,WNK2,SMAD3,GPRC5B,CACNB3,CTNND2,NLGN2,BAIAP2,GRIN1,ATP6V0C,FAM53B,NLGN3,SULF2,AP2A1,DACT3,LDB1,CSNK2B,CSNK1E,DDX3X,PPP3R1,SHANK3
ENSMUSG00000030213	Atf7ip	860.958	0.581765	0.0682344	8.52597	2.32549e-16						TRUE	7.24e-11	2598	844	186	0.22	0.072	GO:0009653	BP	504	anatomical structure morphogenesis	3	POLDIP2,CREBBP,CX3CL1,ARHGAP44,CELSR3,FYN,PHLDB1,RTN4R,JADE2,CYFIP2,HIPK2,MEF2A,SDK2,SPTB,NDST1,CAMK2A,MAP4K4,MARK2,CRMP1,FSCN1,RAP1GAP,NFE2L1,GSK3B,GNAO1,ADD1,LZTS3,DLD,AGO1,HSP90AB1,ABL1,ABLIM1,PALM,NEFH,MYH9,CPNE6,FLT1,TSC2,IKBKB,AES,NUMBL,APLP1,PTPRS,CACNG7,RAB3A,COBL,LIMK1,CXCL12,SH3PXD2A,ZMIZ1,PFN1,KAT2A,CNTNAP1,HDAC5,CPE,ZBTB16,CORO1C,CUX2,MAPK14,SOBP,SPARC,FGF1,UNC5A,PLXNA1,FOXP1,IGFBP5,T…
ENSMUSG00000021285	Ppp1r13b	560.031	0.413657	0.0485209	8.52534	2.33181e-16						TRUE	7.62e-11	286	844	43	0.051	0.15	GO:0050890	BP	504	cognition	5	FYN,RASGRF1,CIC,KCNK2,JPH4,HRH3,CHRNA4,SLC17A7,CRTC1,KAT2A,PPP1R9B,NRXN2,CUX2,SOBP,KMT2A,SLC8A2,CCND2,SLC12A5,THRA,DLG4,TBR1,ACTR2,APP,TTBK1,JAKMIP1,JPH3,NRGN,GRIA1,BRSK1,SHANK1,SHANK2,MAP1A,ARF4,CHRM1,SYNPO,GRIN1,CNTN2,PRKAR1B,NLGN3,SYNGAP1,ARC,SHANK3,KMT2B
ENSMUSG00000034818	Celf5	1060.9	0.648097	0.0760253	8.52476	2.33702e-16						TRUE	1.01e-10	588	844	66	0.078	0.112	GO:0007610	BP	504	behavior	2	FYN,RASGRF1,HIPK2,CIC,KCNK2,GNAO1,JPH4,ZDHHC8,SEZ6L,RASD2,CHRNA4,SLC17A7,CRTC1,DNM1,APBA1,CXCL12,KAT2A,PPP1R9B,WFS1,NRXN2,CUX2,SOBP,FOXP1,KMT2A,SLC8A2,CCND2,NPY,SLC12A5,THRA,DLG4,TBR1,ACTR2,CACNA1A,APP,TTBK1,GJA1,JPH3,NRGN,UCHL1,GRIA1,SPTBN4,BRSK1,SHANK1,SHANK2,SLITRK5,NAV2,MAP1A,ARF4,NLGN2,GAA,SYNPO,DAB1,SEZ6L2,GRIN1,KCNJ10,CNTN2,CEND1,PRKAR1B,NLGN3,MAFG,SYNGAP1,ARC,DCTN1,ETV5,SHANK3,KMT2B
ENSMUSG00000021061	Sptb	2580.83	0.373375	0.0438009	8.52437	2.33833e-16						TRUE	2.15e-10	12170	844	620	0.735	0.051	GO:0065007	BP	504	biological regulation	2	LASP1,POLDIP2,FKBP4,CREBBP,CX3CL1,CACNA1G,MAP3K9,ARHGAP44,SYN1,CELSR3,NFIX,MED24,RHOBTB2,NISCH,FYN,TSPAN9,SYT7,GABRA3,EXTL3,CCDC88C,PHLDB1,ANK1,ATP6V0A1,TIMP2,RTN4R,JADE2,GOPC,ARID1B,PTPRN,CYFIP2,RASGRF1,CROCC,RIMBP2,TNK2,HIPK2,SPEN,PDE4A,SMARCD1,KDM4A,MEF2A,RASGRP2,KCNAB2,MAPK6,SPTB,NDST1,CAMK2A,MAP4K4,PRKACA,ADGRL1,SPEG,MARK2,CRMP1,PPP2R2C,SNCB,NUAK1,EIF4G3,FSCN1,BAZ2A,PAG1,RAP1GAP,MAP2K7,GNB1,…
ENSMUSG00000028458	Tesk1	618.587	0.689867	0.0811154	8.50476	2.75449e-16						TRUE	2.43e-10	134	844	28	0.033	0.209	GO:0048813	BP	504	dendrite morphogenesis	8	ARHGAP44,FYN,MEF2A,CAMK2A,GSK3B,LZTS3,CUX2,TRAK2,DLG4,ACTR2,MINK1,CACNA1A,CELSR2,FARP1,EPHB1,TIAM1,SHANK1,SLITRK5,CTNND2,MAP6,CFL1,BAIAP2,GRIN1,TRAK1,NLGN3,ARC,SHANK3,SRCIN1
ENSMUSG00000034341	Wbp2	1484.04	0.819963	0.0964448	8.50189	2.81574e-16						TRUE	2.9e-10	53	844	18	0.021	0.34	GO:0048168	BP	504	regulation of neuronal synaptic plasticity	7	RASGRF1,CAMK2A,SYNGR1,SYP,RAB3A,DBN1,KMT2A,SLC8A2,DLG4,APP,JPH3,SYNPO,GRIN1,KCNJ10,CNTN2,SYNGAP1,ARC,SHANK3
ENSMUSG00000033955	Tnks1bp1	844.418	0.396629	0.0466579	8.50078	2.83496e-16						TRUE	3.65e-10	453	844	55	0.065	0.121	GO:0022604	BP	504	regulation of cell morphogenesis	5	ARHGAP44,FYN,RTN4R,MARK2,GSK3B,LZTS3,ABL1,PALM,MYH9,CPNE6,PTPRS,CACNG7,LIMK1,CXCL12,CORO1C,CUX2,SPARC,PLXNA1,TRAK2,BCL11A,PREX1,OLFM1,CAMSAP1,DIAPH1,MAP1B,DLG4,WASF3,RAC1,TBR1,ACTR2,ARHGDIA,CACNA1A,SYT2,TTBK1,GNA12,THY1,TIAM1,DMTN,BRSK1,DLC1,LINGO1,ROBO1,CFL1,DAG1,DAB1,BAIAP2,GRIN1,TRAK1,CNTN2,NLGN3,SYNGAP1,ARC,CSNK1E,SHANK3,SRCIN1
ENSMUSG00000032329	Hmg20a	849.475	0.344501	0.0406483	8.47518	3.52387e-16						TRUE	4.35e-10	167	844	31	0.037	0.186	GO:0050803	BP	504	regulation of synapse structure or activity	4	ARHGAP44,FYN,ADGRL1,LZTS3,ABL1,STX1B,ASIC2,CUX2,ADGRB2,FLRT1,LRRC4B,DAB2IP,ACTR2,APP,EPHB1,TIAM1,CLSTN2,SLITRK5,LRTM2,NLGN2,CFL1,BAIAP2,GRIN1,ADGRB1,NLGN3,SYNGAP1,ARC,DCTN1,ETV5,SHANK3,SRCIN1
ENSMUSG00000060206	Zfp462	1009.58	0.469773	0.0554327	8.47466	3.53008e-16						TRUE	4.49e-10	128	844	27	0.032	0.211	GO:0099504	BP	504	synaptic vesicle cycle	5	SYN1,SYT7,RPH3A,STX1B,TRIM9,RIMS4,SNPH,SLC32A1,SYP,SLC17A7,RAB3A,GRIK5,STX1A,DNM1,PACSIN1,STXBP1,PREPL,CACNA1A,SYT2,BRSK1,PRRT2,CPLX1,NLGN2,PIP5K1C,NLGN3,ITSN1,VAMP2
ENSMUSG00000028782	Adgrb2	3764.34	0.466034	0.0550647	8.46338	3.87843e-16						TRUE	5.25e-10	4965	844	302	0.358	0.061	GO:0006810	BP	504	transport	4	LASP1,FKBP4,CX3CL1,CACNA1G,ARHGAP44,SYN1,NISCH,FYN,SLC6A7,SYT7,GABRA3,CCDC88C,ANK1,ATP6V0A1,TIMP2,GOPC,PTPRN,CYFIP2,RASGRF1,TNK2,MEF2A,KCNAB2,SPTB,CAMK2A,MAP4K4,PRKACA,ADCYAP1R1,OSBPL6,KCNK2,GSK3B,APLP2,EIF2AK1,GNAO1,ADD1,KHSRP,PPP1R13B,RPH3A,PITPNM2,PITPNM3,JPH4,HSP90AB1,ABL1,STX1B,CBARP,HCN2,NEFH,SYNGR1,MYH9,CACNA1I,PMM1,TRIM9,CHGA,CPNE6,RIMS4,HRH3,CHRNA4,SNPH,TM9SF4,SLC32A1,SYP,MGRN1,PSMD7,TSC…
ENSMUSG00000032589	Bsn	8149.99	0.584652	0.0691498	8.45486	4.16132e-16						TRUE	5.25e-10	2014	844	151	0.179	0.075	GO:2000026	BP	504	regulation of multicellular organismal development	4	FKBP4,CREBBP,CX3CL1,ARHGAP44,CELSR3,FYN,PHLDB1,TIMP2,RTN4R,JADE2,HIPK2,SPEN,MAPK6,MAP4K4,ADGRL1,MARK2,CRMP1,RAP1GAP,TNRC6C,KCNK2,GSK3B,ADD1,LZTS3,TNRC6A,AGO1,ABL1,STX1B,ACIN1,CPNE6,FLT1,IKBKB,STMN2,CLPTM1,NUMBL,PTPRS,CACNG7,CRTC1,COBL,LIMK1,NCS1,RAPGEF1,CXCL12,ZMIZ1,PFN1,ASIC2,KAT2A,HDAC5,ZBTB16,CUX2,MAPK14,SNX3,SPARC,ARSB,DROSHA,FGF1,DBN1,PLXNA1,FOXP1,TRAK2,KMT2A,BCL11A,EGR1,ADGRB2,LRP1,AGO2,PRE…
ENSMUSG00000034300	Fam53c	542.45	0.566524	0.0671047	8.44239	4.61779e-16						TRUE	5.38e-10	77	844	21	0.025	0.273	GO:0106027	BP	504	neuron projection organization	6	ARHGAP44,FYN,GSK3B,LZTS3,ATP1A3,CUX2,DLG4,ACTR2,APP,EPHB1,TIAM1,SHANK1,MAP1A,CTNND2,CFL1,BAIAP2,NLGN3,ARC,DCTN1,SHANK3,SRCIN1
ENSMUSG00000017314	Mpp2	1025.03	0.561172	0.0664866	8.44037	4.68579e-16						TRUE	6.51e-10	1173	844	102	0.121	0.087	GO:0051130	BP	504	positive regulation of cellular component organization	5	CX3CL1,FYN,PHLDB1,ANK1,CROCC,MAPK6,ADGRL1,MARK2,FSCN1,MAP2K7,GSK3B,PSMC5,ADD1,PPP1R13B,ABL1,PALM,SMARCB1,CPNE6,STMN2,CLIP3,CACNG7,CRTC1,COBL,LIMK1,DNM1,TESK1,RAPGEF1,CXCL12,PFN1,ASIC2,KAT2A,YWHAE,CORO1C,CUX2,MAPK14,SNX3,ARSB,MFN2,KMT2A,CLU,ADGRB2,HNRNPA2B1,LRP1,PREX1,PACSIN1,FLRT1,HIP1,CALY,LRRC4B,MAP1B,WBP2,DLG4,HNRNPA1,RAC1,DAB2IP,NUMA1,ACTR2,HNRNPD,MFGE8,ARHGDIA,APP,SYT2,TTBK1,HMBOX1,SURF4,ASA…
ENSMUSG00000022521	Crebbp	2028.6	0.360905	0.0427688	8.4385	4.74865e-16						TRUE	6.51e-10	3145	844	211	0.25	0.067	GO:0009966	BP	504	regulation of signal transduction	4	LASP1,CREBBP,CX3CL1,MAP3K9,ARHGAP44,RHOBTB2,FYN,TIMP2,RTN4R,CYFIP2,RASGRF1,HIPK2,PDE4A,NDST1,MAP4K4,PRKACA,NUAK1,PAG1,RAP1GAP,MAP2K7,ADCYAP1R1,IGSF9B,GSK3B,NLK,PPP1R13B,CHGB,JPH4,AGO1,HSP90AB1,ABL1,STX1B,PALM,SMARCB1,SEZ6L,RASD2,CHGA,TBL1X,SYP,FLT1,MGRN1,TSC2,IKBKB,DOT1L,AES,CLIP3,APLP1,PTPRS,CACNG7,PIK3R2,STX1A,DNM1,RAPGEF1,CXCL12,ZMIZ1,GIT1,CNTNAP1,PPP1R9B,DUSP3,YWHAE,WFS1,ARHGEF17,MADD,CUX2,MA…
ENSMUSG00000044700	Tmem201	636.95	0.587817	0.0697234	8.4307	5.06274e-16						TRUE	7.13e-10	5083	844	307	0.364	0.06	GO:0051234	BP	504	establishment of localization	3	LASP1,FKBP4,CX3CL1,CACNA1G,ARHGAP44,SYN1,NISCH,FYN,SLC6A7,SYT7,GABRA3,CCDC88C,ANK1,ATP6V0A1,TIMP2,GOPC,PTPRN,CYFIP2,RASGRF1,CROCC,TNK2,MEF2A,KCNAB2,SPTB,CAMK2A,MAP4K4,PRKACA,ADCYAP1R1,OSBPL6,KCNK2,GSK3B,APLP2,EIF2AK1,GNAO1,ADD1,KHSRP,PPP1R13B,RPH3A,PITPNM2,PITPNM3,JPH4,HSP90AB1,ABL1,STX1B,CBARP,HCN2,NEFH,SYNGR1,MYH9,CACNA1I,PMM1,TRIM9,CHGA,CPNE6,RIMS4,HRH3,CHRNA4,SNPH,TM9SF4,SLC32A1,SYP,MGRN1,PSM…
ENSMUSG00000020866	Cacna1g	1191.96	0.408622	0.0484907	8.4268	5.22014e-16						TRUE	8.79e-10	249	844	38	0.045	0.153	GO:0007611	BP	504	learning or memory	6	FYN,RASGRF1,CIC,KCNK2,JPH4,SLC17A7,CRTC1,KAT2A,PPP1R9B,NRXN2,CUX2,KMT2A,SLC8A2,CCND2,SLC12A5,THRA,DLG4,TBR1,ACTR2,APP,TTBK1,JPH3,NRGN,GRIA1,BRSK1,SHANK1,SHANK2,MAP1A,ARF4,SYNPO,GRIN1,CNTN2,PRKAR1B,NLGN3,SYNGAP1,ARC,SHANK3,KMT2B
ENSMUSG00000015749	Anp32e	976.078	0.344385	0.040923	8.41544	5.72177e-16						TRUE	9.56e-10	1781	844	137	0.162	0.077	GO:0051049	BP	504	regulation of transport	4	CX3CL1,CACNA1G,SYN1,FYN,SYT7,GOPC,RASGRF1,TNK2,MEF2A,KCNAB2,CAMK2A,MAP4K4,PRKACA,ADCYAP1R1,GSK3B,GNAO1,PPP1R13B,RPH3A,JPH4,HSP90AB1,ABL1,STX1B,CBARP,HCN2,NEFH,CACNA1I,TRIM9,CHGA,RIMS4,HRH3,CHRNA4,TM9SF4,TSC2,VPS18,SLC17A7,CLIP3,CACNG7,PIK3R2,RAB3A,GRIK5,STX1A,DNM1,NCS1,RAPGEF1,CXCL12,ASIC2,YWHAE,WFS1,MAPK14,SNX3,SELENOK,FOXP1,SLC30A3,KMT2A,CLU,CRY2,LRP1,PACSIN1,NR1D1,NUP214,PNKD,HIP1,ATF4,KCNC1,A…
ENSMUSG00000048799	Cep120	633.545	0.373315	0.0443922	8.40947	6.00453e-16						TRUE	1.07e-09	1999	844	149	0.177	0.075	GO:0016192	BP	504	vesicle-mediated transport	5	CACNA1G,ARHGAP44,SYN1,FYN,SYT7,ANK1,ATP6V0A1,TIMP2,GOPC,CYFIP2,TNK2,KCNAB2,SPTB,APLP2,EIF2AK1,RPH3A,HSP90AB1,ABL1,STX1B,CBARP,SYNGR1,MYH9,CACNA1I,TRIM9,CHGA,CPNE6,RIMS4,SNPH,TM9SF4,SYP,MGRN1,PSMD7,TSC2,VPS18,LEPROTL1,SLC17A7,CLIP3,APLP1,PIK3R2,RAB3A,GRIK5,STX1A,LIMK1,DNM1,NCS1,RAPGEF1,CORO1C,CUX2,MAPK14,SNX3,SPARC,ARSB,TRAK2,CLU,MAPK8IP1,LRP1,PACSIN1,GGA3,UBR4,EPS15L1,TUBA4A,HIP1,FCHO1,CALY,LRP3,…
ENSMUSG00000022099	Dmtn	2595.52	0.455487	0.0542465	8.3966	6.68253e-16						TRUE	1.17e-09	712	844	72	0.085	0.101	GO:0007420	BP	504	brain development	6	FYN,RTN4R,NDST1,CIC,GSK3B,GNAO1,ABL1,SEZ6L,SNPH,SLC32A1,SLC17A7,NUMBL,PTPRS,OGDH,CXCL12,KAT2A,PPP1R9B,YWHAE,PITPNM1,FOXP1,CHD5,GNPAT,ARID1A,SATB2,NPY,LRP1,MBOAT7,KCNC1,KIF1A,SLC6A11,FAIM2,TBR1,DAB2IP,HNRNPD,MAPK8IP3,SMARCC2,CACNA1A,APP,TTBK1,INA,JAKMIP1,NRGN,SKI,DLC1,SLITRK5,C2CD3,ARF4,CEP120,ROBO1,DCLK2,CDK5R2,ARNT2,DAB1,SEZ6L2,BAIAP2,GRIN1,DSCAML1,CNTN2,CEND1,RTN4RL1,NF2,BCR,SLC6A17,MBP,SZT2,NC…
ENSMUSG00000031865	Dctn1	3351.11	0.333023	0.0397067	8.38707	7.20935e-16						TRUE	1.43e-09	1757	844	135	0.16	0.077	GO:0045595	BP	504	regulation of cell differentiation	4	FKBP4,CREBBP,CX3CL1,ARHGAP44,FYN,PHLDB1,TIMP2,RTN4R,JADE2,SPEN,MEF2A,MAPK6,MAP4K4,PRKACA,MARK2,CRMP1,RAP1GAP,TNRC6C,RUNX1T1,GSK3B,ADD1,LZTS3,TNRC6A,AGO1,HSP90AB1,ABL1,STX1B,ACIN1,CPNE6,IKBKB,STMN2,CLPTM1,NUMBL,PTPRS,CACNG7,CRTC1,COBL,LIMK1,NCS1,RAPGEF1,CXCL12,SPOCK2,ZMIZ1,KAT2A,HDAC5,ZBTB16,CORO1C,CUX2,MAPK14,SNX3,ARSB,DROSHA,DBN1,PLXNA1,FOXP1,IGFBP5,TRAK2,KMT2A,BCL11A,BHLHE41,LRP1,PREX1,NCOA3,PA…
ENSMUSG00000041164	Zmiz2	831.097	0.952675	0.113619	8.38479	7.3312e-16						TRUE	1.65e-09	794	844	77	0.091	0.097	GO:0060341	BP	504	regulation of cellular localization	4	CX3CL1,SYN1,FYN,GOPC,CROCC,KCNAB2,CAMK2A,MAP4K4,PRKACA,ADCYAP1R1,EPB41L2,GSK3B,PPP1R13B,JPH4,HSP90AB1,ABL1,STX1B,NEFH,RIMS4,TM9SF4,LEPROTL1,SLC17A7,CLIP3,PIK3R2,RAB3A,GRIK5,STX1A,DNM1,PPP1R9B,YWHAE,MAPK14,SNX3,LRP1,CEP250,NR1D1,NUP214,PNKD,DIAPH1,MAP1B,REEP2,RAB11FIP5,STXBP1,NUMA1,PREPL,CACNA1A,SIDT2,ANK3,THY1,JPH3,TIAM1,KCNB1,DMTN,PCNT,BRSK1,CACNG2,SMAD3,MAP1A,CACNB3,MTCL1,CHRM1,NLGN2,YWHAG,DCLK…
ENSMUSG00000033615	Cplx1	3714.82	0.34131	0.0407793	8.36969	8.31288e-16						TRUE	1.97e-09	503	844	57	0.068	0.113	GO:0051962	BP	504	positive regulation of nervous system development	5	CX3CL1,FYN,TIMP2,JADE2,SPEN,MAPK6,ADGRL1,MARK2,CPNE6,STMN2,NUMBL,CACNG7,CRTC1,COBL,LIMK1,RAPGEF1,CXCL12,ASIC2,CUX2,SNX3,ARSB,ADGRB2,PACSIN1,FLRT1,GFAP,LRRC4B,MAP1B,DLG4,WASF3,IL6ST,DAB2IP,ACTR2,MAPK8IP3,ARHGDIA,APP,SYT2,TTBK1,EPHB1,TIAM1,CLSTN2,SHANK1,SLITRK5,LRTM2,GPRC5B,ROBO1,NLGN2,DAG1,DAB1,BAIAP2,ADGRB1,TRAK1,NLGN3,AP2A1,NCKIPSD,CSNK1E,ETV5,SHANK3
ENSMUSG00000069601	Ank3	10162.2	0.294129	0.0351568	8.3662	8.54048e-16						TRUE	2.01e-09	891	844	83	0.098	0.093	GO:0044087	BP	504	regulation of cellular component biogenesis	3	FKBP4,CX3CL1,PHLDB1,CROCC,SPTB,PRKACA,ADGRL1,FSCN1,RAP1GAP,GSK3B,PSMC5,ADD1,ABL1,STX1B,PALM,TRIM9,CHGA,VPS18,IKBKB,STMN2,TUBB4A,CLIP3,COBL,STX1A,LIMK1,TESK1,RAPGEF1,PFN1,ASIC2,KAT2A,CORO1C,CUX2,CLU,ADGRB2,PREX1,THRA,FLRT1,CAMSAP1,GFAP,LRRC4B,TBC1D14,RAC1,DAB2IP,STXBP1,NUMA1,ACTR2,TTBK1,GJA1,ASAP1,THY1,EPHB1,CLSTN2,AUTS2,DMTN,SPTBN4,SHANK1,DLC1,SLITRK5,LRTM2,PIP4K2C,SMAD3,PRRT2,ATXN2L,CEP120,LDB2,…
ENSMUSG00000015944	Gatsl2	1128.6	0.503605	0.0602179	8.36304	8.75005e-16						TRUE	2.21e-09	2021	844	149	0.177	0.074	GO:0051649	BP	504	establishment of localization in cell	4	CX3CL1,ARHGAP44,SYN1,FYN,SYT7,CCDC88C,ANK1,GOPC,PTPRN,SPTB,CAMK2A,MAP4K4,PRKACA,ADCYAP1R1,GSK3B,PPP1R13B,RPH3A,JPH4,HSP90AB1,ABL1,STX1B,NEFH,SYNGR1,MYH9,PMM1,TRIM9,CHGA,RIMS4,HRH3,SNPH,TM9SF4,SLC32A1,SYP,MGRN1,TSC2,VPS18,LEPROTL1,SLC17A7,RPS16,PIK3R2,RAB3A,GRIK5,STX1A,DNM1,APBA1,CASC3,YWHAE,NRXN2,MAPK14,SNX3,TRAK2,MFN2,GNPAT,IPO13,CLU,CRY2,HNRNPA2B1,PACSIN1,GGA3,NR1D1,NUP214,PNKD,HIP1,KIF1A,CALY,…
ENSMUSG00000034902	Pip5k1c	3596.58	0.502738	0.0601573	8.35706	9.18091e-16						TRUE	2.53e-09	2600	844	180	0.213	0.069	GO:0008104	BP	504	protein localization	4	CX3CL1,ARHGAP44,CELSR3,FYN,SYT7,ANK1,ATP6V0A1,GOPC,PTPRN,CROCC,KCNAB2,MAP4K4,EPB41L2,GSK3B,PPP1R13B,RPH3A,HSP90AB1,ABL1,STX1B,PALM,SYNGR1,MYH9,PMM1,TM9SF4,TSC2,VPS18,IKBKB,LEPROTL1,SGTA,RPS16,CLIP3,PIK3R2,RAB3A,GRIK5,STX1A,TESK1,APBA1,CASC3,ASIC2,CNTNAP1,PPP1R9B,YWHAE,CPE,ZBTB16,NRXN2,TRIM3,PITPNM1,CORO1C,MAPK14,SNX3,IK,DBN1,SELENOK,FOXP1,TRAK2,DHCR24,MFN2,GNPAT,TSNAX,IPO13,MXI1,CLU,CRY2,HNRNPA2B…
ENSMUSG00000007207	Stx1a	2021.54	0.764109	0.0914407	8.35634	9.19025e-16						TRUE	2.7e-09	236	844	36	0.043	0.153	GO:0006836	BP	504	neurotransmitter transport	5	SYN1,SLC6A7,SYT7,CAMK2A,RPH3A,STX1B,TRIM9,RIMS4,HRH3,SNPH,SLC32A1,SLC17A7,RAB3A,GRIK5,STX1A,APBA1,NRXN2,SLC38A1,SLC36A1,PNKD,GFAP,SLC6A11,STXBP1,PREPL,CACNA1A,SYT2,ARL6IP5,BRSK1,PRRT2,CPLX1,SLC25A22,KCNJ10,PIP5K1C,SLC6A17,VAMP2,PRAF2
ENSMUSG00000021071	Trim9	2613.57	0.47523	0.0568698	8.35646	9.19025e-16						TRUE	3.92e-09	9017	844	482	0.571	0.053	GO:0050896	BP	504	response to stimulus	2	LASP1,FKBP4,CREBBP,CX3CL1,CACNA1G,MAP3K9,ARHGAP44,CELSR3,MED24,RHOBTB2,NISCH,FYN,TSPAN9,SYT7,GABRA3,EXTL3,CCDC88C,ANK1,ATP6V0A1,TIMP2,CYP46A1,RTN4R,JADE2,ARID1B,PTPRN,CYFIP2,RASGRF1,TNK2,HIPK2,SPEN,PDE4A,SMARCD1,FECH,MEF2A,RASGRP2,KCNAB2,MAPK6,SPTB,NDST1,CAMK2A,MAP4K4,PRKACA,ADGRL1,MARK2,CRMP1,SNCB,NUAK1,FSCN1,PAG1,RAP1GAP,MAP2K7,GNB1,ADCYAP1R1,TNRC6C,IGSF9B,KCNK2,NFE2L1,GSK3B,APLP2,MAST2,EIF2AK1…
ENSMUSG00000026443	Lrrn2	485.197	0.706802	0.084729	8.34191	1.02788e-15						TRUE	3.92e-09	2672	844	183	0.217	0.068	GO:0032879	BP	504	regulation of localization	3	CX3CL1,CACNA1G,SYN1,CELSR3,NISCH,FYN,SYT7,GOPC,RASGRF1,CROCC,TNK2,MEF2A,KCNAB2,CAMK2A,MAP4K4,PRKACA,ADCYAP1R1,EPB41L2,GSK3B,GNAO1,PPP1R13B,RPH3A,JPH4,HSP90AB1,ABL1,STX1B,CBARP,HCN2,NEFH,CACNA1I,TRIM9,CHGA,RIMS4,HRH3,CHRNA4,TM9SF4,FLT1,TSC2,VPS18,LEPROTL1,SLC17A7,CLIP3,CACNG7,PIK3R2,RAB3A,GRIK5,STX1A,DNM1,NCS1,TESK1,RAPGEF1,CXCL12,SPOCK2,PFN1,ASIC2,PPP1R9B,HDAC5,YWHAE,WFS1,CORO1C,MAPK14,SNX3,SPARC…
ENSMUSG00000022602	Arc	2092.54	1.37057	0.164674	8.32295	1.20337e-15						TRUE	4.79e-09	2565	844	177	0.21	0.069	GO:0050793	BP	504	regulation of developmental process	3	FKBP4,CREBBP,CX3CL1,ARHGAP44,CELSR3,FYN,PHLDB1,TIMP2,RTN4R,JADE2,HIPK2,SPEN,MEF2A,MAPK6,MAP4K4,PRKACA,ADGRL1,MARK2,CRMP1,NUAK1,RAP1GAP,TNRC6C,RUNX1T1,KCNK2,GSK3B,ADD1,LZTS3,YPEL3,TNRC6A,AGO1,HSP90AB1,ABL1,STX1B,PALM,MYH9,ACIN1,CPNE6,FLT1,IKBKB,STMN2,CLPTM1,NUMBL,PTPRS,CACNG7,CRTC1,COBL,LIMK1,NCS1,RAPGEF1,CXCL12,SPOCK2,ZMIZ1,PFN1,RAI1,ASIC2,KAT2A,HDAC5,ZBTB16,CORO1C,CUX2,MAPK14,SNX3,SPARC,ARSB,DRO…
ENSMUSG00000000631	Myo18a	2338.2	0.281822	0.0339381	8.30402	1.40455e-15						TRUE	5.15e-09	133	844	26	0.031	0.195	GO:0099003	BP	504	vesicle-mediated transport in synapse	6	SYN1,SYT7,RPH3A,STX1B,TRIM9,RIMS4,SNPH,SYP,SLC17A7,RAB3A,GRIK5,STX1A,DNM1,PACSIN1,STXBP1,PREPL,CACNA1A,SYT2,PRRT2,CPLX1,NLGN2,CNIH2,PIP5K1C,NLGN3,ITSN1,VAMP2
ENSMUSG00000061353	Cxcl12	490.733	0.604141	0.0727683	8.30226	1.42193e-15						TRUE	5.44e-09	754	844	73	0.086	0.097	GO:0060322	BP	504	head development	4	FYN,RTN4R,NDST1,CIC,GSK3B,GNAO1,ABL1,SEZ6L,SNPH,SLC32A1,SLC17A7,NUMBL,PTPRS,OGDH,CXCL12,KAT2A,PPP1R9B,YWHAE,PITPNM1,FOXP1,CHD5,GNPAT,ARID1A,SATB2,NPY,LRP1,MBOAT7,KCNC1,KIF1A,SLC6A11,FAIM2,TBR1,DAB2IP,HNRNPD,MAPK8IP3,SMARCC2,CACNA1A,APP,TTBK1,INA,JAKMIP1,NRGN,SKI,DLC1,SLITRK5,ANKRD11,C2CD3,ARF4,CEP120,ROBO1,DCLK2,CDK5R2,ARNT2,DAB1,SEZ6L2,BAIAP2,GRIN1,DSCAML1,CNTN2,CEND1,RTN4RL1,NF2,BCR,SLC6A17,MBP…
ENSMUSG00000026797	Stxbp1	6825.45	0.435731	0.0524875	8.30162	1.42599e-15						TRUE	6.25e-09	2957	844	197	0.233	0.067	GO:0051239	BP	504	regulation of multicellular organismal process	3	FKBP4,CREBBP,CX3CL1,CACNA1G,ARHGAP44,CELSR3,FYN,SYT7,PHLDB1,TIMP2,RTN4R,JADE2,HIPK2,SPEN,MEF2A,MAPK6,MAP4K4,PRKACA,ADGRL1,MARK2,CRMP1,RAP1GAP,TNRC6C,IGSF9B,KCNK2,GSK3B,MAST2,GNAO1,ADD1,KHSRP,LZTS3,TNRC6A,JPH4,AGO1,HSP90AB1,ABL1,STX1B,CHGA,ACIN1,CPNE6,FLT1,IKBKB,STMN2,CLPTM1,NUMBL,ATP1A3,PTPRS,CACNG7,CRTC1,COBL,STX1A,LIMK1,NCS1,RAPGEF1,CXCL12,ZMIZ1,PFN1,RAI1,ASIC2,KAT2A,HDAC5,YWHAE,ZBTB16,CORO1C,C…
ENSMUSG00000042724	Map3k9	1153.73	0.460912	0.0555622	8.29542	1.49858e-15						TRUE	6.61e-09	88	844	21	0.025	0.239	GO:0060996	BP	504	dendritic spine development	8	ARHGAP44,ARID1B,MAPK6,LZTS3,PTPRS,CUX2,SLC12A5,DLG4,ACTR2,ASAP1,EPHB1,TIAM1,SHANK1,ARF4,CTNND2,CFL1,BAIAP2,NLGN3,ARC,SHANK3,SRCIN1
ENSMUSG00000062661	Ncs1	2999.34	0.41427	0.049953	8.29319	1.51933e-15						TRUE	6.86e-09	3116	844	205	0.243	0.066	GO:0070887	BP	504	cellular response to chemical stimulus	4	FKBP4,CREBBP,CX3CL1,MED24,FYN,EXTL3,ATP6V0A1,CYP46A1,RTN4R,ARID1B,PTPRN,CYFIP2,HIPK2,PDE4A,SMARCD1,FECH,MEF2A,RASGRP2,MAPK6,NDST1,CAMK2A,MAP4K4,PRKACA,FSCN1,RAP1GAP,GNB1,KCNK2,NFE2L1,GSK3B,NLK,ADD1,KHSRP,FUS,AGO1,HSP90AB1,ABL1,HNRNPM,HCN2,SMARCB1,NEFH,SYNGR1,ZC3H7B,PMM1,CHGA,CPNE6,CHRNA4,SYP,FLT1,TSC2,IKBKB,STMN2,SNRNP70,RPS16,NUMBL,CLIP3,APLP1,ATP1A3,PIK3R2,GRIK5,STX1A,RAPGEF1,CXCL12,SPOCK2,PFN1…
ENSMUSG00000034275	Igsf9b	779.099	0.537312	0.0648109	8.29046	1.55079e-15						TRUE	7.29e-09	269	844	38	0.045	0.141	GO:0010769	BP	504	regulation of cell morphogenesis involved in differentiation	6	ARHGAP44,RTN4R,MARK2,GSK3B,LZTS3,ABL1,PTPRS,LIMK1,CXCL12,CORO1C,CUX2,PLXNA1,TRAK2,PREX1,OLFM1,MAP1B,RAC1,TBR1,ACTR2,ARHGDIA,CACNA1A,THY1,TIAM1,DMTN,BRSK1,LINGO1,ROBO1,CFL1,DAB1,BAIAP2,GRIN1,TRAK1,CNTN2,NLGN3,SYNGAP1,ARC,SHANK3,SRCIN1
ENSMUSG00000038026	Kcnj9	1212.91	0.370321	0.0447843	8.26899	1.82993e-15						TRUE	1.16e-08	138	844	26	0.031	0.188	GO:0050806	BP	504	positive regulation of synaptic transmission	5	IGSF9B,ABL1,STX1B,CRTC1,STX1A,MPP2,CUX2,SLC8A2,TSHZ3,GFAP,DLG4,STXBP1,APP,NRGN,CLSTN2,SHANK1,SHANK2,CACNB3,NLGN2,KCTD13,BAIAP2,GRIN1,NLGN3,ARC,VAMP2,SHANK3
ENSMUSG00000041530	Ago1	1059.65	0.423077	0.0511727	8.26762	1.84211e-15						TRUE	1.2e-08	109	844	23	0.027	0.211	GO:0017156	BP	504	calcium ion regulated exocytosis	6	CACNA1G,SYN1,SYT7,RPH3A,STX1B,CBARP,CACNA1I,TRIM9,RIMS4,SNPH,RAB3A,GRIK5,STX1A,STXBP1,PREPL,CACNA1A,SYT2,KCNB1,PRRT2,CPLX1,CDK5R2,PIP5K1C,VAMP2
ENSMUSG00000044550	Tceal3	629.081	0.514319	0.0623769	8.24534	2.20377e-15						TRUE	1.25e-08	4097	844	253	0.3	0.062	GO:0036211	BP	504	protein modification process	3	FKBP4,CREBBP,CX3CL1,MAP3K9,PIGQ,CELSR3,MED24,FYN,EXTL3,CCDC88C,TIMP2,RTN4R,JADE2,PTPRN,RASGRF1,TNK2,HIPK2,KDM4A,MEF2A,MAPK6,SPTB,NDST1,CAMK2A,MAP4K4,PRKACA,SPEG,MARK2,PPP2R2C,NUAK1,BAZ2A,MAP2K7,SRCAP,GSK3B,APLP2,WBP11,MAST2,EIF2AK1,NLK,PSMC5,CHGB,MAEA,DLD,WAC,HSP90AB1,ABL1,MAST3,ZDHHC8,SMARCB1,CABIN1,RASD2,PMM1,TRIM9,RNF24,TBL1X,FLT1,MGRN1,PSMD7,TSC2,IKBKB,DOT1L,CLIP3,PTPRS,MAST1,PIK3R2,RAB3A,OGD…
ENSMUSG00000067924	Cxx1b	1173.6	0.446033	0.0541192	8.24167	2.2616e-15						TRUE	1.25e-08	4097	844	253	0.3	0.062	GO:0006464	BP	504	cellular protein modification process	4	FKBP4,CREBBP,CX3CL1,MAP3K9,PIGQ,CELSR3,MED24,FYN,EXTL3,CCDC88C,TIMP2,RTN4R,JADE2,PTPRN,RASGRF1,TNK2,HIPK2,KDM4A,MEF2A,MAPK6,SPTB,NDST1,CAMK2A,MAP4K4,PRKACA,SPEG,MARK2,PPP2R2C,NUAK1,BAZ2A,MAP2K7,SRCAP,GSK3B,APLP2,WBP11,MAST2,EIF2AK1,NLK,PSMC5,CHGB,MAEA,DLD,WAC,HSP90AB1,ABL1,MAST3,ZDHHC8,SMARCB1,CABIN1,RASD2,PMM1,TRIM9,RNF24,TBL1X,FLT1,MGRN1,PSMD7,TSC2,IKBKB,DOT1L,CLIP3,PTPRS,MAST1,PIK3R2,RAB3A,OGD…
ENSMUSG00000022314	Rad21	1305.85	0.267677	0.0325013	8.2359	2.36764e-15						TRUE	1.58e-08	636	844	64	0.076	0.101	GO:0051640	BP	504	organelle localization	4	SYN1,SYT7,CROCC,MEF2A,PRKACA,MARK2,RPH3A,STX1B,NEFH,MYH9,TRIM9,CHGA,RIMS4,SNPH,VPS18,TUBB4A,RAB3A,GRIK5,STX1A,DNM1,KAT2A,YWHAE,TRAK2,MFN2,CEP250,TUBA4A,KIF1A,MAP1B,STXBP1,NUMA1,RAB1A,ACTR2,PREPL,SEC31A,CACNA1A,SYT2,UCHL1,GRIA1,KCNB1,PCNT,BRSK1,GOLGA2,PRRT2,C2CD3,MAP4K2,CEP120,CPLX1,NLGN2,YWHAG,TMED10,MAP6,DAB1,CNIH2,SEC24C,TRAPPC6B,TRAK1,RAB11B,PIP5K1C,TMEM201,NLGN3,CHAMP1,DCTN1,CSNK1E,VAMP2
ENSMUSG00000020747	Tmem94	634.404	0.448786	0.054519	8.23173	2.44564e-15						TRUE	1.8e-08	162	844	28	0.033	0.173	GO:0050807	BP	504	regulation of synapse organization	5	ARHGAP44,FYN,ADGRL1,LZTS3,ABL1,ASIC2,CUX2,ADGRB2,FLRT1,LRRC4B,DAB2IP,ACTR2,EPHB1,TIAM1,CLSTN2,SLITRK5,LRTM2,NLGN2,CFL1,BAIAP2,GRIN1,ADGRB1,NLGN3,ARC,DCTN1,ETV5,SHANK3,SRCIN1
ENSMUSG00000051586	Mical3	1433.94	0.41544	0.0504792	8.22992	2.47104e-15						TRUE	2.2e-08	85	844	20	0.024	0.235	GO:0007215	BP	504	glutamate receptor signaling pathway	6	CX3CL1,FYN,RASGRF1,CACNG7,GRIK5,DLG4,DAGLA,MINK1,APP,GRIA1,TIAM1,KCNB1,SHANK1,CACNG2,NLGN2,CNIH2,GRIN1,NLGN3,ARC,SHANK3
ENSMUSG00000024403	Atp6v1g2	2006.11	0.664889	0.0810586	8.20257	3.06717e-15						TRUE	2.94e-08	616	844	62	0.073	0.101	GO:0030036	BP	504	actin cytoskeleton organization	6	CX3CL1,ARHGAP44,NISCH,TMSB10,MEF2A,SPTB,FSCN1,EPB41L2,ADD1,ABL1,MYH9,CORO2B,IKBKB,COBL,LIMK1,TESK1,CXCL12,PFN1,PPP1R9B,ARHGEF17,CORO1C,PHACTR1,DBN1,FOXP1,IQSEC3,CIT,LRP1,PREX1,IQSEC2,PACSIN1,DIAPH1,ARHGEF11,WASF3,RAC1,PAK6,ACTR2,MINK1,ARHGDIA,IQSEC1,DAAM2,AUTS2,DMTN,SPTBN4,SHANK1,ABLIM2,DLC1,SMAD3,SYNPO,CFL1,KCTD13,BAIAP2,PIP5K1C,NF2,BCR,EVL,MYO18A,PARVA,CDC42BPB,PI4KA,MICAL3,SHANK3,CORO7
ENSMUSG00000026185	Igfbp5	1125.56	0.595925	0.0726869	8.19851	3.15063e-15						TRUE	3.28e-08	145	844	26	0.031	0.179	GO:0007612	BP	504	learning	7	FYN,CIC,JPH4,PPP1R9B,NRXN2,KMT2A,SLC8A2,SLC12A5,DLG4,TBR1,ACTR2,APP,JPH3,NRGN,BRSK1,SHANK1,SHANK2,MAP1A,ARF4,SYNPO,GRIN1,CNTN2,NLGN3,SYNGAP1,ARC,SHANK3
ENSMUSG00000003435	Supt5	896.772	0.398492	0.0487164	8.17983	3.66206e-15						TRUE	3.37e-08	70	844	18	0.021	0.257	GO:0017158	BP	504	regulation of calcium ion-dependent exocytosis	7	CACNA1G,SYN1,SYT7,RPH3A,STX1B,CBARP,CACNA1I,TRIM9,RIMS4,RAB3A,GRIK5,STX1A,STXBP1,PREPL,CACNA1A,SYT2,KCNB1,CDK5R2
ENSMUSG00000005338	Cadm3	3790.5	0.36198	0.0443085	8.16952	3.97051e-15						TRUE	3.39e-08	135	844	25	0.03	0.185	GO:0099643	BP	504	signal release from synapse	5	SYN1,SYT7,CAMK2A,RPH3A,STX1B,TRIM9,RIMS4,HRH3,SNPH,SLC32A1,RAB3A,GRIK5,STX1A,APBA1,NRXN2,PNKD,STXBP1,PREPL,CACNA1A,SYT2,BRSK1,PRRT2,CPLX1,PIP5K1C,VAMP2
ENSMUSG00000058254	Tspan7	7962.95	0.44779	0.0548488	8.16408	4.14393e-15						TRUE	3.39e-08	135	844	25	0.03	0.185	GO:0007269	BP	504	neurotransmitter secretion	6	SYN1,SYT7,CAMK2A,RPH3A,STX1B,TRIM9,RIMS4,HRH3,SNPH,SLC32A1,RAB3A,GRIK5,STX1A,APBA1,NRXN2,PNKD,STXBP1,PREPL,CACNA1A,SYT2,BRSK1,PRRT2,CPLX1,PIP5K1C,VAMP2
ENSMUSG00000022957	Itsn1	2278.55	0.252445	0.0309635	8.15299	4.51107e-15						TRUE	4.46e-08	4626	844	276	0.327	0.06	GO:0048523	BP	504	negative regulation of cellular process	4	POLDIP2,FKBP4,CREBBP,CX3CL1,ARHGAP44,NFIX,NISCH,FYN,TIMP2,RTN4R,GOPC,RIMBP2,HIPK2,SPEN,KDM4A,MEF2A,SPTB,MAP4K4,PRKACA,SPEG,CRMP1,SNCB,BAZ2A,PAG1,RAP1GAP,ADCYAP1R1,TNRC6C,RUNX1T1,CIC,KCNK2,GSK3B,APLP2,EIF2AK1,NLK,PSMC5,ADD1,KHSRP,PPP1R13B,MAEA,TNRC6A,JPH4,AGO1,WAC,HIVEP1,HSP90AB1,ABL1,STX1B,CBARP,PALM,SMARCB1,CABIN1,RASD2,MYH9,TRIM9,CHGA,NDRG3,HRH3,TBL1X,FLT1,MGRN1,TSC2,IKBKB,STMN2,TUBB4A,SNRNP70,…
ENSMUSG00000000149	Gna12	1031.89	0.519837	0.0637694	8.15183	4.54439e-15						TRUE	6.12e-08	3141	844	202	0.239	0.064	GO:0065009	BP	504	regulation of molecular function	3	CX3CL1,MAP3K9,ARHGAP44,FYN,TIMP2,RTN4R,GOPC,CYFIP2,RASGRF1,RIMBP2,TNK2,HIPK2,RASGRP2,CAMK2A,MAP4K4,PRKACA,MARK2,CRMP1,PPP2R2C,SNCB,NUAK1,RAP1GAP,MAP2K7,ADCYAP1R1,GSK3B,SMAP2,APLP2,WBP11,GNAO1,ADD1,CHGB,JPH4,HSP90AB1,ABL1,CBARP,PALM,SMARCB1,CABIN1,HRH3,EEF1A2,FLT1,TSC2,IKBKB,SNRNP70,DOT1L,AES,CACNG7,PIK3R2,RAB3A,CRTC1,LIMK1,TESK1,RAPGEF1,CXCL12,SPOCK2,SH3PXD2A,GIT1,PFN1,KAT2A,PPP1R9B,HDAC5,DUSP3,Y…
ENSMUSG00000024127	Prepl	4567.59	0.304524	0.0373712	8.14863	4.65569e-15						TRUE	6.18e-08	2926	844	191	0.226	0.065	GO:0033036	BP	504	macromolecule localization	3	CX3CL1,ARHGAP44,CELSR3,FYN,SYT7,ANK1,ATP6V0A1,GOPC,PTPRN,CROCC,KCNAB2,MAP4K4,OSBPL6,EPB41L2,GSK3B,KHSRP,PPP1R13B,RPH3A,PITPNM2,PITPNM3,HSP90AB1,ABL1,STX1B,PALM,SYNGR1,MYH9,PMM1,TM9SF4,TSC2,VPS18,IKBKB,LEPROTL1,SGTA,RPS16,CLIP3,PIK3R2,RAB3A,GRIK5,STX1A,TESK1,APBA1,CASC3,ASIC2,CNTNAP1,PPP1R9B,YWHAE,CPE,ZBTB16,NRXN2,TRIM3,PITPNM1,CORO1C,MAPK14,SNX3,IK,DBN1,SELENOK,FOXP1,TRAK2,DHCR24,MFN2,GNPAT,TSNAX…
ENSMUSG00000034675	Dbn1	1752.58	0.354283	0.0435657	8.13214	5.31051e-15						TRUE	7.96e-08	414	844	47	0.056	0.114	GO:0042391	BP	504	regulation of membrane potential	4	CACNA1G,IGSF9B,KCNK2,GSK3B,DLD,ABL1,STX1B,HCN2,CACNA1I,RIMS4,CHRNA4,SLC17A7,ATP1A3,CRTC1,GRIK5,STX1A,ASIC2,CNTNAP1,MPP2,YWHAE,CUX2,FOXP1,KMT2A,GOT1,ATP1B2,DLG4,KCNH5,CACNA1A,APP,ARL6IP5,ANK3,GJA1,GRIA1,KCNB1,SHANK1,CACNG2,CACNB3,NTSR2,NLGN2,BCL2L1,CNIH2,BAIAP2,GRIN1,KCNJ10,NLGN3,NOS1AP,SHANK3
ENSMUSG00000022456	2019-09-03	3370.16	0.336948	0.0415038	8.1185	5.92929e-15						TRUE	8.14e-08	50	844	15	0.018	0.3	GO:0060997	BP	504	dendritic spine morphogenesis	8	ARHGAP44,LZTS3,CUX2,DLG4,ACTR2,EPHB1,TIAM1,SHANK1,CTNND2,CFL1,BAIAP2,NLGN3,ARC,SHANK3,SRCIN1
ENSMUSG00000039367	Sec24c	734.623	0.356408	0.043933	8.11253	6.21383e-15						TRUE	8.14e-08	2878	844	188	0.223	0.065	GO:0022607	BP	504	cellular component assembly	4	FKBP4,CREBBP,CX3CL1,CELSR3,MED24,SYT7,CCDC88C,PHLDB1,ATP6V0A1,GOPC,ARID1B,CROCC,MEF2A,SDK2,SPTB,PRKACA,ADGRL1,FSCN1,BAZ2A,RAP1GAP,GNB1,GSK3B,PSMC5,ADD1,AGO1,HSP90AB1,ABL1,ABLIM1,STX1B,PALM,ZDHHC8,SMARCB1,CABIN1,SF3A1,NEFH,TRIM9,TM9SF4,VPS18,IKBKB,STMN2,NEFM,TUBB4A,CLIP3,CRTC1,COBL,STX1A,LIMK1,DNM1,TESK1,RAPGEF1,APBA1,CXCL12,SPOCK2,SH3PXD2A,PFN1,ASIC2,KAT2A,CNTNAP1,MPP2,YWHAE,ATG2A,NRXN2,CORO1C,CU…
ENSMUSG00000005469	Prkaca	1318.67	0.487358	0.0600966	8.10958	6.35213e-15						TRUE	8.43e-08	43	844	14	0.017	0.326	GO:1900449	BP	504	regulation of glutamate receptor signaling pathway	5	CX3CL1,FYN,RASGRF1,CACNG7,DLG4,MINK1,APP,SHANK1,CACNG2,NLGN2,CNIH2,NLGN3,ARC,SHANK3
ENSMUSG00000029613	Eif2ak1	612.926	0.348573	0.0430075	8.10492	6.58543e-15						TRUE	9.01e-08	121	844	23	0.027	0.19	GO:0097479	BP	504	synaptic vesicle localization	6	SYN1,SYT7,RPH3A,STX1B,TRIM9,RIMS4,SNPH,RAB3A,GRIK5,STX1A,DNM1,STXBP1,PREPL,CACNA1A,SYT2,BRSK1,PRRT2,CPLX1,NLGN2,CNIH2,PIP5K1C,NLGN3,VAMP2
ENSMUSG00000020721	Helz	1585.39	0.285574	0.035281	8.09426	7.17283e-15						TRUE	9.77e-08	5209	844	302	0.358	0.058	GO:0048519	BP	504	negative regulation of biological process	3	POLDIP2,FKBP4,CREBBP,CX3CL1,ARHGAP44,NFIX,NISCH,FYN,TIMP2,RTN4R,GOPC,RIMBP2,TNK2,HIPK2,SPEN,KDM4A,MEF2A,SPTB,MAP4K4,PRKACA,SPEG,CRMP1,SNCB,BAZ2A,PAG1,RAP1GAP,ADCYAP1R1,TNRC6C,RUNX1T1,CIC,KCNK2,GSK3B,APLP2,EIF2AK1,NLK,PSMC5,GNAO1,ADD1,KHSRP,PPP1R13B,MAEA,TNRC6A,JPH4,AGO1,WAC,HIVEP1,HSP90AB1,ABL1,STX1B,CBARP,PALM,SMARCB1,CABIN1,RASD2,MYH9,ZC3H7B,TRIM9,CHGA,NDRG3,HRH3,TBL1X,FLT1,MGRN1,TSC2,IKBKB,STM…
ENSMUSG00000039157	Fam102a	748.947	0.449429	0.05554	8.09198	7.29194e-15						TRUE	1.04e-07	2713	844	179	0.212	0.066	GO:0035556	BP	504	intracellular signal transduction	5	CX3CL1,MAP3K9,ARHGAP44,RHOBTB2,NISCH,FYN,CCDC88C,TIMP2,RTN4R,RASGRF1,TNK2,HIPK2,PDE4A,MEF2A,RASGRP2,MAPK6,SPTB,NDST1,CAMK2A,MAP4K4,PRKACA,ADGRL1,MARK2,NUAK1,PAG1,RAP1GAP,MAP2K7,GNB1,ADCYAP1R1,GSK3B,MAST2,NLK,PPP1R13B,PITPNM2,JPH4,AGO1,HSP90AB1,ABL1,MAST3,SEZ6L,RASD2,CHGA,FLT1,MGRN1,TSC2,IKBKB,DOT1L,APLP1,MAST1,PIK3R2,LIMK1,NCS1,TESK1,RAPGEF1,CXCL12,RAPGEFL1,PPP1R9B,DUSP3,YWHAE,WFS1,ARHGEF17,MADD,…
ENSMUSG00000029559	2210016L21Rik	632.306	0.380934	0.0471126	8.0856	7.64929e-15						TRUE	1.16e-07	1686	844	124	0.147	0.074	GO:0034613	BP	504	cellular protein localization	5	ARHGAP44,FYN,ANK1,GOPC,CROCC,KCNAB2,EPB41L2,GSK3B,PPP1R13B,RPH3A,HSP90AB1,STX1B,PALM,SYNGR1,PMM1,TM9SF4,TSC2,VPS18,IKBKB,LEPROTL1,SGTA,RPS16,CLIP3,PIK3R2,GRIK5,STX1A,APBA1,CASC3,CNTNAP1,PPP1R9B,YWHAE,CPE,ZBTB16,NRXN2,MAPK14,IK,DBN1,TRAK2,MFN2,GNPAT,IPO13,CLU,CRY2,HNRNPA2B1,LRP1,PACSIN1,GGA3,CEP250,NUP214,HIP1,KIF1A,DIAPH1,TBC1D14,DLG4,REEP2,AGAP3,RAB11FIP5,STXBP1,NUMA1,PRICKLE1,SGSM2,CACNA1A,RPL1…
ENSMUSG00000007817	Zmiz1	926.861	0.673085	0.0834335	8.06732	8.86597e-15						TRUE	1.63e-07	883	844	77	0.091	0.087	GO:0061024	BP	504	membrane organization	4	ARHGAP44,SYT7,CAMK2A,GSK3B,PPP1R13B,RPH3A,STX1B,SYNGR1,MYH9,TRIM9,SYP,VPS18,SGTA,RAB3A,GRIK5,STX1A,DNM1,YWHAE,NRXN2,SNX3,DHCR24,MFN2,GNPAT,CLU,PACSIN1,EPS15L1,HIP1,FCHO1,TBC1D14,DLG4,REEP2,MTSS1L,STXBP1,RAB1A,ACTR2,SEC31A,VAMP1,MFGE8,SGSM2,SYT2,ANK3,ASAP1,GRIA1,SPTBN4,NFASC,REEP3,CACNG2,SGSM1,GOLGA2,PRRT2,NLGN2,YWHAG,TMED10,BCL2L1,CNIH2,BAIAP2,SEC24C,ADGRB1,SPACA6,TRAPPC6B,CNTN2,HGS,PIP5K1C,FNBP1…
ENSMUSG00000022892	App	14240.2	0.486803	0.0603907	8.06089	9.30375e-15						TRUE	1.7e-07	1697	844	124	0.147	0.073	GO:0070727	BP	504	cellular macromolecule localization	4	ARHGAP44,FYN,ANK1,GOPC,CROCC,KCNAB2,EPB41L2,GSK3B,PPP1R13B,RPH3A,HSP90AB1,STX1B,PALM,SYNGR1,PMM1,TM9SF4,TSC2,VPS18,IKBKB,LEPROTL1,SGTA,RPS16,CLIP3,PIK3R2,GRIK5,STX1A,APBA1,CASC3,CNTNAP1,PPP1R9B,YWHAE,CPE,ZBTB16,NRXN2,MAPK14,IK,DBN1,TRAK2,MFN2,GNPAT,IPO13,CLU,CRY2,HNRNPA2B1,LRP1,PACSIN1,GGA3,CEP250,NUP214,HIP1,KIF1A,DIAPH1,TBC1D14,DLG4,REEP2,AGAP3,RAB11FIP5,STXBP1,NUMA1,PRICKLE1,SGSM2,CACNA1A,RPL1…
ENSMUSG00000019843	Fyn	970.092	0.372622	0.0462468	8.05724	9.5434e-15						TRUE	1.85e-07	136	844	24	0.028	0.176	GO:0050773	BP	504	regulation of dendrite development	9	ARHGAP44,MAPK6,GSK3B,LZTS3,PTPRS,CRTC1,COBL,CUX2,DBN1,BCL11A,PREX1,PACSIN1,DAB2IP,ACTR2,ASAP1,TIAM1,SHANK1,CFL1,BAIAP2,GRIN1,NLGN3,ARC,SHANK3,SRCIN1
ENSMUSG00000013236	Ptprs	5394.86	0.335923	0.0417016	8.0554	9.66663e-15						TRUE	2.07e-07	2603	844	172	0.204	0.066	GO:0071310	BP	504	cellular response to organic substance	5	FKBP4,CX3CL1,MED24,FYN,EXTL3,ATP6V0A1,RTN4R,ARID1B,PTPRN,CYFIP2,HIPK2,SMARCD1,FECH,MAPK6,NDST1,CAMK2A,MAP4K4,PRKACA,FSCN1,RAP1GAP,GNB1,GSK3B,NLK,ADD1,KHSRP,AGO1,HSP90AB1,ABL1,HNRNPM,HCN2,SMARCB1,NEFH,SYNGR1,ZC3H7B,PMM1,CHRNA4,SYP,FLT1,TSC2,IKBKB,STMN2,SNRNP70,RPS16,NUMBL,CLIP3,APLP1,ATP1A3,PIK3R2,GRIK5,STX1A,RAPGEF1,CXCL12,SPOCK2,PFN1,KAT2A,PPP1R9B,HDAC5,WFS1,MADD,PTPN5,CUX2,MAPK14,SPARC,DROSHA,F…
ENSMUSG00000031840	Rab3a	3880.64	0.44113	0.0548529	8.04204	1.07577e-14						TRUE	2.15e-07	635	844	61	0.072	0.096	GO:0043269	BP	504	regulation of ion transport	5	CX3CL1,CACNA1G,FYN,SYT7,GOPC,RASGRF1,KCNAB2,CAMK2A,PRKACA,ADCYAP1R1,GNAO1,JPH4,ABL1,CBARP,HCN2,CACNA1I,HRH3,CHRNA4,CACNG7,CXCL12,ASIC2,YWHAE,WFS1,CRY2,ATF4,KCNC1,ATP1B2,DIAPH1,DLG4,STXBP1,KCNH5,MINK1,CACNA1A,APP,ARL6IP5,ANK3,GJA1,THY1,JPH3,KCNB1,SPTBN4,SHANK1,KCNJ9,WNK2,CACNG2,CACNB3,CHRM1,AHCYL1,NLGN2,CNIH2,GRIN1,KCNJ10,PER1,RAB11B,NLGN3,ARC,NOS1AP,VAMP2,MIF,SHANK3,MLLT6
ENSMUSG00000026116	Tmem131	1072.91	0.244548	0.0304359	8.03483	1.13598e-14						TRUE	2.49e-07	4292	844	256	0.303	0.06	GO:0043412	BP	504	macromolecule modification	1	FKBP4,CREBBP,CX3CL1,MAP3K9,PIGQ,CELSR3,MED24,FYN,EXTL3,CCDC88C,TIMP2,RTN4R,JADE2,PTPRN,RASGRF1,TNK2,HIPK2,KDM4A,MEF2A,MAPK6,SPTB,NDST1,CAMK2A,MAP4K4,PRKACA,SPEG,MARK2,PPP2R2C,NUAK1,BAZ2A,MAP2K7,SRCAP,GSK3B,APLP2,WBP11,MAST2,EIF2AK1,NLK,PSMC5,CHGB,MAEA,DLD,WAC,HSP90AB1,ABL1,MAST3,ZDHHC8,SMARCB1,CABIN1,RASD2,PMM1,TRIM9,RNF24,NOP56,TBL1X,FLT1,MGRN1,PSMD7,TSC2,IKBKB,DOT1L,CLIP3,PTPRS,MAST1,PIK3R2,RAB…
ENSMUSG00000042388	Dlgap3	2263.81	0.550136	0.0685139	8.02956	1.18069e-14						TRUE	2.49e-07	255	844	34	0.04	0.133	GO:0051648	BP	504	vesicle localization	5	SYN1,SYT7,RPH3A,STX1B,TRIM9,RIMS4,SNPH,RAB3A,GRIK5,STX1A,DNM1,KIF1A,STXBP1,RAB1A,PREPL,SEC31A,CACNA1A,SYT2,GRIA1,BRSK1,GOLGA2,PRRT2,MAP4K2,CPLX1,NLGN2,TMED10,CNIH2,SEC24C,TRAPPC6B,RAB11B,PIP5K1C,NLGN3,DCTN1,VAMP2
ENSMUSG00000018412	Kansl1	1428.9	0.264026	0.0328962	8.02604	1.20974e-14						TRUE	2.56e-07	488	844	51	0.06	0.105	GO:0060627	BP	504	regulation of vesicle-mediated transport	4	CACNA1G,SYN1,SYT7,GOPC,TNK2,RPH3A,ABL1,STX1B,CBARP,CACNA1I,TRIM9,RIMS4,TSC2,VPS18,SLC17A7,CLIP3,RAB3A,GRIK5,STX1A,DNM1,NCS1,RAPGEF1,SNX3,CLU,LRP1,PACSIN1,HIP1,CALY,TBC1D14,DLG4,RAC1,STXBP1,PREPL,MFGE8,SGSM2,CACNA1A,SYT2,KCNB1,SGSM1,PRRT2,LGI3,CPLX1,CDK5R2,CNIH2,RAB11B,HGS,BCR,MYO18A,AP2A1,ATXN2,VAMP2
ENSMUSG00000019302	Atp6v0a1	5183	0.366667	0.0457015	8.0231	1.23374e-14						TRUE	2.8e-07	961	844	81	0.096	0.084	GO:0051338	BP	504	regulation of transferase activity	5	MAP3K9,FYN,RTN4R,MAP4K4,PRKACA,MARK2,MAP2K7,GSK3B,HSP90AB1,ABL1,EEF1A2,FLT1,TSC2,PIK3R2,LIMK1,TESK1,RAPGEF1,DUSP3,CCKBR,MADD,CORO1C,MAPK14,FGF1,CCND2,EGR1,CLU,MAPK8IP1,HNRNPA2B1,PREX1,FLRT1,LRRC4B,DLG4,AGAP2,DAB2IP,PAK6,RAB1A,HNRNPD,MAPK8IP3,DUSP6,MINK1,APP,RPL11,TTBK1,HMBOX1,PDCD4,THY1,UCHL1,DEPTOR,TIAM1,ZER1,GNG3,DUSP7,LRTM2,GOLGA2,GPRC5B,MAP4K2,IRS1,LDB2,ROBO1,YWHAG,CDK5R2,DAG1,DAB1,RAP2B,DAZA…
ENSMUSG00000027663	Zmat3	1690.46	0.392901	0.0490245	8.01439	1.32051e-14						TRUE	2.85e-07	27	844	11	0.013	0.407	GO:2000463	BP	504	positive regulation of excitatory postsynaptic potential	6	STX1B,STX1A,CUX2,DLG4,SHANK1,CACNB3,NLGN2,BAIAP2,GRIN1,NLGN3,SHANK3
ENSMUSG00000032875	Arhgef17	2365.23	0.341181	0.042572	8.01422	1.32051e-14						TRUE	3.62e-07	379	844	43	0.051	0.113	GO:0030900	BP	504	forebrain development	7	FYN,RTN4R,NDST1,GSK3B,GNAO1,SLC32A1,NUMBL,PTPRS,OGDH,CXCL12,KAT2A,PPP1R9B,YWHAE,FOXP1,CHD5,ARID1A,SATB2,NPY,LRP1,MBOAT7,KCNC1,KIF1A,TBR1,DAB2IP,MAPK8IP3,SMARCC2,APP,JAKMIP1,NRGN,SKI,DLC1,SLITRK5,CEP120,ROBO1,DCLK2,CDK5R2,DAB1,GRIN1,CNTN2,RTN4RL1,NF2,SZT2,SHANK3
ENSMUSG00000052105	Mtcl1	1933.57	0.320616	0.0400479	8.00582	1.41081e-14						TRUE	3.62e-07	81	844	18	0.021	0.222	GO:0016079	BP	504	synaptic vesicle exocytosis	6	SYN1,SYT7,RPH3A,STX1B,TRIM9,RIMS4,SNPH,RAB3A,GRIK5,STX1A,STXBP1,PREPL,CACNA1A,SYT2,PRRT2,CPLX1,PIP5K1C,VAMP2
ENSMUSG00000028920	Fbxo42	624.588	0.379913	0.0474685	8.00348	1.43174e-14						TRUE	3.78e-07	2262	844	153	0.181	0.068	GO:0050790	BP	504	regulation of catalytic activity	4	CX3CL1,MAP3K9,ARHGAP44,FYN,TIMP2,RTN4R,CYFIP2,RASGRF1,RIMBP2,TNK2,RASGRP2,MAP4K4,PRKACA,MARK2,PPP2R2C,SNCB,NUAK1,RAP1GAP,MAP2K7,ADCYAP1R1,GSK3B,SMAP2,APLP2,WBP11,GNAO1,HSP90AB1,ABL1,PALM,CABIN1,HRH3,EEF1A2,FLT1,TSC2,IKBKB,SNRNP70,PIK3R2,RAB3A,LIMK1,TESK1,RAPGEF1,SPOCK2,SH3PXD2A,GIT1,PFN1,PPP1R9B,DUSP3,YWHAE,CCKBR,MADD,CORO1C,CSRNP2,MAPK14,PHACTR1,FGF1,PPP1R7,DHCR24,CCND2,EGR1,CLU,MAPK8IP1,CRY2,HN…
ENSMUSG00000051853	Arf3	8204.37	0.437327	0.0547251	7.99135	1.57329e-14						TRUE	5.23e-07	714	844	65	0.077	0.091	GO:0030029	BP	504	actin filament-based process	3	CX3CL1,CACNA1G,ARHGAP44,NISCH,TMSB10,MEF2A,SPTB,FSCN1,EPB41L2,ADD1,ABL1,MYH9,CORO2B,IKBKB,COBL,LIMK1,TESK1,CXCL12,PFN1,PPP1R9B,ARHGEF17,CORO1C,PHACTR1,DBN1,FOXP1,IQSEC3,CIT,LRP1,PREX1,IQSEC2,PACSIN1,DIAPH1,ARHGEF11,WASF3,RAC1,PAK6,ACTR2,MINK1,ARHGDIA,IQSEC1,DAAM2,GJA1,AUTS2,DMTN,SPTBN4,SHANK1,ABLIM2,DLC1,SMAD3,SYNPO,CFL1,KCTD13,BAIAP2,PIP5K1C,NF2,BCR,EVL,MYO18A,PARVA,CDC42BPB,NOS1AP,PI4KA,MICAL3,…
ENSMUSG00000055932	Fto	1629.21	0.367562	0.0460163	7.98763	1.61113e-14						TRUE	5.3e-07	102	844	20	0.024	0.196	GO:0035567	BP	504	non-canonical Wnt signaling pathway	8	CELSR3,CAMK2A,GNB1,TNRC6C,NLK,GNAO1,TNRC6A,AGO1,ABL1,PFN1,AGO2,RAC1,PRICKLE1,CELSR2,DAAM2,TIAM1,PRICKLE2,AP2A1,CSNK1E,PPP3R1
ENSMUSG00000035781	R3hdm4	1181.08	0.419357	0.0527405	7.95133	2.14752e-14						TRUE	5.89e-07	457	844	48	0.057	0.105	GO:0016055	BP	504	Wnt signaling pathway	7	CELSR3,CCDC88C,CAMK2A,MARK2,GNB1,TNRC6C,GSK3B,NLK,GNAO1,TNRC6A,AGO1,ABL1,TBL1X,TSC2,AES,RAPGEF1,PFN1,CPE,MAPK14,SNX3,EGR1,LRP1,AGO2,SMARCA4,RAC1,DAB2IP,PRICKLE1,IGFBP4,APP,CELSR2,DAAM2,TIAM1,SKI,PRICKLE2,WNK2,SMAD3,GPRC5B,CTNND2,ATP6V0C,FAM53B,SULF2,AP2A1,DACT3,LDB1,CSNK2B,CSNK1E,DDX3X,PPP3R1
ENSMUSG00000063646	Jakmip1	1203.79	0.485673	0.0611037	7.94833	2.19099e-14						TRUE	6.07e-07	1718	844	123	0.146	0.072	GO:0044093	BP	504	positive regulation of molecular function	4	CX3CL1,MAP3K9,ARHGAP44,FYN,TIMP2,RTN4R,CYFIP2,RASGRF1,HIPK2,RASGRP2,CAMK2A,MAP4K4,PRKACA,MARK2,RAP1GAP,MAP2K7,ADCYAP1R1,GSK3B,SMAP2,GNAO1,ADD1,HSP90AB1,ABL1,SMARCB1,EEF1A2,FLT1,TSC2,IKBKB,PIK3R2,RAB3A,CRTC1,RAPGEF1,SH3PXD2A,GIT1,PFN1,KAT2A,HDAC5,MADD,CORO1C,MAPK14,FGF1,KMT2A,CCND2,EGR1,CLU,HNRNPA2B1,LRP1,PREX1,NCOA3,SMARCA4,HIP1,KCNC1,ATP1B2,TBC1D14,DLG4,MTSS1L,ARHGEF11,AGAP3,AGAP2,RGS8,DAB2IP,PA…
ENSMUSG00000039952	Dag1	819.552	0.330902	0.0416313	7.94838	2.19099e-14						TRUE	6.7e-07	459	844	48	0.057	0.105	GO:0198738	BP	504	cell-cell signaling by wnt	4	CELSR3,CCDC88C,CAMK2A,MARK2,GNB1,TNRC6C,GSK3B,NLK,GNAO1,TNRC6A,AGO1,ABL1,TBL1X,TSC2,AES,RAPGEF1,PFN1,CPE,MAPK14,SNX3,EGR1,LRP1,AGO2,SMARCA4,RAC1,DAB2IP,PRICKLE1,IGFBP4,APP,CELSR2,DAAM2,TIAM1,SKI,PRICKLE2,WNK2,SMAD3,GPRC5B,CTNND2,ATP6V0C,FAM53B,SULF2,AP2A1,DACT3,LDB1,CSNK2B,CSNK1E,DDX3X,PPP3R1
ENSMUSG00000029050	Ski	1397.12	0.448598	0.0565205	7.9369	2.39248e-14						TRUE	6.95e-07	1704	844	122	0.145	0.072	GO:0010647	BP	504	positive regulation of cell communication	5	LASP1,CREBBP,CX3CL1,MAP3K9,FYN,TIMP2,RTN4R,CYFIP2,RASGRF1,HIPK2,NDST1,MAP4K4,PAG1,MAP2K7,ADCYAP1R1,IGSF9B,GSK3B,PPP1R13B,AGO1,HSP90AB1,ABL1,STX1B,SMARCB1,RASD2,CHGA,TBL1X,FLT1,IKBKB,PIK3R2,CRTC1,STX1A,RAPGEF1,ZMIZ1,CNTNAP1,MPP2,YWHAE,MADD,CUX2,MAPK14,FGF1,IGFBP5,CHD5,SLC8A2,GOT1,TSHZ3,MAPK8IP1,SMARCA4,HIP1,GFAP,WBP2,DLG4,SERINC3,IL6ST,AGAP2,RAC1,DAB2IP,STXBP1,NUMA1,MAPK8IP3,DUSP6,MINK1,IGFBP4,BRD…
ENSMUSG00000031537	Ikbkb	538.542	0.363784	0.0458774	7.92948	2.53468e-14						TRUE	7.07e-07	4115	844	245	0.29	0.06	GO:0048583	BP	504	regulation of response to stimulus	3	LASP1,FKBP4,CREBBP,CX3CL1,MAP3K9,ARHGAP44,RHOBTB2,FYN,SYT7,TIMP2,RTN4R,CYFIP2,RASGRF1,HIPK2,PDE4A,MEF2A,NDST1,MAP4K4,PRKACA,NUAK1,PAG1,RAP1GAP,MAP2K7,ADCYAP1R1,IGSF9B,KCNK2,GSK3B,EIF2AK1,NLK,PPP1R13B,CHGB,YPEL3,JPH4,AGO1,HSP90AB1,ABL1,STX1B,PALM,SMARCB1,SEZ6L,RASD2,CHGA,CHRNA4,TBL1X,SYP,FLT1,MGRN1,TSC2,IKBKB,DOT1L,AES,SGTA,CLIP3,APLP1,PTPRS,CACNG7,PIK3R2,STX1A,LIMK1,DNM1,RAPGEF1,NPDC1,CXCL12,ZMIZ…
ENSMUSG00000038002	Cramp1l	559.438	0.408039	0.0514658	7.92835	2.55259e-14						TRUE	7.45e-07	3105	844	195	0.231	0.063	GO:0044085	BP	504	cellular component biogenesis	3	FKBP4,CREBBP,CX3CL1,CELSR3,MED24,SYT7,CCDC88C,PHLDB1,ATP6V0A1,GOPC,ARID1B,CROCC,MEF2A,SDK2,SPTB,PRKACA,ADGRL1,FSCN1,BAZ2A,RAP1GAP,GNB1,GSK3B,WBP11,PSMC5,ADD1,AGO1,HSP90AB1,ABL1,ABLIM1,STX1B,PALM,ZDHHC8,SMARCB1,CABIN1,SF3A1,NEFH,TRIM9,CHGA,TM9SF4,NOP56,VPS18,IKBKB,STMN2,NEFM,TUBB4A,RPS16,CLIP3,CRTC1,COBL,STX1A,LIMK1,DNM1,TESK1,RAPGEF1,APBA1,CXCL12,SPOCK2,SH3PXD2A,PFN1,ASIC2,KAT2A,CNTNAP1,MPP2,YWHA…
ENSMUSG00000007670	Khsrp	752.458	0.523737	0.0660722	7.92673	2.58074e-14						TRUE	8.37e-07	1710	844	122	0.145	0.071	GO:0023056	BP	504	positive regulation of signaling	4	LASP1,CREBBP,CX3CL1,MAP3K9,FYN,TIMP2,RTN4R,CYFIP2,RASGRF1,HIPK2,NDST1,MAP4K4,PAG1,MAP2K7,ADCYAP1R1,IGSF9B,GSK3B,PPP1R13B,AGO1,HSP90AB1,ABL1,STX1B,SMARCB1,RASD2,CHGA,TBL1X,FLT1,IKBKB,PIK3R2,CRTC1,STX1A,RAPGEF1,ZMIZ1,CNTNAP1,MPP2,YWHAE,MADD,CUX2,MAPK14,FGF1,IGFBP5,CHD5,ECE1,SLC8A2,GOT1,TSHZ3,MAPK8IP1,SMARCA4,HIP1,GFAP,WBP2,DLG4,SERINC3,IL6ST,AGAP2,RAC1,DAB2IP,STXBP1,NUMA1,MAPK8IP3,DUSP6,MINK1,IGFBP…
ENSMUSG00000038020	Rapgefl1	1165.4	0.438581	0.055408	7.91549	2.81309e-14						TRUE	8.73e-07	51	844	14	0.017	0.275	GO:0098693	BP	504	regulation of synaptic vesicle cycle	5	SYN1,STX1B,RIMS4,SLC17A7,RAB3A,GRIK5,STX1A,DNM1,STXBP1,PREPL,BRSK1,NLGN2,NLGN3,VAMP2
ENSMUSG00000029420	Rimbp2	996.51	0.498974	0.0630535	7.9135	2.85264e-14						TRUE	1.21e-06	150	844	24	0.028	0.16	GO:0007416	BP	504	synapse assembly	5	SDK2,ADGRL1,SPOCK2,ASIC2,NRXN2,CUX2,GNPAT,ADGRB2,FLRT1,LRRC4B,CACNA1A,APP,FARP1,EPHB1,CLSTN2,SHANK2,BSN,SLITRK5,LRTM2,NLGN2,GRIN1,ADGRB1,NLGN3,SHANK3
ENSMUSG00000025630	Hprt	1335.73	0.291676	0.0369247	7.89923	3.17944e-14						TRUE	1.53e-06	1069	844	85	0.101	0.08	GO:1901698	BP	504	response to nitrogen compound	4	FYN,ATP6V0A1,ARID1B,PTPRN,CAMK2A,PRKACA,GNB1,GSK3B,PSMC5,GNAO1,AGO1,HSP90AB1,ABL1,HCN2,ZC3H7B,CHRNA4,TSC2,SGTA,APLP1,ATP1A3,PIK3R2,DNM1,RAPGEF1,CXCL12,PPP1R9B,HDAC5,WFS1,MAPK14,SPARC,DROSHA,IGFBP5,BCL11A,GOT1,EGR1,CRY2,HNRNPA2B1,NR4A1,LRP1,AGO2,ATF4,VGF,KCNC1,UBE4B,DIAPH1,PTPRA,GSTM1,RGS8,ACTR2,HNRNPD,CACNA1A,APP,SESN3,GJA1,KLF10,LARP1,TIAM1,SST,DMTN,SMAD3,EEF2,CHRM1,AHCYL1,IRS1,YWHAG,SIK2,TMED10…
ENSMUSG00000025190	Got1	3253.06	0.397932	0.0503877	7.8974	3.21982e-14						TRUE	1.59e-06	5161	844	293	0.347	0.057	GO:0044267	BP	504	cellular protein metabolic process	3	FKBP4,CREBBP,CX3CL1,MAP3K9,PIGQ,CELSR3,MED24,FYN,EXTL3,CCDC88C,TIMP2,RTN4R,JADE2,PTPRN,CYFIP2,RASGRF1,TNK2,HIPK2,KDM4A,MEF2A,MAPK6,SPTB,NDST1,CAMK2A,MAP4K4,PRKACA,SPEG,MARK2,PPP2R2C,NUAK1,EIF4G3,BAZ2A,MAP2K7,TNRC6C,SRCAP,GSK3B,APLP2,WBP11,MAST2,EIF2AK1,NLK,PSMC5,KHSRP,CHGB,MAEA,TNRC6A,DLD,AGO1,WAC,HSP90AB1,ABL1,MAST3,ZDHHC8,SMARCB1,CABIN1,RASD2,MYH9,PMM1,TRIM9,EEF1A2,RNF24,TBL1X,FLT1,MGRN1,PSMD7,…
ENSMUSG00000040249	Lrp1	10267	0.278781	0.0353156	7.89398	3.30264e-14						TRUE	1.69e-06	3180	844	197	0.233	0.062	GO:0010033	BP	504	response to organic substance	4	FKBP4,CX3CL1,MED24,FYN,EXTL3,ATP6V0A1,TIMP2,RTN4R,ARID1B,PTPRN,CYFIP2,HIPK2,SMARCD1,FECH,MAPK6,NDST1,CAMK2A,MAP4K4,PRKACA,FSCN1,RAP1GAP,MAP2K7,GNB1,ADCYAP1R1,GSK3B,NLK,PSMC5,GNAO1,ADD1,KHSRP,AGO1,HSP90AB1,ABL1,HNRNPM,HCN2,SMARCB1,NEFH,SYNGR1,ZC3H7B,PMM1,CHRNA4,SYP,FLT1,TSC2,IKBKB,STMN2,SNRNP70,AES,SGTA,RPS16,NUMBL,CLIP3,APLP1,ATP1A3,PIK3R2,GRIK5,STX1A,DNM1,RAPGEF1,CXCL12,SPOCK2,PFN1,KAT2A,PPP1R9B…
ENSMUSG00000059890	Ube4a	1039.57	0.22678	0.0287445	7.88953	3.41562e-14						TRUE	1.79e-06	71	844	16	0.019	0.225	GO:0097061	BP	504	dendritic spine organization	7	ARHGAP44,FYN,LZTS3,CUX2,DLG4,ACTR2,EPHB1,TIAM1,SHANK1,CTNND2,CFL1,BAIAP2,NLGN3,ARC,SHANK3,SRCIN1
ENSMUSG00000001419	Mef2d	1567.28	0.490202	0.062195	7.8817	3.62929e-14						TRUE	1.81e-06	304	844	36	0.043	0.118	GO:0001505	BP	504	regulation of neurotransmitter levels	4	SYN1,SYT7,CAMK2A,KHSRP,RPH3A,HSP90AB1,STX1B,TRIM9,RIMS4,HRH3,SNPH,SLC32A1,SLC17A7,RAB3A,GRIK5,STX1A,APBA1,NRXN2,SLC38A1,CLU,PNKD,GFAP,DAGLA,STXBP1,PREPL,CACNA1A,SYT2,ARL6IP5,BRSK1,SMAD3,PRRT2,CPLX1,KCNJ10,PIP5K1C,NOS1AP,VAMP2
ENSMUSG00000034891	Sncb	1076.71	1.02923	0.130696	7.87495	3.82252e-14						TRUE	2.12e-06	240	844	31	0.037	0.129	GO:0051650	BP	504	establishment of vesicle localization	5	SYN1,SYT7,RPH3A,STX1B,TRIM9,RIMS4,SNPH,RAB3A,GRIK5,STX1A,DNM1,KIF1A,STXBP1,RAB1A,PREPL,SEC31A,CACNA1A,SYT2,GRIA1,GOLGA2,PRRT2,MAP4K2,CPLX1,TMED10,CNIH2,SEC24C,TRAPPC6B,RAB11B,PIP5K1C,DCTN1,VAMP2
ENSMUSG00000022587	Ly6e	849.75	0.688099	0.0877368	7.84277	4.90291e-14						TRUE	2.12e-06	111	844	20	0.024	0.18	GO:0097480	BP	504	establishment of synaptic vesicle localization	6	SYN1,SYT7,RPH3A,STX1B,TRIM9,RIMS4,SNPH,RAB3A,GRIK5,STX1A,DNM1,STXBP1,PREPL,CACNA1A,SYT2,PRRT2,CPLX1,CNIH2,PIP5K1C,VAMP2
ENSMUSG00000025318	Jph3	1929.17	0.476834	0.060807	7.84176	4.93256e-14						TRUE	2.12e-06	111	844	20	0.024	0.18	GO:0048489	BP	504	synaptic vesicle transport	5	SYN1,SYT7,RPH3A,STX1B,TRIM9,RIMS4,SNPH,RAB3A,GRIK5,STX1A,DNM1,STXBP1,PREPL,CACNA1A,SYT2,PRRT2,CPLX1,CNIH2,PIP5K1C,VAMP2
ENSMUSG00000003363	Pld3	5163.34	0.37135	0.0473825	7.83728	5.09103e-14						TRUE	2.12e-06	2326	844	153	0.181	0.066	GO:0016310	BP	504	phosphorylation	4	CX3CL1,MAP3K9,CELSR3,FYN,CCDC88C,TIMP2,RTN4R,RASGRF1,TNK2,HIPK2,MEF2A,MAPK6,SPTB,NDST1,CAMK2A,MAP4K4,PRKACA,SPEG,MARK2,SDHA,NUAK1,MAP2K7,GSK3B,MAST2,EIF2AK1,NLK,DLD,HSP90AB1,ABL1,MAST3,EEF1A2,FLT1,TSC2,IKBKB,CLIP3,MAST1,PIK3R2,OGDH,LIMK1,TESK1,RAPGEF1,PPP1R9B,DUSP3,YWHAE,CCKBR,MADD,CORO1C,MAPK14,FGF1,CCND2,EGR1,CLU,MAPK8IP1,CIT,PREX1,PACSIN1,EFNB2,SLC25A23,FLRT1,LRRC4B,DLG4,PTPRA,IL6ST,AGAP2,RAC1…
ENSMUSG00000042810	Krba1	596.248	0.393991	0.0502761	7.83656	5.11015e-14						TRUE	2.57e-06	145	844	23	0.027	0.159	GO:0030534	BP	504	adult behavior	3	HIPK2,SEZ6L,CHRNA4,DNM1,CXCL12,NRXN2,CCND2,NPY,CACNA1A,APP,UCHL1,SPTBN4,SHANK1,SHANK2,SLITRK5,DAB1,SEZ6L2,GRIN1,KCNJ10,CNTN2,CEND1,NLGN3,MAFG
ENSMUSG00000025369	Smarcc2	2039.19	0.351544	0.0449012	7.8293	5.40352e-14						TRUE	2.58e-06	102	844	19	0.023	0.186	GO:0099173	BP	504	postsynapse organization	5	ARHGAP44,FYN,LZTS3,NRXN2,CUX2,DLG4,ACTR2,EPHB1,TIAM1,SHANK1,CTNND2,NLGN2,CFL1,BAIAP2,NLGN3,ARC,ETV5,SHANK3,SRCIN1
ENSMUSG00000040412	5330417C22Rik	637.256	0.412566	0.0527237	7.82507	5.57707e-14						TRUE	2.76e-06	40	844	12	0.014	0.3	GO:0035418	BP	504	protein localization to synapse	5	ARHGAP44,STX1B,ASIC2,NRXN2,DLG4,SHANK1,BSN,MAP1A,NLGN2,BAIAP2,GRIN1,VAMP2
ENSMUSG00000038331	Satb2	1124.83	0.500379	0.0639616	7.82311	5.64595e-14						TRUE	3.53e-06	657	844	59	0.07	0.09	GO:0051129	BP	504	negative regulation of cellular component organization	5	FKBP4,FYN,RTN4R,SPTB,MAP4K4,CRMP1,RAP1GAP,GSK3B,ADD1,STX1B,SMARCB1,TRIM9,TSC2,IKBKB,STMN2,TUBB4A,CLIP3,PTPRS,PFN1,KAT2A,CORO1C,SNX3,IK,TRAK2,BCL11A,CLU,LRP1,EFNB2,THRA,GFAP,DLG4,HNRNPA1,RAC1,STXBP1,ARHGDIA,ASAP1,THY1,SKI,DMTN,CTBP1,SPTBN4,UBQLN4,SHANK1,DLC1,RAD21,PRRT2,LINGO1,BCL2L1,DAB1,ADCY6,ULK1,RTN4RL1,NLGN3,EVL,SYNGAP1,ATXN2,DDX3X,SHANK3,MLLT6
ENSMUSG00000027889	Ampd2	552.38	0.394874	0.0504759	7.82303	5.64595e-14						TRUE	3.53e-06	21	844	9	0.011	0.429	GO:2000311	BP	504	regulation of AMPA receptor activity	2	CACNG7,MINK1,SHANK1,CACNG2,NLGN2,CNIH2,NLGN3,ARC,SHANK3
ENSMUSG00000025261	Huwe1	9001.9	0.185087	0.0236899	7.81292	6.09403e-14						TRUE	3.66e-06	57	844	14	0.017	0.246	GO:0031646	BP	504	positive regulation of neurological system process	5	IGSF9B,STX1B,STX1A,CUX2,DLG4,WASF3,SHANK1,CACNB3,NLGN2,DAG1,BAIAP2,GRIN1,NLGN3,SHANK3
ENSMUSG00000020029	Nudt4	2880.61	0.383329	0.0491433	7.80023	6.72592e-14						TRUE	3.66e-06	41	844	12	0.014	0.293	GO:0098815	BP	504	modulation of excitatory postsynaptic potential	5	STX1B,STX1A,CUX2,DLG4,APP,SHANK1,CACNB3,NLGN2,BAIAP2,GRIN1,NLGN3,SHANK3
ENSMUSG00000038473	Nos1ap	1456.75	0.409695	0.0525625	7.79444	7.02749e-14						TRUE	3.88e-06	66	844	15	0.018	0.227	GO:0060998	BP	504	regulation of dendritic spine development	10	ARHGAP44,MAPK6,LZTS3,PTPRS,CUX2,ACTR2,ASAP1,TIAM1,SHANK1,CFL1,BAIAP2,NLGN3,ARC,SHANK3,SRCIN1
ENSMUSG00000026478	Lamc1	533.112	0.342621	0.0440443	7.779	7.86371e-14						TRUE	4.13e-06	357	844	39	0.046	0.109	GO:0031346	BP	504	positive regulation of cell projection organization	6	CX3CL1,FYN,CROCC,MAPK6,MARK2,FSCN1,PALM,CPNE6,STMN2,CACNG7,CRTC1,COBL,LIMK1,RAPGEF1,CXCL12,PFN1,KAT2A,CORO1C,CUX2,SNX3,ARSB,PACSIN1,MAP1B,DLG4,RAC1,DAB2IP,ACTR2,ARHGDIA,SYT2,TIAM1,AUTS2,SHANK1,CEP120,ROBO1,BAIAP2,TRAK1,AP2A1,NCKIPSD,SHANK3
ENSMUSG00000075415	Fnbp1	1150.24	0.45558	0.0585821	7.77677	7.98765e-14						TRUE	4.23e-06	248	844	31	0.037	0.125	GO:0021537	BP	504	telencephalon development	8	RTN4R,GSK3B,SLC32A1,NUMBL,PTPRS,OGDH,CXCL12,KAT2A,PPP1R9B,YWHAE,FOXP1,NPY,LRP1,MBOAT7,TBR1,DAB2IP,JAKMIP1,NRGN,SKI,SLITRK5,CEP120,ROBO1,DCLK2,CDK5R2,DAB1,GRIN1,CNTN2,RTN4RL1,NF2,SZT2,SHANK3
ENSMUSG00000005683	Cs	1948.61	0.439289	0.0564992	7.77514	8.07587e-14						TRUE	5.12e-06	199	844	27	0.032	0.136	GO:0007626	BP	504	locomotory behavior	3	HIPK2,GNAO1,ZDHHC8,SEZ6L,RASD2,CHRNA4,DNM1,APBA1,CXCL12,SOBP,CCND2,DLG4,CACNA1A,APP,UCHL1,SPTBN4,NAV2,NLGN2,GAA,DAB1,SEZ6L2,GRIN1,KCNJ10,CNTN2,CEND1,ETV5,SHANK3
ENSMUSG00000028634	Hivep3	723.65	0.570228	0.0734197	7.76669	8.59983e-14						TRUE	5.35e-06	163	844	24	0.028	0.147	GO:0050770	BP	504	regulation of axonogenesis	9	RTN4R,MARK2,GSK3B,ABL1,PTPRS,LIMK1,CXCL12,PLXNA1,TRAK2,OLFM1,MAP1B,TBR1,ARHGDIA,CACNA1A,THY1,TIAM1,BRSK1,LINGO1,ROBO1,DAB1,GRIN1,TRAK1,CNTN2,SYNGAP1
ENSMUSG00000009418	Nav1	1380.47	0.4778	0.0615411	7.76392	8.76871e-14						TRUE	5.57e-06	2955	844	183	0.217	0.062	GO:0007166	BP	504	cell surface receptor signaling pathway	5	CREBBP,CX3CL1,CELSR3,FYN,TSPAN9,CCDC88C,ATP6V0A1,RTN4R,JADE2,PTPRN,CYFIP2,RASGRF1,TNK2,HIPK2,SPEN,NDST1,CAMK2A,PRKACA,ADGRL1,MARK2,FSCN1,PAG1,GNB1,ADCYAP1R1,TNRC6C,IGSF9B,GSK3B,NLK,GNAO1,TNRC6A,AGO1,HSP90AB1,ABL1,STX1B,HNRNPM,CABIN1,MYH9,CHRNA4,TBL1X,FLT1,MGRN1,TSC2,IKBKB,SLC17A7,AES,NUMBL,CLIP3,CACNG7,PIK3R2,GRIK5,STX1A,LIMK1,DNM1,RAPGEF1,CXCL12,ZMIZ1,GIT1,PFN1,MPP2,DUSP3,CPE,CCKBR,MADD,CUX2,MAP…
ENSMUSG00000024897	Apba1	2027.88	0.425209	0.0547686	7.76374	8.76871e-14						TRUE	5.89e-06	1870	844	127	0.15	0.068	GO:1902531	BP	504	regulation of intracellular signal transduction	5	CX3CL1,MAP3K9,ARHGAP44,RHOBTB2,FYN,TIMP2,RTN4R,RASGRF1,HIPK2,PDE4A,NDST1,MAP4K4,PRKACA,NUAK1,RAP1GAP,MAP2K7,ADCYAP1R1,GSK3B,NLK,PPP1R13B,JPH4,AGO1,HSP90AB1,ABL1,SEZ6L,RASD2,FLT1,MGRN1,TSC2,IKBKB,DOT1L,APLP1,PIK3R2,RAPGEF1,CXCL12,DUSP3,WFS1,ARHGEF17,MADD,MAPK14,FGF1,SELENOK,IGFBP5,CHD5,MFN2,IQSEC3,CLU,MAPK8IP1,PREX1,IQSEC2,FLRT1,HIP1,LRRC4B,ARHGEF11,SERINC3,IL6ST,AGAP2,RAC1,RALGPS1,DAB2IP,PAK6,MAP…
ENSMUSG00000033365	Ipo13	646.319	0.403669	0.0520216	7.75965	9.03839e-14						TRUE	6.06e-06	4559	844	261	0.309	0.057	GO:0042221	BP	504	response to chemical	3	FKBP4,CREBBP,CX3CL1,CACNA1G,CELSR3,MED24,FYN,SYT7,EXTL3,ATP6V0A1,TIMP2,CYP46A1,RTN4R,ARID1B,PTPRN,CYFIP2,HIPK2,PDE4A,SMARCD1,FECH,MEF2A,RASGRP2,MAPK6,SPTB,NDST1,CAMK2A,MAP4K4,PRKACA,CRMP1,SNCB,FSCN1,RAP1GAP,MAP2K7,GNB1,ADCYAP1R1,KCNK2,NFE2L1,GSK3B,NLK,PSMC5,GNAO1,ADD1,KHSRP,FUS,AGO1,HSP90AB1,ABL1,HNRNPM,HCN2,SMARCB1,NEFH,SYNGR1,ZC3H7B,PMM1,CHGA,CPNE6,CHRNA4,EEF1A2,SLC32A1,SYP,FLT1,TSC2,IKBKB,STMN…
ENSMUSG00000030127	Cops7a	778.171	0.597461	0.0770187	7.75734	9.1693e-14						TRUE	6.2e-06	51	844	13	0.015	0.255	GO:0036465	BP	504	synaptic vesicle recycling	5	SYT7,STX1B,SYP,SLC17A7,RAB3A,DNM1,PACSIN1,SYT2,NLGN2,PIP5K1C,NLGN3,ITSN1,VAMP2
ENSMUSG00000022443	Myh9	1419.64	0.361438	0.0465917	7.75757	9.1693e-14						TRUE	6.46e-06	153	844	23	0.027	0.15	GO:1990138	BP	504	neuron projection extension	8	RTN4R,JADE2,CYFIP2,GSK3B,HSP90AB1,ABL1,CPNE6,PTPRS,CACNG7,LIMK1,CXCL12,PLXNA1,BCL11A,NRN1,FLRT1,OLFM1,MAP1B,SYT2,TIAM1,AUTS2,ULK1,SLIT3,NLGN3
ENSMUSG00000042082	Arsb	705.321	0.414411	0.0534761	7.74947	9.73528e-14						TRUE	6.54e-06	15950	844	744	0.882	0.047	GO:0009987	BP	504	cellular process	2	LASP1,POLDIP2,FKBP4,CREBBP,CX3CL1,CACNA1G,MAP3K9,ARHGAP44,PIGQ,SYN1,CELSR3,NFIX,MED24,RHOBTB2,NISCH,FYN,TSPAN9,SYT7,GABRA3,EXTL3,CCDC88C,PHLDB1,ANK1,ATP6V0A1,TMSB10,TIMP2,CYP46A1,RTN4R,JADE2,GOPC,ARID1B,PTPRN,CYFIP2,RASGRF1,CROCC,RIMBP2,TNK2,CS,HIPK2,SPEN,PDE4A,SMARCD1,KDM4A,FECH,MEF2A,RASGRP2,SDK2,KCNAB2,MAPK6,SPTB,GBA2,NDST1,CAMK2A,MAP4K4,PRKACA,ADGRL1,SPEG,MARK2,CRMP1,SDHA,PPP2R2C,SNCB,NUAK1,E…
ENSMUSG00000038495	Otud7b	925.967	0.277079	0.0357556	7.74926	9.73528e-14						TRUE	6.77e-06	639	844	57	0.068	0.089	GO:1901699	BP	504	cellular response to nitrogen compound	5	FYN,ATP6V0A1,ARID1B,CAMK2A,PRKACA,GNB1,GSK3B,AGO1,ABL1,HCN2,ZC3H7B,CHRNA4,TSC2,APLP1,ATP1A3,PIK3R2,RAPGEF1,PPP1R9B,HDAC5,DROSHA,IGFBP5,BCL11A,GOT1,EGR1,HNRNPA2B1,NR4A1,LRP1,AGO2,ATF4,DIAPH1,PTPRA,RGS8,ACTR2,HNRNPD,CACNA1A,APP,SESN3,KLF10,LARP1,DMTN,SMAD3,CHRM1,AHCYL1,IRS1,YWHAG,SIK2,BCL2L1,SMARCC1,ADCY6,BAIAP2,ATP6V0C,PRKAR1B,RYR1,NCOR2,ATP6V1G2,CPEB1,VAMP2
ENSMUSG00000009681	Bcr	1744.8	0.552086	0.0712465	7.74895	9.74002e-14						TRUE	6.87e-06	1801	844	123	0.146	0.068	GO:0031399	BP	504	regulation of protein modification process	4	CX3CL1,MAP3K9,CELSR3,FYN,CCDC88C,TIMP2,RTN4R,TNK2,HIPK2,NDST1,MAP4K4,PRKACA,MARK2,PPP2R2C,NUAK1,MAP2K7,GSK3B,WBP11,EIF2AK1,HSP90AB1,ABL1,SMARCB1,CABIN1,RASD2,FLT1,TSC2,IKBKB,CLIP3,PIK3R2,LIMK1,TESK1,RAPGEF1,KAT2A,PPP1R9B,DUSP3,YWHAE,WFS1,MADD,CORO1C,MAPK14,PHACTR1,FGF1,PPP1R7,KMT2A,CCND2,EGR1,CLU,MAPK8IP1,CRY2,PREX1,FLRT1,LRRC4B,WBP2,DLG4,IL6ST,AGAP2,RAC1,DAB2IP,PAK6,RAB1A,MAPK8IP3,PRICKLE1,DUSP6…
ENSMUSG00000011751	Sptbn4	2249.09	0.484651	0.0626044	7.7415	1.03093e-13						TRUE	6.97e-06	109	844	19	0.023	0.174	GO:0051668	BP	504	localization within membrane	4	ARHGAP44,STX1B,GRIK5,NRXN2,HIP1,DLG4,REEP2,RAC1,RAB1A,SEC31A,CACNA1A,THY1,CACNG2,CNIH2,SEC24C,SYNGAP1,VAMP2,ETV5,SHANK3
ENSMUSG00000024474	Ik	759.259	0.37995	0.0490873	7.74029	1.03876e-13						TRUE	7.25e-06	166	844	24	0.028	0.145	GO:0031345	BP	504	negative regulation of cell projection organization	6	FKBP4,FYN,RTN4R,MAP4K4,CRMP1,RAP1GAP,STX1B,STMN2,PTPRS,TRAK2,BCL11A,LRP1,EFNB2,GFAP,ARHGDIA,ASAP1,THY1,LINGO1,DAB1,ADCY6,RTN4RL1,NLGN3,EVL,SYNGAP1
ENSMUSG00000025417	Pip4k2c	1098.93	0.366262	0.0473228	7.73967	1.04193e-13						TRUE	7.3e-06	515	844	49	0.058	0.095	GO:0010720	BP	504	positive regulation of cell development	6	CX3CL1,FYN,TIMP2,JADE2,SPEN,MAPK6,MARK2,ADD1,ABL1,CPNE6,STMN2,NUMBL,CACNG7,CRTC1,COBL,LIMK1,RAPGEF1,CXCL12,CUX2,SNX3,ARSB,PREX1,PACSIN1,GFAP,MAP1B,DLG4,IL6ST,RAC1,DAB2IP,ACTR2,MAPK8IP3,ARHGDIA,APP,SYT2,TTBK1,TIAM1,DMTN,SHANK1,GPRC5B,ROBO1,DAG1,DAB1,BAIAP2,TRAK1,AP2A1,NCKIPSD,CSNK1E,ETV5,SHANK3
ENSMUSG00000061436	Hipk2	1058.93	0.55743	0.0721504	7.72595	1.15832e-13						TRUE	7.69e-06	440	844	44	0.052	0.1	GO:0050769	BP	504	positive regulation of neurogenesis	7	CX3CL1,FYN,TIMP2,JADE2,SPEN,MAPK6,MARK2,CPNE6,STMN2,NUMBL,CACNG7,CRTC1,COBL,LIMK1,RAPGEF1,CXCL12,CUX2,SNX3,ARSB,PACSIN1,GFAP,MAP1B,DLG4,IL6ST,DAB2IP,ACTR2,MAPK8IP3,ARHGDIA,APP,SYT2,TTBK1,TIAM1,SHANK1,GPRC5B,ROBO1,DAG1,DAB1,BAIAP2,TRAK1,AP2A1,NCKIPSD,CSNK1E,ETV5,SHANK3
ENSMUSG00000014602	Kif1a	15325.7	0.289181	0.0374856	7.71446	1.26282e-13						TRUE	8.1e-06	857	844	70	0.083	0.082	GO:0006887	BP	504	exocytosis	4	CACNA1G,ARHGAP44,SYN1,SYT7,ANK1,ATP6V0A1,TIMP2,KCNAB2,APLP2,RPH3A,HSP90AB1,STX1B,CBARP,SYNGR1,CACNA1I,TRIM9,CHGA,RIMS4,SNPH,PSMD7,VPS18,RAB3A,GRIK5,STX1A,NCS1,MAPK14,SPARC,ARSB,CLU,UBR4,TUBA4A,DIAPH1,RAB11FIP5,RAC1,STXBP1,ACTR2,PREPL,VAMP1,CACNA1A,APP,SYT2,ARL8A,SURF4,KCNB1,DMTN,NFASC,CTSB,PRRT2,EEF2,FTH1,LGI3,CPLX1,TMED10,GAA,CDK5R2,KCMF1,RAP2B,RAB11B,HGS,ATP6V0C,PIP5K1C,BCR,FAM3C,PSMD12,CSNK2B,…
ENSMUSG00000020658	Efr3b	2901.72	0.240765	0.0312438	7.70601	1.34675e-13						TRUE	8.63e-06	442	844	44	0.052	0.1	GO:0051656	BP	504	establishment of organelle localization	5	SYN1,SYT7,CROCC,RPH3A,STX1B,NEFH,MYH9,TRIM9,CHGA,RIMS4,SNPH,RAB3A,GRIK5,STX1A,DNM1,TRAK2,KIF1A,MAP1B,STXBP1,NUMA1,RAB1A,ACTR2,PREPL,SEC31A,CACNA1A,SYT2,UCHL1,GRIA1,GOLGA2,PRRT2,MAP4K2,CEP120,CPLX1,TMED10,CNIH2,SEC24C,TRAPPC6B,TRAK1,RAB11B,PIP5K1C,TMEM201,CHAMP1,DCTN1,VAMP2
ENSMUSG00000010453	Kansl3	622.203	0.32887	0.0426869	7.70423	1.3605e-13						TRUE	8.79e-06	205	844	27	0.032	0.132	GO:0045665	BP	504	negative regulation of neuron differentiation	4	FKBP4,RTN4R,MAP4K4,CRMP1,RAP1GAP,GSK3B,STX1B,STMN2,PTPRS,TRAK2,BCL11A,LRP1,EFNB2,GFAP,DTX1,HMG20A,ARHGDIA,APP,ASAP1,THY1,LINGO1,DAB1,ADCY6,CNTN2,RTN4RL1,NLGN3,SYNGAP1
ENSMUSG00000032571	Pik3r4	695.057	0.301951	0.039329	7.67756	1.66346e-13						TRUE	8.87e-06	488	844	47	0.056	0.096	GO:0007264	BP	504	small GTPase mediated signal transduction	6	ARHGAP44,RHOBTB2,NISCH,TIMP2,RTN4R,RASGRF1,TNK2,RASGRP2,RAP1GAP,GNB1,ADCYAP1R1,ABL1,TSC2,PIK3R2,LIMK1,RAPGEF1,RAPGEFL1,ARHGEF17,MADD,DHCR24,MFN2,IQSEC3,PREX1,IQSEC2,ARHGEF11,RAC1,RALGPS1,DAB2IP,PAK6,ARHGDIA,IQSEC1,GNA12,ARHGAP39,FARP1,TIAM1,AUTS2,DLC1,ROBO1,PLEKHG5,CFL1,DAB1,KCTD13,RAP2B,BCR,SYNGAP1,ITSN1,ARHGAP23
ENSMUSG00000045287	Rtn4rl1	783.711	0.302412	0.0393903	7.67732	1.66351e-13						TRUE	8.97e-06	1662	844	115	0.136	0.069	GO:0046907	BP	504	intracellular transport	4	ARHGAP44,SYN1,FYN,SYT7,CCDC88C,ANK1,GOPC,SPTB,GSK3B,RPH3A,HSP90AB1,STX1B,NEFH,SYNGR1,PMM1,TRIM9,CHGA,RIMS4,SNPH,TM9SF4,MGRN1,TSC2,VPS18,LEPROTL1,RPS16,PIK3R2,RAB3A,GRIK5,STX1A,DNM1,APBA1,CASC3,YWHAE,MAPK14,SNX3,TRAK2,MFN2,GNPAT,IPO13,CLU,CRY2,HNRNPA2B1,GGA3,NUP214,HIP1,KIF1A,CALY,MAP1B,TBC1D14,REEP2,AGAP3,HNRNPA1,STXBP1,NUMA1,RAB1A,ACTR2,PREPL,SEC31A,PRICKLE1,SGSM2,CACNA1A,APP,RPL11,ANP32E,SYT2,A…
ENSMUSG00000027405	Nop56	803.074	0.356443	0.0464479	7.67404	1.70352e-13						TRUE	8.97e-06	1588	844	111	0.132	0.07	GO:0009719	BP	504	response to endogenous stimulus	3	FKBP4,MED24,FYN,ATP6V0A1,TIMP2,ARID1B,PTPRN,HIPK2,FECH,NDST1,CAMK2A,PRKACA,RAP1GAP,GNB1,ADCYAP1R1,GSK3B,NLK,HSP90AB1,ABL1,HNRNPM,HCN2,CHRNA4,TSC2,STMN2,SNRNP70,APLP1,ATP1A3,PIK3R2,RAPGEF1,CXCL12,KAT2A,PPP1R9B,HDAC5,SPARC,FGF1,FOXP1,IGFBP5,DHCR24,ARID1A,BCL11A,GOT1,EGR1,CRY2,NR4A1,LRP1,NCOA3,THRA,NR1D1,FLRT1,ELK1,SMARCA4,ATF4,VGF,SNRPN,KCNC1,SAFB2,DIAPH1,WBP2,MTSS1L,PTPRA,HNRNPA1,RGS8,DAB2IP,STXBP…
ENSMUSG00000002028	Kmt2a	2906.45	0.42504	0.055405	7.67152	1.73417e-13						TRUE	8.97e-06	945	844	75	0.089	0.079	GO:0010243	BP	504	response to organonitrogen compound	5	FYN,ATP6V0A1,ARID1B,PTPRN,CAMK2A,PRKACA,GNB1,GSK3B,PSMC5,GNAO1,HSP90AB1,ABL1,HCN2,TSC2,SGTA,APLP1,ATP1A3,PIK3R2,DNM1,RAPGEF1,CXCL12,PPP1R9B,HDAC5,WFS1,MAPK14,SPARC,IGFBP5,BCL11A,GOT1,EGR1,CRY2,NR4A1,LRP1,ATF4,VGF,KCNC1,UBE4B,DIAPH1,PTPRA,ACTR2,HNRNPD,CACNA1A,APP,SESN3,GJA1,KLF10,LARP1,TIAM1,SST,DMTN,EEF2,AHCYL1,IRS1,YWHAG,SIK2,TMED10,JUNB,BCL2L1,CFL1,DAG1,SMARCC1,ADCY6,BAIAP2,GRIN1,PER1,ATP6V0C,P…
ENSMUSG00000003469	Phyhip	2969.42	0.564175	0.0737267	7.65224	1.99307e-13						TRUE	9.25e-06	37	844	11	0.013	0.297	GO:0061001	BP	504	regulation of dendritic spine morphogenesis	11	ARHGAP44,LZTS3,CUX2,ACTR2,TIAM1,CFL1,BAIAP2,NLGN3,ARC,SHANK3,SRCIN1
ENSMUSG00000039275	Foxk2	1463.41	0.288029	0.0376519	7.64979	2.02767e-13						TRUE	9.32e-06	1120	844	85	0.101	0.076	GO:0006812	BP	504	cation transport	6	FKBP4,CX3CL1,CACNA1G,FYN,SLC6A7,SYT7,ATP6V0A1,RASGRF1,KCNAB2,CAMK2A,PRKACA,ADCYAP1R1,KCNK2,GNAO1,JPH4,ABL1,CBARP,HCN2,CACNA1I,HRH3,CHRNA4,SLC32A1,SLC17A7,ATP1A3,CACNG7,NCS1,CXCL12,ASIC2,YWHAE,WFS1,SLC38A1,SELENOK,SLC30A3,SLC8A2,NPY,SLC36A1,SLC12A5,SLC25A23,ATF4,KCNC1,ATP1B2,DIAPH1,DLG4,SERINC3,SLC41A1,SLC7A1,KCNH5,MINK1,CACNA1A,APP,ANK3,GJA1,THY1,JPH3,ATP2B2,KCNB1,SPTBN4,SHANK1,KCNJ9,WNK2,CACNG2,…
ENSMUSG00000028467	Gba2	760.714	0.292738	0.0382688	7.64953	2.0282e-13						TRUE	9.5e-06	219	844	28	0.033	0.128	GO:0046578	BP	504	regulation of Ras protein signal transduction	7	ARHGAP44,TIMP2,RTN4R,RASGRF1,ABL1,RAPGEF1,ARHGEF17,MADD,MFN2,IQSEC3,PREX1,IQSEC2,ARHGEF11,RAC1,RALGPS1,DAB2IP,ARHGDIA,IQSEC1,FARP1,TIAM1,AUTS2,DLC1,ROBO1,PLEKHG5,KCTD13,BCR,SYNGAP1,ITSN1
ENSMUSG00000025571	Tnrc6c	1877.97	0.285248	0.0373293	7.64138	2.15288e-13						TRUE	9.5e-06	232	844	29	0.034	0.125	GO:0043543	BP	504	protein acylation	5	CREBBP,MED24,JADE2,SRCAP,GSK3B,DLD,ZDHHC8,SMARCB1,CLIP3,OGDH,KAT2A,SELENOK,KANSL3,CHD5,DR1,KMT2A,KANSL1,NAA60,NCOA3,WBP2,MDH2,ZDHHC5,AUTS2,CTBP1,MEAF6,PER1,TRRAP,LDB1,BAG6
ENSMUSG00000053877	Srcap	766.52	0.377368	0.0493966	7.63956	2.17966e-13						TRUE	9.54e-06	2803	844	174	0.206	0.062	GO:0051246	BP	504	regulation of protein metabolic process	2	CX3CL1,MAP3K9,CELSR3,FYN,CCDC88C,TIMP2,RTN4R,CYFIP2,TNK2,HIPK2,NDST1,MAP4K4,PRKACA,MARK2,PPP2R2C,NUAK1,EIF4G3,MAP2K7,TNRC6C,GSK3B,APLP2,WBP11,MAST2,EIF2AK1,PSMC5,KHSRP,TNRC6A,AGO1,WAC,HSP90AB1,ABL1,SMARCB1,CABIN1,RASD2,MYH9,EEF1A2,FLT1,TSC2,IKBKB,SNRNP70,SGTA,CLIP3,PIK3R2,LIMK1,TESK1,RAPGEF1,SPOCK2,CASC3,KAT2A,PPP1R9B,DUSP3,YWHAE,WFS1,MADD,CORO1C,MAPK14,PHACTR1,SNX3,FGF1,IGFBP5,PPP1R7,DHCR24,KMT2…
ENSMUSG00000001424	Snd1	825.586	0.367954	0.0482002	7.63387	2.26981e-13						TRUE	9.75e-06	134	844	21	0.025	0.157	GO:0006865	BP	504	amino acid transport	1	SLC6A7,HRH3,SLC32A1,SLC17A7,RAB3A,APBA1,SLC38A1,SLC36A1,SLC6A11,SERINC3,LRRC8A,STXBP1,SLC7A1,CACNA1A,ARL6IP5,SLC43A2,SLC25A22,KCNJ10,SLC6A17,VAMP2,PRAF2
ENSMUSG00000027678	Ncoa3	928.193	0.253717	0.0332552	7.62941	2.34553e-13						TRUE	1.1e-05	135	844	21	0.025	0.156	GO:0010977	BP	504	negative regulation of neuron projection development	5	FKBP4,RTN4R,MAP4K4,CRMP1,STX1B,STMN2,PTPRS,TRAK2,BCL11A,LRP1,EFNB2,GFAP,ARHGDIA,ASAP1,THY1,LINGO1,DAB1,ADCY6,RTN4RL1,NLGN3,SYNGAP1
ENSMUSG00000038267	Slc22a23	1003.88	0.268189	0.0351882	7.62157	2.48818e-13						TRUE	1.23e-05	1379	844	99	0.117	0.072	GO:0043085	BP	504	positive regulation of catalytic activity	5	CX3CL1,MAP3K9,ARHGAP44,FYN,TIMP2,RTN4R,CYFIP2,RASGRF1,RASGRP2,MAP4K4,PRKACA,MARK2,RAP1GAP,MAP2K7,ADCYAP1R1,GSK3B,SMAP2,GNAO1,HSP90AB1,ABL1,EEF1A2,FLT1,TSC2,PIK3R2,RAB3A,RAPGEF1,SH3PXD2A,GIT1,PFN1,MADD,CORO1C,MAPK14,FGF1,CCND2,EGR1,CLU,HNRNPA2B1,PREX1,HIP1,ATP1B2,TBC1D14,DLG4,MTSS1L,ARHGEF11,AGAP3,AGAP2,RGS8,DAB2IP,PAK6,RAB1A,HNRNPD,MAPK8IP3,DUSP6,SGSM2,MINK1,ARHGDIA,APP,IQSEC1,ARL6IP5,TTBK1,HMBOX…
ENSMUSG00000058297	Spock2	5490.57	0.66853	0.0877722	7.61664	2.58035e-13						TRUE	1.25e-05	46	844	12	0.014	0.261	GO:0099601	BP	504	regulation of neurotransmitter receptor activity	1	RASGRF1,CACNG7,DLG4,MINK1,APP,SHANK1,CACNG2,NLGN2,CNIH2,NLGN3,ARC,SHANK3
ENSMUSG00000021939	Ctsb	4298.55	0.399927	0.0525572	7.60937	2.72493e-13						TRUE	1.3e-05	1077	844	82	0.097	0.076	GO:0022603	BP	504	regulation of anatomical structure morphogenesis	4	CX3CL1,ARHGAP44,CELSR3,FYN,PHLDB1,RTN4R,HIPK2,MARK2,GSK3B,LZTS3,AGO1,ABL1,PALM,MYH9,CPNE6,FLT1,PTPRS,CACNG7,LIMK1,CXCL12,PFN1,HDAC5,CORO1C,CUX2,MAPK14,SPARC,FGF1,PLXNA1,FOXP1,TRAK2,BCL11A,ADGRB2,AGO2,PREX1,EFNB2,OLFM1,CAMSAP1,DIAPH1,MAP1B,DLG4,WASF3,RAC1,TBR1,DAB2IP,ACTR2,PRICKLE1,DUSP6,ARHGDIA,CACNA1A,CELSR2,SYT2,TTBK1,GNA12,THY1,TIAM1,DMTN,BRSK1,PRICKLE2,AGGF1,DLC1,LINGO1,ROBO1,CFL1,DAG1,DAB1,B…
ENSMUSG00000034135	Sik3	1387.6	0.355328	0.0467081	7.60742	2.76137e-13						TRUE	1.39e-05	1347	844	97	0.115	0.072	GO:0071495	BP	504	cellular response to endogenous stimulus	4	FKBP4,MED24,FYN,ATP6V0A1,ARID1B,HIPK2,FECH,NDST1,CAMK2A,PRKACA,RAP1GAP,GNB1,GSK3B,NLK,HSP90AB1,ABL1,HNRNPM,HCN2,CHRNA4,TSC2,STMN2,SNRNP70,APLP1,ATP1A3,PIK3R2,RAPGEF1,KAT2A,PPP1R9B,HDAC5,FGF1,FOXP1,IGFBP5,ARID1A,BCL11A,GOT1,EGR1,CRY2,NR4A1,LRP1,NCOA3,THRA,NR1D1,FLRT1,ELK1,SMARCA4,ATF4,SAFB2,DIAPH1,WBP2,MTSS1L,PTPRA,HNRNPA1,RGS8,DAB2IP,NUMA1,ACTR2,HNRNPD,DUSP6,CACNA1A,APP,SESN3,PDCD4,GJA1,KLF10,LAR…
ENSMUSG00000028106	Rprd2	866.64	0.368137	0.0484545	7.59757	2.96402e-13						TRUE	1.4e-05	2231	844	144	0.171	0.065	GO:0071705	BP	504	nitrogen compound transport	5	CX3CL1,ARHGAP44,NISCH,FYN,SLC6A7,SYT7,ATP6V0A1,GOPC,PTPRN,MAP4K4,GSK3B,KHSRP,RPH3A,HSP90AB1,ABL1,STX1B,SYNGR1,MYH9,PMM1,CHGA,HRH3,CHRNA4,TM9SF4,SLC32A1,TSC2,VPS18,SLC17A7,RPS16,CLIP3,PIK3R2,RAB3A,STX1A,APBA1,CXCL12,CASC3,YWHAE,TRIM3,PITPNM1,SLC38A1,MAPK14,SNX3,SELENOK,FOXP1,TRAK2,MFN2,GNPAT,TSNAX,IPO13,CLU,CRY2,HNRNPA2B1,LRP1,SLC36A1,GGA3,SLC25A23,NECAB3,NR1D1,KTN1,NUP214,HIP1,VGF,KIF1A,SLC6A11,T…
ENSMUSG00000032773	Chrm1	1182.58	0.565071	0.0744154	7.59346	3.05407e-13						TRUE	1.42e-05	1439	844	102	0.121	0.071	GO:0032940	BP	504	secretion by cell	3	CX3CL1,CACNA1G,ARHGAP44,SYN1,NISCH,SYT7,ANK1,ATP6V0A1,TIMP2,PTPRN,KCNAB2,CAMK2A,MAP4K4,APLP2,RPH3A,HSP90AB1,ABL1,STX1B,CBARP,SYNGR1,CACNA1I,TRIM9,CHGA,RIMS4,HRH3,CHRNA4,SNPH,SLC32A1,PSMD7,VPS18,SLC17A7,RAB3A,GRIK5,STX1A,NCS1,APBA1,CXCL12,NRXN2,MAPK14,SPARC,ARSB,SELENOK,FOXP1,CLU,CRY2,NECAB3,NR1D1,UBR4,TUBA4A,PNKD,VGF,DIAPH1,RAB11FIP5,RAC1,STXBP1,RAB1A,ACTR2,PREPL,VAMP1,CACNA1A,APP,SYT2,ARL8A,SURF…
ENSMUSG00000042671	Rgs8	1025.3	0.354378	0.0466725	7.59287	3.06256e-13						TRUE	1.49e-05	320	844	35	0.041	0.109	GO:0051056	BP	504	regulation of small GTPase mediated signal transduction	6	ARHGAP44,RHOBTB2,TIMP2,RTN4R,RASGRF1,RAP1GAP,ADCYAP1R1,ABL1,TSC2,PIK3R2,RAPGEF1,ARHGEF17,MADD,MFN2,IQSEC3,PREX1,IQSEC2,ARHGEF11,RAC1,RALGPS1,DAB2IP,ARHGDIA,IQSEC1,ARHGAP39,FARP1,TIAM1,AUTS2,DLC1,ROBO1,PLEKHG5,KCTD13,BCR,SYNGAP1,ITSN1,ARHGAP23
ENSMUSG00000041528	Rnf123	620.47	0.317995	0.041944	7.58141	3.32807e-13						TRUE	1.53e-05	349	844	37	0.044	0.106	GO:0007265	BP	504	Ras protein signal transduction	7	ARHGAP44,NISCH,TIMP2,RTN4R,RASGRF1,RASGRP2,GNB1,ABL1,LIMK1,RAPGEF1,ARHGEF17,MADD,DHCR24,MFN2,IQSEC3,PREX1,IQSEC2,ARHGEF11,RAC1,RALGPS1,DAB2IP,PAK6,ARHGDIA,IQSEC1,GNA12,FARP1,TIAM1,AUTS2,DLC1,ROBO1,PLEKHG5,CFL1,KCTD13,RAP2B,BCR,SYNGAP1,ITSN1
ENSMUSG00000032187	Smarca4	1812.21	0.288307	0.0380479	7.57748	3.42434e-13						TRUE	1.57e-05	858	844	69	0.082	0.08	GO:0043549	BP	504	regulation of kinase activity	6	MAP3K9,FYN,RTN4R,MAP4K4,PRKACA,MARK2,MAP2K7,HSP90AB1,ABL1,EEF1A2,FLT1,TSC2,PIK3R2,TESK1,RAPGEF1,DUSP3,CCKBR,MADD,CORO1C,MAPK14,FGF1,CCND2,EGR1,CLU,MAPK8IP1,PREX1,FLRT1,LRRC4B,DLG4,AGAP2,DAB2IP,PAK6,MAPK8IP3,DUSP6,MINK1,APP,TTBK1,PDCD4,THY1,UCHL1,DEPTOR,TIAM1,GNG3,DUSP7,LRTM2,GPRC5B,MAP4K2,IRS1,LDB2,ROBO1,YWHAG,CDK5R2,DAG1,DAB1,RAP2B,DAZAP2,DUSP8,HGS,RTN4RL1,NF2,PRKAR1B,PIK3R4,SPRED2,LDB1,CSNK2B,D…
ENSMUSG00000068742	Cry2	1460.5	0.389277	0.0514744	7.56255	3.81482e-13						TRUE	1.58e-05	1609	844	111	0.132	0.069	GO:0006811	BP	504	ion transport	5	LASP1,FKBP4,CX3CL1,CACNA1G,FYN,SLC6A7,SYT7,GABRA3,ATP6V0A1,GOPC,RASGRF1,KCNAB2,CAMK2A,PRKACA,ADCYAP1R1,KCNK2,GNAO1,PITPNM2,PITPNM3,JPH4,ABL1,CBARP,HCN2,CACNA1I,HRH3,CHRNA4,SLC32A1,SLC17A7,ATP1A3,CACNG7,RAB3A,GRIK5,NCS1,APBA1,CXCL12,ASIC2,YWHAE,WFS1,PITPNM1,SLC38A1,SELENOK,SLC30A3,SLC8A2,CNNM1,CRY2,NPY,SLC36A1,SLC12A5,SLC25A23,ATF4,KCNC1,ATP1B2,DIAPH1,SLC6A11,DLG4,SERINC3,SLC41A1,TTYH3,LRRC8A,STXB…
ENSMUSG00000022191	Drosha	1053.25	0.366585	0.0484828	7.56114	3.84955e-13						TRUE	1.63e-05	547	844	50	0.059	0.091	GO:0072657	BP	504	protein localization to membrane	6	ARHGAP44,FYN,ANK1,GOPC,PPP1R13B,STX1B,PALM,IKBKB,SGTA,RPS16,CLIP3,GRIK5,STX1A,PPP1R9B,YWHAE,CPE,NRXN2,LRP1,PACSIN1,DLG4,REEP2,STXBP1,CACNA1A,RPL11,ANK3,THY1,TIAM1,KCNB1,DMTN,SPTBN4,NFASC,CACNG2,CACNB3,SRP68,MTCL1,TSPAN5,NLGN2,YWHAG,BCL2L1,PACS1,GRIN1,PACS2,RAB11B,HGS,SYNGAP1,BAG6,RPS29,VAMP2,ETV5,SHANK3
ENSMUSG00000034312	Iqsec1	3379.03	0.311235	0.0411853	7.55693	3.96228e-13						TRUE	1.66e-05	25	844	9	0.011	0.36	GO:0048169	BP	504	regulation of long-term neuronal synaptic plasticity	8	SYNGR1,SYP,DLG4,APP,SYNPO,GRIN1,KCNJ10,SYNGAP1,SHANK3
ENSMUSG00000028760	Eif4g3	3156.47	0.28913	0.0382871	7.55162	4.12022e-13						TRUE	1.73e-05	3234	844	194	0.23	0.06	GO:0006796	BP	504	phosphate-containing compound metabolic process	3	CX3CL1,MAP3K9,PIGQ,CELSR3,FYN,CCDC88C,ATP6V0A1,TIMP2,RTN4R,PTPRN,RASGRF1,RIMBP2,TNK2,HIPK2,PDE4A,MEF2A,KCNAB2,MAPK6,SPTB,NDST1,CAMK2A,MAP4K4,PRKACA,SPEG,MARK2,SDHA,PPP2R2C,NUAK1,MAP2K7,ADCYAP1R1,GSK3B,WBP11,MAST2,EIF2AK1,NLK,PITPNM2,DLD,PITPNM3,HSP90AB1,ABL1,MAST3,CABIN1,CPNE6,EEF1A2,FLT1,TSC2,IKBKB,CLIP3,PTPRS,PLPPR2,MAST1,PIK3R2,OGDH,LIMK1,TESK1,RAPGEF1,PPP1R9B,DUSP3,YWHAE,CCKBR,MADD,PITPNM1,PT…
ENSMUSG00000020396	Nefh	579.011	0.488433	0.0647343	7.5452	4.32102e-13						TRUE	1.85e-05	2537	844	159	0.188	0.063	GO:0031324	BP	504	negative regulation of cellular metabolic process	2	POLDIP2,CREBBP,NFIX,FYN,TIMP2,RTN4R,RIMBP2,HIPK2,SPEN,KDM4A,MEF2A,BAZ2A,TNRC6C,RUNX1T1,CIC,KCNK2,GSK3B,APLP2,EIF2AK1,PSMC5,KHSRP,MAEA,TNRC6A,AGO1,WAC,HIVEP1,HSP90AB1,ABL1,SMARCB1,CABIN1,RASD2,TBL1X,TSC2,IKBKB,SNRNP70,DOT1L,AES,SGTA,PIK3R2,LIMK1,TESK1,RAPGEF1,SPOCK2,PPP1R9B,HDAC5,DUSP3,YWHAE,WFS1,ZBTB16,CORO1C,CSRNP2,BCL7A,CUX2,MAPK14,PHACTR1,FOXP1,IGFBP5,DHCR24,DR1,ARID1A,KMT2A,SATB2,IRF2BPL,BCL1…
ENSMUSG00000089715	Cbx6	3367.9	0.428484	0.0568514	7.53692	4.58845e-13						TRUE	1.86e-05	106	844	18	0.021	0.17	GO:0050905	BP	504	neuromuscular process	5	KCNAB2,JPH4,ABL1,CNTNAP1,PNKD,DLG4,CACNA1A,APP,JPH3,UCHL1,SHANK1,PRRT2,NLGN2,GAA,GRIN1,BCR,DCTN1,SHANK3
ENSMUSG00000046613	Vwa5b2	520.376	0.492116	0.0653278	7.53303	4.71904e-13						TRUE	1.86e-05	117	844	19	0.023	0.162	GO:1903305	BP	504	regulation of regulated secretory pathway	6	CACNA1G,SYN1,SYT7,RPH3A,STX1B,CBARP,CACNA1I,TRIM9,RIMS4,RAB3A,GRIK5,STX1A,STXBP1,PREPL,CACNA1A,SYT2,KCNB1,CDK5R2,BCR
ENSMUSG00000058135	Gstm1	831.004	0.988561	0.131357	7.52575	4.96411e-13						TRUE	1.95e-05	6223	844	335	0.397	0.054	GO:0031323	BP	504	regulation of cellular metabolic process	2	POLDIP2,CREBBP,CX3CL1,MAP3K9,CELSR3,NFIX,MED24,FYN,CCDC88C,ATP6V0A1,TIMP2,RTN4R,ARID1B,PTPRN,CYFIP2,RIMBP2,TNK2,HIPK2,SPEN,SMARCD1,KDM4A,MEF2A,NDST1,CAMK2A,MAP4K4,PRKACA,MARK2,PPP2R2C,NUAK1,EIF4G3,BAZ2A,MAP2K7,ADCYAP1R1,TNRC6C,RUNX1T1,CIC,SRCAP,KCNK2,NFE2L1,GSK3B,APLP2,WBP11,MAST2,EIF2AK1,NLK,PSMC5,KHSRP,FUS,MAEA,TNRC6A,AGO1,WAC,HIVEP1,HSP90AB1,ABL1,SMARCB1,CABIN1,SF3A1,RASD2,MYH9,PNN,EEF1A2,TBL1…
ENSMUSG00000017639	Rab11fip4	5201.69	0.200391	0.0266328	7.52422	5.01386e-13						TRUE	2.06e-05	177	844	24	0.028	0.136	GO:0017157	BP	504	regulation of exocytosis	5	CACNA1G,SYN1,SYT7,RPH3A,STX1B,CBARP,CACNA1I,TRIM9,RIMS4,RAB3A,GRIK5,STX1A,NCS1,STXBP1,PREPL,CACNA1A,SYT2,KCNB1,LGI3,CPLX1,CDK5R2,HGS,BCR,VAMP2
ENSMUSG00000071054	Safb	1088.51	0.458124	0.0608913	7.52363	5.02793e-13						TRUE	2.06e-05	1563	844	108	0.128	0.069	GO:0009967	BP	504	positive regulation of signal transduction	5	LASP1,CREBBP,CX3CL1,MAP3K9,FYN,TIMP2,RTN4R,CYFIP2,RASGRF1,HIPK2,NDST1,MAP4K4,PAG1,MAP2K7,ADCYAP1R1,IGSF9B,GSK3B,PPP1R13B,AGO1,HSP90AB1,ABL1,STX1B,SMARCB1,RASD2,CHGA,TBL1X,FLT1,IKBKB,PIK3R2,STX1A,RAPGEF1,ZMIZ1,CNTNAP1,YWHAE,MADD,CUX2,MAPK14,FGF1,IGFBP5,CHD5,GOT1,MAPK8IP1,SMARCA4,HIP1,WBP2,DLG4,SERINC3,IL6ST,AGAP2,RAC1,DAB2IP,NUMA1,MAPK8IP3,DUSP6,MINK1,IGFBP4,BRD4,APP,ARL6IP5,DAAM2,PDCD4,GJA1,TIAM1…
ENSMUSG00000020173	Cobl	1511.79	0.437967	0.058277	7.51526	5.33334e-13						TRUE	2.07e-05	917	844	72	0.085	0.079	GO:0051050	BP	504	positive regulation of transport	5	CX3CL1,CACNA1G,FYN,SYT7,MEF2A,CAMK2A,ADCYAP1R1,GSK3B,PPP1R13B,HSP90AB1,ABL1,STX1B,CACNA1I,TM9SF4,CLIP3,PIK3R2,RAB3A,STX1A,DNM1,NCS1,RAPGEF1,CXCL12,YWHAE,WFS1,MAPK14,SELENOK,SLC30A3,KMT2A,CLU,LRP1,HIP1,ATF4,KCNC1,ATP1B2,CALY,STXBP1,NUMA1,MFGE8,ANK3,GJA1,THY1,HK1,KCNB1,PCNT,WNK2,CACNG2,SMAD3,CACNB3,MTCL1,CHRM1,AHCYL1,IRS1,NLGN2,YWHAG,CDK5R2,C2CD2L,GRIN1,HGS,UBE2L3,BCR,NLGN3,MYO18A,AP2A1,MBP,ARC,SRE…
ENSMUSG00000034075	Zdhhc5	730.037	0.280415	0.0373423	7.50931	5.57203e-13						TRUE	2.11e-05	3428	844	203	0.241	0.059	GO:0048513	BP	504	animal organ development	5	FKBP4,CREBBP,CELSR3,FYN,PHLDB1,RTN4R,PTPRN,HIPK2,MEF2A,SDK2,KCNAB2,NDST1,SPEG,RAP1GAP,GNB1,TNRC6C,CIC,KCNK2,NFE2L1,GSK3B,EIF2AK1,GNAO1,ADD1,MAEA,TNRC6A,AGO1,HSP90AB1,ABL1,ABLIM1,SEZ6L,MYH9,ACIN1,SNPH,SLC32A1,TSC2,CLPTM1,SLC17A7,AES,RPS16,NUMBL,APLP1,PTPRS,DBP,RAB3A,OGDH,COBL,CXCL12,SH3PXD2A,ZMIZ1,PFN1,KAT2A,PPP1R9B,HDAC5,HLF,YWHAE,CPE,WFS1,ZBTB16,CCKBR,PITPNM1,CORO1C,MAPK14,SOBP,SPARC,DROSHA,FGF1…
ENSMUSG00000036427	Gpi1	4507.08	0.420186	0.0560308	7.49921	5.98362e-13						TRUE	2.11e-05	1714	844	116	0.137	0.068	GO:0019220	BP	504	regulation of phosphate metabolic process	4	CX3CL1,MAP3K9,CELSR3,FYN,CCDC88C,TIMP2,RTN4R,RIMBP2,TNK2,HIPK2,NDST1,MAP4K4,PRKACA,MARK2,PPP2R2C,NUAK1,MAP2K7,ADCYAP1R1,GSK3B,WBP11,EIF2AK1,HSP90AB1,ABL1,CABIN1,EEF1A2,FLT1,TSC2,IKBKB,CLIP3,PIK3R2,TESK1,RAPGEF1,PPP1R9B,DUSP3,YWHAE,CCKBR,MADD,CORO1C,CSRNP2,MAPK14,PHACTR1,FGF1,PPP1R7,CCND2,EGR1,CLU,MAPK8IP1,CRY2,PREX1,SLC25A23,FLRT1,LRRC4B,DLG4,IL6ST,AGAP2,RAC1,DAB2IP,PAK6,MAPK8IP3,DUSP6,MINK1,IGFB…
ENSMUSG00000017740	Slc12a5	7103.51	0.280166	0.03736	7.49909	5.98362e-13						TRUE	2.23e-05	1716	844	116	0.137	0.068	GO:0051174	BP	504	regulation of phosphorus metabolic process	3	CX3CL1,MAP3K9,CELSR3,FYN,CCDC88C,TIMP2,RTN4R,RIMBP2,TNK2,HIPK2,NDST1,MAP4K4,PRKACA,MARK2,PPP2R2C,NUAK1,MAP2K7,ADCYAP1R1,GSK3B,WBP11,EIF2AK1,HSP90AB1,ABL1,CABIN1,EEF1A2,FLT1,TSC2,IKBKB,CLIP3,PIK3R2,TESK1,RAPGEF1,PPP1R9B,DUSP3,YWHAE,CCKBR,MADD,CORO1C,CSRNP2,MAPK14,PHACTR1,FGF1,PPP1R7,CCND2,EGR1,CLU,MAPK8IP1,CRY2,PREX1,SLC25A23,FLRT1,LRRC4B,DLG4,IL6ST,AGAP2,RAC1,DAB2IP,PAK6,MAPK8IP3,DUSP6,MINK1,IGFB…
ENSMUSG00000050556	Kcnb1	3236.55	0.44131	0.0588533	7.49849	6.00099e-13						TRUE	2.31e-05	2568	844	160	0.19	0.062	GO:0032268	BP	504	regulation of cellular protein metabolic process	3	CX3CL1,MAP3K9,CELSR3,FYN,CCDC88C,TIMP2,RTN4R,CYFIP2,TNK2,HIPK2,NDST1,MAP4K4,PRKACA,MARK2,PPP2R2C,NUAK1,EIF4G3,MAP2K7,TNRC6C,GSK3B,APLP2,WBP11,EIF2AK1,PSMC5,KHSRP,TNRC6A,AGO1,WAC,HSP90AB1,ABL1,SMARCB1,CABIN1,RASD2,MYH9,FLT1,TSC2,IKBKB,SGTA,CLIP3,PIK3R2,LIMK1,TESK1,RAPGEF1,SPOCK2,CASC3,KAT2A,PPP1R9B,DUSP3,YWHAE,WFS1,MADD,CORO1C,MAPK14,PHACTR1,FGF1,IGFBP5,PPP1R7,DHCR24,KMT2A,CCND2,EGR1,CLU,MAPK8IP1,…
ENSMUSG00000030518	Fam189a1	615.021	0.482387	0.0643358	7.49796	6.01507e-13						TRUE	2.32e-05	217	844	27	0.032	0.124	GO:0048588	BP	504	developmental cell growth	4	RTN4R,JADE2,CYFIP2,GSK3B,HSP90AB1,ABL1,CPNE6,PTPRS,CACNG7,COBL,LIMK1,CXCL12,PLXNA1,FOXP1,BCL11A,NRN1,FLRT1,OLFM1,MAP1B,APP,SYT2,TIAM1,AUTS2,KMT2D,ULK1,SLIT3,NLGN3
ENSMUSG00000038241	Cep250	571.245	0.514126	0.0686499	7.48911	6.39217e-13						TRUE	2.32e-05	119	844	19	0.023	0.16	GO:0099565	BP	504	chemical synaptic transmission, postsynaptic	7	IGSF9B,GSK3B,STX1B,CHRNA4,SLC17A7,GRIK5,STX1A,MPP2,CUX2,DLG4,APP,GRIA1,SHANK1,CACNB3,NLGN2,BAIAP2,GRIN1,NLGN3,SHANK3
ENSMUSG00000064345	mt-Nd2	8143.03	0.991046	0.132461	7.4818	6.73526e-13						TRUE	2.54e-05	3255	844	194	0.23	0.06	GO:0006793	BP	504	phosphorus metabolic process	2	CX3CL1,MAP3K9,PIGQ,CELSR3,FYN,CCDC88C,ATP6V0A1,TIMP2,RTN4R,PTPRN,RASGRF1,RIMBP2,TNK2,HIPK2,PDE4A,MEF2A,KCNAB2,MAPK6,SPTB,NDST1,CAMK2A,MAP4K4,PRKACA,SPEG,MARK2,SDHA,PPP2R2C,NUAK1,MAP2K7,ADCYAP1R1,GSK3B,WBP11,MAST2,EIF2AK1,NLK,PITPNM2,DLD,PITPNM3,HSP90AB1,ABL1,MAST3,CABIN1,CPNE6,EEF1A2,FLT1,TSC2,IKBKB,CLIP3,PTPRS,PLPPR2,MAST1,PIK3R2,OGDH,LIMK1,TESK1,RAPGEF1,PPP1R9B,DUSP3,YWHAE,CCKBR,MADD,PITPNM1,PT…
ENSMUSG00000038976	Ppp1r9b	5593.88	0.551686	0.0737534	7.48015	6.79801e-13						TRUE	2.6e-05	448	844	43	0.051	0.096	GO:0034765	BP	504	regulation of ion transmembrane transport	6	CX3CL1,CACNA1G,FYN,GOPC,RASGRF1,KCNAB2,PRKACA,JPH4,ABL1,CBARP,HCN2,CACNA1I,CACNG7,ASIC2,YWHAE,KCNC1,ATP1B2,DIAPH1,DLG4,KCNH5,MINK1,CACNA1A,APP,ARL6IP5,ANK3,GJA1,THY1,JPH3,KCNB1,SHANK1,KCNJ9,WNK2,CACNG2,CACNB3,AHCYL1,NLGN2,CNIH2,KCNJ10,NLGN3,ARC,NOS1AP,VAMP2,SHANK3
ENSMUSG00000026854	Usp20	619.472	0.404378	0.0540734	7.47832	6.88213e-13						TRUE	2.66e-05	109	844	18	0.021	0.165	GO:0022037	BP	504	metencephalon development	8	ABL1,SEZ6L,PTPRS,OGDH,KAT2A,GNPAT,KCNC1,FAIM2,HNRNPD,CACNA1A,CDK5R2,DAB1,SEZ6L2,GRIN1,CEND1,LDB1,MT-ND4,TRNP1
ENSMUSG00000020993	Trappc6b	679.252	0.847451	0.113452	7.46969	7.32593e-13						TRUE	2.75e-05	3097	844	186	0.22	0.06	GO:0031325	BP	504	positive regulation of cellular metabolic process	2	CREBBP,CX3CL1,MAP3K9,NFIX,MED24,FYN,TIMP2,ARID1B,PTPRN,CYFIP2,TNK2,HIPK2,SMARCD1,MEF2A,NDST1,MAP4K4,PRKACA,MARK2,MAP2K7,ADCYAP1R1,TNRC6C,SRCAP,NFE2L1,GSK3B,PSMC5,KHSRP,FUS,AGO1,WAC,HSP90AB1,ABL1,SMARCB1,RASD2,MYH9,EEF1A2,TBL1X,FLT1,TSC2,IKBKB,SNRNP70,DOT1L,SGTA,CLIP3,DBP,PIK3R2,CRTC1,RAPGEF1,ZMIZ1,CAMTA2,PFN1,RAI1,KAT2A,HDAC5,HLF,WFS1,ZBTB16,MADD,CSRNP2,MAPK14,FGF1,FOXP1,PPP1R7,MEF2D,MFN2,PRDM2,E…
ENSMUSG00000040797	Iqsec3	1804.71	0.454266	0.0608148	7.46966	7.32593e-13						TRUE	3.01e-05	513	844	47	0.056	0.092	GO:0044089	BP	504	positive regulation of cellular component biogenesis	4	CX3CL1,PHLDB1,CROCC,ADGRL1,FSCN1,GSK3B,PSMC5,ABL1,PALM,CHGA,COBL,LIMK1,TESK1,PFN1,ASIC2,CUX2,CLU,ADGRB2,FLRT1,LRRC4B,RAC1,NUMA1,ACTR2,TTBK1,ASAP1,THY1,EPHB1,CLSTN2,AUTS2,SLITRK5,LRTM2,PIP4K2C,SMAD3,CEP120,LDB2,NLGN2,SYNPO,DAG1,BAIAP2,ULK1,ADGRB1,HGS,NF2,NLGN3,EVL,DCTN1,PIP4K2B
ENSMUSG00000061578	Ksr2	1057.27	0.48929	0.0656866	7.44886	8.5505e-13						TRUE	3.15e-05	610	844	53	0.063	0.087	GO:0097435	BP	504	supramolecular fiber organization	4	FKBP4,CX3CL1,CCDC88C,TMSB10,MEF2A,SPTB,FSCN1,ADD1,HSP90AB1,ABL1,NEFH,STMN2,NEFM,TUBB4A,CLIP3,COBL,LIMK1,TESK1,CXCL12,PFN1,PPP1R9B,PHACTR1,DBN1,FOXP1,CLU,CIT,PREX1,PACSIN1,CAMSAP1,GFAP,DIAPH1,WASF3,RAC1,NUMA1,ACTR2,APP,DMTN,SPTBN4,SHANK1,DLC1,SMAD3,GOLGA2,CEP120,SYNPO,CFL1,KCTD13,BAIAP2,NF2,EVL,DCTN1,MICAL3,SHANK3,CORO7
ENSMUSG00000026883	Dab2ip	1674.07	0.40298	0.0541653	7.43983	9.09661e-13						TRUE	3.25e-05	262	844	30	0.036	0.115	GO:0010976	BP	504	positive regulation of neuron projection development	9	CX3CL1,FYN,MAPK6,MARK2,CPNE6,STMN2,CACNG7,CRTC1,COBL,LIMK1,RAPGEF1,CXCL12,CUX2,SNX3,ARSB,PACSIN1,MAP1B,DLG4,DAB2IP,ACTR2,ARHGDIA,SYT2,TIAM1,SHANK1,ROBO1,BAIAP2,TRAK1,AP2A1,NCKIPSD,SHANK3
ENSMUSG00000032011	Thy1	3696.31	0.347149	0.0466787	7.437	9.26297e-13						TRUE	3.25e-05	262	844	30	0.036	0.115	GO:0050768	BP	504	negative regulation of neurogenesis	3	FKBP4,CX3CL1,RTN4R,MAP4K4,CRMP1,RAP1GAP,GSK3B,STX1B,STMN2,PTPRS,TRAK2,BCL11A,LRP1,EFNB2,GFAP,DTX1,HMG20A,ARHGDIA,APP,DAAM2,ASAP1,THY1,SKI,LINGO1,DAB1,ADCY6,CNTN2,RTN4RL1,NLGN3,SYNGAP1
ENSMUSG00000053641	Dennd4a	2323	0.162433	0.0218411	7.43704	9.26297e-13						TRUE	3.41e-05	158	844	22	0.026	0.139	GO:0006475	BP	504	internal protein amino acid acetylation	7	CREBBP,MED24,JADE2,SRCAP,SMARCB1,KAT2A,KANSL3,CHD5,DR1,KMT2A,KANSL1,NAA60,NCOA3,WBP2,MDH2,AUTS2,CTBP1,MEAF6,PER1,TRRAP,LDB1,BAG6
ENSMUSG00000066687	Zbtb16	567.516	0.581954	0.0782834	7.43394	9.43383e-13						TRUE	3.42e-05	3333	844	197	0.233	0.059	GO:0009893	BP	504	positive regulation of metabolic process	4	CREBBP,CX3CL1,MAP3K9,NFIX,MED24,FYN,TIMP2,ARID1B,PTPRN,CYFIP2,TNK2,HIPK2,SMARCD1,MEF2A,NDST1,MAP4K4,PRKACA,MARK2,MAP2K7,ADCYAP1R1,TNRC6C,SRCAP,NFE2L1,GSK3B,PSMC5,KHSRP,FUS,AGO1,WAC,HSP90AB1,ABL1,SMARCB1,RASD2,MYH9,EEF1A2,TBL1X,FLT1,TSC2,IKBKB,SNRNP70,DOT1L,SGTA,CLIP3,DBP,PIK3R2,CRTC1,RAPGEF1,ZMIZ1,CAMTA2,PFN1,RAI1,KAT2A,HDAC5,HLF,WFS1,ZBTB16,MADD,CSRNP2,CUX2,MAPK14,DROSHA,FGF1,FOXP1,PPP1R7,MEF2D,…
ENSMUSG00000037771	Slc32a1	679.864	0.638417	0.085885	7.43339	9.45841e-13						TRUE	3.42e-05	1924	844	126	0.149	0.065	GO:0006468	BP	504	protein phosphorylation	5	CX3CL1,MAP3K9,CELSR3,FYN,CCDC88C,TIMP2,RTN4R,RASGRF1,TNK2,HIPK2,MEF2A,MAPK6,SPTB,NDST1,CAMK2A,MAP4K4,PRKACA,SPEG,MARK2,NUAK1,MAP2K7,GSK3B,MAST2,EIF2AK1,NLK,HSP90AB1,ABL1,MAST3,FLT1,TSC2,IKBKB,CLIP3,MAST1,PIK3R2,LIMK1,TESK1,RAPGEF1,PPP1R9B,DUSP3,YWHAE,MADD,CORO1C,MAPK14,FGF1,CCND2,EGR1,CLU,MAPK8IP1,CIT,PREX1,EFNB2,FLRT1,LRRC4B,DLG4,PTPRA,IL6ST,AGAP2,RAC1,DAB2IP,PAK6,MAPK8IP3,DUSP6,KCNH5,MINK1,MAPK…
ENSMUSG00000024873	Cnih2	550.667	0.639423	0.0860717	7.42896	9.73359e-13						TRUE	3.47e-05	60	844	13	0.015	0.217	GO:0043967	BP	504	histone H4 acetylation	5	JADE2,SMARCB1,KAT2A,KANSL3,CHD5,KMT2A,KANSL1,NAA60,AUTS2,CTBP1,MEAF6,PER1,TRRAP
ENSMUSG00000048142	Nat8l	3818.76	0.423528	0.0570685	7.42139	1.02731e-12						TRUE	3.5e-05	745	844	61	0.072	0.082	GO:0045055	BP	504	regulated exocytosis	5	CACNA1G,SYN1,SYT7,ATP6V0A1,TIMP2,KCNAB2,APLP2,RPH3A,HSP90AB1,STX1B,CBARP,SYNGR1,CACNA1I,TRIM9,CHGA,RIMS4,SNPH,PSMD7,RAB3A,GRIK5,STX1A,MAPK14,SPARC,ARSB,CLU,UBR4,TUBA4A,DIAPH1,RAB11FIP5,RAC1,STXBP1,ACTR2,PREPL,CACNA1A,APP,SYT2,ARL8A,SURF4,KCNB1,DMTN,NFASC,CTSB,PRRT2,EEF2,FTH1,CPLX1,TMED10,GAA,CDK5R2,KCMF1,RAP2B,RAB11B,ATP6V0C,PIP5K1C,BCR,FAM3C,PSMD12,CSNK2B,DDX3X,VAMP2,MIF
ENSMUSG00000029106	Add1	3916.62	0.36461	0.0491822	7.41346	1.0872e-12						TRUE	3.55e-05	349	844	36	0.043	0.103	GO:0045666	BP	504	positive regulation of neuron differentiation	8	CX3CL1,FYN,TIMP2,MAPK6,MARK2,CPNE6,STMN2,CACNG7,CRTC1,COBL,LIMK1,RAPGEF1,CXCL12,CUX2,SNX3,ARSB,PACSIN1,MAP1B,DLG4,DAB2IP,ACTR2,MAPK8IP3,ARHGDIA,SYT2,TIAM1,SHANK1,GPRC5B,ROBO1,DAB1,BAIAP2,TRAK1,AP2A1,NCKIPSD,CSNK1E,ETV5,SHANK3
ENSMUSG00000033768	Nrxn2	2256.79	0.498666	0.0673046	7.40909	1.12185e-12						TRUE	3.57e-05	424	844	41	0.049	0.097	GO:0023061	BP	504	signal release	4	SYN1,SYT7,PTPRN,CAMK2A,MAP4K4,RPH3A,STX1B,TRIM9,RIMS4,HRH3,SNPH,SLC32A1,RAB3A,GRIK5,STX1A,APBA1,NRXN2,CRY2,NR1D1,PNKD,VGF,RAB11FIP5,STXBP1,RAB1A,PREPL,CACNA1A,SYT2,SIDT2,GJA1,TIAM1,KCNB1,BRSK1,PRRT2,CPLX1,IRS1,NLGN2,C2CD2L,RAB11B,PIP5K1C,VAMP2,RASL10B
ENSMUSG00000052632	Asap2	532.168	0.406148	0.0548221	7.40847	1.12529e-12						TRUE	3.62e-05	306	844	33	0.039	0.108	GO:0010721	BP	504	negative regulation of cell development	2	FKBP4,CX3CL1,RTN4R,MAP4K4,CRMP1,RAP1GAP,GSK3B,STX1B,STMN2,PTPRS,CORO1C,FOXP1,TRAK2,BCL11A,LRP1,EFNB2,GFAP,DTX1,HMG20A,ARHGDIA,APP,DAAM2,ASAP1,THY1,SKI,DMTN,LINGO1,DAB1,ADCY6,CNTN2,RTN4RL1,NLGN3,SYNGAP1
ENSMUSG00000021978	Extl3	2189.3	0.316042	0.04267	7.40667	1.13704e-12						TRUE	4.2e-05	52	844	12	0.014	0.231	GO:0050885	BP	504	neuromuscular process controlling balance	6	JPH4,ABL1,CNTNAP1,DLG4,CACNA1A,APP,JPH3,SHANK1,NLGN2,GAA,BCR,SHANK3
ENSMUSG00000032606	Nicn1	679.974	0.866726	0.117104	7.40134	1.1789e-12						TRUE	4.2e-05	113	844	18	0.021	0.159	GO:0060079	BP	504	excitatory postsynaptic potential	8	GSK3B,STX1B,CHRNA4,SLC17A7,GRIK5,STX1A,MPP2,CUX2,DLG4,APP,GRIA1,SHANK1,CACNB3,NLGN2,BAIAP2,GRIN1,NLGN3,SHANK3
ENSMUSG00000025728	Pigq	773.757	0.397381	0.0537091	7.39878	1.19911e-12						TRUE	4.24e-05	280	844	31	0.037	0.111	GO:0051961	BP	504	negative regulation of nervous system development	1	FKBP4,CX3CL1,RTN4R,MAP4K4,CRMP1,RAP1GAP,GSK3B,STX1B,STMN2,PTPRS,TRAK2,BCL11A,LRP1,EFNB2,GFAP,DTX1,HMG20A,ARHGDIA,APP,DAAM2,ASAP1,THY1,SKI,LINGO1,DAB1,ADCY6,CNTN2,CEND1,RTN4RL1,NLGN3,SYNGAP1
ENSMUSG00000071659	Hnrnpul2	1991.54	0.358725	0.0485122	7.39453	1.23617e-12						TRUE	4.47e-05	125	844	19	0.023	0.152	GO:0060078	BP	504	regulation of postsynaptic membrane potential	5	IGSF9B,GSK3B,STX1B,CHRNA4,SLC17A7,GRIK5,STX1A,MPP2,CUX2,DLG4,APP,GRIA1,SHANK1,CACNB3,NLGN2,BAIAP2,GRIN1,NLGN3,SHANK3
ENSMUSG00000024387	Csnk2b	599.955	0.76857	0.104242	7.37297	1.44897e-12						TRUE	4.72e-05	114	844	18	0.021	0.158	GO:0007613	BP	504	memory	7	RASGRF1,CIC,KCNK2,SLC17A7,CRTC1,KAT2A,CUX2,SLC8A2,CCND2,JPH3,GRIA1,SHANK1,SHANK2,MAP1A,GRIN1,ARC,SHANK3,KMT2B
ENSMUSG00000041638	Gcn1l1	1363.38	0.274966	0.0374026	7.35151	1.68851e-12						TRUE	5.2e-05	541	844	48	0.057	0.089	GO:0034762	BP	504	regulation of transmembrane transport	5	CX3CL1,CACNA1G,FYN,GOPC,RASGRF1,MEF2A,KCNAB2,PRKACA,JPH4,ABL1,CBARP,HCN2,CACNA1I,CLIP3,CACNG7,PIK3R2,ASIC2,YWHAE,MAPK14,KCNC1,ATP1B2,DIAPH1,DLG4,KCNH5,MINK1,CACNA1A,APP,ARL6IP5,ANK3,GJA1,THY1,JPH3,KCNB1,SHANK1,KCNJ9,WNK2,CACNG2,CACNB3,AHCYL1,IRS1,NLGN2,CNIH2,KCNJ10,NLGN3,ARC,NOS1AP,VAMP2,SHANK3
ENSMUSG00000034290	Nek9	694.875	0.235711	0.0320707	7.34973	1.70856e-12						TRUE	5.85e-05	83	844	15	0.018	0.181	GO:0008344	BP	504	adult locomotory behavior	4	HIPK2,SEZ6L,DNM1,CXCL12,CCND2,CACNA1A,APP,UCHL1,SPTBN4,DAB1,SEZ6L2,GRIN1,KCNJ10,CNTN2,CEND1
ENSMUSG00000039809	Gabbr2	3973.47	0.369857	0.0504073	7.33736	1.87111e-12						TRUE	5.98e-05	2977	844	178	0.211	0.06	GO:0009892	BP	504	negative regulation of metabolic process	4	POLDIP2,CREBBP,NFIX,FYN,TIMP2,RTN4R,RIMBP2,HIPK2,SPEN,KDM4A,MEF2A,BAZ2A,TNRC6C,RUNX1T1,CIC,KCNK2,GSK3B,APLP2,EIF2AK1,PSMC5,KHSRP,MAEA,TNRC6A,AGO1,WAC,HIVEP1,HSP90AB1,ABL1,SMARCB1,CABIN1,RASD2,ZC3H7B,TBL1X,TSC2,IKBKB,SNRNP70,DOT1L,AES,SGTA,RPS16,CACNG7,PIK3R2,LIMK1,TESK1,RAPGEF1,SPOCK2,CASC3,PPP1R9B,HDAC5,DUSP3,YWHAE,WFS1,ZBTB16,CORO1C,CSRNP2,BCL7A,CUX2,MAPK14,PHACTR1,SNX3,DROSHA,FOXP1,IGFBP5,DHCR…
ENSMUSG00000005045	Chd5	3351.28	0.410965	0.0561186	7.32316	2.0739e-12						TRUE	6.14e-05	152	844	21	0.025	0.138	GO:0018393	BP	504	internal peptidyl-lysine acetylation	8	CREBBP,MED24,JADE2,SRCAP,SMARCB1,KAT2A,KANSL3,CHD5,DR1,KMT2A,KANSL1,NAA60,NCOA3,WBP2,AUTS2,CTBP1,MEAF6,PER1,TRRAP,LDB1,BAG6
ENSMUSG00000029120	Ppp2r2c	6752.93	0.284361	0.0388537	7.31876	2.1364e-12						TRUE	6.89e-05	2384	844	148	0.175	0.062	GO:0051172	BP	504	negative regulation of nitrogen compound metabolic process	2	CREBBP,NFIX,FYN,TIMP2,RTN4R,HIPK2,SPEN,KDM4A,MEF2A,BAZ2A,TNRC6C,RUNX1T1,CIC,KCNK2,GSK3B,APLP2,EIF2AK1,PSMC5,KHSRP,TNRC6A,AGO1,WAC,HIVEP1,HSP90AB1,ABL1,SMARCB1,CABIN1,RASD2,TBL1X,TSC2,IKBKB,SNRNP70,DOT1L,AES,SGTA,PIK3R2,LIMK1,TESK1,RAPGEF1,SPOCK2,PPP1R9B,HDAC5,DUSP3,YWHAE,WFS1,ZBTB16,CORO1C,BCL7A,CUX2,MAPK14,PHACTR1,SNX3,FOXP1,IGFBP5,DHCR24,DR1,ARID1A,KMT2A,SATB2,IRF2BPL,BCL11A,MXI1,EGR1,CLU,TSHZ3…
ENSMUSG00000024949	Sf1	901.551	0.378419	0.0517492	7.31255	2.2341e-12						TRUE	7.24e-05	1575	844	106	0.126	0.067	GO:0046903	BP	504	secretion	5	CX3CL1,CACNA1G,ARHGAP44,SYN1,NISCH,SYT7,ANK1,ATP6V0A1,TIMP2,PTPRN,KCNAB2,CAMK2A,MAP4K4,APLP2,RPH3A,HSP90AB1,ABL1,STX1B,CBARP,SYNGR1,CACNA1I,TRIM9,CHGA,RIMS4,HRH3,CHRNA4,SNPH,SLC32A1,PSMD7,VPS18,SLC17A7,RAB3A,GRIK5,STX1A,NCS1,APBA1,CXCL12,NRXN2,CCKBR,MAPK14,SPARC,ARSB,SELENOK,FOXP1,CLU,CRY2,NECAB3,NR1D1,UBR4,TUBA4A,PNKD,VGF,DIAPH1,RAB11FIP5,RAC1,STXBP1,RAB1A,ACTR2,PREPL,VAMP1,CACNA1A,APP,SYT2,ARL8…
ENSMUSG00000024319	Vps52	619.061	0.454804	0.0622297	7.30847	2.29594e-12						TRUE	8.17e-05	220	844	26	0.031	0.118	GO:0060560	BP	504	developmental growth involved in morphogenesis	4	RTN4R,JADE2,CYFIP2,GSK3B,HSP90AB1,ABL1,CPNE6,PTPRS,CACNG7,COBL,LIMK1,CXCL12,FGF1,PLXNA1,BCL11A,NRN1,FLRT1,OLFM1,MAP1B,APP,SYT2,TIAM1,AUTS2,ULK1,SLIT3,NLGN3
ENSMUSG00000060240	Cend1	1601.16	0.444999	0.0609532	7.30067	2.42552e-12						TRUE	8.17e-05	65	844	13	0.015	0.2	GO:0051965	BP	504	positive regulation of synapse assembly	6	ADGRL1,ASIC2,CUX2,ADGRB2,FLRT1,LRRC4B,EPHB1,CLSTN2,SLITRK5,LRTM2,NLGN2,ADGRB1,NLGN3
ENSMUSG00000054008	Ndst1	1233.55	0.365689	0.0502218	7.28148	2.78e-12						TRUE	8.26e-05	1047	844	77	0.091	0.074	GO:1901701	BP	504	cellular response to oxygen-containing compound	5	CX3CL1,FYN,ATP6V0A1,ARID1B,PTPRN,SMARCD1,FECH,CAMK2A,MAP4K4,PRKACA,GNB1,GSK3B,ABL1,HCN2,SMARCB1,CHRNA4,TSC2,SNRNP70,APLP1,ATP1A3,PIK3R2,GRIK5,RAPGEF1,PPP1R9B,HDAC5,MAPK14,FOXP1,IGFBP5,BCL11A,GOT1,EGR1,CLU,NR4A1,LRP1,NCOA3,NR1D1,ELK1,SMARCA4,ATF4,PTPRA,AGAP3,RAB11FIP5,RGS8,DAB2IP,ACTR2,HNRNPD,CACNA1A,APP,SESN3,SIDT2,PDCD4,KLF10,LARP1,TIAM1,KCNB1,DMTN,CHRM1,AHCYL1,IRS1,YWHAG,SIK2,BCL2L1,C2CD2L,DAG1…
ENSMUSG00000026275	Ppp1r7	1346.23	0.332243	0.0456675	7.27526	2.9066e-12						TRUE	8.51e-05	889	844	68	0.081	0.076	GO:0019725	BP	504	cellular homeostasis	3	CX3CL1,FYN,ATP6V0A1,PTPRN,MAP4K4,PRKACA,GNB1,ADCYAP1R1,ADD1,DLD,JPH4,ABL1,SMARCB1,TM9SF4,SLC17A7,ATP1A3,PIK3R2,GRIK5,CXCL12,YWHAE,WFS1,CCKBR,SELENOK,SLC30A3,SLC8A2,GOT1,SLC12A5,SLC25A23,NR1D1,SMARCA4,ATF4,ATP1B2,DIAPH1,DLG4,SLC41A1,RAB11FIP5,LRRC8A,CACNA1A,APP,SH3BGRL3,SIDT2,GJA1,TXNDC11,THY1,JPH3,GRIA1,TIAM1,HK1,ATP2B2,SPPL3,KCNB1,GNG3,SMAD3,MAP1A,CACNB3,FTH1,GAA,C2CD2L,GRIN1,GRINA,SLC24A3,RAB11…
ENSMUSG00000033124	Atg9a	1163.88	0.421759	0.058008	7.27071	2.99707e-12						TRUE	9.15e-05	263	844	29	0.034	0.11	GO:0021700	BP	504	developmental maturation	3	CX3CL1,PTPRN,PRKACA,ADGRL1,MAEA,DLD,PALM,SEZ6L,SYP,SLC17A7,RAB3A,BCL11A,DLG4,DAB2IP,STXBP1,CACNA1A,APP,GJA1,SPTBN4,SHANK1,NFIA,NFASC,CDK5R2,DAG1,SEZ6L2,GRIN1,CNTN2,CEND1,RYR1
ENSMUSG00000042589	Cux2	1053.05	0.530812	0.0730591	7.26552	3.10514e-12						TRUE	0.000101	31	844	9	0.011	0.29	GO:1902803	BP	504	regulation of synaptic vesicle transport	5	SYN1,STX1B,RIMS4,RAB3A,GRIK5,STX1A,STXBP1,PREPL,CNIH2
ENSMUSG00000030284	Creld1	573.486	0.329057	0.0453047	7.2632	3.15414e-12						TRUE	0.000114	950	844	71	0.084	0.075	GO:0014070	BP	504	response to organic cyclic compound	5	FKBP4,MED24,PTPRN,FECH,PRKACA,GNB1,ADCYAP1R1,GNAO1,AGO1,HSP90AB1,ABL1,HCN2,ZC3H7B,APLP1,ATP1A3,RAPGEF1,KAT2A,PPP1R9B,HDAC5,SPARC,DROSHA,FOXP1,IGFBP5,ARID1A,GOT1,EGR1,CLU,CRY2,HNRNPA2B1,NR4A1,AGO2,NCOA3,THRA,NR1D1,ELK1,SMARCA4,ATF4,VGF,SAFB2,DIAPH1,WBP2,STXBP1,ACTR2,HNRNPD,DUSP6,ARHGDIA,APP,GJA1,LARP1,TIAM1,SST,DMTN,SAFB,SRSF2,SMAD3,KMT2D,EEF2,JUNB,BCL2L1,ARNT2,DAG1,ADCY6,GRIN1,PER1,SLIT3,UBE2L3,R…
ENSMUSG00000021277	Traf3	690.276	0.54728	0.0754755	7.2511	3.43877e-12						TRUE	0.000118	794	844	62	0.073	0.078	GO:0045859	BP	504	regulation of protein kinase activity	6	MAP3K9,FYN,RTN4R,MAP4K4,PRKACA,MARK2,MAP2K7,HSP90AB1,ABL1,FLT1,TSC2,TESK1,RAPGEF1,DUSP3,MADD,CORO1C,MAPK14,FGF1,CCND2,EGR1,CLU,MAPK8IP1,PREX1,FLRT1,LRRC4B,DLG4,AGAP2,DAB2IP,PAK6,MAPK8IP3,DUSP6,MINK1,APP,TTBK1,PDCD4,THY1,UCHL1,DEPTOR,TIAM1,GNG3,DUSP7,LRTM2,GPRC5B,MAP4K2,ROBO1,YWHAG,CDK5R2,DAG1,DAB1,RAP2B,DAZAP2,DUSP8,HGS,RTN4RL1,NF2,PRKAR1B,SPRED2,CSNK2B,DDX3X,MIF,UBE2V1,SRCIN1
ENSMUSG00000045216	Hs6st1	628.089	0.381744	0.052664	7.24867	3.49586e-12						TRUE	0.00012	543	844	47	0.056	0.087	GO:0071417	BP	504	cellular response to organonitrogen compound	6	FYN,ATP6V0A1,ARID1B,CAMK2A,PRKACA,GNB1,GSK3B,ABL1,HCN2,TSC2,APLP1,ATP1A3,PIK3R2,RAPGEF1,PPP1R9B,HDAC5,IGFBP5,BCL11A,GOT1,EGR1,NR4A1,LRP1,ATF4,DIAPH1,PTPRA,ACTR2,HNRNPD,CACNA1A,APP,SESN3,KLF10,LARP1,DMTN,AHCYL1,IRS1,YWHAG,SIK2,BCL2L1,SMARCC1,ADCY6,BAIAP2,ATP6V0C,PRKAR1B,RYR1,ATP6V1G2,CPEB1,VAMP2
ENSMUSG00000037373	Ctbp1	1491.69	0.33739	0.0465906	7.24158	3.67807e-12						TRUE	0.000122	253	844	28	0.033	0.111	GO:0032409	BP	504	regulation of transporter activity	4	GOPC,RASGRF1,PRKACA,JPH4,CBARP,CACNG7,YWHAE,KMT2A,KCNC1,ATP1B2,DLG4,MINK1,APP,ANK3,GJA1,JPH3,SHANK1,WNK2,CACNG2,CACNB3,AHCYL1,NLGN2,CNIH2,NLGN3,ARC,NOS1AP,VAMP2,SHANK3
ENSMUSG00000016559	H3f3b	1813.54	0.715772	0.0989354	7.23474	3.85666e-12						TRUE	0.000129	1115	844	80	0.095	0.072	GO:0034220	BP	504	ion transmembrane transport	6	LASP1,CX3CL1,CACNA1G,FYN,SLC6A7,GABRA3,ATP6V0A1,GOPC,RASGRF1,KCNAB2,PRKACA,KCNK2,JPH4,ABL1,CBARP,HCN2,CACNA1I,CHRNA4,SLC32A1,SLC17A7,ATP1A3,CACNG7,GRIK5,NCS1,ASIC2,YWHAE,SLC38A1,SLC30A3,SLC8A2,SLC36A1,SLC12A5,SLC25A23,KCNC1,ATP1B2,DIAPH1,DLG4,SLC41A1,TTYH3,LRRC8A,SLC7A1,KCNH5,MINK1,TTYH2,CACNA1A,APP,ARL6IP5,ANK3,GJA1,THY1,JPH3,GRIA1,ATP2B2,KCNB1,SHANK1,KCNJ9,WNK2,CACNG2,CACNB3,SLC43A2,AHCYL1,NLGN…
ENSMUSG00000026918	Brd3	516.178	0.321585	0.0445058	7.22569	4.11013e-12						TRUE	0.000129	745	844	59	0.07	0.079	GO:0051345	BP	504	positive regulation of hydrolase activity	6	CX3CL1,ARHGAP44,FYN,RTN4R,CYFIP2,RASGRF1,RASGRP2,RAP1GAP,ADCYAP1R1,GSK3B,SMAP2,GNAO1,HSP90AB1,FLT1,TSC2,PIK3R2,RAB3A,RAPGEF1,GIT1,PFN1,CORO1C,MAPK14,PREX1,HIP1,ATP1B2,TBC1D14,MTSS1L,ARHGEF11,AGAP3,AGAP2,RGS8,DAB2IP,SGSM2,ARHGDIA,APP,IQSEC1,ARL6IP5,TTBK1,ARHGAP39,ASAP2,ASAP1,THY1,TIAM1,AGAP1,DLC1,SMAD3,SGSM1,DNAJC7,ARF4,MTCL1,ROBO1,GRIN1,RGS7,BCR,SYNGAP1,MBP,DDX3X,DYNLL2,ARHGAP23
ENSMUSG00000021767	Kat6b	1835.11	0.18901	0.0261634	7.22419	4.14961e-12						TRUE	0.00013	240	844	27	0.032	0.113	GO:0022898	BP	504	regulation of transmembrane transporter activity	6	GOPC,RASGRF1,PRKACA,JPH4,CBARP,CACNG7,YWHAE,KCNC1,ATP1B2,DLG4,MINK1,APP,ANK3,GJA1,JPH3,SHANK1,WNK2,CACNG2,CACNB3,AHCYL1,NLGN2,CNIH2,NLGN3,ARC,NOS1AP,VAMP2,SHANK3
ENSMUSG00000062098	Btbd3	2444.76	0.22472	0.0311869	7.20558	4.7366e-12						TRUE	0.00013	160	844	21	0.025	0.131	GO:2001257	BP	504	regulation of cation channel activity	8	RASGRF1,PRKACA,JPH4,CBARP,CACNG7,KCNC1,DLG4,MINK1,APP,ANK3,JPH3,SHANK1,CACNG2,CACNB3,NLGN2,CNIH2,NLGN3,ARC,NOS1AP,VAMP2,SHANK3
ENSMUSG00000036585	Fgf1	593.682	0.298617	0.041446	7.20497	4.74386e-12						TRUE	0.00013	18	844	7	0.008	0.389	GO:0035493	BP	504	SNARE complex assembly	3	TRIM9,VPS18,STX1A,STXBP1,VAMP1,PRRT2,VAMP2
ENSMUSG00000022565	Plec	5060.09	0.309461	0.0429788	7.20032	4.88669e-12						TRUE	0.00013	160	844	21	0.025	0.131	GO:0018394	BP	504	peptidyl-lysine acetylation	7	CREBBP,MED24,JADE2,SRCAP,SMARCB1,KAT2A,KANSL3,CHD5,DR1,KMT2A,KANSL1,NAA60,NCOA3,WBP2,AUTS2,CTBP1,MEAF6,PER1,TRRAP,LDB1,BAG6
ENSMUSG00000006276	Eps15l1	526.67	0.258323	0.0358803	7.19958	4.90636e-12						TRUE	0.000131	100	844	16	0.019	0.16	GO:0021549	BP	504	cerebellum development	9	ABL1,SEZ6L,PTPRS,OGDH,GNPAT,KCNC1,FAIM2,HNRNPD,CACNA1A,CDK5R2,DAB1,SEZ6L2,CEND1,LDB1,MT-ND4,TRNP1
ENSMUSG00000003072	Atp5d	1285.04	0.264542	0.0367582	7.19682	4.99926e-12						TRUE	0.000132	1189	844	84	0.1	0.071	GO:0033043	BP	504	regulation of organelle organization	5	FKBP4,CX3CL1,ARHGAP44,PHLDB1,ANK1,CROCC,SPTB,MARK2,FSCN1,MAP2K7,GSK3B,ADD1,PPP1R13B,ABL1,SMARCB1,TRIM9,TSC2,VPS18,STMN2,TUBB4A,CLIP3,RAB3A,GRIK5,LIMK1,TESK1,CXCL12,PFN1,KAT2A,YWHAE,IK,MFN2,KMT2A,CLU,HNRNPA2B1,CIT,LRP1,PREX1,CEP250,CAMSAP1,DIAPH1,TBC1D14,WBP2,HNRNPA1,RAC1,STXBP1,NUMA1,ACTR2,HNRNPD,SGSM2,ARHGDIA,HMBOX1,SURF4,ASAP1,SKI,AUTS2,DMTN,CTBP1,SPTBN4,UBQLN4,SHANK1,DLC1,RAD21,PIP4K2C,SMAD3,S…
ENSMUSG00000040035	Disp2	3705.1	0.378378	0.0527186	7.17731	5.73341e-12						TRUE	0.000135	1984	844	126	0.149	0.064	GO:0045184	BP	504	establishment of protein localization	5	CX3CL1,ARHGAP44,FYN,SYT7,ATP6V0A1,GOPC,PTPRN,MAP4K4,GSK3B,PPP1R13B,RPH3A,HSP90AB1,ABL1,STX1B,SYNGR1,MYH9,PMM1,TM9SF4,TSC2,VPS18,SGTA,RPS16,CLIP3,PIK3R2,RAB3A,STX1A,APBA1,CASC3,YWHAE,TRIM3,PITPNM1,CORO1C,MAPK14,SNX3,SELENOK,FOXP1,TRAK2,MFN2,GNPAT,TSNAX,IPO13,CLU,CRY2,HNRNPA2B1,LRP1,GGA3,NECAB3,NR1D1,KTN1,NUP214,HIP1,VGF,KIF1A,TBC1D14,WBP2,DLG4,REEP2,AGAP3,ARF3,AGAP2,RAB11FIP5,STXBP1,RAB1A,SEC31A,P…
ENSMUSG00000033597	Caskin1	930.733	0.443137	0.0617648	7.17459	5.83151e-12						TRUE	0.000136	5858	844	312	0.37	0.053	GO:0019538	BP	504	protein metabolic process	2	FKBP4,CREBBP,RHBDD2,CX3CL1,MAP3K9,PIGQ,CELSR3,MED24,FYN,EXTL3,CCDC88C,TIMP2,RTN4R,JADE2,PTPRN,CYFIP2,RASGRF1,TNK2,HIPK2,KDM4A,MEF2A,MAPK6,SPTB,NDST1,CAMK2A,MAP4K4,PRKACA,SPEG,MARK2,PPP2R2C,NUAK1,EIF4G3,BAZ2A,MAP2K7,TNRC6C,SRCAP,GSK3B,APLP2,WBP11,MAST2,EIF2AK1,NLK,PSMC5,ADD1,KHSRP,CHGB,MAEA,TNRC6A,DLD,AGO1,WAC,HSP90AB1,ABL1,MAST3,ZDHHC8,SMARCB1,CABIN1,RASD2,MYH9,PMM1,DESI1,TRIM9,EEF1A2,RNF24,TBL1X…
ENSMUSG00000024588	Fech	601.482	0.308776	0.0430537	7.17188	5.93084e-12						TRUE	0.000136	148	844	20	0.024	0.135	GO:0016573	BP	504	histone acetylation	4	CREBBP,MED24,JADE2,SRCAP,SMARCB1,KAT2A,KANSL3,CHD5,DR1,KMT2A,KANSL1,NAA60,NCOA3,WBP2,AUTS2,CTBP1,MEAF6,PER1,TRRAP,LDB1
ENSMUSG00000015709	Arnt2	3250.03	0.417069	0.0581609	7.17096	5.95356e-12						TRUE	0.00015	59	844	12	0.014	0.203	GO:0099175	BP	504	regulation of postsynapse organization	6	ARHGAP44,FYN,LZTS3,CUX2,ACTR2,TIAM1,CFL1,BAIAP2,NLGN3,ARC,SHANK3,SRCIN1
ENSMUSG00000034928	Rnf44	634.669	0.488167	0.0680984	7.16855	6.04184e-12						TRUE	0.000156	582	844	49	0.058	0.084	GO:0071407	BP	504	cellular response to organic cyclic compound	6	FKBP4,MED24,FECH,PRKACA,GNB1,AGO1,HSP90AB1,ABL1,HCN2,ZC3H7B,APLP1,ATP1A3,RAPGEF1,PPP1R9B,DROSHA,FOXP1,IGFBP5,ARID1A,EGR1,CLU,CRY2,HNRNPA2B1,NR4A1,AGO2,NCOA3,THRA,NR1D1,ELK1,SMARCA4,ATF4,SAFB2,DIAPH1,WBP2,ACTR2,HNRNPD,ARHGDIA,APP,LARP1,DMTN,SAFB,SMAD3,KMT2D,DAG1,ADCY6,PER1,UBE2L3,RYR1,NCOR2,NCOA6
ENSMUSG00000004366	Sst	808.609	0.604151	0.0843123	7.16563	6.15422e-12						TRUE	0.000166	150	844	20	0.024	0.133	GO:0030902	BP	504	hindbrain development	7	ABL1,SEZ6L,PTPRS,OGDH,KAT2A,GNPAT,KCNC1,FAIM2,TBR1,HNRNPD,CACNA1A,DLC1,CDK5R2,DAB1,SEZ6L2,GRIN1,CEND1,LDB1,MT-ND4,TRNP1
ENSMUSG00000003344	Btbd2	612.744	0.356863	0.0498076	7.16482	6.1821e-12						TRUE	0.000166	3134	844	183	0.217	0.058	GO:0010604	BP	504	positive regulation of macromolecule metabolic process	1	CREBBP,CX3CL1,MAP3K9,NFIX,MED24,FYN,TIMP2,ARID1B,PTPRN,CYFIP2,TNK2,HIPK2,SMARCD1,MEF2A,NDST1,MAP4K4,PRKACA,MARK2,MAP2K7,TNRC6C,SRCAP,NFE2L1,GSK3B,PSMC5,KHSRP,FUS,AGO1,WAC,HSP90AB1,ABL1,SMARCB1,RASD2,MYH9,TBL1X,FLT1,IKBKB,SNRNP70,DOT1L,SGTA,CLIP3,DBP,PIK3R2,CRTC1,RAPGEF1,ZMIZ1,CAMTA2,PFN1,RAI1,KAT2A,HDAC5,HLF,WFS1,ZBTB16,MADD,CSRNP2,CUX2,MAPK14,DROSHA,FGF1,FOXP1,PPP1R7,MEF2D,PRDM2,ECE1,ARID1A,KMT2…
ENSMUSG00000032042	Srpr	521.019	0.375303	0.0524257	7.15877	6.44277e-12						TRUE	0.000178	70	844	13	0.015	0.186	GO:0060291	BP	504	long-term synaptic potentiation	6	ABL1,CRTC1,MPP2,SLC8A2,TSHZ3,GFAP,APP,NRGN,SHANK2,NLGN3,ARC,VAMP2,SHANK3
ENSMUSG00000031834	Pik3r2	910.956	0.437418	0.061124	7.15623	6.55344e-12						TRUE	0.000181	686	844	55	0.065	0.08	GO:0032870	BP	504	cellular response to hormone stimulus	6	FKBP4,MED24,FYN,ATP6V0A1,ARID1B,FECH,CAMK2A,PRKACA,GNB1,CHRNA4,TSC2,ATP1A3,PIK3R2,PPP1R9B,HDAC5,FOXP1,ARID1A,GOT1,CRY2,NR4A1,NCOA3,THRA,NR1D1,ELK1,SMARCA4,SAFB2,WBP2,PTPRA,RGS8,HNRNPD,SESN3,GJA1,SST,SAFB,CTSB,KMT2D,CHRM1,AHCYL1,IRS1,YWHAG,SIK2,JUNB,SMARCC1,ADCY6,BAIAP2,PER1,SLIT3,UBE2L3,ATP6V0C,PRKAR1B,NCOA6,CSNK2B,ATP6V1G2,CPEB1,VAMP2
ENSMUSG00000006800	Sulf2	882.525	0.334017	0.046691	7.15377	6.65302e-12						TRUE	0.000191	19	844	7	0.008	0.368	GO:0071625	BP	504	vocalization behavior	3	NRXN2,FOXP1,DLG4,SHANK1,SHANK2,NLGN3,SHANK3
ENSMUSG00000052727	Map1b	23070.7	0.303949	0.0425366	7.14559	7.04149e-12						TRUE	0.000194	949	844	70	0.083	0.074	GO:0009725	BP	504	response to hormone	5	FKBP4,MED24,FYN,ATP6V0A1,TIMP2,ARID1B,PTPRN,FECH,CAMK2A,PRKACA,GNB1,ADCYAP1R1,CHRNA4,TSC2,ATP1A3,PIK3R2,CXCL12,PPP1R9B,HDAC5,SPARC,FOXP1,IGFBP5,DHCR24,ARID1A,GOT1,EGR1,CRY2,NR4A1,NCOA3,THRA,NR1D1,ELK1,SMARCA4,VGF,SNRPN,SAFB2,WBP2,PTPRA,RGS8,STXBP1,HNRNPD,SESN3,GJA1,SST,SAFB,CTSB,KMT2D,EEF2,CHRM1,AHCYL1,IRS1,YWHAG,SIK2,JUNB,ARNT2,DAG1,SMARCC1,ADCY6,BAIAP2,PER1,SLIT3,UBE2L3,ATP6V0C,PRKAR1B,NCOR2,NC…
ENSMUSG00000057637	Prdm2	728.639	0.317341	0.0444335	7.14192	7.20163e-12						TRUE	0.000197	232	844	26	0.031	0.112	GO:0032412	BP	504	regulation of ion transmembrane transporter activity	7	GOPC,RASGRF1,PRKACA,JPH4,CBARP,CACNG7,YWHAE,KCNC1,ATP1B2,DLG4,MINK1,APP,ANK3,JPH3,SHANK1,WNK2,CACNG2,CACNB3,AHCYL1,NLGN2,CNIH2,NLGN3,ARC,NOS1AP,VAMP2,SHANK3
ENSMUSG00000027894	Slc6a17	5185.08	0.335894	0.0470353	7.14132	7.22322e-12						TRUE	0.000206	2779	844	165	0.195	0.059	GO:0010605	BP	504	negative regulation of macromolecule metabolic process	5	CREBBP,NFIX,FYN,TIMP2,RTN4R,HIPK2,SPEN,KDM4A,MEF2A,BAZ2A,TNRC6C,RUNX1T1,CIC,KCNK2,GSK3B,APLP2,EIF2AK1,PSMC5,KHSRP,TNRC6A,AGO1,WAC,HIVEP1,HSP90AB1,ABL1,SMARCB1,CABIN1,RASD2,ZC3H7B,TBL1X,TSC2,IKBKB,SNRNP70,DOT1L,AES,SGTA,RPS16,CACNG7,PIK3R2,LIMK1,TESK1,RAPGEF1,SPOCK2,CASC3,PPP1R9B,HDAC5,DUSP3,YWHAE,WFS1,ZBTB16,CORO1C,BCL7A,CUX2,MAPK14,PHACTR1,SNX3,DROSHA,FOXP1,IGFBP5,DHCR24,DR1,ARID1A,KMT2A,SATB2,I…
ENSMUSG00000000131	Xpo6	1322.8	0.348935	0.0489575	7.12732	7.9521e-12						TRUE	0.000207	622	844	51	0.06	0.082	GO:0031400	BP	504	negative regulation of protein modification process	5	FYN,RTN4R,GSK3B,ABL1,SMARCB1,CABIN1,RASD2,TSC2,IKBKB,PIK3R2,LIMK1,TESK1,RAPGEF1,PPP1R9B,DUSP3,YWHAE,CORO1C,PHACTR1,MAPK8IP1,CRY2,PREX1,FLRT1,LRRC4B,DAB2IP,DUSP6,HMG20A,RPL11,PDCD4,THY1,UCHL1,DEPTOR,SKI,DMTN,CTBP1,DUSP7,WNK2,LRTM2,TRIM44,ELFN2,YWHAG,DAG1,CTDSP2,PER1,ADGRB1,DUSP8,RTN4RL1,NF2,PRKAR1B,SPRED2,MLLT6,SRCIN1
ENSMUSG00000021143	Pacs2	1247.97	0.484483	0.0680549	7.11901	8.42269e-12						TRUE	0.000216	1151	844	81	0.096	0.07	GO:0051248	BP	504	negative regulation of protein metabolic process	3	FYN,TIMP2,RTN4R,HIPK2,TNRC6C,GSK3B,APLP2,EIF2AK1,KHSRP,TNRC6A,AGO1,WAC,HSP90AB1,ABL1,SMARCB1,CABIN1,RASD2,TSC2,IKBKB,SNRNP70,SGTA,PIK3R2,LIMK1,TESK1,RAPGEF1,SPOCK2,PPP1R9B,DUSP3,YWHAE,CORO1C,PHACTR1,SNX3,IGFBP5,DHCR24,CLU,MAPK8IP1,CRY2,AGO2,PREX1,FLRT1,ATF4,LRRC4B,AGAP2,DAB2IP,HNRNPD,DUSP6,HMG20A,APP,RPL11,PDCD4,THY1,UCHL1,LARP1,DEPTOR,SKI,DMTN,CTBP1,DUSP7,WNK2,LRTM2,TRIM44,ELFN2,SMAD3,MAP1A,YWHA…
ENSMUSG00000013033	Adgrl1	8264.32	0.37817	0.053137	7.11688	8.52971e-12						TRUE	0.000218	829	844	63	0.075	0.076	GO:0098657	BP	504	import into cell	5	FYN,SYT7,CYFIP2,TNK2,EIF2AK1,HSP90AB1,ABL1,STX1B,HCN2,MYH9,TM9SF4,SYP,TSC2,SLC17A7,CLIP3,APLP1,PIK3R2,LIMK1,DNM1,RAPGEF1,CORO1C,SLC38A1,SNX3,SPARC,CLU,LRP1,PACSIN1,EPS15L1,HIP1,FCHO1,CALY,LRP3,GFAP,DLG4,RAC1,USP20,RAB1A,ACTR2,MFGE8,APP,SYT2,ARL6IP5,GRIA1,CACNG2,NLGN2,WIPF2,BCL2L1,BAIAP2,KCNJ10,ADGRB1,CNTN2,PIP5K1C,BCR,FNBP1,NLGN3,MYO18A,AP2A1,ARC,ATXN2,ITSN1,NCKIPSD,CSNK1E,NEURL1B
ENSMUSG00000020708	Psmc5	990.707	0.618286	0.0869134	7.11381	8.70964e-12						TRUE	0.000246	478	844	42	0.05	0.088	GO:1901652	BP	504	response to peptide	6	FYN,ATP6V0A1,ARID1B,PTPRN,CAMK2A,PRKACA,GSK3B,TSC2,ATP1A3,PIK3R2,DNM1,CXCL12,PPP1R9B,HDAC5,MAPK14,SPARC,IGFBP5,GOT1,EGR1,CRY2,NR4A1,LRP1,VGF,PTPRA,CACNA1A,APP,SESN3,GJA1,KLF10,AHCYL1,IRS1,YWHAG,SIK2,DAG1,SMARCC1,ADCY6,BAIAP2,ATP6V0C,PRKAR1B,ATP6V1G2,CPEB1,VAMP2
ENSMUSG00000029636	Wasf3	824.317	0.334253	0.0470248	7.10802	9.07037e-12						TRUE	0.000252	194	844	23	0.027	0.119	GO:0006473	BP	504	protein acetylation	6	CREBBP,MED24,JADE2,SRCAP,GSK3B,SMARCB1,KAT2A,KANSL3,CHD5,DR1,KMT2A,KANSL1,NAA60,NCOA3,WBP2,MDH2,AUTS2,CTBP1,MEAF6,PER1,TRRAP,LDB1,BAG6
ENSMUSG00000064363	mt-Nd4	15607.1	0.630261	0.0888246	7.09557	9.87089e-12						TRUE	0.000268	27	844	8	0.009	0.296	GO:2000300	BP	504	regulation of synaptic vesicle exocytosis	7	SYN1,STX1B,RIMS4,RAB3A,GRIK5,STX1A,STXBP1,PREPL
ENSMUSG00000024350	Dnajc18	1460.62	0.310022	0.0436976	7.09471	9.91882e-12						TRUE	0.000275	1571	844	103	0.122	0.066	GO:1901700	BP	504	response to oxygen-containing compound	4	CX3CL1,FYN,ATP6V0A1,ARID1B,PTPRN,SMARCD1,FECH,CAMK2A,MAP4K4,PRKACA,GNB1,ADCYAP1R1,GSK3B,GNAO1,HSP90AB1,ABL1,HCN2,SMARCB1,CHRNA4,TSC2,SNRNP70,APLP1,ATP1A3,PIK3R2,GRIK5,DNM1,RAPGEF1,CXCL12,PPP1R9B,HDAC5,MAPK14,SPARC,FOXP1,IGFBP5,GNPAT,BCL11A,GOT1,EGR1,CLU,CRY2,NR4A1,LRP1,NCOA3,NR1D1,ELK1,SMARCA4,ATF4,VGF,WBP2,PTPRA,AGAP3,RAB11FIP5,RGS8,DAB2IP,STXBP1,ACTR2,HNRNPD,CACNA1A,APP,SESN3,SIDT2,PDCD4,GJA1,K…
ENSMUSG00000003360	Ddx23	754.359	0.256544	0.0362171	7.0835	1.07111e-11						TRUE	0.000275	20	844	7	0.008	0.35	GO:0060074	BP	504	synapse maturation	5	ADGRL1,PALM,SEZ6L,DAB2IP,SHANK1,NFIA,SEZ6L2
ENSMUSG00000022517	Mgrn1	1560.41	0.3815	0.0539447	7.07206	1.15848e-11						TRUE	0.000275	370	844	35	0.041	0.095	GO:0007015	BP	504	actin filament organization	5	CX3CL1,TMSB10,SPTB,FSCN1,ADD1,ABL1,COBL,LIMK1,TESK1,CXCL12,PFN1,PPP1R9B,PHACTR1,DBN1,CIT,PREX1,PACSIN1,DIAPH1,WASF3,RAC1,ACTR2,DMTN,SPTBN4,SHANK1,DLC1,SMAD3,SYNPO,CFL1,KCTD13,BAIAP2,NF2,EVL,MICAL3,SHANK3,CORO7
ENSMUSG00000022463	Srebf2	1573.65	0.359918	0.0511117	7.04179	1.43046e-11						TRUE	0.000275	35	844	9	0.011	0.257	GO:0007223	BP	504	Wnt signaling pathway, calcium modulating pathway	9	CAMK2A,GNB1,TNRC6C,NLK,GNAO1,TNRC6A,AGO1,AGO2,PPP3R1
ENSMUSG00000021156	Zmynd11	2697.54	0.247958	0.03525	7.03427	1.50769e-11						TRUE	0.000279	749	844	58	0.069	0.077	GO:0006897	BP	504	endocytosis	6	FYN,SYT7,CYFIP2,TNK2,EIF2AK1,HSP90AB1,ABL1,STX1B,MYH9,TM9SF4,SYP,TSC2,SLC17A7,CLIP3,APLP1,PIK3R2,LIMK1,DNM1,RAPGEF1,CORO1C,SNX3,SPARC,CLU,LRP1,PACSIN1,EPS15L1,HIP1,FCHO1,CALY,LRP3,DLG4,RAC1,USP20,RAB1A,ACTR2,MFGE8,APP,SYT2,GRIA1,CACNG2,NLGN2,WIPF2,BCL2L1,BAIAP2,ADGRB1,CNTN2,PIP5K1C,BCR,FNBP1,NLGN3,MYO18A,AP2A1,ARC,ATXN2,ITSN1,NCKIPSD,CSNK1E,NEURL1B
ENSMUSG00000017631	Abr	5549.42	0.233167	0.0331727	7.02888	1.56499e-11						TRUE	0.000294	1708	844	110	0.13	0.064	GO:0042592	BP	504	homeostatic process	4	CREBBP,CX3CL1,CACNA1G,FYN,ATP6V0A1,PTPRN,CROCC,HIPK2,MAP4K4,PRKACA,MAP2K7,GNB1,ADCYAP1R1,NFE2L1,EIF2AK1,ADD1,MAEA,DLD,JPH4,HSP90AB1,ABL1,SMARCB1,ACIN1,TM9SF4,SLC17A7,ATP1A3,PIK3R2,CRTC1,GRIK5,CXCL12,YWHAE,WFS1,CCKBR,MAPK14,SELENOK,SLC30A3,IGFBP5,AMPD2,KMT2A,SLC8A2,GOT1,CRY2,HNRNPA2B1,SLC12A5,SLC25A23,THRA,NR1D1,SMARCA4,ATF4,VGF,ATP1B2,DIAPH1,DLG4,SLC41A1,HNRNPA1,RAB11FIP5,RAC1,LRRC8A,HNRNPD,FTO,C…
ENSMUSG00000053024	Cntn2	1828.6	0.389522	0.0554536	7.02428	1.6153e-11						TRUE	0.000294	6022	844	317	0.376	0.053	GO:0051171	BP	504	regulation of nitrogen compound metabolic process	1	CREBBP,CX3CL1,MAP3K9,CELSR3,NFIX,MED24,FYN,CCDC88C,TIMP2,RTN4R,ARID1B,PTPRN,CYFIP2,TNK2,HIPK2,SPEN,SMARCD1,KDM4A,MEF2A,NDST1,CAMK2A,MAP4K4,PRKACA,MARK2,PPP2R2C,NUAK1,EIF4G3,BAZ2A,MAP2K7,TNRC6C,RUNX1T1,CIC,SRCAP,KCNK2,NFE2L1,GSK3B,APLP2,WBP11,MAST2,EIF2AK1,NLK,PSMC5,KHSRP,FUS,TNRC6A,AGO1,WAC,HIVEP1,HSP90AB1,ABL1,SMARCB1,CABIN1,SF3A1,RASD2,MYH9,PNN,EEF1A2,TBL1X,FLT1,TSC2,MAZ,IKBKB,SNRNP70,DOT1L,AES…
ENSMUSG00000020331	Hcn2	1382.46	0.263508	0.0375367	7.01999	1.66334e-11						TRUE	0.000299	6819	844	353	0.418	0.052	GO:0019222	BP	504	regulation of metabolic process	3	POLDIP2,CREBBP,CX3CL1,MAP3K9,CELSR3,NFIX,MED24,FYN,CCDC88C,ATP6V0A1,TIMP2,RTN4R,ARID1B,PTPRN,CYFIP2,RIMBP2,TNK2,HIPK2,SPEN,SMARCD1,KDM4A,MEF2A,MAPK6,NDST1,CAMK2A,MAP4K4,PRKACA,MARK2,PPP2R2C,NUAK1,EIF4G3,BAZ2A,MAP2K7,ADCYAP1R1,TNRC6C,RUNX1T1,CIC,SRCAP,KCNK2,NFE2L1,GSK3B,APLP2,WBP11,MAST2,EIF2AK1,NLK,PSMC5,KHSRP,FUS,MAEA,TNRC6A,AGO1,WAC,HIVEP1,HSP90AB1,ABL1,STX1B,SMARCB1,CABIN1,SF3A1,RASD2,MYH9,ZC3…
ENSMUSG00000038902	Pogz	753.198	0.302731	0.0432352	7.00196	1.88968e-11						TRUE	0.000335	9	844	5	0.006	0.556	GO:0016188	BP	504	synaptic vesicle maturation	6	SYP,SLC17A7,RAB3A,DLG4,STXBP1
ENSMUSG00000033595	Lgi3	1219.92	0.279921	0.0400249	6.99366	2.00224e-11						TRUE	0.000335	145	844	19	0.023	0.131	GO:0051017	BP	504	actin filament bundle assembly	5	CX3CL1,FSCN1,ADD1,ABL1,LIMK1,TESK1,PFN1,PHACTR1,RAC1,DMTN,SHANK1,DLC1,SMAD3,SYNPO,KCTD13,BAIAP2,NF2,EVL,SHANK3
ENSMUSG00000025555	Farp1	862	0.283648	0.0405642	6.99258	2.015e-11						TRUE	0.000346	17568	844	794	0.941	0.045	GO:0008150	BP	504	biological_process	1	LASP1,POLDIP2,FKBP4,CREBBP,RHBDD2,CX3CL1,CACNA1G,MAP3K9,ARHGAP44,PIGQ,SYN1,CELSR3,NFIX,MED24,RHOBTB2,NISCH,FYN,SLC6A7,TSPAN9,SYT7,GABRA3,EXTL3,CLDN11,CCDC88C,PHLDB1,ANK1,ATP6V0A1,TMSB10,TIMP2,CYP46A1,RTN4R,JADE2,GOPC,ARID1B,PTPRN,CYFIP2,RASGRF1,CROCC,RIMBP2,TNK2,CS,HIPK2,SPEN,PDE4A,SMARCD1,KDM4A,FECH,MEF2A,RASGRP2,SDK2,KCNAB2,MAPK6,SPTB,GBA2,NDST1,CAMK2A,MAP4K4,PRKACA,ADGRL1,SPEG,MARK2,CRMP1,SDHA…
ENSMUSG00000019146	Cacng2	704.964	0.374576	0.0536244	6.98517	2.11564e-11						TRUE	0.000367	86	844	14	0.017	0.163	GO:0051963	BP	504	regulation of synapse assembly	6	ADGRL1,ASIC2,CUX2,ADGRB2,FLRT1,LRRC4B,EPHB1,CLSTN2,SLITRK5,LRTM2,NLGN2,GRIN1,ADGRB1,NLGN3
ENSMUSG00000021681	Aggf1	621.822	0.36604	0.0524101	6.98415	2.12562e-11						TRUE	0.000385	361	844	34	0.04	0.094	GO:0032386	BP	504	regulation of intracellular transport	5	SYN1,FYN,GSK3B,HSP90AB1,STX1B,NEFH,RIMS4,TM9SF4,PIK3R2,RAB3A,GRIK5,STX1A,YWHAE,MAPK14,SNX3,NUP214,MAP1B,REEP2,STXBP1,NUMA1,PREPL,ANK3,KCNB1,DMTN,PCNT,SMAD3,CACNB3,MTCL1,CHRM1,CNIH2,RAB11B,UBE2L3,SREBF2,VAMP2
ENSMUSG00000033326	Kdm4a	628.832	0.258333	0.0370027	6.98146	2.16362e-11						TRUE	0.000388	6175	844	323	0.383	0.052	GO:0080090	BP	504	regulation of primary metabolic process	4	CREBBP,CX3CL1,MAP3K9,CELSR3,NFIX,MED24,FYN,CCDC88C,TIMP2,RTN4R,ARID1B,PTPRN,CYFIP2,TNK2,HIPK2,SPEN,SMARCD1,KDM4A,MEF2A,NDST1,CAMK2A,MAP4K4,PRKACA,MARK2,PPP2R2C,NUAK1,EIF4G3,BAZ2A,MAP2K7,ADCYAP1R1,TNRC6C,RUNX1T1,CIC,SRCAP,KCNK2,NFE2L1,GSK3B,APLP2,WBP11,MAST2,EIF2AK1,NLK,PSMC5,KHSRP,FUS,MAEA,TNRC6A,AGO1,WAC,HIVEP1,HSP90AB1,ABL1,SMARCB1,CABIN1,SF3A1,RASD2,MYH9,PNN,EEF1A2,TBL1X,FLT1,TSC2,MAZ,IKBKB,SN…
ENSMUSG00000031026	Trim66	734.532	0.405546	0.0581026	6.97982	2.18613e-11						TRUE	0.000398	331	844	32	0.038	0.097	GO:1902903	BP	504	regulation of supramolecular fiber organization	5	FKBP4,CX3CL1,SPTB,ADD1,ABL1,STMN2,TUBB4A,CLIP3,LIMK1,TESK1,CXCL12,PFN1,CLU,CIT,PREX1,CAMSAP1,RAC1,NUMA1,ACTR2,APP,DMTN,SPTBN4,SHANK1,DLC1,SMAD3,SYNPO,CFL1,BAIAP2,NF2,EVL,DCTN1,SHANK3
ENSMUSG00000042625	Safb2	718.615	0.479302	0.0687301	6.97368	2.27981e-11						TRUE	0.000399	1378	844	92	0.109	0.067	GO:0051094	BP	504	positive regulation of developmental process	4	CX3CL1,FYN,PHLDB1,TIMP2,JADE2,HIPK2,SPEN,MEF2A,MAPK6,ADGRL1,MARK2,ADD1,YPEL3,HSP90AB1,ABL1,ACIN1,CPNE6,FLT1,STMN2,NUMBL,CACNG7,CRTC1,COBL,LIMK1,RAPGEF1,CXCL12,ZMIZ1,ASIC2,ZBTB16,CORO1C,CUX2,MAPK14,SNX3,ARSB,FGF1,FOXP1,EGR1,ADGRB2,AGO2,PREX1,NCOA3,PACSIN1,EFNB2,THRA,FLRT1,ATF4,OLFM1,GFAP,LRRC4B,MAP1B,DLG4,WASF3,IL6ST,AGAP2,RAC1,DAB2IP,NUMA1,ACTR2,MAPK8IP3,ARHGDIA,APP,SYT2,TTBK1,GJA1,JAKMIP1,EPHB1,…
ENSMUSG00000061411	Nol4l	548.813	0.470461	0.0675115	6.96859	2.35835e-11						TRUE	0.000403	555	844	46	0.055	0.083	GO:1902532	BP	504	negative regulation of intracellular signal transduction	6	ARHGAP44,TIMP2,RTN4R,GSK3B,ABL1,MGRN1,TSC2,APLP1,PIK3R2,RAPGEF1,CXCL12,DUSP3,WFS1,MFN2,CLU,MAPK8IP1,PREX1,FLRT1,LRRC4B,DAB2IP,DUSP6,NONO,SESN3,PDCD4,UCHL1,DEPTOR,DUSP7,DLC1,WNK2,LRTM2,BCL2L1,DAG1,DAB1,KCTD13,GRINA,PER1,DUSP8,HGS,RTN4RL1,NF2,SYNGAP1,SZT2,SPRED2,DDX3X,MIF,OTUD7B
ENSMUSG00000025586	Cpeb1	865.434	0.318311	0.0456803	6.96823	2.3613e-11						TRUE	0.000408	1878	844	118	0.14	0.063	GO:0015031	BP	504	protein transport	6	CX3CL1,ARHGAP44,FYN,SYT7,ATP6V0A1,GOPC,PTPRN,MAP4K4,GSK3B,RPH3A,HSP90AB1,ABL1,STX1B,SYNGR1,MYH9,PMM1,TM9SF4,TSC2,VPS18,RPS16,CLIP3,PIK3R2,RAB3A,STX1A,APBA1,CASC3,YWHAE,TRIM3,PITPNM1,MAPK14,SNX3,SELENOK,FOXP1,TRAK2,MFN2,GNPAT,TSNAX,IPO13,CLU,CRY2,HNRNPA2B1,LRP1,GGA3,NECAB3,NR1D1,KTN1,NUP214,HIP1,VGF,KIF1A,TBC1D14,REEP2,AGAP3,ARF3,AGAP2,RAB11FIP5,STXBP1,RAB1A,SEC31A,PRICKLE1,SGSM2,CACNA1A,RPL11,SID…
ENSMUSG00000030956	Fam53b	652.756	0.41276	0.0592525	6.96612	2.3939e-11						TRUE	0.000416	2981	844	173	0.205	0.058	GO:0051173	BP	504	positive regulation of nitrogen compound metabolic process	2	CREBBP,CX3CL1,MAP3K9,NFIX,MED24,FYN,TIMP2,ARID1B,PTPRN,CYFIP2,TNK2,HIPK2,SMARCD1,MEF2A,NDST1,MAP4K4,PRKACA,MARK2,MAP2K7,TNRC6C,SRCAP,NFE2L1,GSK3B,PSMC5,KHSRP,FUS,AGO1,WAC,HSP90AB1,ABL1,SMARCB1,RASD2,MYH9,TBL1X,FLT1,IKBKB,SNRNP70,DOT1L,SGTA,CLIP3,DBP,PIK3R2,CRTC1,RAPGEF1,ZMIZ1,CAMTA2,PFN1,RAI1,KAT2A,HDAC5,HLF,WFS1,ZBTB16,MADD,CSRNP2,MAPK14,FGF1,FOXP1,PPP1R7,MEF2D,PRDM2,ARID1A,KMT2A,CCND2,SATB2,IRF…
ENSMUSG00000033389	Arhgap44	1272.28	0.262218	0.0377051	6.95444	2.59046e-11						TRUE	0.000425	410	844	37	0.044	0.09	GO:0043547	BP	504	positive regulation of GTPase activity	7	CX3CL1,ARHGAP44,RTN4R,RASGRF1,RASGRP2,RAP1GAP,GSK3B,SMAP2,GNAO1,TSC2,PIK3R2,RAPGEF1,GIT1,CORO1C,PREX1,TBC1D14,MTSS1L,ARHGEF11,AGAP3,AGAP2,RGS8,DAB2IP,SGSM2,ARHGDIA,IQSEC1,ARHGAP39,ASAP2,ASAP1,THY1,TIAM1,AGAP1,DLC1,SGSM1,RGS7,BCR,SYNGAP1,ARHGAP23
ENSMUSG00000007783	Cpt1c	693.787	0.487706	0.0701548	6.95186	2.63485e-11						TRUE	0.000435	148	844	19	0.023	0.128	GO:0061572	BP	504	actin filament bundle organization	6	CX3CL1,FSCN1,ADD1,ABL1,LIMK1,TESK1,PFN1,PHACTR1,RAC1,DMTN,SHANK1,DLC1,SMAD3,SYNPO,KCTD13,BAIAP2,NF2,EVL,SHANK3
ENSMUSG00000026933	Camsap1	2045.02	0.265404	0.0382653	6.93588	2.93892e-11						TRUE	0.000443	745	844	57	0.068	0.077	GO:0055082	BP	504	cellular chemical homeostasis	4	CX3CL1,FYN,ATP6V0A1,PTPRN,MAP4K4,PRKACA,GNB1,ADCYAP1R1,JPH4,ABL1,SMARCB1,TM9SF4,ATP1A3,PIK3R2,GRIK5,CXCL12,YWHAE,WFS1,CCKBR,SELENOK,SLC30A3,SLC8A2,GOT1,SLC12A5,SLC25A23,NR1D1,SMARCA4,ATF4,ATP1B2,DIAPH1,DLG4,SLC41A1,RAB11FIP5,CACNA1A,APP,SIDT2,GJA1,THY1,JPH3,GRIA1,TIAM1,HK1,ATP2B2,SPPL3,KCNB1,GNG3,SMAD3,CACNB3,FTH1,C2CD2L,GRIN1,GRINA,SLC24A3,RAB11B,ATP6V0C,RYR1,MAFG
ENSMUSG00000006586	Runx1t1	613.517	0.307277	0.044323	6.93267	3.00247e-11						TRUE	0.000459	56	844	11	0.013	0.196	GO:0015800	BP	504	acidic amino acid transport	2	HRH3,SLC17A7,RAB3A,APBA1,LRRC8A,STXBP1,ARL6IP5,SLC25A22,KCNJ10,VAMP2,PRAF2
ENSMUSG00000037112	Sik2	653.389	0.4067	0.058668	6.93223	3.00782e-11						TRUE	0.00049	1311	844	88	0.104	0.067	GO:0010648	BP	504	negative regulation of cell communication	5	CX3CL1,ARHGAP44,FYN,TIMP2,RTN4R,HIPK2,MAP4K4,GSK3B,NLK,ABL1,PALM,MGRN1,TSC2,AES,APLP1,PTPRS,PIK3R2,DNM1,RAPGEF1,CXCL12,DUSP3,WFS1,MAPK14,FOXP1,IGFBP5,MFN2,EGR1,CLU,MAPK8IP1,CRY2,LRP1,PREX1,NR1D1,FLRT1,EPS15L1,SMARCA4,PNKD,LRRC4B,AGAP2,FAIM2,RAB11FIP5,RGS8,DAB2IP,STXBP1,PRICKLE1,DUSP6,IGFBP4,NONO,SESN3,PDCD4,THY1,UCHL1,GRIA1,DEPTOR,SKI,KCNB1,SHANK2,DUSP7,DLC1,WNK2,HTRA1,LRTM2,SMAD3,IRS1,ROBO1,BCL2…
ENSMUSG00000040563	Plppr2	674.834	0.797525	0.115068	6.93091	3.02805e-11						TRUE	0.000493	836	844	62	0.073	0.074	GO:0098655	BP	504	cation transmembrane transport	7	CX3CL1,CACNA1G,FYN,SLC6A7,ATP6V0A1,RASGRF1,KCNAB2,PRKACA,KCNK2,JPH4,ABL1,CBARP,HCN2,CACNA1I,SLC17A7,ATP1A3,CACNG7,NCS1,ASIC2,YWHAE,SLC30A3,SLC8A2,SLC36A1,SLC12A5,SLC25A23,KCNC1,ATP1B2,DIAPH1,DLG4,SLC41A1,SLC7A1,KCNH5,MINK1,CACNA1A,APP,ANK3,THY1,JPH3,ATP2B2,KCNB1,SHANK1,KCNJ9,WNK2,CACNG2,CACNB3,NLGN2,CNIH2,GRIN1,SLC25A22,KCNJ10,SLC24A3,ATP6V0C,RYR1,NLGN3,ARC,MT-CO2,MT-ATP6,NOS1AP,ATP6V1G2,VAMP2,MT…
ENSMUSG00000039686	Zer1	1924.13	0.438498	0.0632656	6.93107	3.02805e-11						TRUE	0.000514	680	844	53	0.063	0.078	GO:0016032	BP	142	viral process	3	CREBBP,FYN,HIPK2,SPEN,KDM4A,SRCAP,HSP90AB1,SMARCB1,ZC3H7B,TSC2,VPS18,SGTA,CRTC1,PFN1,KAT2A,YWHAE,SNX3,IK,UBN1,EFNB2,NUP214,UBR4,SMARCA4,IL6ST,HNRNPA1,RAC1,RAB1A,DENR,BRD4,LARP1,TSPAN7,CTBP1,NFIA,CTSB,SMAD3,COPS6,PCBP1,TRIM8,BCL2L1,ATF7IP,CFL1,DAG1,PACS1,EIF3F,PACS2,SATB1,ATP6V0C,MVB12B,AP2A1,SND1,ITSN1,DDX3X,PI4KA
ENSMUSG00000067629	Syngap1	1660.42	0.418035	0.0603251	6.9297	3.05017e-11						TRUE	0.000518	22	844	7	0.008	0.318	GO:0045956	BP	504	positive regulation of calcium ion-dependent exocytosis	3	CACNA1G,SYT7,CACNA1I,STX1A,STXBP1,KCNB1,CDK5R2
ENSMUSG00000032356	Rasgrf1	3082	0.375482	0.0541959	6.92823	3.07796e-11						TRUE	0.000526	1091	844	76	0.09	0.07	GO:0032269	BP	504	negative regulation of cellular protein metabolic process	4	FYN,TIMP2,RTN4R,HIPK2,TNRC6C,GSK3B,APLP2,EIF2AK1,KHSRP,TNRC6A,AGO1,WAC,HSP90AB1,ABL1,SMARCB1,CABIN1,RASD2,TSC2,IKBKB,SGTA,PIK3R2,LIMK1,TESK1,RAPGEF1,SPOCK2,PPP1R9B,DUSP3,YWHAE,CORO1C,PHACTR1,IGFBP5,DHCR24,MAPK8IP1,CRY2,AGO2,PREX1,FLRT1,ATF4,LRRC4B,DAB2IP,HNRNPD,DUSP6,HMG20A,APP,RPL11,PDCD4,THY1,UCHL1,LARP1,DEPTOR,SKI,DMTN,CTBP1,DUSP7,WNK2,LRTM2,TRIM44,ELFN2,MAP1A,YWHAG,DAG1,SMARCC1,CTDSP2,PER1,AD…
ENSMUSG00000038884	A230050P20Rik	587.861	0.308305	0.0445548	6.91968	3.25693e-11						TRUE	0.000531	1352	844	90	0.107	0.067	GO:0050877	BP	504	nervous system process	4	CACNA1G,FYN,RASGRF1,PDE4A,KCNAB2,GNB1,CIC,IGSF9B,KCNK2,GSK3B,JPH4,ABL1,ABLIM1,STX1B,CACNA1I,HRH3,CHRNA4,TBL1X,SLC17A7,CACNG7,RAB3A,CRTC1,GRIK5,STX1A,DNM1,CXCL12,ASIC2,KAT2A,CNTNAP1,PPP1R9B,MPP2,WFS1,NRXN2,CUX2,SOBP,KMT2A,SLC8A2,CCND2,TSHZ3,SLC12A5,THRA,PNKD,DIAPH1,DLG4,REEP2,WASF3,TBR1,ACTR2,CACNA1A,APP,TTBK1,ANK3,JAKMIP1,JPH3,NRGN,UCHL1,EPHB1,GRIA1,ATP2B2,SPTBN4,BRSK1,SHANK1,SHANK2,NFASC,NAV2,CA…
ENSMUSG00000002496	Tsc2	1219.63	0.372922	0.0538954	6.91936	3.26008e-11						TRUE	0.000535	431	844	38	0.045	0.088	GO:0043254	BP	504	regulation of protein complex assembly	5	FKBP4,SPTB,FSCN1,GSK3B,PSMC5,ADD1,ABL1,STX1B,TRIM9,VPS18,STMN2,TUBB4A,CLIP3,STX1A,PFN1,CLU,PREX1,THRA,CAMSAP1,GFAP,RAC1,DAB2IP,STXBP1,NUMA1,ACTR2,TTBK1,ASAP1,DMTN,SPTBN4,PRRT2,ATXN2L,ATF7IP,BAIAP2,ULK1,EVL,ATXN2,DCTN1,DDX3X
ENSMUSG00000025085	Ablim1	1810.37	0.294793	0.0426075	6.91882	3.26829e-11						TRUE	0.000538	1315	844	88	0.104	0.067	GO:0023057	BP	504	negative regulation of signaling	4	CX3CL1,ARHGAP44,FYN,TIMP2,RTN4R,HIPK2,MAP4K4,GSK3B,NLK,ABL1,PALM,MGRN1,TSC2,AES,APLP1,PTPRS,PIK3R2,DNM1,RAPGEF1,CXCL12,DUSP3,WFS1,MAPK14,FOXP1,IGFBP5,MFN2,EGR1,CLU,MAPK8IP1,CRY2,LRP1,PREX1,NR1D1,FLRT1,EPS15L1,SMARCA4,PNKD,LRRC4B,AGAP2,FAIM2,RAB11FIP5,RGS8,DAB2IP,STXBP1,PRICKLE1,DUSP6,IGFBP4,NONO,SESN3,PDCD4,THY1,UCHL1,GRIA1,DEPTOR,SKI,KCNB1,SHANK2,DUSP7,DLC1,WNK2,HTRA1,LRTM2,SMAD3,IRS1,ROBO1,BCL2…
ENSMUSG00000021577	Sdha	4063.63	0.519161	0.0750571	6.91687	3.30915e-11						TRUE	0.000569	30	844	8	0.009	0.267	GO:0007628	BP	504	adult walking behavior	5	HIPK2,CACNA1A,UCHL1,SPTBN4,DAB1,KCNJ10,CNTN2,CEND1
ENSMUSG00000052949	Rnf157	2662.97	0.472284	0.0683794	6.90682	3.53985e-11						TRUE	0.000586	1915	844	119	0.141	0.062	GO:0015833	BP	504	peptide transport	6	CX3CL1,ARHGAP44,FYN,SYT7,ATP6V0A1,GOPC,PTPRN,MAP4K4,GSK3B,RPH3A,HSP90AB1,ABL1,STX1B,SYNGR1,MYH9,PMM1,TM9SF4,TSC2,VPS18,RPS16,CLIP3,PIK3R2,RAB3A,STX1A,APBA1,CASC3,YWHAE,TRIM3,PITPNM1,MAPK14,SNX3,SELENOK,FOXP1,TRAK2,MFN2,GNPAT,TSNAX,IPO13,CLU,CRY2,HNRNPA2B1,LRP1,GGA3,NECAB3,NR1D1,KTN1,NUP214,HIP1,VGF,KIF1A,TBC1D14,REEP2,AGAP3,ARF3,AGAP2,RAB11FIP5,STXBP1,RAB1A,SEC31A,PRICKLE1,SGSM2,CACNA1A,RPL11,SID…
ENSMUSG00000025153	Fasn	4050.32	0.323662	0.0468616	6.90676	3.53985e-11						TRUE	0.000589	308	844	30	0.036	0.097	GO:1904062	BP	504	regulation of cation transmembrane transport	7	CX3CL1,FYN,RASGRF1,KCNAB2,PRKACA,JPH4,ABL1,CBARP,CACNG7,YWHAE,KCNC1,ATP1B2,DIAPH1,DLG4,MINK1,APP,ANK3,THY1,JPH3,SHANK1,WNK2,CACNG2,CACNB3,NLGN2,CNIH2,NLGN3,ARC,NOS1AP,VAMP2,SHANK3
ENSMUSG00000028849	Map7d1	1167.29	0.493098	0.07163	6.88396	4.13975e-11						TRUE	0.000624	58	844	11	0.013	0.19	GO:0046928	BP	504	regulation of neurotransmitter secretion	6	SYN1,CAMK2A,STX1B,RIMS4,RAB3A,GRIK5,STX1A,PNKD,STXBP1,PREPL,CACNA1A
ENSMUSG00000024665	Fads2	584.2	0.394747	0.0573685	6.8809	4.22425e-11						TRUE	0.000632	39	844	9	0.011	0.231	GO:0140238	BP	504	presynaptic endocytosis	5	SYP,SLC17A7,DNM1,PACSIN1,SYT2,NLGN2,PIP5K1C,NLGN3,ITSN1
ENSMUSG00000032870	Smap2	979.096	0.355506	0.0517058	6.87556	4.38003e-11						TRUE	0.000632	39	844	9	0.011	0.231	GO:0048488	BP	504	synaptic vesicle endocytosis	6	SYP,SLC17A7,DNM1,PACSIN1,SYT2,NLGN2,PIP5K1C,NLGN3,ITSN1
ENSMUSG00000022037	Clu	5134.49	0.326767	0.0475775	6.86809	4.60953e-11						TRUE	0.000658	310	844	30	0.036	0.097	GO:0051348	BP	504	negative regulation of transferase activity	6	RTN4R,GSK3B,ABL1,TSC2,LIMK1,TESK1,DUSP3,CORO1C,MAPK8IP1,PREX1,FLRT1,LRRC4B,DAB2IP,DUSP6,RPL11,PDCD4,THY1,UCHL1,DEPTOR,DUSP7,LRTM2,YWHAG,DUSP8,RTN4RL1,NF2,PRKAR1B,SPRED2,CERS1,CHCHD10,SRCIN1
ENSMUSG00000054874	Pcnx3	705.046	0.4875	0.0712108	6.84588	5.34355e-11						TRUE	0.000666	16	844	6	0.007	0.375	GO:0099500	BP	504	vesicle fusion to plasma membrane	2	STX1B,RAB3A,GRIK5,STX1A,STXBP1,PRRT2
ENSMUSG00000042790	Rnf214	822.99	0.297272	0.0434524	6.84132	5.49118e-11						TRUE	0.000666	16	844	6	0.007	0.375	GO:0031629	BP	504	synaptic vesicle fusion to presynaptic active zone membrane	3	STX1B,RAB3A,GRIK5,STX1A,STXBP1,PRRT2
ENSMUSG00000041037	Irgq	1230.24	0.399437	0.0584838	6.82988	5.9076e-11						TRUE	0.00072	31	844	8	0.009	0.258	GO:0090659	BP	504	walking behavior	4	HIPK2,CACNA1A,UCHL1,SPTBN4,DAB1,KCNJ10,CNTN2,CEND1
ENSMUSG00000029467	Atp2a2	14933.4	0.219918	0.0322122	6.82717	6.00481e-11						TRUE	0.00077	488	844	41	0.049	0.084	GO:1903827	BP	504	regulation of cellular protein localization	5	FYN,GOPC,CROCC,KCNAB2,EPB41L2,GSK3B,PPP1R13B,HSP90AB1,TM9SF4,LEPROTL1,CLIP3,PIK3R2,PPP1R9B,YWHAE,MAPK14,LRP1,CEP250,RAB11FIP5,NUMA1,ANK3,KCNB1,DMTN,PCNT,CACNG2,SMAD3,MAP1A,CACNB3,MTCL1,CHRM1,YWHAG,DCLK2,TRIM8,BCL2L1,RAB11B,UBE2L3,NF2,SREBF2,CSNK1E,VAMP2,SHANK3,OTUD7B
ENSMUSG00000024002	Brd4	539.32	0.538415	0.0788827	6.82551	6.06727e-11						TRUE	0.000776	81	844	13	0.015	0.16	GO:0048814	BP	504	regulation of dendrite morphogenesis	10	ARHGAP44,GSK3B,LZTS3,CUX2,ACTR2,TIAM1,CFL1,BAIAP2,GRIN1,NLGN3,ARC,SHANK3,SRCIN1
ENSMUSG00000051343	Rab11fip5	855.499	0.368398	0.0540339	6.8179	6.38149e-11						TRUE	0.000776	81	844	13	0.015	0.16	GO:0003333	BP	504	amino acid transmembrane transport	2	SLC6A7,SLC32A1,SLC17A7,SLC38A1,SLC36A1,LRRC8A,SLC7A1,ARL6IP5,SLC43A2,SLC25A22,KCNJ10,SLC6A17,PRAF2
ENSMUSG00000029265	Dr1	621.508	0.258472	0.0379182	6.81658	6.43248e-11						TRUE	0.000914	492	844	41	0.049	0.083	GO:0051493	BP	504	regulation of cytoskeleton organization	6	FKBP4,CX3CL1,ARHGAP44,PHLDB1,SPTB,MARK2,FSCN1,GSK3B,ADD1,ABL1,STMN2,TUBB4A,CLIP3,LIMK1,TESK1,CXCL12,PFN1,KAT2A,CIT,LRP1,PREX1,CEP250,CAMSAP1,DIAPH1,RAC1,NUMA1,ACTR2,ARHGDIA,DMTN,SPTBN4,SHANK1,DLC1,SMAD3,CEP120,SYNPO,CFL1,BAIAP2,NF2,EVL,DCTN1,SHANK3
ENSMUSG00000026442	Nfasc	2768.79	0.348451	0.0511349	6.81434	6.52508e-11						TRUE	0.000927	94	844	14	0.017	0.149	GO:0051588	BP	504	regulation of neurotransmitter transport	5	SYN1,CAMK2A,STX1B,RIMS4,HRH3,RAB3A,GRIK5,STX1A,PNKD,GFAP,STXBP1,PREPL,CACNA1A,ARL6IP5
ENSMUSG00000029778	Adcyap1r1	1518.03	0.477281	0.070059	6.81256	6.59822e-11						TRUE	0.000932	131	844	17	0.02	0.13	GO:0031333	BP	504	negative regulation of protein complex assembly	6	FKBP4,SPTB,GSK3B,ADD1,TRIM9,STMN2,TUBB4A,CLIP3,PFN1,CLU,THRA,STXBP1,DMTN,SPTBN4,PRRT2,ULK1,DDX3X
ENSMUSG00000037503	Fam168b	4171.43	0.195359	0.0286847	6.81058	6.68149e-11						TRUE	0.000945	1938	844	119	0.141	0.061	GO:0042886	BP	504	amide transport	6	CX3CL1,ARHGAP44,FYN,SYT7,ATP6V0A1,GOPC,PTPRN,MAP4K4,GSK3B,RPH3A,HSP90AB1,ABL1,STX1B,SYNGR1,MYH9,PMM1,TM9SF4,TSC2,VPS18,RPS16,CLIP3,PIK3R2,RAB3A,STX1A,APBA1,CASC3,YWHAE,TRIM3,PITPNM1,MAPK14,SNX3,SELENOK,FOXP1,TRAK2,MFN2,GNPAT,TSNAX,IPO13,CLU,CRY2,HNRNPA2B1,LRP1,GGA3,NECAB3,NR1D1,KTN1,NUP214,HIP1,VGF,KIF1A,TBC1D14,REEP2,AGAP3,ARF3,AGAP2,RAB11FIP5,STXBP1,RAB1A,SEC31A,PRICKLE1,SGSM2,CACNA1A,RPL11,SID…
ENSMUSG00000022498	Txndc11	619.162	0.308596	0.0453883	6.79902	7.20435e-11						TRUE	0.000945	227	844	24	0.028	0.106	GO:0007411	BP	504	axon guidance	9	CELSR3,FYN,SPTB,CRMP1,RAP1GAP,CXCL12,UNC5A,PLXNA1,FOXP1,EFNB2,PTPRA,TBR1,MAPK8IP3,APP,EPHB1,SPTBN4,NFASC,GFRA2,ROBO1,DAG1,DAB1,CNTN2,SLIT3,EVL
ENSMUSG00000021819	Zswim8	1326.19	0.309514	0.0455414	6.79633	7.31302e-11						TRUE	0.00107	879	844	63	0.075	0.072	GO:0030001	BP	504	metal ion transport	7	FKBP4,CX3CL1,CACNA1G,FYN,ATP6V0A1,KCNAB2,CAMK2A,PRKACA,ADCYAP1R1,KCNK2,GNAO1,JPH4,ABL1,CBARP,HCN2,CACNA1I,CHRNA4,SLC17A7,ATP1A3,CACNG7,NCS1,CXCL12,ASIC2,YWHAE,WFS1,SLC38A1,SELENOK,SLC30A3,SLC8A2,NPY,SLC12A5,SLC25A23,ATF4,KCNC1,ATP1B2,DIAPH1,SLC41A1,KCNH5,CACNA1A,ANK3,GJA1,THY1,JPH3,ATP2B2,KCNB1,SPTBN4,KCNJ9,WNK2,CACNG2,CACNB3,FTH1,AHCYL1,GRIN1,KCNJ10,PER1,SLC24A3,RAB11B,ATP6V0C,RYR1,NOS1AP,ATP6V1…
ENSMUSG00000039703	Nploc4	851.468	0.247925	0.0364817	6.79586	7.31878e-11						TRUE	0.00107	229	844	24	0.028	0.105	GO:0097485	BP	504	neuron projection guidance	8	CELSR3,FYN,SPTB,CRMP1,RAP1GAP,CXCL12,UNC5A,PLXNA1,FOXP1,EFNB2,PTPRA,TBR1,MAPK8IP3,APP,EPHB1,SPTBN4,NFASC,GFRA2,ROBO1,DAG1,DAB1,CNTN2,SLIT3,EVL
ENSMUSG00000002129	Sf3a1	562.692	0.509446	0.0750121	6.79151	7.52427e-11						TRUE	0.00107	649	844	50	0.059	0.077	GO:0080135	BP	504	regulation of cellular response to stress	4	FKBP4,CREBBP,MAP3K9,FYN,RTN4R,HIPK2,MAP4K4,NUAK1,MAP2K7,KCNK2,GSK3B,EIF2AK1,YPEL3,HSP90AB1,ABL1,SGTA,PTPRS,RAPGEF1,CXCL12,DUSP3,YWHAE,WFS1,FOXP1,CLU,MAPK8IP1,ATF4,SERINC3,DAB2IP,MAPK8IP3,MINK1,APP,PTPRF,ARL6IP5,NONO,PDCD4,THY1,EPHB1,TIAM1,MAP4K2,DNAJC7,BCL2L1,GRINA,PER1,RTN4RL1,SZT2,SPRED2,BAG6,HSBP1,MIF,UBE2V1
ENSMUSG00000045994	B3gat1	1237.58	0.49036	0.0722871	6.78351	7.92441e-11						TRUE	0.00107	1515	844	97	0.115	0.064	GO:0042325	BP	504	regulation of phosphorylation	5	CX3CL1,MAP3K9,CELSR3,FYN,CCDC88C,TIMP2,RTN4R,TNK2,HIPK2,NDST1,MAP4K4,PRKACA,MARK2,MAP2K7,EIF2AK1,HSP90AB1,ABL1,EEF1A2,FLT1,TSC2,IKBKB,CLIP3,PIK3R2,TESK1,RAPGEF1,PPP1R9B,DUSP3,CCKBR,MADD,CORO1C,MAPK14,FGF1,CCND2,EGR1,CLU,MAPK8IP1,PREX1,SLC25A23,FLRT1,LRRC4B,DLG4,IL6ST,AGAP2,RAC1,DAB2IP,PAK6,MAPK8IP3,DUSP6,MINK1,IGFBP4,BRD4,APP,ARL6IP5,TTBK1,TNKS1BP1,PDCD4,THY1,UCHL1,EPHB1,DEPTOR,TIAM1,DMTN,SPTBN4,…
ENSMUSG00000070576	Mn1	756.38	0.425335	0.0627065	6.78295	7.94515e-11						TRUE	0.00108	304	844	29	0.034	0.095	GO:0030111	BP	504	regulation of Wnt signaling pathway	5	GSK3B,NLK,ABL1,TBL1X,TSC2,AES,RAPGEF1,MAPK14,SNX3,EGR1,LRP1,SMARCA4,DAB2IP,PRICKLE1,IGFBP4,APP,DAAM2,TIAM1,SKI,WNK2,SMAD3,GPRC5B,CTNND2,ATP6V0C,FAM53B,SULF2,DACT3,CSNK1E,DDX3X
ENSMUSG00000028367	Txn1	572.107	0.348502	0.0513828	6.78247	7.96213e-11						TRUE	0.00109	1847	844	114	0.135	0.062	GO:0065003	BP	504	protein-containing complex assembly	5	FKBP4,CREBBP,CX3CL1,MED24,CCDC88C,ATP6V0A1,GOPC,SPTB,PRKACA,FSCN1,BAZ2A,GNB1,GSK3B,PSMC5,ADD1,AGO1,HSP90AB1,ABL1,STX1B,ZDHHC8,SMARCB1,CABIN1,SF3A1,TRIM9,TM9SF4,VPS18,STMN2,TUBB4A,CLIP3,CRTC1,COBL,STX1A,DNM1,APBA1,CXCL12,SH3PXD2A,PFN1,MPP2,KMT2A,UBN1,DNAL1,CLU,NAA60,AGO2,PREX1,THRA,SMARCA4,HIP1,KCNC1,FCHO1,CAMSAP1,CALY,GFAP,DIAPH1,H3F3B,DLG4,WASF3,KCTD1,LAMC1,RAC1,LRRC8A,DAB2IP,STXBP1,NUMA1,RAB1A,…
ENSMUSG00000026204	Ptprn	3299.01	0.397709	0.0586412	6.78207	7.97445e-11						TRUE	0.00117	6908	844	352	0.417	0.051	GO:1901564	BP	504	organonitrogen compound metabolic process	1	FKBP4,CREBBP,RHBDD2,CX3CL1,MAP3K9,PIGQ,CELSR3,MED24,FYN,EXTL3,CCDC88C,ATP6V0A1,TIMP2,RTN4R,JADE2,PTPRN,CYFIP2,RASGRF1,TNK2,HIPK2,PDE4A,KDM4A,FECH,MEF2A,KCNAB2,MAPK6,SPTB,GBA2,NDST1,CAMK2A,MAP4K4,PRKACA,SPEG,MARK2,SDHA,PPP2R2C,SNCB,NUAK1,EIF4G3,BAZ2A,MAP2K7,TNRC6C,SRCAP,NFE2L1,GSK3B,APLP2,WBP11,MAST2,EIF2AK1,NLK,PSMC5,ADD1,KHSRP,CHGB,MAEA,TNRC6A,DLD,AGO1,WAC,HSP90AB1,ABL1,MAST3,ZDHHC8,SMARCB1,CABI…
ENSMUSG00000025223	Ldb1	702.924	0.296898	0.0437871	6.78048	8.05292e-11						TRUE	0.00118	482	844	40	0.047	0.083	GO:0016049	BP	504	cell growth	3	EXTL3,RTN4R,JADE2,CYFIP2,RASGRP2,GSK3B,HSP90AB1,ABL1,CPNE6,NDRG3,PTPRS,CACNG7,COBL,LIMK1,CXCL12,PLXNA1,FOXP1,IGFBP5,BCL11A,NRN1,FLRT1,SMARCA4,OLFM1,MAP1B,H3F3B,ARHGEF11,IGFBP4,APP,SYT2,GJA1,TIAM1,AUTS2,HTRA1,SMAD3,KMT2D,ULK1,SLIT3,NLGN3,DACT3,DDX3X
ENSMUSG00000017167	Cntnap1	2084.25	0.339771	0.0501169	6.77958	8.09352e-11						TRUE	0.00118	121	844	16	0.019	0.132	GO:0042177	BP	504	negative regulation of protein catabolic process	2	FYN,TIMP2,HIPK2,WAC,HSP90AB1,SNRNP70,SGTA,SNX3,AGAP2,DAB2IP,RPL11,SMAD3,MAP1A,SMARCC1,ADGRB1,BAG6
ENSMUSG00000040907	Atp1a3	11464.6	0.40951	0.0604102	6.77881	8.11701e-11						TRUE	0.0012	956	844	67	0.079	0.07	GO:0045597	BP	504	positive regulation of cell differentiation	5	CX3CL1,FYN,TIMP2,JADE2,SPEN,MEF2A,MAPK6,MARK2,ADD1,HSP90AB1,ABL1,ACIN1,CPNE6,STMN2,NUMBL,CACNG7,CRTC1,COBL,LIMK1,RAPGEF1,CXCL12,ZMIZ1,ZBTB16,CUX2,MAPK14,SNX3,ARSB,FOXP1,PREX1,NCOA3,PACSIN1,EFNB2,THRA,OLFM1,GFAP,MAP1B,DLG4,IL6ST,RAC1,DAB2IP,NUMA1,ACTR2,MAPK8IP3,ARHGDIA,APP,SYT2,TTBK1,GJA1,KLF10,TIAM1,DMTN,SHANK1,SMAD3,GPRC5B,ROBO1,JUNB,DAG1,DAB1,BAIAP2,ADGRB1,TRAK1,NF2,AP2A1,NCKIPSD,CSNK1E,ETV5,SH…
ENSMUSG00000036617	Etl4	1885.66	0.342873	0.050579	6.77895	8.11701e-11						TRUE	0.00121	1216	844	81	0.096	0.067	GO:0018193	BP	504	peptidyl-amino acid modification	5	FKBP4,CREBBP,MAP3K9,MED24,FYN,JADE2,TNK2,HIPK2,CAMK2A,PRKACA,MARK2,MAP2K7,SRCAP,GSK3B,MAST2,NLK,HSP90AB1,ABL1,MAST3,SMARCB1,RASD2,FLT1,IKBKB,DOT1L,CLIP3,MAST1,TESK1,SPOCK2,KAT2A,MAPK14,FGF1,KANSL3,ST3GAL5,CHD5,PRDM2,DR1,KMT2A,BCL11A,KANSL1,EGR1,NAA60,NCOA3,EFNB2,WBP2,DLG4,IL6ST,HMG20A,APP,GALNT2,TTBK1,TNKS1BP1,THY1,EPHB1,AUTS2,DMTN,CTBP1,SPTBN4,MEAF6,STK32C,GPRC5B,KMT2D,GFRA2,DCLK2,ULK1,PER1,RAP2…
ENSMUSG00000039917	Rhbdd2	573.27	0.38677	0.0570865	6.77516	8.29459e-11						TRUE	0.00125	939	844	66	0.078	0.07	GO:0032880	BP	504	regulation of protein localization	4	CX3CL1,CELSR3,FYN,SYT7,GOPC,CROCC,KCNAB2,MAP4K4,EPB41L2,GSK3B,PPP1R13B,HSP90AB1,ABL1,TM9SF4,LEPROTL1,CLIP3,PIK3R2,STX1A,TESK1,PPP1R9B,YWHAE,MAPK14,SNX3,SELENOK,FOXP1,LRP1,CEP250,NR1D1,RAB11FIP5,NUMA1,ARHGDIA,CACNA1A,SIDT2,ANK3,GJA1,TIAM1,HK1,KCNB1,DMTN,PCNT,CACNG2,SMAD3,MAP1A,CACNB3,MTCL1,CHRM1,CEP120,IRS1,NLGN2,YWHAG,DCLK2,TRIM8,BCL2L1,C2CD2L,RAB11B,UBE2L3,NF2,MYO18A,MBP,SREBF2,CSNK1E,VAMP2,MIF,…
ENSMUSG00000036158	Prickle1	1328.04	0.283953	0.0419496	6.76891	8.65043e-11						TRUE	0.00128	1256	844	83	0.098	0.066	GO:0051336	BP	504	regulation of hydrolase activity	5	CX3CL1,ARHGAP44,FYN,TIMP2,RTN4R,CYFIP2,RASGRF1,RIMBP2,TNK2,RASGRP2,PPP2R2C,NUAK1,RAP1GAP,ADCYAP1R1,GSK3B,SMAP2,APLP2,WBP11,GNAO1,HSP90AB1,ABL1,CABIN1,FLT1,TSC2,IKBKB,SNRNP70,PIK3R2,RAB3A,RAPGEF1,SPOCK2,GIT1,PFN1,PPP1R9B,YWHAE,CORO1C,CSRNP2,MAPK14,PHACTR1,PPP1R7,DHCR24,CRY2,LRP1,PREX1,HIP1,ATP1B2,TBC1D14,MTSS1L,ARHGEF11,AGAP3,AGAP2,RGS8,DAB2IP,SGSM2,ARHGDIA,APP,LMTK3,IQSEC1,ARL6IP5,TTBK1,ARHGAP39,…
ENSMUSG00000031776	Arl2bp	1132.08	0.200092	0.0295781	6.76487	8.88471e-11						TRUE	0.00133	18	844	6	0.007	0.333	GO:0006337	BP	427	nucleosome disassembly	2	SMARCD1,SMARCB1,ARID1A,SMARCA4,SMARCC2,SMARCC1
ENSMUSG00000030410	Dmwd	845.508	0.36912	0.0545774	6.76323	8.97474e-11						TRUE	0.00139	3	844	3	0.004	1	GO:0099010	BP	504	modification of postsynaptic structure	6	ARHGAP44,TIAM1,SYNPO
ENSMUSG00000038615	Nfe2l1	3693.61	0.256959	0.0380193	6.75866	9.25182e-11						TRUE	0.00139	3	844	3	0.004	1	GO:0031630	BP	504	regulation of synaptic vesicle fusion to presynaptic active zone membrane	4	RAB3A,GRIK5,STXBP1
ENSMUSG00000055745	Ldoc1l	672.525	0.270225	0.0400077	6.75431	9.51026e-11						TRUE	0.00143	294	844	28	0.033	0.095	GO:1901214	BP	466	regulation of neuron death	1	CX3CL1,FYN,HIPK2,SNCB,GSK3B,HSP90AB1,ABL1,CHGA,GRIK5,WFS1,DHCR24,EGR1,CLU,LRP1,EFNB2,ELK1,ATF4,AGAP2,FAIM2,STXBP1,CACNA1A,NONO,EPHB1,KCNB1,BCL2L1,GRIN1,SYNGAP1,ITSN1
ENSMUSG00000002984	Tomm40	557.576	0.24759	0.0366594	6.75381	9.53225e-11						TRUE	0.00155	265	844	26	0.031	0.098	GO:0042063	BP	504	gliogenesis	6	CX3CL1,ABL1,CNTNAP1,CLU,LRP1,MBOAT7,GFAP,WASF3,IL6ST,DTX1,DAB2IP,APP,DAAM2,TTBK1,TIAM1,SKI,EEF2,CDK5R2,DAG1,DAB1,KCNJ10,CNTN2,OLIG1,NF2,NLGN3,ETV5
ENSMUSG00000055980	Irs1	620.53	0.303382	0.0449248	6.75311	9.56689e-11						TRUE	0.00157	44	844	9	0.011	0.205	GO:0031113	BP	504	regulation of microtubule polymerization	2	FKBP4,ABL1,STMN2,TUBB4A,CLIP3,CAMSAP1,RAC1,NUMA1,DCTN1
ENSMUSG00000009079	Ewsr1	2549.59	0.266252	0.0394461	6.74975	9.77896e-11						TRUE	0.00164	312	844	29	0.034	0.093	GO:1903829	BP	504	positive regulation of cellular protein localization	6	FYN,CROCC,EPB41L2,GSK3B,PPP1R13B,HSP90AB1,TM9SF4,CLIP3,PIK3R2,PPP1R9B,YWHAE,MAPK14,LRP1,CEP250,NUMA1,ANK3,KCNB1,PCNT,CACNG2,SMAD3,MAP1A,CACNB3,MTCL1,CHRM1,YWHAG,TRIM8,UBE2L3,SREBF2,VAMP2
ENSMUSG00000038369	Ncoa6	829.423	0.353291	0.0524255	6.73891	1.05119e-10						TRUE	0.00169	344	844	31	0.037	0.09	GO:1901653	BP	504	cellular response to peptide	7	FYN,ATP6V0A1,ARID1B,CAMK2A,PRKACA,GSK3B,TSC2,ATP1A3,PIK3R2,PPP1R9B,HDAC5,GOT1,NR4A1,LRP1,PTPRA,CACNA1A,APP,SESN3,KLF10,AHCYL1,IRS1,YWHAG,SIK2,SMARCC1,ADCY6,BAIAP2,ATP6V0C,PRKAR1B,ATP6V1G2,CPEB1,VAMP2
ENSMUSG00000046434	Hnrnpa1	1781.52	0.684321	0.101735	6.72648	1.14095e-10						TRUE	0.00178	629	844	48	0.057	0.076	GO:0051347	BP	504	positive regulation of transferase activity	6	MAP3K9,FYN,MAP4K4,PRKACA,MARK2,MAP2K7,HSP90AB1,ABL1,EEF1A2,FLT1,RAPGEF1,MADD,MAPK14,FGF1,CCND2,EGR1,CLU,HNRNPA2B1,DLG4,AGAP2,DAB2IP,PAK6,RAB1A,HNRNPD,MAPK8IP3,DUSP6,MINK1,TTBK1,HMBOX1,TIAM1,GNG3,DUSP7,GOLGA2,GPRC5B,MAP4K2,IRS1,ROBO1,CDK5R2,DAG1,DAB1,DAZAP2,UBE2L3,PRKAR1B,PIK3R4,DDX3X,MIF,UBE2V1,SRCIN1
ENSMUSG00000017376	Nlk	1887.16	0.331604	0.0493745	6.71611	1.21935e-10						TRUE	0.00181	19	844	6	0.007	0.316	GO:0044342	BP	625	type B pancreatic cell proliferation	1	PTPRN,IGFBP5,NR4A1,NR1D1,IGFBP4,SIDT2
ENSMUSG00000023034	Nr4a1	607.732	1.34256	0.200277	6.70349	1.32013e-10						TRUE	0.00181	180	844	20	0.024	0.111	GO:0021953	BP	504	central nervous system neuron differentiation	6	GBA2,HSP90AB1,OGDH,CHD5,SATB2,NPY,FAIM2,TBR1,SMARCC2,CACNA1A,EPHB1,SPTBN4,ROBO1,DCLK2,CNTN2,CEND1,SZT2,LDB1,CSNK1E,SHANK3
ENSMUSG00000001151	Pcnt	734.111	0.251727	0.0376155	6.6921	1.42209e-10						TRUE	0.00181	1082	844	73	0.086	0.067	GO:0034622	BP	504	cellular protein-containing complex assembly	6	FKBP4,ATP6V0A1,SPTB,BAZ2A,PSMC5,ADD1,AGO1,HSP90AB1,ABL1,STX1B,SMARCB1,CABIN1,SF3A1,TRIM9,TM9SF4,VPS18,STMN2,TUBB4A,CLIP3,COBL,STX1A,DNM1,PFN1,UBN1,DNAL1,CLU,NAA60,AGO2,PREX1,THRA,SMARCA4,HIP1,FCHO1,CAMSAP1,CALY,DIAPH1,H3F3B,WASF3,RAC1,STXBP1,NUMA1,RAB1A,ACTR2,SEC31A,VAMP1,DENR,RPL11,ANP32E,POGZ,TTBK1,DMTN,SPTBN4,SMAD3,GOLGA2,PRRT2,SF1,ATXN2L,TMED10,ATF7IP,DDX23,BAIAP2,SEC24C,EVL,MT-ND2,MT-ND5,MT-…
ENSMUSG00000048458	Fam212b	1198.92	0.303795	0.0454103	6.69001	1.43921e-10						TRUE	0.00181	682	844	51	0.06	0.075	GO:1903530	BP	504	regulation of secretion by cell	4	CX3CL1,CACNA1G,SYN1,SYT7,CAMK2A,MAP4K4,RPH3A,ABL1,STX1B,CBARP,CACNA1I,TRIM9,CHGA,RIMS4,HRH3,CHRNA4,RAB3A,GRIK5,STX1A,NCS1,CXCL12,MAPK14,SELENOK,FOXP1,CRY2,NR1D1,PNKD,RAB11FIP5,STXBP1,PREPL,CACNA1A,SYT2,SIDT2,GJA1,TIAM1,HK1,KCNB1,LGI3,CPLX1,IRS1,NLGN2,CDK5R2,C2CD2L,HGS,BCR,MYO18A,MBP,VAMP2,MIF,RASL10B,SRCIN1
ENSMUSG00000040054	Baz2a	899.84	0.330483	0.0494726	6.68013	1.53605e-10						TRUE	0.00183	77	844	12	0.014	0.156	GO:0008306	BP	504	associative learning	8	KMT2A,TBR1,ACTR2,APP,NRGN,BRSK1,SHANK1,MAP1A,SYNPO,GRIN1,NLGN3,SYNGAP1
ENSMUSG00000020684	Rasl10b	1302.47	0.93131	0.139534	6.67443	1.59516e-10						TRUE	0.00183	7	844	4	0.005	0.571	GO:0021626	BP	504	central nervous system maturation	1	CACNA1A,CDK5R2,GRIN1,CEND1
ENSMUSG00000025743	Sdc3	827.548	0.49517	0.0742022	6.67324	1.60622e-10						TRUE	0.00183	7	844	4	0.005	0.571	GO:0021578	BP	504	hindbrain maturation	2	CACNA1A,CDK5R2,GRIN1,CEND1
ENSMUSG00000066306	Numa1	1460.29	0.261819	0.0392688	6.66737	1.6699e-10						TRUE	0.00183	330	844	30	0.036	0.091	GO:0070997	BP	466	neuron death	1	CX3CL1,FYN,HIPK2,SNCB,GSK3B,HSP90AB1,ABL1,CHGA,GRIK5,WFS1,DHCR24,EGR1,CLU,CIT,LRP1,EFNB2,ELK1,ATF4,AGAP2,FAIM2,STXBP1,CACNA1A,APP,NONO,EPHB1,KCNB1,BCL2L1,GRIN1,SYNGAP1,ITSN1
ENSMUSG00000022416	Cacna1i	2140.77	0.288998	0.0433474	6.66702	1.67187e-10						TRUE	0.00184	45	844	9	0.011	0.2	GO:0021575	BP	504	hindbrain morphogenesis	8	ABL1,GNPAT,FAIM2,CACNA1A,DLC1,DAB1,CEND1,LDB1,TRNP1
ENSMUSG00000033214	Slitrk5	1156.04	0.254769	0.0382158	6.6666	1.67482e-10						TRUE	0.00188	66	844	11	0.013	0.167	GO:0015807	BP	504	L-amino acid transport	2	SLC32A1,SLC17A7,SLC38A1,SLC36A1,SERINC3,ARL6IP5,SLC43A2,SLC25A22,KCNJ10,SLC6A17,PRAF2
ENSMUSG00000055013	Agap1	1814.58	0.272316	0.0408613	6.66441	1.69599e-10						TRUE	0.0019	27	844	7	0.008	0.259	GO:0035640	BP	504	exploration behavior	3	CHRNA4,KMT2A,DLG4,JPH3,SHANK2,NLGN2,SHANK3
ENSMUSG00000032816	Igdcc4	505.088	0.352379	0.0528822	6.66348	1.70483e-10						TRUE	0.00195	114	844	15	0.018	0.132	GO:0031644	BP	504	regulation of neurological system process	5	IGSF9B,STX1B,STX1A,CUX2,DLG4,WASF3,APP,SHANK1,CACNB3,NLGN2,DAG1,BAIAP2,GRIN1,NLGN3,SHANK3
ENSMUSG00000027195	Hsd17b12	625.767	0.357575	0.0536907	6.65991	1.74474e-10						TRUE	0.00201	36	844	8	0.009	0.222	GO:0007616	BP	504	long-term memory	8	RASGRF1,SLC17A7,KAT2A,CCND2,GRIA1,SHANK1,GRIN1,ARC
ENSMUSG00000025579	Gaa	2144.32	0.51672	0.0775888	6.65972	1.74496e-10						TRUE	0.00224	350	844	31	0.037	0.089	GO:0018205	BP	504	peptidyl-lysine modification	6	CREBBP,MED24,JADE2,SRCAP,SMARCB1,RASD2,DOT1L,KAT2A,KANSL3,CHD5,PRDM2,DR1,KMT2A,BCL11A,KANSL1,EGR1,NAA60,NCOA3,WBP2,HMG20A,AUTS2,CTBP1,MEAF6,KMT2D,PER1,TET3,TRRAP,LDB1,BAG6,KMT2B,MLLT6
ENSMUSG00000059316	Slc27a4	888.96	0.221815	0.0333103	6.65903	1.7512e-10						TRUE	0.0023	482	844	39	0.046	0.081	GO:0043087	BP	504	regulation of GTPase activity	6	CX3CL1,ARHGAP44,RTN4R,RASGRF1,TNK2,RASGRP2,RAP1GAP,GSK3B,SMAP2,GNAO1,TSC2,PIK3R2,RAPGEF1,GIT1,CORO1C,PREX1,TBC1D14,MTSS1L,ARHGEF11,AGAP3,AGAP2,RGS8,DAB2IP,SGSM2,ARHGDIA,IQSEC1,ARHGAP39,ASAP2,ASAP1,THY1,TIAM1,AGAP1,DLC1,SGSM1,TRAPPC6B,RGS7,BCR,SYNGAP1,ARHGAP23
ENSMUSG00000062203	Gspt1	1163.1	0.243615	0.0365959	6.65689	1.7748e-10						TRUE	0.00238	2288	844	134	0.159	0.059	GO:0048584	BP	504	positive regulation of response to stimulus	4	LASP1,CREBBP,CX3CL1,MAP3K9,FYN,TIMP2,RTN4R,CYFIP2,RASGRF1,HIPK2,NDST1,MAP4K4,PRKACA,PAG1,MAP2K7,ADCYAP1R1,IGSF9B,KCNK2,GSK3B,PPP1R13B,YPEL3,AGO1,HSP90AB1,ABL1,STX1B,SMARCB1,RASD2,CHGA,TBL1X,FLT1,IKBKB,SGTA,PTPRS,PIK3R2,STX1A,LIMK1,RAPGEF1,CXCL12,ZMIZ1,CNTNAP1,DUSP3,YWHAE,MADD,CUX2,MAPK14,FGF1,FOXP1,IGFBP5,CHD5,KMT2A,GOT1,CLU,MAPK8IP1,NPY,NR1D1,SMARCA4,HIP1,TRAF3,WBP2,DLG4,SERINC3,IL6ST,AGAP2,RAC1…
ENSMUSG00000029151	Slc30a3	619.476	0.580222	0.0871736	6.65594	1.78432e-10						TRUE	0.00239	1206	844	79	0.094	0.066	GO:0009968	BP	504	negative regulation of signal transduction	5	CX3CL1,ARHGAP44,FYN,TIMP2,RTN4R,HIPK2,GSK3B,NLK,ABL1,PALM,MGRN1,TSC2,AES,APLP1,PTPRS,PIK3R2,DNM1,RAPGEF1,CXCL12,DUSP3,WFS1,MAPK14,FOXP1,IGFBP5,MFN2,EGR1,CLU,MAPK8IP1,CRY2,LRP1,PREX1,NR1D1,FLRT1,EPS15L1,SMARCA4,LRRC4B,AGAP2,FAIM2,RGS8,DAB2IP,PRICKLE1,DUSP6,IGFBP4,NONO,SESN3,PDCD4,THY1,UCHL1,DEPTOR,SKI,DUSP7,DLC1,WNK2,HTRA1,LRTM2,SMAD3,IRS1,ROBO1,BCL2L1,DAG1,DAB1,KCTD13,GRINA,PER1,RGS7,SLIT3,DUSP8,…
ENSMUSG00000029648	Flt1	839.286	0.265596	0.0399355	6.65061	1.84796e-10						TRUE	0.0024	1112	844	74	0.088	0.067	GO:0045944	BP	504	positive regulation of transcription by RNA polymerase II	1	CREBBP,CX3CL1,NFIX,PTPRN,HIPK2,MEF2A,NFE2L1,PSMC5,AGO1,SMARCB1,TBL1X,IKBKB,DOT1L,DBP,PIK3R2,CRTC1,ZMIZ1,CAMTA2,PFN1,RAI1,KAT2A,HDAC5,HLF,CSRNP2,MAPK14,FGF1,FOXP1,MEF2D,PRDM2,KMT2A,SATB2,IRF2BPL,EGR1,ZMIZ2,NR4A1,AGO2,NCOA3,THRA,ELK1,SMARCA4,ATF4,WBP2,AGAP2,TBR1,DAB2IP,FOXK2,BRD4,APP,KLF10,SKI,AUTS2,SAFB,NFIA,RAD21,SMAD3,KMT2D,ARF4,PCBP1,LDB2,KLF13,JUNB,ARNT2,SMARCC1,GRIN1,PER1,TET3,MAFG,NCOA6,LDB1…
ENSMUSG00000026452	Syt2	1019.66	0.345168	0.0519379	6.64578	1.90524e-10						TRUE	0.0024	20	844	6	0.007	0.3	GO:0031498	BP	427	chromatin disassembly	1	SMARCD1,SMARCB1,ARID1A,SMARCA4,SMARCC2,SMARCC1
ENSMUSG00000048154	Kmt2d	2372.11	0.469753	0.0707056	6.64379	1.92901e-10						TRUE	0.0024	20	844	6	0.007	0.3	GO:0032986	BP	427	protein-DNA complex disassembly	1	SMARCD1,SMARCB1,ARID1A,SMARCA4,SMARCC2,SMARCC1
ENSMUSG00000034926	Dhcr24	939.164	0.312863	0.0471326	6.63793	2.00273e-10						TRUE	0.00241	2636	844	151	0.179	0.057	GO:0071702	BP	504	organic substance transport	5	CX3CL1,ARHGAP44,NISCH,FYN,SLC6A7,SYT7,ATP6V0A1,GOPC,PTPRN,MEF2A,MAP4K4,OSBPL6,GSK3B,KHSRP,RPH3A,PITPNM2,PITPNM3,HSP90AB1,ABL1,STX1B,SYNGR1,MYH9,PMM1,CHGA,HRH3,CHRNA4,TM9SF4,SLC32A1,TSC2,VPS18,SLC17A7,RPS16,CLIP3,PIK3R2,RAB3A,STX1A,APBA1,CXCL12,CASC3,YWHAE,TRIM3,PITPNM1,SLC38A1,MAPK14,SNX3,SELENOK,FOXP1,TRAK2,MFN2,GNPAT,TSNAX,IPO13,CLU,CRY2,HNRNPA2B1,LRP1,SLC36A1,GGA3,SLC25A23,NECAB3,NR1D1,KTN1,NU…
ENSMUSG00000051510	Mafg	1092.25	0.283475	0.0427081	6.63749	2.00411e-10						TRUE	0.00242	37	844	8	0.009	0.216	GO:2000008	BP	504	regulation of protein localization to cell surface	6	GOPC,KCNAB2,HSP90AB1,TM9SF4,LEPROTL1,RAB11FIP5,MAP1A,RAB11B
ENSMUSG00000044636	Csrnp2	503.666	0.251396	0.0379087	6.63162	2.07875e-10						TRUE	0.00244	6371	844	325	0.385	0.051	GO:0060255	BP	504	regulation of macromolecule metabolic process	4	CREBBP,CX3CL1,MAP3K9,CELSR3,NFIX,MED24,FYN,CCDC88C,TIMP2,RTN4R,ARID1B,PTPRN,CYFIP2,TNK2,HIPK2,SPEN,SMARCD1,KDM4A,MEF2A,MAPK6,NDST1,CAMK2A,MAP4K4,PRKACA,MARK2,PPP2R2C,NUAK1,EIF4G3,BAZ2A,MAP2K7,TNRC6C,RUNX1T1,CIC,SRCAP,KCNK2,NFE2L1,GSK3B,APLP2,WBP11,MAST2,EIF2AK1,NLK,PSMC5,KHSRP,FUS,TNRC6A,AGO1,WAC,HIVEP1,HSP90AB1,ABL1,STX1B,SMARCB1,CABIN1,SF3A1,RASD2,MYH9,ZC3H7B,PNN,EEF1A2,TBL1X,FLT1,TSC2,MAZ,IKBK…
ENSMUSG00000033545	Znrf1	1007.48	0.331628	0.0500194	6.62998	2.09925e-10						TRUE	0.0025	746	844	54	0.064	0.072	GO:0044403	BP	142	symbiont process	2	CREBBP,FYN,HIPK2,SPEN,KDM4A,SRCAP,HSP90AB1,SMARCB1,ZC3H7B,TSC2,VPS18,SGTA,CRTC1,PFN1,KAT2A,YWHAE,SNX3,IK,UBN1,EFNB2,NUP214,UBR4,SMARCA4,IL6ST,HNRNPA1,RAC1,RAB1A,DENR,BRD4,LARP1,TSPAN7,CTBP1,NFIA,CTSB,SMAD3,COPS6,PCBP1,TRIM8,BCL2L1,ATF7IP,CFL1,DAG1,PACS1,EIF3F,ULK1,PACS2,SATB1,ATP6V0C,MVB12B,AP2A1,SND1,ITSN1,DDX3X,PI4KA
ENSMUSG00000001855	Nup214	585.68	0.338168	0.0510215	6.62795	2.12589e-10						TRUE	0.00253	553	844	43	0.051	0.078	GO:0044057	BP	504	regulation of system process	4	CACNA1G,MEF2A,PRKACA,IGSF9B,GNAO1,STX1B,CHGA,ATP1A3,STX1A,ASIC2,YWHAE,CUX2,FOXP1,IGFBP5,ECE1,SLC8A2,TSHZ3,CRY2,THRA,ATP1B2,DLG4,WASF3,IL6ST,RAB11FIP5,FTO,APP,GJA1,ATP2B2,SPTBN4,SHANK1,SMAD3,CACNB3,CHRM1,AHCYL1,NLGN2,GAA,DAG1,BAIAP2,GRIN1,RYR1,NLGN3,NOS1AP,SHANK3
ENSMUSG00000034216	Vps18	631.11	0.291662	0.0440204	6.62561	2.15501e-10						TRUE	0.00254	171	844	19	0.023	0.111	GO:0035637	BP	504	multicellular organismal signaling	3	CACNA1G,MEF2A,PRKACA,CACNA1I,ATP1A3,CACNG7,CNTNAP1,YWHAE,SLC8A2,ATP1B2,CACNA1A,ANK3,GJA1,ATP2B2,SPTBN4,NFASC,CACNG2,AHCYL1,RYR1
ENSMUSG00000058153	Sez6l	2456.26	0.279611	0.0422013	6.62563	2.15501e-10						TRUE	0.00268	186	844	20	0.024	0.108	GO:0007163	BP	504	establishment or maintenance of cell polarity	3	ANK1,MARK2,FSCN1,GSK3B,HSP90AB1,MYH9,MAP1B,DLG4,ARHGEF11,NUMA1,ACTR2,EPHB1,BRSK1,ARF4,MTCL1,CFL1,MYO18A,PARVA,CDC42BPB,DCTN1
ENSMUSG00000039059	Hrh3	619.088	0.39164	0.059122	6.62426	2.17236e-10						TRUE	0.00268	260	844	25	0.03	0.096	GO:0051258	BP	504	protein polymerization	7	FKBP4,SPTB,ADD1,ABL1,STMN2,TUBB4A,CLIP3,COBL,DNM1,PFN1,PREX1,CAMSAP1,DIAPH1,WASF3,RAC1,NUMA1,ACTR2,TTBK1,DMTN,SPTBN4,GOLGA2,BAIAP2,EVL,DCTN1,CORO7
ENSMUSG00000020740	Gga3	593.353	0.40552	0.0612342	6.62244	2.19431e-10						TRUE	0.00268	186	844	20	0.024	0.108	GO:0007266	BP	504	Rho protein signal transduction	8	RTN4R,RASGRF1,ABL1,LIMK1,ARHGEF17,PREX1,ARHGEF11,RAC1,PAK6,ARHGDIA,GNA12,FARP1,TIAM1,DLC1,ROBO1,PLEKHG5,CFL1,KCTD13,BCR,ITSN1
ENSMUSG00000025868	Higd2a	519.053	0.437271	0.0660334	6.62198	2.1988e-10						TRUE	0.00291	308	844	28	0.033	0.091	GO:0051235	BP	504	maintenance of location	4	CX3CL1,GOPC,PRKACA,JPH4,ABL1,SLC17A7,GRIK5,DBN1,SLC30A3,MXI1,CRY2,SLC25A23,THRA,DIAPH1,B4GALNT1,FTO,ANK3,THY1,JPH3,HK1,SPTBN4,SHANK1,FTH1,BSCL2,GAA,DAG1,RYR1,SREBF2
ENSMUSG00000003575	Crtc1	1031.15	0.530794	0.0801992	6.61845	2.24578e-10						TRUE	0.00291	1120	844	74	0.088	0.066	GO:0009628	BP	504	response to abiotic stimulus	3	FKBP4,CREBBP,FYN,HIPK2,FECH,PRKACA,MAP2K7,GNB1,KCNK2,GSK3B,HSP90AB1,PALM,CHRNA4,EEF1A2,TM9SF4,RAB3A,CRTC1,STX1A,CXCL12,ASIC2,YWHAE,NRXN2,PITPNM1,MAPK14,SPARC,ARSB,FGF1,KMT2A,CCND2,GOT1,EGR1,CRY2,SLC12A5,THRA,ELK1,ATF4,VGF,KCNC1,UBE4B,BHLHE40,RAB11FIP5,RAC1,LRRC8A,HNRNPD,ARHGDIA,APP,TNKS1BP1,GJA1,EPHB1,SST,BRSK1,CDS1,SMAD3,CACNB3,DNAJC7,JUNB,BCL2L1,SYNPO,ARNT2,DAG1,GRIN1,PER1,RAB11B,RYR1,NLGN3,SYN…
ENSMUSG00000045482	Trrap	3508.2	0.298082	0.0450476	6.61705	2.26324e-10						TRUE	0.00295	29	844	7	0.008	0.241	GO:1904645	BP	504	response to amyloid-beta	7	FYN,GSK3B,ATP1A3,DNM1,LRP1,CACNA1A,APP
ENSMUSG00000052707	Tnrc6a	1251.4	0.313338	0.0473636	6.61559	2.28054e-10						TRUE	0.00297	132	844	16	0.019	0.121	GO:0035023	BP	504	regulation of Rho protein signal transduction	8	RTN4R,RASGRF1,ABL1,ARHGEF17,PREX1,ARHGEF11,RAC1,ARHGDIA,FARP1,TIAM1,DLC1,ROBO1,PLEKHG5,KCTD13,BCR,ITSN1
[truncated: 1,268 more rows]

## Sheet: 24h Signif. Downregulated(DEGs)
ensemblGene	symbol	baseMean	log2FoldChange.TBI.HFHI_Ctx	lfcSE.TBI.HFHI_Ctx	stat.TBI.HFHI_Ctx	pValue.TBI.HFHI_Ctx	24h signif. Downregulated (1956)					Downregulated gProfiler	significant	p.value	term.size	query.size	overlap.size	precision	recall	term.id	domain	subgraph.number	term.name	relative.depth	intersection
[truncated: 2,079 more rows]

[truncated: 2 more sheets: 24h All significantly DEGs, QC]
