# Supplementary material for: High-frequency head impact causes chronic synaptic adaptation and long-term cognitive impairment in mice
Source: Nat Commun. 2021 May 10;12:2613. doi: 10.1038/s41467-021-22744-6 (PMC8110563; doi:10.1038/s41467-021-22744-6)
Supplement: Supplementary file 4 — Source Data [file 41467_2021_22744_MOESM4_ESM.zip › Table S6 - Statistical Analysis.xlsx]

## Sheet: Fig. 1- 24h T-Maze
24h HF-HI behavior	Post hoc analysis
T-maze
Fig 1B	T-maze	Sham	HF-HI	t-value	n	df	p-value	p- value summary
		77.78	55.56	2.098	Sham n=12, HFHI n=12	22	0.0476	*
	Unpaired two tailed t-test. Mean of HF-HI was compared to Sham
	Sham n=12, HFHI n=12

## Sheet: Fig 2 - 24h electrophys
Fig 2B - Dendiritc Spines
Analysis	P Value	t	df	95% confidence interval	R square
Unpaired T-test	0.8196	0.2286	95	-1.521 to 1.207	0.00055
Two-tailed P Value
n = 48 sham neurons and 49 HFHI neurons from 5 mice in each group
Figure 2C - Stim Input Output Curve
Analysis	P Value	Source of Variation	Df	Sum of Squares	Mean Square	F (DFn, DFd)
Two Way RM ANOVA	P=0.5584	Interaction	9	0.0981	0.0109	F (9, 126) = 0.8649
	P<0.0001	Stimulus	9	14.2	1.578	F (9, 126) = 125.2
	P=0.1539	Injury	1	0.0885	0.0885	F (1, 14) = 2.272
	P=0.0004	Subjects (matching)	14	0.5453	0.03895	F (14, 126) = 3.09
		Residual	126	1.588	0.0126
n = 8 sham and 8 HFHI
Figure 2D - LTP
Two-way RM ANOVA	Matching: Stacked
Alpha	0.05
Source of Variation	% of total variation	P value	P value summary	Significant?
Interaction	1.561	0.0282	*	Yes
Time	22.84	<0.0001	****	Yes
Injury	9.569	0.1195	ns	No
Subjects (matching)	48.73	<0.0001	****	Yes
ANOVA table	SS	DF	MS	F (DFn, DFd)	P value
Interaction	8.155	129	0.06322	F (129, 1806) = 1.263	P=0.0282
Time	119.3	129	0.9251	F (129, 1806) = 18.48	P<0.0001
Injury	50	1	50	F (1, 14) = 2.749	P=0.1195
Subjects (matching)	254.6	14	18.19	F (14, 1806) = 363.2	P<0.0001
Residual	90.42	1806	0.05007
n = 8 sham and 8 HFHI
Figure 2E - Paired Pulse Ratio
Analysis	P Value	t	df	R square
Unpaired T-test	0.7076	0.3819	16	0.009033
Two-tailed P Value
n = 8 sham and 10 HFHI
Figure 2G - MEPSC Peak Amplitude (Average)
Analysis	P Value	t	df	95% confidence interval	R square
Unpaired T-test	0.229	1.258	14	-6.828 to 1.780	0.1015
Two-tailed P Value
n = 8 per group
Figure 2G - MEPSC Peak Amplitude (CD)
	Sham	HF-HI			Sham	HF-HI
Minimum	1.30147	0.830697		Mean	11.5736	11.7539
25% Percentile	10.5002	8.71919		Std. Deviation	3.81495	3.90086
Median	11.9366	12.3622		Std. Error of Mean	0.19519	0.260057
75% Percentile	13.6562	14.7089
Maximum	21.7022	22.8464		Lower 95% CI of mean	11.1899	11.2414
				Upper 95% CI of mean	11.9574	12.2664
n = 8 per group
Figure 2H - MEPSC Inter-event Interval (IEI) (Average)
Analysis	P Value	t	df	95% confidence interval	R square
Unpaired T-test	0.0111	2.924	14	-10400 to -1599	0.3792
Two-tailed P Value
n = 8 per group
Figure 2H - MEPSC Inter-event Interval (IEI) (CD)
	Sham	HF-HI			Sham	HF-HI
Minimum	2.5e-05	2.5e-05		Mean	2086.72	3543.82
25% Percentile	344.744	355.568		Std. Deviation	2831.55	5160.01
Median	1238.46	1591.05		Std. Error of Mean	153.337	353.558
75% Percentile	2770.15	4263.81
Maximum	24557.1	28679.6		Lower 95% CI of mean	1785.11	2846.88
				Upper 95% CI of mean	2388.33	4240.76
n = 8 per group
Figure 2I - AMPA/NMDA Ratio
Analysis	P Value	t	df	95% confidence interval	R square
Unpaired T-test	0.0225	2.472	20	0.3019 to 3.563	0.2341
Two-tailed P Value
n = 11
										Bonferroni's multiple comparisons test	Mean Diff.	95.00% CI of diff.	Significant?	Summary	Adjusted P Value
Figure 2J - Depolarizing Steps										Sham - HF-HI
Analysis	P Value	Source of Variation	Df	Sum of Squares	Mean Square	F				0	0	-6.053 to 6.053	No	ns	>0.9999
Two Way RM ANOVA	P<0.0001	Interaction	9	708.4	78.72	F (9, 126) = 7.968				20	0	-6.053 to 6.053	No	ns	>0.9999
	P<0.0001	Current	9	6907	767.4	F (9, 126) = 77.69				40	0	-6.053 to 6.053	No	ns	>0.9999
	P=0.0047	Injury	1	1025	1025	F (1, 14) = 11.24				60	0.625	-5.428 to 6.678	No	ns	>0.9999
	P<0.0001	Subjects (matching)	14	1277	91.23	F (14, 126) = 9.235				80	5	-1.053 to 11.05	No	ns	0.1985
		Residual	126	1245	9.878					100	8.125	2.072 to 14.18	Yes	**	0.0019
n = 8 per group										120	10	3.947 to 16.05	Yes	****	<0.0001
										140	9.688	3.635 to 15.74	Yes	***	0.0001
										160	9.063	3.01 to 15.12	Yes	***	0.0004
Figure 2L- Approx Rheobase										180	8.125	2.072 to 14.18	Yes	**	0.0019
Analysis	P Value	t	df	95% confidence interval	R square
Unpaired T-test	0.0019	3.814	14	19.69 to 70.31	0.5094
Two-tailed P Value
n = 8 per group
Figure 2M - V1 Rectification
Analysis	P Value	t	df	95% confidence interval	R square
Unpaired T-test	0.0496	2.149	14	0.0003107 to 0.3097	0.2481
Two-tailed P Value
n = 8 per group
Figure 2N- V2 Sag
Analysis	P Value	t	df	95% confidence interval	R square
Unpaired T-test	0.3642	0.9379	14	-2.958 to 1.158	0.05911
Two-tailed P Value
n = 8 per group

## Sheet: Fig. 3- HF-HI 1m behavior
1-month HF-HI behavior	Post hoc analysis
T-maze
Fig 3B	T-maze	Sham	HF-HI	t-value	n	df	p-value	p- value summary
		74.35	55.55	2.204	Sham n=13, HFHI n=18	29	0.0356	*
	Unpaired two tailed t-test. Mean of HF-HI was compared to Sham
	Sham n=13, HFHI n=18
Barnes Maze
Fig 3C	Two-way RM ANOVA	Matching: Stacked
	Assume sphericity?	Yes
	Alpha	0.05
									Means	Sham	HF-HI	t-value	n	df	p-value	p- value summary
	Source of Variation	% of total variation	P value	P value summary	Significant?				Day 28	160.9	170.3	0.7247	20	152	>0.9999	ns
	Time x Injury	0.7184	0.3274	ns	No				Day 29	113.2	144.8	2.429	20	152	0.0652	ns
	Time	50.42	<0.0001	****	Yes				Day 30	60.95	94.83	2.598	20	152	0.0412	*
	Injury	5.022	0.004	**	Yes				Day 31	38.45	72.28	2.594	20	152	0.0416	*
	Subject	20.35	<0.0001	****	Yes				Two-way ANOVA with Bonferroni’s multiple comparisons post-hoc test - mean of HF-HI was compared to Sham
	ANOVA table	SS	DF	MS	F (DFn, DFd)	P value
	Time x Injury	4235	3	1412	F (3, 114) = 1.162	P=0.3274
	Time	297255	3	99085	F (3, 114) = 81.57	P<0.0001
	Injury	29607	1	29607	F (1, 38) = 9.379	P=0.0040
	Subject	119952	38	3157	F (38, 114) = 2.599	P<0.0001
	Residual	138480	114	1215
	n = 20 per group
Fig 3E		Sham	HF-HI	t-value	n	df	p-value	p- value summary
	Mean	7.15	5.05	2.269	20	38	0.029	*
	Unpaired two tailed t-test. Mean of HF-HI was compared to Sham
	n = 20 per group
Fig 3F	Two-way ANOVA	Ordinary
	Alpha	0.05
	Source of Variation	% of total variation	P value	P value summary	Significant?				Means	Sham	HF-HI	t-value	n	df	p-value	p- value summary
	Interaction	8.819	0.0005	***	Yes				SE (Escape)	69.8	50.1	3.099	20	152	0.0092	**
	Zone	19.64	<0.0001	****	Yes				NE	38.55	27.41	1.753	20	152	0.3264	ns
	Injury	0.2539	0.463	ns	No				SW	29.68	44.8	2.379	20	152	0.0743	ns
									NW	38.48	44.85	1.002	20	152	>0.9999	ns
	ANOVA table	SS	DF	MS	F (DFn, DFd)	P value			Two-way ANOVA with Bonferroni’s multiple comparisons post-hoc test - mean of HF-HI was compared to Sham
	Interaction	7593	3	2531	F (3, 152) = 6.268	P=0.0005
	Zone	16905	3	5635	F (3, 152) = 13.96	P<0.0001
	Injury	218.6	1	218.6	F (1, 152) = 0.5413	P=0.4630
	Residual	61374	152	403.8
	n = 20 per group
Fig 3G	Means	Sham	HF-HI	t-value	n	df	p-value	p- value summary
	Speed	0.0619	0.0516	1.255	20	38	0.217	ns
	Unpaired two tailed t-test. Mean of HF-HI was compared to Sham
	n = 20 per group
Fig 3H	Means	Sham	HF-HI	t-value	n	df	p-value	p- value summary
	Distance	11.14	9.301	1.243	20	38	0.2214	ns
	Unpaired two tailed t-test. Mean of HF-HI was compared to Sham
	n = 20 per group
Morris Water Maze
Fig 3I	Two-way RM ANOVA	Matching: Stacked
	Assume sphericity?	Yes
	Alpha	0.05
	Source of Variation	% of total variation	P value	P value summary	Significant?				Means	Sham	HF-HI	t-value	n	df	p-value	p- value summary
	Time x Injury	1.665	0.1677	ns	No				Day 28	59.5	70.4	1.434	21	160	0.6137	ns
	Time	23.32	<0.0001	****	Yes				Day 29	55.09	56.39	0.1707	21	160	>0.9999	ns
	Injury	4.085	0.0296	*	Yes				Day 30	31.32	43.17	1.559	21	160	0.4842	ns
	Subject	32.09	<0.0001	****	Yes				Day 31	19.63	41.74	2.908	21	160	0.0166	*
									Two-way ANOVA with Bonferroni’s multiple comparisons post-hoc test - mean of HF-HI was compared to Sham
	ANOVA table	SS	DF	MS	F (DFn, DFd)	P value
	Time x Injury	2279	3	759.6	F (3, 120) = 1.714	P=0.1677
	Time	31917	3	10639	F (3, 120) = 24.01	P<0.0001
	Injury	5593	1	5593	F (1, 40) = 5.092	P=0.0296
	Subject	43934	40	1098	F (40, 120) = 2.479	P<0.0001
	Residual	53170	120	443.1
	n = 21 per group
Fig 3K		Sham	HF-HI	t-value	n	df	p-value	p- value summary
	Means	4.714	2.238	2.91	21	40	0.0059	**
	Unpaired two tailed t-test. Mean of HF-HI was compared to Sham
	n = 21 per group
Fig 3L	Two-way ANOVA	Ordinary
	Alpha	0.05
	Source of Variation	% of total variation	P value	P value summary	Significant?				Means	Sham	HF-HI	t-value	n	df	p-value	p- value summary
	Interaction	3.297	0.0387	*	Yes				SW (Target)	14.1	8.81	4.815	21	160	<0.0001	****
	Zone	24.41	<0.0001	****	Yes				SE	6.762	5.762	0.911	21	160	>0.9999	ns
	Injury	10.85	<0.0001	****	Yes				NW	9.333	5.952	3.08	21	160	0.0097	**
									NE	6.952	4.952	1.822	21	160	0.2813	ns
	ANOVA table	SS	DF	MS	F (DFn, DFd)	P value			Two-way ANOVA with Bonferroni’s multiple comparisons post-hoc test - mean of HF-HI was compared to Sham
	Interaction	108.6	3	36.2	F (3, 160) = 2.861	P=0.0387
	Zone	803.9	3	268	F (3, 160) = 21.18	P<0.0001
	Injury	357.3	1	357.3	F (1, 160) = 28.24	P<0.0001
	Residual	2024	160	12.65
	n = 21 per group
Fig 3M	Two-way ANOVA	Ordinary
	Alpha	0.05
	Source of Variation	% of total variation	P value	P value summary	Significant?
	Interaction	5.643	0.0172	*	Yes				Means	Sham	HF-HI	t-value	n	df	p-value	p- value summary
	Zone	8.026	0.0026	**	Yes				SW (Target)	30.46	22.05	4.815	21	160	0.0483	*
	Injury	0.01028	0.8904	ns	No				SE	19.09	22.44	0.911	21	160	>0.9999	ns
									NW	23.58	23.8	3.08	21	160	>0.9999	ns
	ANOVA table	SS	DF	MS	F (DFn, DFd)	P value			NE	14.85	20.59	1.822	21	160	0.3406	ns
	Interaction	1205	3	401.7	F (3, 160) = 3.486	P=0.0172			Two-way ANOVA with Bonferroni’s multiple comparisons post-hoc test - mean of HF-HI was compared to Sham
	Zone	1714	3	571.3	F (3, 160) = 4.959	P=0.0026
	Injury	2.194	1	2.194	F (1, 160) = 0.01905	P=0.8904
	Residual	18433	160	115.2
	n = 21 per group

## Sheet: Fig 6 - 1m electrophys
Figure 6B - Stim Input Output Curve
Analysis	P Value	Source of Variation	Df	Sum of Squares	Mean Square	F
Two Way RM ANOVA	P=0.9813	Interaction	9	0.0175	0.001944	F (9, 144) = 0.2717
	P<0.0001	Stimulus	9	17.81	1.979	F (9, 144) = 276.5
	P=0.9131	Injury	1	0.0007002	0.0007002	F (1, 16) = 0.01229
	P<0.0001	Subjects (matching)	16	0.9114	0.05696	F (16, 144) = 7.96
		Residual	144	1.03	0.007156
n = 9 per group
Figure 6C - LTP
Two-way RM ANOVA	Matching: Stacked
Alpha	0.05
Source of Variation	% of total variation	P value	P value summary	Significant?
Interaction	1.349	0.0097	**	Yes
Time	12.32	<0.0001	****	Yes
Injury	6.422	0.2221	ns	No
Subjects (matching)	63.67	<0.0001	****	Yes
ANOVA table	SS	DF	MS	F (DFn, DFd)	P value
Interaction	13.98	128	0.1092	F (128, 2048) = 1.329	P=0.0097
Time	127.7	128	0.9977	F (128, 2048) = 12.14	P<0.0001
Injury	66.56	1	66.56	F (1, 16) = 1.614	P=0.2221
Subjects (matching)	659.9	16	41.24	F (16, 2048) = 501.7	P<0.0001
Residual	168.3	2048	0.0822
n = 9 per group
Figure 6D - Paired Pulse Ratio
Analysis	P Value	t	df	95% confidence interval	R square
Unpaired T-test	0.9542	0.0584	16	-0.2155 to 0.2277	0.009033
Two-tailed P Value
n = 9 per group
Figure 6F - MEPSC Peak Amplitude (Average)
Analysis	P Value	t	df	95% confidence interval	R square
Unpaired T-test	0.9534	0.05943	14	-5.188 to 5.484	0.0002522
Two-tailed P Value
n = 8 per group
Figure 6F - MEPSC Peak Amplitude (CD)
	Sham	HF-HI			Sham	HF-HI
Minimum	3.79374	6.71846		Mean	13.5592	13.8814
25% Percentile	11.0769	11.674		Std. Deviation	4.01327	3.49315
Median	13.8749	13.3943		Std. Error of Mean	0.337979	0.34419
75% Percentile	15.5276	16.0308
Maximum	25.1074	24.0337		Lower 95% CI of mean	12.891	13.1987
				Upper 95% CI of mean	14.2274	14.5641
n = 8 per group
Figure 6G - MEPSC Inter-event Interval (IEI) (Average)
Analysis	P Value	t	df	95% confidence interval	R square
Unpaired T-test	0.4274	0.8174	14	-1370 to 3057	0.04555
Two-tailed P Value
n = 8 per group
Figure 6G - MEPSC Inter-event Interval (IEI) (CD)
	Sham	HF-HI			Sham	HF-HI
Minimum	255.123	73.9999		Mean	2408.49	2705.19
25% Percentile	1345.68	1734.88		Std. Deviation	1707.74	1393.16
Median	1926.92	2476.4		Std. Error of Mean	144.33	140.018
75% Percentile	3005.46	3313.39
Maximum	10550.1	7788.41		Lower 95% CI of mean	2123.12	2427.33
				Upper 95% CI of mean	2693.85	2983.05
n = 8 per group
Figure 6H - AMPA/NMDA Ratio
Analysis	P Value	t	df	95% confidence interval	R square
Unpaired T-test	0.0185	2.563	20	0.1717 to 1.672	0.2473
Two-tailed P Value
n = 11
Figure 6I - Depolarizing Steps
Analysis	P Value	Source of Variation	Df	Sum of Squares	Mean Square	F
Two Way RM ANOVA	P=0.7595	Interaction	8	85.23	10.65	F (8, 160) = 0.6208
	P<0.0001	Depolarizing Step	8	18858	2357	F (8, 160) = 137.4
	P=0.9597	Injury	1	1.136	1.136	F (1, 20) = 0.002618
	P<0.0001	Subjects (matching)	20	8680	434	F (20, 160) = 25.29
		Residual	160	2746	17.16
n = 11
Figure 6K- Approx Rheobase
Analysis	P Value	t	df	95% confidence interval	R square
Unpaired T-test	0.4779	0.7232	20	-17.13 to 35.31	0.02548
Two-tailed P Value
n = 11
Figure 6L - V1 Rectification
Analysis	P Value	t	df	95% confidence interval	R square
Unpaired T-test	0.4162	0.8302	20	-0.07563 to 0.1756	0.03331
Two-tailed P Value
n = 11
Figure 6M- V2 Sag
Analysis	P Value	t	df	95% confidence interval	R square
Unpaired T-test	0.8287	0.2912	20	-2.39 to 1.935	0.002397
Two-tailed P Value
n = 11

## Sheet: Fig 7. Mem electrophys 
24h T-Maze
Figure 7B - 24h T-maze with memantine
Two-way ANOVA	Ordinary
Alpha	0.05
Source of Variation	% of total variation	P value	P value summary	Significant?
Interaction	4.7	0.1518	ns	No
Drug	1.28	0.4501	ns	No						Sham	HF-HI	t-value	n	df	p-value	p- value summary
Injury	10.27	0.037	*	Yes					Saline	0.8	0.4545	2.563	10/group	38	0.0289	*
									Memantine	0.7333	0.6667	0.4946	11/group	38	>0.9999	ns
ANOVA table	SS (Type III)	DF	MS	F (DFn, DFd)	P value				Two-way ANOVA with Bonferroni’s multiple comparisions post-hoc test
Interaction	0.2036	1	0.2036	F (1, 38) = 2.139	P=0.1518
Drug	0.05541	1	0.05541	F (1, 38) = 0.5823	P=0.4501
Injury	0.4448	1	0.4448	F (1, 38) = 4.674	P=0.0370
Residual	3.616	38	0.09516
n = 10 veh sham; 10 mem sham; 11 veh HFHI; 11 mem HFHI
Figure 7C-D - AMPA/NMDA ratio										Bonferroni's multiple comparisons test	Mean Diff.	95.00% CI of diff.	Significant?	Summary	Adjusted P Value
Analysis	P Value	Source of Variation	Df	Sum of Squares	Mean Square	F (DFn, DFd)
One Way ANOVA	P=0.0019	Treatment (between columns)	2	5.968	2.984	F (2, 24) = 8.198				VEH Sham vs. VEH HF-HI	0.8993	0.1448 to 1.654	Yes	*	0.0158
		Residual (within columns)	24	8.735	0.364					VEH Sham vs. MEM HF-HI	-0.1594	-0.8959 to 0.5771	No	ns	>0.9999
		Total	26	14.7						VEH HF-HI vs. MEM HF-HI	-1.059	-1.772 to -0.3453	Yes	**	0.0025
n = 8 veh sham; 9 veh HFHI; 10 mem HFHI

## Sheet: Fig. 8- 1m Mem behavior
	1-month Memantine HF-HI behavior
	1m T-maze
	Fig 8B - 1m T-maze memantine
	Two-way ANOVA	Ordinary
	Alpha	0.05
	Source of Variation	% of total variation	P value	P value summary	Significant?
	Interaction	4.109	0.1108	ns	No				Means	Sham	HF-HI	n	df	t-value	p-value	p- value summary
	Drug	2.547	0.2073	ns	No				Saline	0.7857	0.5111	14	54	2.813	0.0137	*
	Injury	8.686	0.0221	*	Yes				Memantine	0.7619	0.7111	15	54	0.5203	>0.9999	ns
									Two-way ANOVA with Bonferroni’s multiple comparisions post-hoc test (injury)
	ANOVA table	SS (Type III)	DF	MS	F (DFn, DFd)	P value
	Interaction	0.1814	1	0.1814	F (1, 54) = 2.628	P=0.1108
	Drug	0.1124	1	0.1124	F (1, 54) = 1.629	P=0.2073
	Injury	0.3834	1	0.3834	F (1, 54) = 5.555	P=0.0221
	Residual	3.726	54	0.06901
	n = 14 sham, 15 HFHI
	1m Barnes Maze
	Fig 8C	Training
	Two-way RM ANOVA	Matching: Stacked
	Alpha	0.05
								Bonferroni Multiple comparisons
	Source of Variation	% of total variation	P value	P value summary	Significant?			Day 28	Mean Diff.	95.00% CI of diff.	Significant?	Summary	Adjusted P Value	Day 29	Mean Diff.	95.00% CI of diff.	Significant?	Summary	Adjusted P Value	Day 30	Mean Diff.	95.00% CI of diff.	Significant?	Summary	Adjusted P Value	Day 31	Mean Diff.	95.00% CI of diff.	Significant?	Summary	Adjusted P Value
	Interaction	1.892	0.0708	ns	No			Saline Sham vs. Saline HF-HI	5.25	-30.72 to 41.22	No	ns	>0.9999	Saline Sham vs. Saline HF-HI	-22.69	-58.66 to 13.27	No	ns	0.5663	Saline Sham vs. Saline HF-HI	-29.78	-65.74 to 6.188	No	ns	0.1712	Saline Sham vs. Saline HF-HI	-2.078	-38.04 to 33.89	No	ns	>0.9999
	Time	50.87	<0.0001	****	Yes			Saline Sham vs. Memantine Sham	9.496	-27.08 to 46.08	No	ns	>0.9999	Saline Sham vs. Memantine Sham	3.721	-32.86 to 40.3	No	ns	>0.9999	Saline Sham vs. Memantine Sham	-6.389	-42.97 to 30.19	No	ns	>0.9999	Saline Sham vs. Memantine Sham	5.643	-30.94 to 42.22	No	ns	>0.9999
	Injury	1.658	0.3497	ns	No			Saline Sham vs. Memantine HF-HI	3.147	-32.82 to 39.11	No	ns	>0.9999	Saline Sham vs. Memantine HF-HI	3.773	-32.19 to 39.74	No	ns	>0.9999	Saline Sham vs. Memantine HF-HI	11.98	-23.99 to 47.94	No	ns	>0.9999	Saline Sham vs. Memantine HF-HI	-1.525	-37.49 to 34.44	No	ns	>0.9999
	Subjects (matching)	26.69	<0.0001	****	Yes			Saline HF-HI vs. Memantine Sham	4.246	-31.72 to 40.21	No	ns	>0.9999	Saline HF-HI vs. Memantine Sham	26.42	-9.551 to 62.38	No	ns	0.3108	Saline HF-HI vs. Memantine Sham	23.39	-12.58 to 59.36	No	ns	0.5086	Saline HF-HI vs. Memantine Sham	7.721	-28.25 to 43.69	No	ns	>0.9999
								Saline HF-HI vs. Memantine HF-HI	-2.103	-37.44 to 33.24	No	ns	>0.9999	Saline HF-HI vs. Memantine HF-HI	26.47	-8.874 to 61.81	No	ns	0.2844	Saline HF-HI vs. Memantine HF-HI	41.75	6.412 to 77.09	Yes	*	0.0113	Saline HF-HI vs. Memantine HF-HI	0.5533	-34.79 to 35.89	No	ns	>0.9999
	ANOVA table	SS	DF	MS	F (DFn, DFd)	P value		Memantine Sham vs. Memantine HF-HI	-6.35	-42.32 to 29.62	No	ns	>0.9999	Memantine Sham vs. Memantine HF-HI	0.05167	-35.91 to 36.02	No	ns	>0.9999	Memantine Sham vs. Memantine HF-HI	18.36	-17.6 to 54.33	No	ns	>0.9999	Memantine Sham vs. Memantine HF-HI	-7.168	-43.13 to 28.8	No	ns	>0.9999
	Interaction	11852	9	1317	F (9, 162) = 1.806	P=0.0708		Two-way ANOVA with Bonferroni’s multiple comparisions post-hoc test - mean of HF-HI Memantine was compared to HF-HI Saline
	Time	318764	3	106255	F (3, 162) = 145.7	P<0.0001
	Injury	10391	3	3464	F (3, 54) = 1.119	P=0.3497
	Subjects (matching)	167214	54	3097	F (54, 162) = 4.246	P<0.0001
	Residual	118152	162	729.3
	n = 14 sham, 15 HFHI
	Fig 8E	Escape zone Time
	Two-way ANOVA	Ordinary
	Alpha	0.05								Bonferroni's multiple comparisons test	Mean Diff.	95.00% CI of diff.	Significant?	Summary	Adjusted P Value
										Sham:Saline vs. Sham:Memantine	4.15	-3.348 to 11.65	No	ns	0.4148
	Source of Variation	% of total variation	P value	P value summary	Significant?					Sham:Saline vs. HF-HI:Saline	8.97	1.597 to 16.34	Yes	*	0.014
	Interaction	12.52	0.0063	**	Yes					Sham:Memantine vs. HF-HI:Memantine	-3.887	-11.26 to 3.485	No	ns	0.4588
	Injury	1.956	0.266	ns	No					HF-HI:Saline vs. HF-HI:Memantine	-8.707	-15.95 to -1.463	Yes	*	0.0153
	Drug	1.573	0.3181	ns	No
	ANOVA table	SS (Type III)	DF	MS	F (DFn, DFd)	P value
	Interaction	598.5	1	598.5	F (1, 54) = 8.084	P=0.0063
	Injury	93.52	1	93.52	F (1, 54) = 1.263	P=0.2660
	Drug	75.18	1	75.18	F (1, 54) = 1.015	P=0.3181
	Residual	3998	54	74.03
	n = 14 sham, 15 HFHI
	Fig 8F	Number of entries into escape hole
	Two-way ANOVA	Ordinary
	Alpha	0.05
	Source of Variation	% of total variation	P value	P value summary	Significant?
	Interaction	4.157	0.1159	ns	No
	Injury	2.745	0.1996	ns	No
	Drug	4.872	0.0893	ns	No
	ANOVA table	SS (Type III)	DF	MS	F (DFn, DFd)	P value
	Interaction	10.82	1	10.82	F (1, 54) = 2.553	P=0.1159
	Injury	7.145	1	7.145	F (1, 54) = 1.686	P=0.1996
	Drug	12.68	1	12.68	F (1, 54) = 2.993	P=0.0893
	Residual	228.8	54	4.237
	n = 14 sham, 15 HFHI
	Fig 8G	Escape Quadrant Time
	Two-way ANOVA	Ordinary
	Alpha	0.05
										SE (Escape)
	Source of Variation	% of total variation	P value	P value summary	Significant?					Bonferroni's multiple comparisons test	Mean Diff.	95.00% CI of diff.	Significant?	Summary	Adjusted P Value
	Interaction	13.19	0.0008	***	Yes					Saline Sham vs. Memantine Sham	-6.293	-31.36 to 18.78	No	ns	>0.9999
	Quadrant	17.19	<0.0001	****	Yes					Saline Sham vs. Saline HF-HI	35.52	10.87 to 60.17	Yes	***	0.001
	Group	0.01763	0.0603	ns	No					Saline Sham vs. Memantine HF-HI	10.54	-14.11 to 35.19	No	ns	>0.9999
	Subjects (matching)	0.1213	>0.9999	ns	No					Memantine Sham vs. Saline HF-HI	41.81	17.16 to 66.46	Yes	****	<0.0001
										Memantine Sham vs. Memantine HF-HI	16.83	-7.819 to 41.48	No	ns	0.4226
	ANOVA table	SS	DF	MS	F (DFn, DFd)	P value				Saline HF-HI vs. Memantine HF-HI	-24.98	-49.2 to -0.7596	Yes	*	0.0392
	Interaction	25179	9	2798	F (9, 216) = 4.509	P<0.0001
	Quadrant	32812	3	10937	F (3, 216) = 17.63	P<0.0001
	Injury	33.66	3	11.22	F (3, 216) = 0.01808	P=0.9967
	Residual	134031	216	620.5
	n = 14 sham, 15 HFHI
	Fig 8H	Distance travelled
	Two-way ANOVA	Ordinary
	Alpha	0.05
	Source of Variation	% of total variation	P value	P value summary	Significant?
	Interaction	0.3964	0.6263	ns	No
	Row Factor	6.314	0.0558	ns	No
	Column Factor	3.93	0.1289	ns	No
	ANOVA table	SS (Type III)	DF	MS	F (DFn, DFd)	P value
	Interaction	2.19	1	2.19	F (1, 54) = 0.2398	P=0.6263
	Row Factor	34.88	1	34.88	F (1, 54) = 3.82	P=0.0558
	Column Factor	21.71	1	21.71	F (1, 54) = 2.378	P=0.1289
	Residual	493	54	9.13
	n = 14 sham, 15 HFHI
	Fig 8H	Mean speed
	Two-way ANOVA	Ordinary
	Alpha	0.05
	Source of Variation	% of total variation	P value	P value summary	Significant?
	Interaction	0.9586	0.4532	ns	No
	Row Factor	4.481	0.1082	ns	No
	Column Factor	3.737	0.1416	ns	No
	ANOVA table	SS (Type III)	DF	MS	F (DFn, DFd)	P value
	Interaction	0.0001904	1	0.0001904	F (1, 54) = 0.5709	P=0.4532
	Row Factor	0.0008903	1	0.0008903	F (1, 54) = 2.669	P=0.1082
	Column Factor	0.0007424	1	0.0007424	F (1, 54) = 2.225	P=0.1416
	Residual	0.01801	54	0.0003336
	n = 14 sham, 15 HFHI

## Sheet: Fig. S1- qPCR validation
Supplemental
Fig S1E - Cortex		Sham	HF-HI	n	df	t-value	p-value	p- value summary
	Arc	1.127	2.42	Sham n=10, HF-HI n=11	19	5.568	<0.0001	****
	Bsn	1.003	1.23	Sham n=10, HF-HI n=11	19	3.706	0.0015	**
	Cacnb3	1.006	1.163	Sham n=10, HF-HI n=11	19	2.565	0.0189	*
	Camk2a	1.006	1.287	Sham n=10, HF-HI n=11	19	6.658	<0.0001	****
	Camkta2	1.005	1.217	Sham n=10, HF-HI n=11	19	4.534	0.0002	***
	Cnih2	1.007	1.167	Sham n=10, HF-HI n=11	19	2.989	0.0075	**
	Brsk1	1.003	1.176	Sham n=10, HF-HI n=11	19	4.877	0.0001	***
	Dlgap4	1.003	1.107	Sham n=10, HF-HI n=11	19	2.713	0.0138	*
	Pp1r9b	1.003	1.218	Sham n=10, HF-HI n=11	19	4.784	0.0001	***
	Shank2	1.004	1.217	Sham n=10, HF-HI n=11	19	5.32	<0.0001	****
	Shank3	0.9985	1.13	Sham n=10, HF-HI n=11	19	2.148	0.0448	*
	Slc17a1	1.003	1.133	Sham n=10, HF-HI n=11	19	4.057	0.0007	***
	All Unpaired two tailed t-test. Mean of HF-HI was compared to Sham
Fig S1F- Hippocampus		Sham	HF-HI	n	df	t-value	p-value	p- value summary
	Arc	1.084	2.193	Sham n=10, HF-HI n=11	19	2.363	0.029	*
	Shank2	1.027	1.518	Sham n=10, HF-HI n=11	19	4.392	0.0003	***
	Cacnb3	1.017	1.55	Sham n=10, HF-HI n=11	19	4.565	0.0002	****
	Dlgap4	1.006	1.557	Sham n=10, HF-HI n=11	19	9.758	<0.0001	****
	Shank3	1.005	1.238	Sham n=10, HF-HI n=11	19	4.734	0.0001	***
	Camkta2	1.018	1.315	Sham n=10, HF-HI n=11	19	3.423	0.0029	**
	Pp1r9b	1.019	1.345	Sham n=10, HF-HI n=11	19	4.546	0.0002	***
	Slc17a7	1.021	1.376	Sham n=10, HF-HI n=11	19	5.049	<0.0001	****
	Brsk1	1.037	1.41	Sham n=10, HF-HI n=11	19	5.2	<0.0001	****
	All Unpaired two tailed t-test. Mean of HF-HI was compared to Sham

## Sheet: Fig. S3- Histology, Cytokines
Supplemental		Mean
Fig S3A	Iba1 Cell Count mm2	Sham	HF-HI	n									Bonferroni multiple comparisons test (optic tract cell count)
	24h Hippocampus	230.3	209.9	Sham n=4, HF-HI n=8		ANOVA table	SS	DF	MS	F (DFn, DFd)	P value			q-value	Df	Summary	Adjusted P Value
	1m Hippocampus	232	207	Sham n=4, HF-HI n=5		Treatment (between columns)	694130	3	231377	F (3, 17) = 23.55	P<0.0001		Sham 1d vs. HFHI 1d	-409.2	-590.3 to -228.1	Yes	****	<0.0001
		Sham	HF-HI	n		Residual (within columns)	166998	17	9823				Sham 1d vs. Sham 1m	-42.03	-251.2 to 167.1	No	ns	>0.9999
	24h Corpus Callosum	39.97	28.21	Sham n=4, HF-HI n=8		Total	861128	20					Sham 1d vs. HFHI 1m	-367	-565.4 to -168.6	Yes	***	0.0002
	1m Corpus Callosum	126	138.8	Sham n=4, HF-HI n=5									HFHI 1d vs. Sham 1m	367.1	186 to 548.3	Yes	****	<0.0001
		Sham	HF-HI	n									HFHI 1d vs. HFHI 1m	42.16	-126.4 to 210.8	No	ns	>0.9999
	24h Optic tract	81.75	490.9	Sham n=4, HF-HI n=8									Sham 1m vs. HFHI 1m	-325	-523.4 to -126.6	Yes	***	0.0008
	1m Optic tract	123.8	448.8	Sham n=4, HF-HI n=5
		Mean
	CD68 Cell Count mm2	Sham	HF-HI	n									Bonferroni multiple comparisons test (optic tract cell count)
	24h Hippocampus	2.333	1.593	Sham n=4, HF-HI n=8		ANOVA table	SS	DF	MS	F (DFn, DFd)	P value			q-value	Df	Summary	Adjusted P Value
	1m Hippocampus	7.9	7.453	Sham n=4, HF-HI n=5		Treatment (between columns)	287453	3	95818	F (3, 17) = 19.47	P<0.0001		Sham 1d vs. HFHI 1d	-249.3	-377.4 to -121.1	Yes	***	0.0001
		Sham	HF-HI	n		Residual (within columns)	83646	17	4920				Sham 1d vs. Sham 1m	-8.907	-156.9 to 139.1	No	ns	>0.9999
	24h Corpus Callosum	0	0	Sham n=3, HF-HI n=3		Total	371099	20					Sham 1d vs. HFHI 1m	-238.6	-379 to -98.2	Yes	***	0.0006
	1m Corpus Callosum	9.7	1.342	Sham n=4, HF-HI n=5									HFHI 1d vs. Sham 1m	240.4	112.2 to 368.5	Yes	***	0.0002
		Sham	HF-HI	n									HFHI 1d vs. HFHI 1m	10.65	-108.7 to 130	No	ns	>0.9999
	24h Optic tract	4.762	252.8	Sham n=4, HF-HI n=8									Sham 1m vs. HFHI 1m	-229.7	-370.1 to -89.29	Yes	***	0.0008
	1m Optic tract	12.48	242.2	Sham n=4, HF-HI n=5
Fig S3B		Sham	HF-HI	n	df	t-value	p-value	p- value summary
	24h IL-1b Ctx	0.7099	0.6635	4/group	6	0.4237	0.6866	ns
	Unpaired two tailed t-test. Mean of HF-HI was compared to Sham
		Sham	HF-HI	n	df	t-value	p-value	p- value summary
	24h IL-1b Hpc	1.407	1.084	4/group	6	0.6752	0.5247	ns
	Unpaired two tailed t-test. Mean of HF-HI was compared to Sham
		Sham	HF-HI	n	df	t-value	p-value	p- value summary
	24h TNFa Ctx	0.6168	0.4737	4/group	6	1.916	0.1039	ns
	Unpaired two tailed t-test. Mean of HF-HI was compared to Sham
		Sham	HF-HI	n	df	t-value	p-value	p- value summary
	24h TNFa Hpc	0.9541	0.8637	4/group	6	0.3789	0.7182	ns																					P<0.0001
	Unpaired two tailed t-test. Mean of HF-HI was compared to Sham
Fig S3C		Sham	HF-HI	n	df	t-value	p-value	p- value summary
	1m IL-1b Ctx	0.3636	0.4057	6/group	10	1.884	0.089	ns
	Unpaired two tailed t-test. Mean of HF-HI was compared to Sham
		Sham	HF-HI	n	df	t-value	p-value	p- value summary
	1m IL-1b Hpc	0.851	0.4414	6/group	10	1.944	0.0806	ns
	Unpaired two tailed t-test. Mean of HF-HI was compared to Sham
		Sham	HF-HI	n	df	t-value	p-value	p- value summary
	1m TNFa Ctx	0.2789	0.2915	6/group	10	0.6595	0.5245	ns
	Unpaired two tailed t-test. Mean of HF-HI was compared to Sham
		Sham	HF-HI	n	df	t-value	p-value	p- value summary
	1m TNFa Hpc	1.753	1.186	6/group	10	1.217	0.2514	ns
	Unpaired two tailed t-test. Mean of HF-HI was compared to Sham
Fig S3D
		Sham	HF-HI	n	df	t-value	p-value	p- value summary
	1m aif1 (Iba1) Ctx	1.043	1.093	6/group	10	0.4124	0.6888	ns
		Sham	HF-HI	n	df	t-value	p-value	p- value summary
	1m Gfap Ctx	1.093	0.7902	6/group	10	0.1621	1.509	ns

## Sheet: Fig. S4-pTau, Abeta
Supplemental
Fig S4A	24h Ctx	Sham	HF-HI	n	df	t-value	p-value	p- value summary
	p-Tau Ser (199,202)	0.4514	0.4424	7/group	12	0.08426	0.9342	ns
	p-Tau Ser (416)	0.4621	0.4642	7/group	12	0.04763	0.9628	ns
	p-Tau Ser (396)	0.08963	0.07773	7/group	12	0.5522	0.5909	ns
	APP	1.158	1.119	7/group	12	0.1962	0.8478	ns
	Unpaired two tailed t-test. Mean of HF-HI was compared to Sham
Fig S4B	24h Hpc	Sham	HF-HI	n	df	t-value	p-value	p- value summary
	p-Tau Ser (199,202)	0.149	0.1005	7/group	12	1.306	0.2162	ns
	p-Tau Ser (416)	0.2704	0.2417	7/group	12	0.452	0.6593	ns
	p-Tau Ser (396)	0.1733	0.2179	7/group	12	0.5767	0.5748	ns
	APP	0.9881	0.9581	7/group	12	0.127	0.901	ns
	Unpaired two tailed t-test. Mean of HF-HI was compared to Sham
Fig S4C	24h Ctx	Sham	HF-HI	n	df	t-value	p-value	p- value summary
	Ab40	14.51	13.97	Sham n=8, HFHI n=7	13	0.6867	0.5044	ns
	Unpaired two tailed t-test. Mean of HF-HI was compared to Sham
	24h Hpc	Sham	HF-HI	n	df	t-value	p-value	p- value summary
	Ab40	8.398	8.674	Sham n=8, HFHI n=8	14	0.2494	0.8067	ns
	Unpaired two tailed t-test. Mean of HF-HI was compared to Sham
Fig S4D	1m Ctx	Sham	HF-HI	n	df	t-value	p-value	p- value summary
	Ab40	12.86	13	8/group	14	0.1161	0.9092	ns
	Unpaired two tailed t-test. Mean of HF-HI was compared to Sham
	1m Hpc	Sham	HF-HI	n	df	t-value	p-value	p- value summary
	Ab40	12.49	12.27	6/group	10	0.0561	0.9494	ns
	Unpaired two tailed t-test. Mean of HF-HI was compared to Sham
Fig S4E	1m Ctx	Sham	HF-HI	n	df	t-value	p-value	p- value summary
	p-Tau Ser (416)	0.4106	0.3697	6/group	10	0.5971	0.5637	ns
	p-Tau Ser (396)	0.3275	0.253	6/group	10	0.814	0.4346	ns
	APP	0.7787	0.8766	6/group	10	1.014	0.3344	ns
	Iba1	0.3541	0.3412	6/group	10	0.1847	0.8572	ns
	Unpaired two tailed t-test. Mean of HF-HI was compared to Sham
Fig S4F	1m Hpc	Sham	HF-HI	n	df	t-value	p-value	p- value summary
	p-Tau Ser (416)	0.4358	0.3592	6/group	10	0.8738	0.4027	ns
	p-Tau Ser (396)	0.1632	0.1995	6/group	10	0.5289	0.6084	ns
	APP	0.26	0.2731	6/group	10	0.2345	0.8194	ns
	Iba1	0.6786	0.6228	6/group	10	0.4979	0.6293	ns
	Unpaired two tailed t-test. Mean of HF-HI was compared to Sham

## Sheet: Fig S5 - ephys
Figure S5A - Synapse Cortex Layer II/III Apical Obliques
Analysis	P Value	t	df	95% confidence interval	R square
Unpaired T-test	0.8789	0.1524	364	-0.7981 to 0.9323	6.384e-05
Two-tailed P Value
n = 182 sham neurons and 184 HFHI neurons (from 15 mice in each group)
Figure S5B - Synapse Cortex Layer II/III Basal Shaft
Analysis	P Value	t	df	95% confidence interval	R square
Unpaired T-test	0.9138	0.1085	116	-1.284 to 1.15	0.0001015
Two-tailed P Value
n = 60 sham neurons and 58 HFHI neurons (from 5 mice in each group)
Figure S5C - Synapse Hippocampus Dentate Gyrus
Analysis	P Value	t	df	95% confidence interval	R square
Unpaired T-test	0.8681	0.1665	98	-1.292 to 1.092	0.0002827
Two-tailed P Value
n = 50 sham neurons and 50 HFHI neurons (from 5 mice in each group)
Figure S5D - Extrasynaptic NMDA ratio decay 24h
Analysis	P Value	t	df	95% confidence interval	R square
Unpaired T-test	0.2552	1.168	22	-0.3904 to 0.1090	0.05842
Two-tailed P Value
n = 12 sham and 12 HFHI
Figure S5E - Normalized %Q 24h
Analysis	P Value	t	df	95% confidence interval	R square
Unpaired T-test	Normalized %Q	1.07	23	-54.09 to 17.2	0.04744
Two-tailed P Value
n = 14 sham and 13 HFHI
Figure S5F - Input Resistance 24h
Analysis	P Value	t	df	95% confidence interval	R square
Unpaired T-test	0.2206	1.282	14	-77.17 to 19.42	0.1051
Two-tailed P Value
n = 8
Figure S5G - Capacitance 24h
Analysis	P Value	t	df	95% confidence interval	R square
Unpaired T-test	0.8414	0.2039	14	-39.17 to 47.4	0.002961
Two-tailed P Value
n = 8
Figure S5H - Input Resistance 1m
Analysis	P Value	t	df	95% confidence interval	R square
Unpaired T-test	0.2393	1.213	20	-26.83 to 101.4	0.06851
Two-tailed P Value
n = 11
Figure S5I - Capacitance 1m
Analysis	P Value	t	df	95% confidence interval	R square
Unpaired T-test	0.4819	0.7167	20	-17.66 to 36.15	0.02504
Two-tailed P Value
n = 11
