# Supplementary material for: High-frequency head impact causes chronic synaptic adaptation and long-term cognitive impairment in mice
Source: Nat Commun. 2021 May 10;12:2613. doi: 10.1038/s41467-021-22744-6 (PMC8110563; doi:10.1038/s41467-021-22744-6)
Supplement: Supplementary file 4 — Source Data [file 41467_2021_22744_MOESM4_ESM.zip › Table S3. Human CTE gProfiler & HFHI comparisons.xlsx]

## Sheet: CTE brain-WGNCA blue-neuronal
query.number	significant	p.value	term.size	query.size	overlap.size	precision	recall	term.id	domain	subgraph.number	term.name	relative.depth	intersection
1	TRUE	2.97e-38	610	2479	204	0.082	0.334	GO:0098916	BP	26	anterograde trans-synaptic signaling	7	TAC1,CX3CL1,CACNA1G,PAFAH1B1,CACNA2D2,SYN1,SYPL1,SYT7,SYT13,NCDN,NRXN3,GABRA1,APBA2,RASGRF1,SEZ6,CACNB1,SYT1,PFN2,CAMK2A,SNCB,AMPH,VDAC3,MEF2C,CADPS2,DLG3,P2RX5,DNM1L,RPH3A,JPH4,SNAP23,STX1B,P2RX6,RASD2,SYNGR1,LGMN,SLC8A3,DNAJC5,PDYN,SLC32A1,SYP,SYTL4,CBLN1,CALB1,SLC17A7,SLC1A6,RAB3A,SCN1B,STX1A,DNM1,PPP3CB,ASIC2,NMU,GLRB,LIN7A,CUX2,KCNA1,SLC29A1,GABRG2,SLC12A7,FGF12,GNAI2,GLS,EPHA4,KMO,RIMS3,RGS…
1	TRUE	2.97e-38	610	2479	204	0.082	0.334	GO:0007268	BP	26	chemical synaptic transmission	8	TAC1,CX3CL1,CACNA1G,PAFAH1B1,CACNA2D2,SYN1,SYPL1,SYT7,SYT13,NCDN,NRXN3,GABRA1,APBA2,RASGRF1,SEZ6,CACNB1,SYT1,PFN2,CAMK2A,SNCB,AMPH,VDAC3,MEF2C,CADPS2,DLG3,P2RX5,DNM1L,RPH3A,JPH4,SNAP23,STX1B,P2RX6,RASD2,SYNGR1,LGMN,SLC8A3,DNAJC5,PDYN,SLC32A1,SYP,SYTL4,CBLN1,CALB1,SLC17A7,SLC1A6,RAB3A,SCN1B,STX1A,DNM1,PPP3CB,ASIC2,NMU,GLRB,LIN7A,CUX2,KCNA1,SLC29A1,GABRG2,SLC12A7,FGF12,GNAI2,GLS,EPHA4,KMO,RIMS3,RGS…
1	TRUE	5.13e-38	613	2479	204	0.082	0.333	GO:0099536	BP	26	synaptic signaling	5	TAC1,CX3CL1,CACNA1G,PAFAH1B1,CACNA2D2,SYN1,SYPL1,SYT7,SYT13,NCDN,NRXN3,GABRA1,APBA2,RASGRF1,SEZ6,CACNB1,SYT1,PFN2,CAMK2A,SNCB,AMPH,VDAC3,MEF2C,CADPS2,DLG3,P2RX5,DNM1L,RPH3A,JPH4,SNAP23,STX1B,P2RX6,RASD2,SYNGR1,LGMN,SLC8A3,DNAJC5,PDYN,SLC32A1,SYP,SYTL4,CBLN1,CALB1,SLC17A7,SLC1A6,RAB3A,SCN1B,STX1A,DNM1,PPP3CB,ASIC2,NMU,GLRB,LIN7A,CUX2,KCNA1,SLC29A1,GABRG2,SLC12A7,FGF12,GNAI2,GLS,EPHA4,KMO,RIMS3,RGS…
1	TRUE	5.13e-38	613	2479	204	0.082	0.333	GO:0099537	BP	26	trans-synaptic signaling	6	TAC1,CX3CL1,CACNA1G,PAFAH1B1,CACNA2D2,SYN1,SYPL1,SYT7,SYT13,NCDN,NRXN3,GABRA1,APBA2,RASGRF1,SEZ6,CACNB1,SYT1,PFN2,CAMK2A,SNCB,AMPH,VDAC3,MEF2C,CADPS2,DLG3,P2RX5,DNM1L,RPH3A,JPH4,SNAP23,STX1B,P2RX6,RASD2,SYNGR1,LGMN,SLC8A3,DNAJC5,PDYN,SLC32A1,SYP,SYTL4,CBLN1,CALB1,SLC17A7,SLC1A6,RAB3A,SCN1B,STX1A,DNM1,PPP3CB,ASIC2,NMU,GLRB,LIN7A,CUX2,KCNA1,SLC29A1,GABRG2,SLC12A7,FGF12,GNAI2,GLS,EPHA4,KMO,RIMS3,RGS…
1	TRUE	1.03e-31	2299	2479	489	0.197	0.213	GO:0007399	BP	26	nervous system development	5	SOX8,ITGA3,ABCC8,CX3CL1,TNFRSF12A,DLX6,ARHGAP44,PAFAH1B1,SYN1,ADAM22,PAX7,RUFY3,NCDN,RUNX3,NRXN3,LRRC7,APBA2,RTN4R,XK,HEXB,LAMC3,MAPK9,FSTL4,NNAT,CYFIP2,RASGRF1,LTK,SEZ6,HMG20B,GNAI3,SPEN,NGEF,KIF26A,NEO1,RHOA,SYT1,PPP2R5B,NUP133,NEDD4,SPTB,CAMK2A,CDC42,ATP2B1,TCF3,CRMP1,NDE1,XRCC1,SDHA,NOTCH3,TEAD2,SEMA3A,FRYL,CAMSAP3,RAP1GAP,ACTL6B,DCX,FGFR1,MAP2,RBFOX1,MEF2C,EPB41L3,DLG3,SEMA5B,P2RX5,OXCT1,DNM…
1	TRUE	4.55e-24	1559	2479	344	0.139	0.221	GO:0007267	BP	26	cell-cell signaling	4	HECW1,ICA1,ITGA3,ABCC8,TAC1,CX3CL1,CACNA1G,PAFAH1B1,NOS2,CACNA2D2,SYN1,SYPL1,SYT7,WWTR1,SYT13,NCDN,NRXN3,GABRA1,APBA2,NNAT,KCNQ1,PTPRN,CDK14,RASGRF1,SEZ6,CACNB1,RHOA,SYT1,CBFB,PFN2,CAMK2A,CDC42,TRHDE,PANX2,SNCB,FGFR1,AMPH,VDAC3,TOLLIP,MEF2C,AACS,CADPS2,DLG3,P2RX5,OXCT1,NLK,DNM1L,RPH3A,JPH4,SNAP23,BAMBI,STX1B,P2RX6,CBY1,RASD2,SYNGR1,LGMN,SLC8A3,GSKIP,DNAJC5,FERMT1,PDYN,SLC32A1,TBL1X,SYP,CDK16,SYTL…
1	TRUE	1.28e-23	1545	2479	340	0.137	0.22	GO:0022008	BP	26	neurogenesis	5	SOX8,ITGA3,ABCC8,CX3CL1,TNFRSF12A,ARHGAP44,PAFAH1B1,SYN1,ADAM22,PAX7,RUFY3,NCDN,RUNX3,NRXN3,LRRC7,RTN4R,XK,HEXB,LAMC3,MAPK9,FSTL4,NNAT,CYFIP2,RASGRF1,LTK,SEZ6,HMG20B,SPEN,NGEF,NEO1,RHOA,SYT1,PPP2R5B,NUP133,NEDD4,SPTB,CAMK2A,CDC42,TCF3,CRMP1,NDE1,NOTCH3,SEMA3A,FRYL,CAMSAP3,RAP1GAP,DCX,FGFR1,MAP2,MEF2C,EPB41L3,SEMA5B,DNM1L,NRCAM,LAMB1,CRTAC1,STX1B,RANBP1,CECR2,TRIOBP,MICALL1,SOX10,NEFH,RBFOX2,SLC8A…
1	TRUE	5.06e-22	1450	2479	319	0.129	0.22	GO:0048699	BP	26	generation of neurons	6	SOX8,ITGA3,ABCC8,CX3CL1,TNFRSF12A,ARHGAP44,PAFAH1B1,SYN1,PAX7,RUFY3,NCDN,RUNX3,NRXN3,LRRC7,RTN4R,XK,MAPK9,FSTL4,NNAT,CYFIP2,RASGRF1,LTK,SEZ6,HMG20B,SPEN,NGEF,NEO1,RHOA,SYT1,PPP2R5B,NEDD4,SPTB,CAMK2A,CDC42,TCF3,CRMP1,NDE1,NOTCH3,SEMA3A,FRYL,CAMSAP3,RAP1GAP,DCX,FGFR1,MAP2,MEF2C,EPB41L3,SEMA5B,DNM1L,NRCAM,LAMB1,CRTAC1,STX1B,RANBP1,CECR2,TRIOBP,MICALL1,SOX10,NEFH,RBFOX2,JAG1,MCF2,CDK16,CBLN1,NDRG4,AX…
1	TRUE	5.06e-22	1312	2479	296	0.119	0.226	GO:0030182	BP	26	neuron differentiation	5	SOX8,ITGA3,CX3CL1,TNFRSF12A,ARHGAP44,PAFAH1B1,SYN1,PAX7,RUFY3,NCDN,RUNX3,NRXN3,LRRC7,RTN4R,XK,MAPK9,FSTL4,NNAT,CYFIP2,RASGRF1,LTK,SEZ6,HMG20B,NGEF,NEO1,RHOA,SYT1,PPP2R5B,NEDD4,SPTB,CAMK2A,CDC42,TCF3,CRMP1,NOTCH3,SEMA3A,FRYL,CAMSAP3,RAP1GAP,DCX,FGFR1,MAP2,MEF2C,EPB41L3,SEMA5B,DNM1L,NRCAM,LAMB1,CRTAC1,STX1B,RANBP1,CECR2,TRIOBP,MICALL1,NEFH,RBFOX2,JAG1,MCF2,CDK16,CBLN1,NDRG4,AXIN1,SALL1,HERC1,STMN2,…
1	TRUE	5.08e-21	929	2479	227	0.092	0.244	GO:0031175	BP	26	neuron projection development	6	ITGA3,CX3CL1,TNFRSF12A,ARHGAP44,PAFAH1B1,RUFY3,NCDN,NRXN3,LRRC7,RTN4R,XK,FSTL4,CYFIP2,RASGRF1,LTK,SEZ6,NGEF,NEO1,RHOA,SYT1,PPP2R5B,NEDD4,SPTB,CAMK2A,CDC42,CRMP1,SEMA3A,FRYL,CAMSAP3,RAP1GAP,DCX,FGFR1,MAP2,MEF2C,EPB41L3,SEMA5B,DNM1L,NRCAM,LAMB1,CRTAC1,STX1B,RANBP1,CECR2,TRIOBP,MICALL1,NEFH,RBFOX2,MCF2,CDK16,NDRG4,HERC1,STMN2,NEFM,NUMBL,RAB3A,SCN1B,WASL,LIMK1,KANK1,NCS1,SH3GL2,PPP3CB,CNTNAP1,EFNB3,G…
1	TRUE	9.1e-21	1059	2479	249	0.1	0.235	GO:0048666	BP	26	neuron development	5	ITGA3,CX3CL1,TNFRSF12A,ARHGAP44,PAFAH1B1,SYN1,RUFY3,NCDN,RUNX3,NRXN3,LRRC7,RTN4R,XK,MAPK9,FSTL4,CYFIP2,RASGRF1,LTK,SEZ6,NGEF,NEO1,RHOA,SYT1,PPP2R5B,NEDD4,SPTB,CAMK2A,CDC42,CRMP1,SEMA3A,FRYL,CAMSAP3,RAP1GAP,DCX,FGFR1,MAP2,MEF2C,EPB41L3,SEMA5B,DNM1L,NRCAM,LAMB1,CRTAC1,STX1B,RANBP1,CECR2,TRIOBP,MICALL1,NEFH,RBFOX2,MCF2,CDK16,NDRG4,HERC1,STMN2,NEFM,NUMBL,RAB3A,SCN1B,WASL,LIMK1,KANK1,NCS1,SH3GL2,MAPK8…
1	TRUE	2.41e-17	326	2479	104	0.042	0.319	GO:0050804	BP	26	modulation of chemical synaptic transmission	5	TAC1,CX3CL1,CACNA2D2,SYN1,SYT7,NCDN,RASGRF1,SYT1,PFN2,CAMK2A,MEF2C,DNM1L,JPH4,STX1B,SYNGR1,LGMN,SLC8A3,SYP,CBLN1,CALB1,RAB3A,STX1A,PPP3CB,NMU,CUX2,GNAI2,EPHA4,KMO,RIMS3,RGS4,SLC8A2,CNR1,PTK2B,EGR2,GRM4,NAPB,PNKD,YWHAH,VGF,UNC13A,DLG4,SNAP25,SYT11,SYT4,TOR1A,STXBP1,PREPL,ATAD1,PPP3CA,CLSTN3,ADCYAP1,SNAP47,CNTN4,PLK2,STAR,CRH,SYBU,EIF4EBP2,HOMER1,GRM1,NRGN,PLCL2,GRIA1,NPTN,CLSTN2,KCNB1,CALM3,KALRN,…
1	TRUE	3.02e-17	327	2479	104	0.042	0.318	GO:0099177	BP	26	regulation of trans-synaptic signaling	4	TAC1,CX3CL1,CACNA2D2,SYN1,SYT7,NCDN,RASGRF1,SYT1,PFN2,CAMK2A,MEF2C,DNM1L,JPH4,STX1B,SYNGR1,LGMN,SLC8A3,SYP,CBLN1,CALB1,RAB3A,STX1A,PPP3CB,NMU,CUX2,GNAI2,EPHA4,KMO,RIMS3,RGS4,SLC8A2,CNR1,PTK2B,EGR2,GRM4,NAPB,PNKD,YWHAH,VGF,UNC13A,DLG4,SNAP25,SYT11,SYT4,TOR1A,STXBP1,PREPL,ATAD1,PPP3CA,CLSTN3,ADCYAP1,SNAP47,CNTN4,PLK2,STAR,CRH,SYBU,EIF4EBP2,HOMER1,GRM1,NRGN,PLCL2,GRIA1,NPTN,CLSTN2,KCNB1,CALM3,KALRN,…
1	TRUE	2.24e-16	2040	2479	392	0.158	0.192	GO:0048468	BP	26	cell development	4	SOX8,ITGA3,ABCC8,CX3CL1,TNFRSF12A,ARHGAP44,PAFAH1B1,CACNA2D2,SYN1,ADAM22,RUFY3,NCDN,RUNX3,NRXN3,LRRC7,MYOM2,RTN4R,XK,HEXB,LAMC3,MAPK9,FSTL4,CYFIP2,RASGRF1,LTK,SEZ6,HMG20B,SPEN,MAP2K4,NGEF,NEO1,RHOA,SYT1,CBFB,PPP2R5B,TGFBR3,NEDD4,SPTB,CAMK2A,CDC42,TCF3,PRKACA,CRMP1,NOTCH3,SEMA3A,FRYL,CAMSAP3,RAP1GAP,DCX,ACTN2,FGFR1,MAP2,MEF2C,PTPRC,EPB41L3,SEMA5B,B4GALT1,DNM1L,NRCAM,LAMB1,ANGPT2,CRTAC1,STX1B,RANBP…
1	TRUE	5.28e-16	6415	2479	1009	0.407	0.157	GO:0051179	BP	26	localization	2	STPG1,ICA1,ARF5,COPZ2,MPO,SOX8,ITGA3,ABCC8,CACNG3,TAC1,CX3CL1,CACNA1G,TNFRSF12A,TBXA2R,ARHGAP44,ADIPOR2,PAFAH1B1,NOS2,RHBDF1,CACNA2D2,SYN1,CD4,SLC6A7,SYT7,PLAUR,GABRA3,RUFY3,SYT13,NRXN3,GABRA1,NLRP2,SLC45A4,TOMM34,TNFRSF1B,ANK1,NUP160,LRRC7,APBA2,RAB27B,SPATA7,CNTLN,OFD1,ATP6V1H,XK,C12ORF4,HEXB,SLC4A8,MAPK9,FAM160A2,THOC3,NNAT,KCNQ1,PTPRN,ATP9A,CBLN4,CYFIP2,F7,GDI2,RASGRF1,STYK1,SPAG4,DGAT2,CNN2,…
1	TRUE	1.51e-15	611	2479	155	0.063	0.254	GO:0048812	BP	26	neuron projection morphogenesis	7	TNFRSF12A,ARHGAP44,PAFAH1B1,RUFY3,NRXN3,RTN4R,XK,FSTL4,CYFIP2,NGEF,NEO1,RHOA,SYT1,NEDD4,SPTB,CAMK2A,CDC42,CRMP1,SEMA3A,RAP1GAP,DCX,MAP2,EPB41L3,SEMA5B,DNM1L,NRCAM,NEFH,RBFOX2,MCF2,NUMBL,RAB3A,SCN1B,WASL,LIMK1,SH3GL2,PPP3CB,CNTNAP1,EFNB3,GAB1,CAPRIN2,CUX2,WASF1,UNC5A,RTN4,DOK1,EPHA4,STMN1,KLF7,SGK1,BCL11A,EGR2,PACSIN1,NRN1,VASP,FLRT3,LRFN3,OMG,BCL11B,MACF1,YWHAH,CHN1,FGF13,UNC13A,OLFM1,LLGL1,DLG4,…
1	TRUE	2.34e-15	625	2479	157	0.063	0.251	GO:0120039	BP	26	plasma membrane bounded cell projection morphogenesis	6	TNFRSF12A,ARHGAP44,PAFAH1B1,RUFY3,NRXN3,RTN4R,XK,FSTL4,CYFIP2,NGEF,NEO1,RHOA,SYT1,NEDD4,SPTB,CAMK2A,CDC42,CRMP1,SEMA3A,RAP1GAP,DCX,MAP2,EPB41L3,SEMA5B,DNM1L,NRCAM,NEFH,RBFOX2,MCF2,NUMBL,RAB3A,SCN1B,WASL,LIMK1,KANK1,SH3GL2,PPP3CB,CNTNAP1,EFNB3,GAB1,CAPRIN2,CUX2,WASF1,UNC5A,RTN4,DOK1,EPHA4,STMN1,KLF7,SGK1,BCL11A,EGR2,PACSIN1,NRN1,VASP,FLRT3,LRFN3,OMG,BCL11B,MACF1,YWHAH,CHN1,FGF13,UNC13A,OLFM1,LLGL1…
1	TRUE	2.35e-15	3656	2479	625	0.252	0.171	GO:0065008	BP	26	regulation of biological quality	3	STPG1,CYP26B1,ICA1,PDK4,CREBBP,SOX8,ABCC8,TAC1,CX3CL1,CACNA1G,TNFRSF12A,BAIAP2L1,TBXA2R,ARHGAP44,ADIPOR2,PAFAH1B1,NOS2,CACNA2D2,SYN1,CD4,SYT7,PLAUR,RUFY3,WWTR1,SYT13,NCDN,NRXN3,GABRA1,NDUFS1,TNFRSF1B,RTN4R,SPATA7,ATP6V1H,XK,HEXB,LETMD1,SLC4A8,FSTL4,NNAT,KCNQ1,PTPRN,ATP9A,F7,RASGRF1,CSDA,SPAG4,DGAT2,SEZ6,HMG20B,DGKA,NGEF,SP100,NEO1,RHOA,SYT1,ATP2B3,TGFBR3,NEDD4,RAB27A,PFN2,PTPN3,SPTB,SMG6,POLB,CAM…
1	TRUE	3.27e-15	1431	2479	292	0.118	0.204	GO:0120036	BP	26	plasma membrane bounded cell projection organization	5	ITGA3,CX3CL1,TNFRSF12A,ARHGAP44,PAFAH1B1,RUFY3,WWTR1,NCDN,NRXN3,LRRC7,RTN4R,OFD1,XK,FSTL4,CYFIP2,RASGRF1,LTK,SEZ6,NGEF,NEO1,RHOA,SYT1,PPP2R5B,NEDD4,PFN2,SPTB,CAMK2A,CDC42,PRKACA,CRMP1,NDE1,SEMA3A,FRYL,KIFAP3,CAMSAP3,RAP1GAP,DCX,ACTN2,FGFR1,MAP2,VDAC3,MEF2C,EPB41L3,SEMA5B,KIF3C,SNX10,DNM1L,NRCAM,LAMB1,ITGA6,CRTAC1,STX1B,RANBP1,CECR2,TRIOBP,MICALL1,CBY1,NEFH,RBFOX2,ATP6V1D,LGMN,MAPRE1,MCF2,CDK16,ND…
1	TRUE	3.27e-15	1781	2479	347	0.14	0.195	GO:0051049	BP	26	regulation of transport	4	ICA1,ABCC8,CACNG3,TAC1,CX3CL1,CACNA1G,ADIPOR2,NOS2,RHBDF1,CACNA2D2,SYN1,CD4,SYT7,RUFY3,SYT13,NLRP2,TNFRSF1B,RAB27B,C12ORF4,NNAT,KCNQ1,RASGRF1,STYK1,CNN2,SNAP91,TBC1D1,CD84,SP100,CACNB1,RHOA,SYT1,REEP1,ERLEC1,KCNAB2,NEDD4,GNB5,RAB27A,PFN2,PTPN3,CAMK2A,CDC42,PRKACA,NSF,IL4R,ACTN2,FGFR1,MAP2,MEF2C,AACS,CADPS2,XPO1,P2RX5,OXCT1,DNM1L,MAVS,RPH3A,SLC9A1,EXOC1,NLRP1,JPH4,COMT,STX1B,NEFH,HMOX1,CACNA1I,CHG…
1	TRUE	3.46e-15	628	2479	157	0.063	0.25	GO:0048858	BP	26	cell projection morphogenesis	5	TNFRSF12A,ARHGAP44,PAFAH1B1,RUFY3,NRXN3,RTN4R,XK,FSTL4,CYFIP2,NGEF,NEO1,RHOA,SYT1,NEDD4,SPTB,CAMK2A,CDC42,CRMP1,SEMA3A,RAP1GAP,DCX,MAP2,EPB41L3,SEMA5B,DNM1L,NRCAM,NEFH,RBFOX2,MCF2,NUMBL,RAB3A,SCN1B,WASL,LIMK1,KANK1,SH3GL2,PPP3CB,CNTNAP1,EFNB3,GAB1,CAPRIN2,CUX2,WASF1,UNC5A,RTN4,DOK1,EPHA4,STMN1,KLF7,SGK1,BCL11A,EGR2,PACSIN1,NRN1,VASP,FLRT3,LRFN3,OMG,BCL11B,MACF1,YWHAH,CHN1,FGF13,UNC13A,OLFM1,LLGL1…
1	TRUE	5.55e-15	1462	2479	296	0.119	0.202	GO:0030030	BP	26	cell projection organization	4	ITGA3,CX3CL1,TNFRSF12A,ARHGAP44,PAFAH1B1,DNAH9,PRICKLE3,RUFY3,WWTR1,NCDN,NRXN3,LRRC7,RTN4R,OFD1,XK,FSTL4,CYFIP2,RASGRF1,LTK,SEZ6,NGEF,NEO1,RHOA,SYT1,PPP2R5B,NEDD4,PFN2,SPTB,CAMK2A,CDC42,PRKACA,CRMP1,NDE1,SEMA3A,FRYL,KIFAP3,CAMSAP3,RAP1GAP,DCX,ACTN2,FGFR1,MAP2,VDAC3,MEF2C,EPB41L3,SEMA5B,KIF3C,SNX10,DNM1L,NRCAM,LAMB1,ITGA6,CRTAC1,STX1B,RANBP1,CECR2,TRIOBP,MICALL1,CBY1,NEFH,RBFOX2,ATP6V1D,LGMN,MAPRE…
1	TRUE	5.55e-15	3482	2479	598	0.241	0.172	GO:0023051	BP	26	regulation of signaling	3	HECW1,CYP26B1,ICA1,CREBBP,ITGA3,ABCC8,CACNG3,TAC1,CX3CL1,TNFRSF12A,MAP3K9,BAIAP2L1,ARHGAP44,PAFAH1B1,NOS2,RHBDF1,CACNA2D2,SYN1,RHOBTB2,CD4,PTBP1,SYT7,PLAUR,BRCA1,WWTR1,NCDN,BIRC3,RAI14,RTN4R,MAPK9,FSTL4,NNAT,CYFIP2,F7,GDI2,CDK14,RASGRF1,CSDA,SEZ6,GNAI3,MAP2K4,PDE4A,NGEF,KIF26A,SP100,NEO1,RHOA,SYT1,ATP2B3,CBFB,PPP2R5B,TGFBR3,NEDD4,PFN2,PTPN3,CAMK2A,CDC42,ATP2B1,PRKACA,EPN2,NSF,NOTCH3,MGLL,NUAK1,SE…
1	TRUE	7.45e-15	833	2479	192	0.077	0.23	GO:0051960	BP	26	regulation of nervous system development	5	SOX8,ITGA3,ABCC8,CX3CL1,TNFRSF12A,ARHGAP44,PAFAH1B1,RUFY3,LRRC7,RTN4R,XK,FSTL4,LTK,SEZ6,HMG20B,SPEN,NGEF,RHOA,SYT1,PPP2R5B,NEDD4,TCF3,CRMP1,NOTCH3,SEMA3A,RAP1GAP,FGFR1,MAP2,MEF2C,DNM1L,CHRD,NRCAM,STX1B,RANBP1,SOX10,JAG1,MCF2,CBLN1,NDRG4,STMN2,NUMBL,TGFB1,SCN1B,LIMK1,KANK1,NCS1,ASIC2,EFNB3,PRPF19,CAPRIN2,CUX2,RTN4,EPHA4,PRRX1,MARK1,HDAC1,CNR1,TRIM32,FKBP1B,BCL11A,PTK2B,PREX1,PACSIN1,NKX2-2,FLRT3,O…
1	TRUE	1.01e-14	4965	2479	804	0.324	0.162	GO:0006810	BP	26	transport	4	STPG1,ICA1,ARF5,COPZ2,MPO,ABCC8,CACNG3,TAC1,CX3CL1,CACNA1G,ARHGAP44,ADIPOR2,PAFAH1B1,NOS2,RHBDF1,CACNA2D2,SYN1,CD4,SLC6A7,SYT7,PLAUR,GABRA3,RUFY3,SYT13,NRXN3,GABRA1,NLRP2,SLC45A4,TOMM34,TNFRSF1B,ANK1,NUP160,LRRC7,APBA2,RAB27B,ATP6V1H,XK,C12ORF4,HEXB,SLC4A8,FAM160A2,THOC3,NNAT,KCNQ1,PTPRN,ATP9A,CBLN4,CYFIP2,F7,GDI2,RASGRF1,STYK1,CNN2,GNAI3,SNAP91,TBC1D1,CD84,KIF26A,SP100,TRAM1,CACNB1,STOML1,PKM,RH…
1	TRUE	2.55e-14	133	2479	55	0.022	0.414	GO:0099003	BP	26	vesicle-mediated transport in synapse	6	SYN1,SYT7,SYT13,SYT1,RAB27A,PFN2,AP3M2,MAP2,CADPS2,DNM1L,RPH3A,SNAP23,STX1B,DNAJC5,SYP,SYTL4,AP3B2,SLC17A7,RAB3A,STX1A,DNM1,SH3GL2,LIN7A,DNAJC6,RIMS3,PACSIN1,NAPB,SYT5,UNC13A,SNAP25,SYT11,SYT4,TOR1A,STXBP1,PREPL,SNAPIN,SNAP47,SYT2,SYNJ1,CALM3,AP2M1,CADPS,CDK5,PRRT2,CPLX1,ATP2A2,SCRIB,BTBD9,SEPT5,PARK2,BLOC1S5,DNM3,CALM1,SYT3,VAMP2
1	TRUE	4.18e-14	607	2479	150	0.061	0.247	GO:0045664	BP	26	regulation of neuron differentiation	7	SOX8,ITGA3,CX3CL1,TNFRSF12A,ARHGAP44,PAFAH1B1,RUFY3,LRRC7,RTN4R,XK,FSTL4,LTK,SEZ6,HMG20B,NGEF,RHOA,SYT1,PPP2R5B,NEDD4,TCF3,CRMP1,NOTCH3,SEMA3A,RAP1GAP,FGFR1,MAP2,MEF2C,DNM1L,NRCAM,STX1B,RANBP1,JAG1,MCF2,NDRG4,STMN2,SCN1B,LIMK1,KANK1,NCS1,EFNB3,PRPF19,CAPRIN2,CUX2,RTN4,EPHA4,PRRX1,MARK1,CNR1,TRIM32,FKBP1B,BCL11A,PTK2B,PREX1,PACSIN1,NKX2-2,OMG,BCL11B,MACF1,YWHAH,RNF112,CHN1,FGF13,RTN4IP1,UNC13A,OLF…
1	TRUE	4.62e-14	647	2479	157	0.063	0.243	GO:0032990	BP	26	cell part morphogenesis	5	TNFRSF12A,ARHGAP44,PAFAH1B1,RUFY3,NRXN3,RTN4R,XK,FSTL4,CYFIP2,NGEF,NEO1,RHOA,SYT1,NEDD4,SPTB,CAMK2A,CDC42,CRMP1,SEMA3A,RAP1GAP,DCX,MAP2,EPB41L3,SEMA5B,DNM1L,NRCAM,NEFH,RBFOX2,MCF2,NUMBL,RAB3A,SCN1B,WASL,LIMK1,KANK1,SH3GL2,PPP3CB,CNTNAP1,EFNB3,GAB1,CAPRIN2,CUX2,WASF1,UNC5A,RTN4,DOK1,EPHA4,STMN1,KLF7,SGK1,BCL11A,EGR2,PACSIN1,NRN1,VASP,FLRT3,LRFN3,OMG,BCL11B,MACF1,YWHAH,CHN1,FGF13,UNC13A,OLFM1,LLGL1…
1	TRUE	6.61e-14	6513	2479	1008	0.407	0.155	GO:0023052	BP	26	signaling	2	HECW1,CYP26B1,ICA1,CAMKK1,PDK4,CREBBP,SOX8,ITGA3,ABCC8,CACNG3,TAC1,CX3CL1,CACNA1G,TNFRSF12A,MAP3K9,BAIAP2L1,GGCT,TBXA2R,ARHGAP44,ADIPOR2,PAFAH1B1,NOS2,RHBDF1,CACNA2D2,SYN1,CAMK1G,SYPL1,RHOBTB2,CD4,HIVEP2,PTBP1,SYT7,PLAUR,GABRA3,BRCA1,MBTPS2,WWTR1,SYT13,NCDN,NRXN3,GABRA1,BIRC3,DEPDC1,TNFRSF1B,ANK1,LRRC7,APBA2,RAI14,RTN4R,INPP4A,ATP6V1H,MAPK9,FSTL4,NNAT,KCNQ1,OPN3,PTPRN,CYFIP2,F7,GDI2,CDK14,RASGRF1…
1	TRUE	7.8e-14	128	2479	53	0.021	0.414	GO:0099504	BP	26	synaptic vesicle cycle	5	SYN1,SYT7,SYT13,SYT1,PFN2,CADPS2,DNM1L,RPH3A,SLC17A6,SNAP23,STX1B,DNAJC5,SLC32A1,SYP,SYTL4,SLC17A7,RAB3A,STX1A,DNM1,SH3GL2,DNAJC6,RIMS3,PACSIN1,NAPB,SYT5,UNC13A,SNAP25,SYT11,SYT4,TOR1A,STXBP1,PREPL,SNAPIN,SNAP47,SYT2,SYNJ1,CALM3,BRSK1,AP2M1,CADPS,CDK5,PRRT2,CPLX1,ATP2A2,BRSK2,NRXN1,SCRIB,BTBD9,SEPT5,DNM3,CALM1,SYT3,VAMP2
1	TRUE	8.44e-14	551	2479	139	0.056	0.252	GO:0048667	BP	26	cell morphogenesis involved in neuron differentiation	7	TNFRSF12A,ARHGAP44,PAFAH1B1,RUFY3,NRXN3,RTN4R,XK,FSTL4,NGEF,NEO1,RHOA,NEDD4,SPTB,CAMK2A,CDC42,CRMP1,SEMA3A,RAP1GAP,DCX,MAP2,MEF2C,SEMA5B,DNM1L,NRCAM,TRIOBP,NEFH,RBFOX2,MCF2,NUMBL,RAB3A,SCN1B,WASL,LIMK1,PPP3CB,EFNB3,GAB1,CAPRIN2,CUX2,UNC5A,RTN4,DOK1,EPHA4,STMN1,KLF7,EGR2,VASP,FLRT3,LRFN3,OMG,BCL11B,MACF1,YWHAH,CHN1,FGF13,OLFM1,LLGL1,DLG4,ATP8A2,DCLK1,CHL1,SEMA4F,TBR1,FAM129B,STXBP1,ZNF365,PPP3CA,M…
1	TRUE	8.61e-14	3447	2479	586	0.236	0.17	GO:0010646	BP	26	regulation of cell communication	4	HECW1,CYP26B1,ICA1,CREBBP,ITGA3,ABCC8,CACNG3,TAC1,CX3CL1,TNFRSF12A,MAP3K9,BAIAP2L1,ARHGAP44,PAFAH1B1,NOS2,RHBDF1,CACNA2D2,SYN1,RHOBTB2,CD4,PTBP1,SYT7,PLAUR,BRCA1,WWTR1,NCDN,BIRC3,RAI14,RTN4R,MAPK9,FSTL4,NNAT,CYFIP2,F7,GDI2,CDK14,RASGRF1,CSDA,SEZ6,GNAI3,MAP2K4,PDE4A,NGEF,KIF26A,SP100,NEO1,RHOA,SYT1,CBFB,PPP2R5B,TGFBR3,NEDD4,PFN2,PTPN3,CAMK2A,CDC42,PRKACA,EPN2,NOTCH3,MGLL,NUAK1,SEMA3A,TRAF4,RAP1GAP…
1	TRUE	9.69e-14	109	2479	48	0.019	0.44	GO:0017156	BP	26	calcium ion regulated exocytosis	6	CACNA1G,SYN1,SYT7,SYT13,SYT1,PFN2,CADPS2,DNM1L,RPH3A,SNAP23,STX1B,CACNA1I,DNAJC5,SYTL4,RAB3A,STX1A,PPP3CB,GNAI2,RIMS3,NAPB,SYT5,UNC13A,SNAP25,SYT11,SYT4,STXBP1,PREPL,SNAPIN,SNAP47,SYT2,NOTCH1,KCNB1,SYNJ1,CALM3,CADPS,CDK5,TRPV6,PRRT2,CPLX1,CDK5R2,ATP2A2,SCRIB,SEPT5,CHP1,CALM1,SCAMP5,SYT3,VAMP2
1	TRUE	1.03e-13	6554	2479	1012	0.408	0.154	GO:0007154	BP	26	cell communication	3	HECW1,CYP26B1,ICA1,CAMKK1,PDK4,CREBBP,SOX8,ITGA3,ABCC8,CACNG3,TAC1,CX3CL1,CACNA1G,TNFRSF12A,MAP3K9,BAIAP2L1,GGCT,TBXA2R,ARHGAP44,ADIPOR2,PAFAH1B1,NOS2,RHBDF1,CACNA2D2,SYN1,CAMK1G,SYPL1,RHOBTB2,CD4,HIVEP2,PTBP1,SYT7,PLAUR,GABRA3,BRCA1,MBTPS2,WWTR1,SYT13,NCDN,NRXN3,GABRA1,BIRC3,DEPDC1,TNFRSF1B,ANK1,LRRC7,APBA2,RAI14,RTN4R,INPP4A,ATP6V1H,MAPK9,FSTL4,NNAT,KCNQ1,OPN3,PTPRN,CYFIP2,F7,GDI2,CDK14,RASGRF1…
1	TRUE	1.08e-13	121	2479	51	0.021	0.421	GO:0097479	BP	26	synaptic vesicle localization	6	SYN1,SYT7,SYT13,SYT1,RAB27A,PFN2,AP3M2,MAP2,CADPS2,DNM1L,RPH3A,SNAP23,STX1B,DNAJC5,SYTL4,AP3B2,RAB3A,STX1A,DNM1,LIN7A,RIMS3,NAPB,SYT5,UNC13A,SNAP25,SYT11,SYT4,TOR1A,STXBP1,PREPL,SNAPIN,SNAP47,SYT2,SYNJ1,CALM3,BRSK1,CADPS,CDK5,PRRT2,CPLX1,ATP2A2,BRSK2,NRXN1,SCRIB,SEPT5,PARK2,BLOC1S5,DNM3,CALM1,SYT3,VAMP2
1	TRUE	1.31e-13	5083	2479	813	0.328	0.16	GO:0051234	BP	26	establishment of localization	3	STPG1,ICA1,ARF5,COPZ2,MPO,ABCC8,CACNG3,TAC1,CX3CL1,CACNA1G,ARHGAP44,ADIPOR2,PAFAH1B1,NOS2,RHBDF1,CACNA2D2,SYN1,CD4,SLC6A7,SYT7,PLAUR,GABRA3,RUFY3,SYT13,NRXN3,GABRA1,NLRP2,SLC45A4,TOMM34,TNFRSF1B,ANK1,NUP160,LRRC7,APBA2,RAB27B,ATP6V1H,XK,C12ORF4,HEXB,SLC4A8,FAM160A2,THOC3,NNAT,KCNQ1,PTPRN,ATP9A,CBLN4,CYFIP2,F7,GDI2,RASGRF1,STYK1,CNN2,GNAI3,SNAP91,TBC1D1,CD84,KIF26A,SP100,TRAM1,CACNB1,STOML1,PKM,RH…
1	TRUE	1.33e-13	747	2479	173	0.07	0.232	GO:0050767	BP	26	regulation of neurogenesis	6	SOX8,ITGA3,ABCC8,CX3CL1,TNFRSF12A,ARHGAP44,PAFAH1B1,RUFY3,LRRC7,RTN4R,XK,FSTL4,LTK,SEZ6,HMG20B,SPEN,NGEF,RHOA,SYT1,PPP2R5B,NEDD4,TCF3,CRMP1,NOTCH3,SEMA3A,RAP1GAP,FGFR1,MAP2,MEF2C,DNM1L,NRCAM,STX1B,RANBP1,SOX10,JAG1,MCF2,NDRG4,STMN2,NUMBL,TGFB1,SCN1B,LIMK1,KANK1,NCS1,EFNB3,PRPF19,CAPRIN2,CUX2,RTN4,EPHA4,PRRX1,MARK1,HDAC1,CNR1,TRIM32,FKBP1B,BCL11A,PTK2B,PREX1,PACSIN1,NKX2-2,OMG,BCL11B,MACF1,YWHAH,R…
1	TRUE	1.88e-13	1115	2479	234	0.094	0.21	GO:0034220	BP	26	ion transmembrane transport	6	ABCC8,CACNG3,CX3CL1,CACNA1G,CACNA2D2,SLC6A7,GABRA3,GABRA1,ATP6V1H,SLC4A8,KCNQ1,RASGRF1,CACNB1,ATP2B3,KCNAB2,NEDD4,GNB5,PTPN3,ATP2B1,PRKACA,TMEM38A,CLCN4,SLC25A3,ACTN2,VDAC3,MEF2C,PTPRC,DLG3,P2RX5,SLC9A1,SLC17A6,JPH4,SLC7A8,P2RX6,SLC7A4,CACNA1I,SLC25A17,ATP6V1D,SLC8A3,SLC32A1,ATP11C,CACNA1F,PLP2,MAGT1,GABRE,NALCN,PIEZO1,AQP8,NIPAL2,NCALD,TUSC3,SLC17A7,SLC1A6,AKT2,TGFB1,ATP1A3,ATP4A,SCN1B,PMPCB,CAV…
1	TRUE	2.11e-13	111	2479	48	0.019	0.432	GO:0097480	BP	26	establishment of synaptic vesicle localization	6	SYN1,SYT7,SYT13,SYT1,RAB27A,PFN2,AP3M2,MAP2,CADPS2,DNM1L,RPH3A,SNAP23,STX1B,DNAJC5,SYTL4,AP3B2,RAB3A,STX1A,DNM1,LIN7A,RIMS3,NAPB,SYT5,UNC13A,SNAP25,SYT11,SYT4,TOR1A,STXBP1,PREPL,SNAPIN,SNAP47,SYT2,SYNJ1,CALM3,CADPS,CDK5,PRRT2,CPLX1,ATP2A2,SCRIB,SEPT5,PARK2,BLOC1S5,DNM3,CALM1,SYT3,VAMP2
1	TRUE	2.11e-13	111	2479	48	0.019	0.432	GO:0048489	BP	26	synaptic vesicle transport	5	SYN1,SYT7,SYT13,SYT1,RAB27A,PFN2,AP3M2,MAP2,CADPS2,DNM1L,RPH3A,SNAP23,STX1B,DNAJC5,SYTL4,AP3B2,RAB3A,STX1A,DNM1,LIN7A,RIMS3,NAPB,SYT5,UNC13A,SNAP25,SYT11,SYT4,TOR1A,STXBP1,PREPL,SNAPIN,SNAP47,SYT2,SYNJ1,CALM3,CADPS,CDK5,PRRT2,CPLX1,ATP2A2,SCRIB,SEPT5,PARK2,BLOC1S5,DNM3,CALM1,SYT3,VAMP2
1	TRUE	3.72e-13	307	2479	91	0.037	0.296	GO:0050808	BP	26	synapse organization	4	ITGA3,ARHGAP44,PAFAH1B1,CACNA2D2,SYN1,NRXN3,SEZ6,NGEF,CACNB1,RHOA,CDC42,SNCB,MEF2C,DNM1L,NRCAM,SEZ6L,LGMN,DRP2,CBLN1,RAB3A,WASL,ASIC2,GLRB,CAPRIN2,CUX2,CHD4,CDH9,TANC1,EPHA4,CRIPT,FLRT3,PIN1,UNC13A,C1QL1,LRRC4B,DLG4,CAMK1,ZNF365,CLSTN3,AFG3L2,CBLN2,SNAPIN,SYBU,HOMER1,RAB39B,NPTN,NRG1,CLSTN2,KALRN,CHRNB2,SHANK2,NFIA,NTNG1,LRRTM1,BSN,CDK5,SLITRK5,CACNB2,LRTM2,CACNB3,FNTA,GRM5,UBE2V2,FRMPD4,NEUROD2,…
1	TRUE	5.11e-13	454	2479	119	0.048	0.262	GO:0010975	BP	26	regulation of neuron projection development	8	ITGA3,CX3CL1,TNFRSF12A,ARHGAP44,PAFAH1B1,RUFY3,LRRC7,RTN4R,XK,FSTL4,LTK,SEZ6,NGEF,RHOA,SYT1,PPP2R5B,NEDD4,CRMP1,SEMA3A,FGFR1,MAP2,MEF2C,DNM1L,NRCAM,STX1B,RANBP1,MCF2,NDRG4,STMN2,SCN1B,LIMK1,KANK1,NCS1,EFNB3,CAPRIN2,CUX2,RTN4,EPHA4,PRRX1,MARK1,CNR1,FKBP1B,BCL11A,PTK2B,PREX1,PACSIN1,OMG,MACF1,YWHAH,CHN1,FGF13,RTN4IP1,UNC13A,OLFM1,RAP1GAP2,SERPINF1,DLG4,SNAP25,SYT4,ATP8A2,CAMK1,SEMA4F,TBR1,ZNF365,PP…
1	TRUE	5.59e-13	6120	2479	949	0.383	0.155	GO:0016043	BP	26	cellular component organization	3	STPG1,CYP26B1,NDUFAB1,CDC27,CIAPIN1,CREBBP,MPO,ITGA3,ABCC8,TAC1,CX3CL1,TNFRSF12A,BAIAP2L1,GGCT,ARHGAP44,ADIPOR2,PAFAH1B1,NOS2,DNAH9,CACNA2D2,SYN1,PAX7,CD4,MBTD1,TTC19,SYT7,PLAUR,BRCA1,PRICKLE3,RUFY3,WWTR1,SYT13,NCDN,NRXN3,NDUFS1,ALAS1,BIRC3,TOMM34,TNFRSF1B,ANK1,TFB1M,LRRC7,MYOM2,TUBG2,RTN4R,CNTLN,OFD1,XK,HEXB,LAMC3,MAPK9,FAM160A2,FSTL4,MRTO4,PTPRN,ATP9A,CYFIP2,RASGRF1,SPAG4,MRPS35,LTK,SEZ6,CNN2,H…
1	TRUE	6.99e-13	685	2479	160	0.065	0.234	GO:0000904	BP	26	cell morphogenesis involved in differentiation	6	TNFRSF12A,ARHGAP44,PAFAH1B1,RUFY3,NRXN3,RTN4R,XK,LAMC3,FSTL4,NGEF,NEO1,RHOA,NEDD4,SPTB,CAMK2A,CDC42,CRMP1,SEMA3A,RAP1GAP,DCX,MAP2,MEF2C,SEMA5B,DNM1L,NRCAM,LAMB1,TRIOBP,NEFH,RBFOX2,VSIG1,MCF2,OLFM4,NUMBL,RAB3A,SCN1B,WASL,LIMK1,KANK1,PPP3CB,EFNB3,GAB1,CAPRIN2,CUX2,BVES,UNC5A,RTN4,DOK1,EPHA4,GBP1,STMN1,KLF7,EGR2,PREX1,VASP,FLRT3,TBC1D20,LRFN3,OMG,BCL11B,MACF1,YWHAH,CHN1,FGF13,OLFM1,LLGL1,DLG4,RAB25,…
1	TRUE	8.29e-13	286	2479	86	0.035	0.301	GO:0050890	BP	26	cognition	1	ITGA3,ABCC8,TAC1,PAFAH1B1,NRXN3,RASGRF1,DGCR2,VDAC3,MEF2C,JPH4,COMT,LGMN,SLC8A3,MAGT1,NDRG4,CALB1,TUSC3,SLC17A7,GPI,DNAH11,PPP3CB,CUX2,HMGCR,TANC1,SLC8A2,CNR1,SGK1,EGR2,PDE1B,SLC12A5,FGF13,C1QL1,SERPINF1,DLG4,SNAP25,SYT4,CHL1,TBR1,ATAD1,DOPEY2,PLK2,CRH,EIF4EBP2,CAMK4,JAKMIP1,NRGN,GRIA1,AFF2,NPTN,SYNJ1,KALRN,BRSK1,CHRNB2,SHANK2,NIPBL,ADCY1,CDK5,NETO1,MAP1A,FEN1,CHRM1,GRM5,RGS14,KCNAB1,DRD5,CHD7,NE…
1	TRUE	8.98e-13	135	2479	53	0.021	0.393	GO:0099643	BP	26	signal release from synapse	5	SYN1,SYT7,SYT13,NRXN3,SYT1,PFN2,CAMK2A,MEF2C,CADPS2,DNM1L,RPH3A,SNAP23,STX1B,DNAJC5,SLC32A1,SYTL4,RAB3A,STX1A,LIN7A,KMO,RIMS3,GRM4,NAPB,PNKD,SYT5,UNC13A,SNAP25,SYT11,SYT4,STXBP1,PREPL,SNAPIN,SNAP47,SYT2,CACNA1B,SYN2,SYNJ1,CALM3,BRSK1,CADPS,CDK5,PRRT2,CPLX1,SNCG,ATP2A2,MCTP1,NRXN1,SCRIB,SEPT5,PARK2,CALM1,SYT3,VAMP2
1	TRUE	8.98e-13	135	2479	53	0.021	0.393	GO:0007269	BP	26	neurotransmitter secretion	6	SYN1,SYT7,SYT13,NRXN3,SYT1,PFN2,CAMK2A,MEF2C,CADPS2,DNM1L,RPH3A,SNAP23,STX1B,DNAJC5,SLC32A1,SYTL4,RAB3A,STX1A,LIN7A,KMO,RIMS3,GRM4,NAPB,PNKD,SYT5,UNC13A,SNAP25,SYT11,SYT4,STXBP1,PREPL,SNAPIN,SNAP47,SYT2,CACNA1B,SYN2,SYNJ1,CALM3,BRSK1,CADPS,CDK5,PRRT2,CPLX1,SNCG,ATP2A2,MCTP1,NRXN1,SCRIB,SEPT5,PARK2,CALM1,SYT3,VAMP2
1	TRUE	1.49e-12	588	2479	142	0.057	0.241	GO:0007610	BP	26	behavior	2	ITGA3,ABCC8,TAC1,PAFAH1B1,ADAM22,NRXN3,APBA2,HEXB,RASGRF1,SEZ6,VDAC3,MEF2C,MYO15A,JPH4,COMT,SEZ6L,RASD2,LGMN,SLC8A3,NDRG4,CALB1,SLC17A7,GPI,DNAH11,DNM1,PPP3CB,EFNB3,NMU,GLRB,CUX2,HMGCR,GABRG2,ARRDC3,FGF12,TANC1,GLS,EPHA4,LEPR,SLC8A2,CNR1,SGK1,OPN4,EGR2,PDE1B,SLC12A5,OPRL1,MKKS,MCHR1,GAD1,FGF13,C1QL1,NPHP4,SERPINF1,DLG4,SNAP25,SYT4,ATP8A2,UNC79,CHL1,MRAP2,AHI1,TBR1,ATAD1,C12ORF10,ZFHX3,ADCYAP1,TP5…
1	TRUE	2.02e-12	4760	2479	761	0.307	0.16	GO:0048731	BP	26	system development	4	CYP26B1,CIAPIN1,CREBBP,SOX8,ITGA3,ABCC8,CX3CL1,TNFRSF12A,DLX6,TBXA2R,ARHGAP44,ADIPOR2,PAFAH1B1,SYN1,ADAM22,PAX7,CD4,MBTD1,BRCA1,RUFY3,WWTR1,NCDN,RUNX3,NRXN3,TNFRSF1B,SARS,LRRC7,APBA2,MYOM2,RTN4R,XK,HEXB,LAMC3,MAPK9,FSTL4,FOXN3,NNAT,KCNQ1,PTPRN,CYFIP2,F7,RASGRF1,CSDA,DGAT2,LTK,SEZ6,CNN2,HMG20B,GNAI3,SPEN,MAP2K4,NGEF,KIF26A,SP100,KLF6,NEO1,PKM,RHOA,SYT1,CBFB,PPP2R5B,NUP133,KCNAB2,TGFBR3,NEDD4,PTPN3…
1	TRUE	2.63e-12	6297	2479	968	0.39	0.154	GO:0071840	BP	26	cellular component organization or biogenesis	2	STPG1,CYP26B1,NDUFAB1,CDC27,CIAPIN1,CREBBP,MPO,ITGA3,ABCC8,TAC1,CX3CL1,TNFRSF12A,BAIAP2L1,GGCT,ARHGAP44,ADIPOR2,PAFAH1B1,NOS2,DNAH9,CACNA2D2,SYN1,PAX7,CD4,MBTD1,UTP18,TTC19,SYT7,PLAUR,BRCA1,PRICKLE3,RUFY3,WWTR1,SYT13,NCDN,NRXN3,NDUFS1,ALAS1,BIRC3,TOMM34,TNFRSF1B,ANK1,TFB1M,LRRC7,MYOM2,TUBG2,RPL26L1,RTN4R,CNTLN,OFD1,XK,HEXB,LAMC3,MAPK9,FAM160A2,FSTL4,MRTO4,PTPRN,ATP9A,CYFIP2,RASGRF1,TARBP1,SPAG4,M…
1	TRUE	3.11e-12	1609	2479	307	0.124	0.191	GO:0006811	BP	26	ion transport	5	ABCC8,CACNG3,CX3CL1,CACNA1G,NOS2,CACNA2D2,CD4,SLC6A7,SYT7,GABRA3,GABRA1,ATP6V1H,XK,SLC4A8,KCNQ1,ATP9A,RASGRF1,CD84,CACNB1,RHOA,SYT1,ATP2B3,KCNAB2,NEDD4,GNB5,PTPN3,CAMK2A,ATP2B1,PRKACA,TMEM38A,PANX2,CLCN4,NSF,SLC25A3,ACTN2,FGFR1,VDAC3,MEF2C,PTPRC,DLG3,P2RX5,FTL,SLC9A1,PITPNM3,SLC17A6,JPH4,SLC7A8,SNAP23,P2RX6,SLC7A4,CACNA1I,SLC25A17,ATP6V1D,SLC8A3,SLCO4A1,SLC32A1,ATP11C,CACNA1F,PLP2,MAGT1,GABRE,MAG…
1	TRUE	3.94e-12	249	2479	77	0.031	0.309	GO:0007611	BP	26	learning or memory	2	ITGA3,ABCC8,TAC1,PAFAH1B1,NRXN3,RASGRF1,VDAC3,MEF2C,JPH4,COMT,LGMN,SLC8A3,NDRG4,CALB1,SLC17A7,GPI,DNAH11,PPP3CB,CUX2,HMGCR,TANC1,SLC8A2,CNR1,SGK1,EGR2,PDE1B,SLC12A5,FGF13,C1QL1,SERPINF1,DLG4,SNAP25,SYT4,TBR1,ATAD1,PLK2,CRH,EIF4EBP2,CAMK4,NRGN,GRIA1,AFF2,NPTN,SYNJ1,KALRN,BRSK1,CHRNB2,SHANK2,ADCY1,CDK5,NETO1,MAP1A,FEN1,GRM5,RGS14,KCNAB1,DRD5,NEUROD2,CEBPB,CNTNAP2,NPAS4,CHRNA7,FOSL1,GRIN1,NRXN1,KCNK…
1	TRUE	4.85e-12	414	2479	109	0.044	0.263	GO:0042391	BP	26	regulation of membrane potential	4	TAC1,CACNA1G,GABRA1,NDUFS1,KCNQ1,SEZ6,NEDD4,PTPN3,ACTN2,MEF2C,P2RX5,SLC9A1,NRCAM,STX1B,P2RX6,CACNA1I,SLC8A3,CACNA1F,NALCN,CBLN1,PIEZO1,SLC17A7,SLC1A6,AKT2,ATP1A3,SCN1B,CAV1,STX1A,ASIC2,CNTNAP1,GLRB,CUX2,KCNA1,SLC26A8,BVES,SLC29A1,FGF12,TUSC2,RIMS3,RGS4,CNR1,FKBP1B,KCNIP2,GOT1,GRIA2,PTK2B,GRIA3,YWHAH,FGF13,ATPIF1,DLG4,SLC26A10,KCNH3,KCNK1,SCN2A,PPA2,PPP3CA,ADCYAP1,ATP1B1,CNIH3,SCN1A,ARL6IP5,ANK2,C…
1	TRUE	6.19e-12	1120	2479	229	0.092	0.204	GO:0006812	BP	26	cation transport	6	ABCC8,CACNG3,CX3CL1,CACNA1G,CACNA2D2,CD4,SLC6A7,SYT7,ATP6V1H,SLC4A8,KCNQ1,RASGRF1,CD84,CACNB1,RHOA,SYT1,ATP2B3,KCNAB2,NEDD4,GNB5,PTPN3,CAMK2A,ATP2B1,PRKACA,TMEM38A,PANX2,NSF,SLC25A3,ACTN2,MEF2C,PTPRC,P2RX5,FTL,SLC9A1,SLC17A6,JPH4,SLC7A8,SNAP23,P2RX6,CACNA1I,SLC25A17,ATP6V1D,SLC8A3,SLC32A1,CACNA1F,MAGT1,MAGED2,NALCN,NDFIP2,PIEZO1,NIPAL2,TUSC3,SLC17A7,TGFB1,ATP1A3,ATP4A,SCN1B,PMPCB,CAV1,TFR2,TSPAN1…
1	TRUE	6.33e-12	167	2479	59	0.024	0.353	GO:0048167	BP	26	regulation of synaptic plasticity	6	CX3CL1,SYT7,NCDN,RASGRF1,CAMK2A,MEF2C,JPH4,SYNGR1,LGMN,SLC8A3,SYP,CBLN1,CALB1,RAB3A,PPP3CB,EPHA4,SLC8A2,PTK2B,EGR2,YWHAH,VGF,UNC13A,DLG4,SNAP25,SYT4,STXBP1,SNAP47,CNTN4,PLK2,STAR,CRH,EIF4EBP2,NRGN,GRIA1,NPTN,KCNB1,KALRN,BRSK1,SHANK2,LRRTM1,SYNPR,GRIK2,CDK5,NETO1,MAP1A,PRRT2,NSG1,GRM5,RGS14,DRD5,YWHAG,NEUROD2,NPAS4,CHRNA7,MCTP1,GRIN1,GRIN2A,AGER,VAMP2
1	TRUE	6.43e-12	81	2479	38	0.015	0.469	GO:0016079	BP	26	synaptic vesicle exocytosis	7	SYN1,SYT7,SYT13,SYT1,PFN2,CADPS2,DNM1L,RPH3A,SNAP23,STX1B,DNAJC5,SYTL4,RAB3A,STX1A,RIMS3,NAPB,SYT5,UNC13A,SNAP25,SYT11,SYT4,STXBP1,PREPL,SNAPIN,SNAP47,SYT2,SYNJ1,CALM3,CADPS,CDK5,PRRT2,CPLX1,ATP2A2,SCRIB,SEPT5,CALM1,SYT3,VAMP2
1	TRUE	9.21e-12	5321	2479	833	0.336	0.157	GO:0007275	BP	26	multicellular organism development	4	CYP26B1,CIAPIN1,CREBBP,SOX8,ITGA3,ABCC8,CX3CL1,TNFRSF12A,DLX6,TBXA2R,ARHGAP44,ADIPOR2,PAFAH1B1,SYN1,ADAM22,PAX7,CD4,HIVEP2,MBTD1,BRCA1,PRICKLE3,RUFY3,WWTR1,NCDN,RUNX3,NRXN3,TNFRSF1B,SARS,LRRC7,APBA2,MYOM2,RTN4R,OFD1,XK,HEXB,LAMC3,MAPK9,FSTL4,FOXN3,NNAT,KCNQ1,PTPRN,CYFIP2,F7,RASGRF1,CSDA,DGAT2,LTK,SEZ6,CNN2,HMG20B,GNAI3,SPEN,MAP2K4,NGEF,KIF26A,SP100,KLF6,NEO1,PKM,RHOA,SYT1,CBFB,PPP2R5B,NUP133,KCNA…
1	TRUE	9.21e-12	2672	2479	463	0.187	0.173	GO:0032879	BP	26	regulation of localization	3	ICA1,ITGA3,ABCC8,CACNG3,TAC1,CX3CL1,CACNA1G,TBXA2R,ADIPOR2,NOS2,RHBDF1,CACNA2D2,SYN1,CD4,SYT7,RUFY3,SYT13,NLRP2,TNFRSF1B,RAB27B,C12ORF4,NNAT,KCNQ1,F7,RASGRF1,STYK1,CNN2,SNAP91,TBC1D1,PPP2R5A,CD84,SP100,CACNB1,RHOA,SYT1,REEP1,ERLEC1,KCNAB2,TGFBR3,NEDD4,GNB5,RAB27A,PFN2,PTPN3,CAMK2A,CDC42,PRKACA,NSF,SEMA3A,CAMSAP3,IL4R,ACTN2,FGFR1,MAP2,MEF2C,PTPRC,AACS,CADPS2,XPO1,P2RX5,OXCT1,B4GALT1,DNM1L,MAVS,RPH…
1	TRUE	1.07e-11	479	2479	120	0.048	0.251	GO:0061564	BP	26	axon development	7	TNFRSF12A,PAFAH1B1,RUFY3,NRXN3,RTN4R,XK,FSTL4,NEO1,RHOA,SPTB,CRMP1,SEMA3A,RAP1GAP,DCX,MAP2,SEMA5B,NRCAM,CRTAC1,NEFH,MCF2,NEFM,NUMBL,RAB3A,SCN1B,LIMK1,PPP3CB,EFNB3,GAB1,UNC5A,RTN4,DOK1,EPHA4,STMN1,KLF7,CNR1,TRIM32,FKBP1B,EGR2,VASP,FLRT3,LRFN3,OMG,BCL11B,MACF1,CHN1,FGF13,OLFM1,LLGL1,ATP8A2,DCLK1,CHL1,SEMA4F,TBR1,FAM129B,STXBP1,MAPK8IP3,AFG3L2,RNF165,SMAD4,GRB7,CRABP2,CERS2,EFNA3,CNTN4,SLIT2,EPHA5,D…
1	TRUE	1.33e-11	876	2479	188	0.076	0.215	GO:0060284	BP	26	regulation of cell development	5	SOX8,ITGA3,ABCC8,CX3CL1,TNFRSF12A,ARHGAP44,PAFAH1B1,RUFY3,LRRC7,RTN4R,XK,FSTL4,LTK,SEZ6,HMG20B,SPEN,NGEF,RHOA,SYT1,PPP2R5B,NEDD4,CDC42,TCF3,CRMP1,NOTCH3,SEMA3A,RAP1GAP,FGFR1,MAP2,MEF2C,DNM1L,NRCAM,STX1B,RANBP1,TRIOBP,SOX10,JAG1,MCF2,OLFM4,NDRG4,IKBKB,STMN2,NUMBL,TGFB1,SCN1B,LIMK1,KANK1,NCS1,EFNB3,PRPF19,CAPRIN2,CUX2,RTN4,EPHA4,PRRX1,MARK1,HDAC1,RGS4,GBP1,CNR1,TRIM32,GPR68,FKBP1B,BCL11A,PTK2B,PREX…
1	TRUE	1.84e-11	879	2479	188	0.076	0.214	GO:0030001	BP	26	metal ion transport	7	ABCC8,CACNG3,CX3CL1,CACNA1G,CACNA2D2,CD4,ATP6V1H,SLC4A8,KCNQ1,CD84,CACNB1,RHOA,ATP2B3,KCNAB2,NEDD4,GNB5,PTPN3,CAMK2A,ATP2B1,PRKACA,TMEM38A,NSF,ACTN2,PTPRC,P2RX5,FTL,SLC9A1,SLC17A6,JPH4,CACNA1I,ATP6V1D,SLC8A3,CACNA1F,MAGT1,MAGED2,NALCN,NDFIP2,NIPAL2,TUSC3,SLC17A7,TGFB1,ATP1A3,ATP4A,SCN1B,PMPCB,CAV1,TFR2,TSPAN13,NCS1,KCNT1,PKD2L1,MICU1,ASIC2,KCNA1,SLC12A7,ATP6V0E1,FGF12,GNAI2,ATP6V1A,SLC30A3,KCNQ4,…
1	TRUE	2.26e-11	942	2479	198	0.08	0.21	GO:0007417	BP	26	central nervous system development	5	SOX8,PAFAH1B1,ADAM22,PAX7,RTN4R,LAMC3,NNAT,SEZ6,GNAI3,RHOA,SYT1,CDC42,ATP2B1,NDE1,XRCC1,NOTCH3,SEMA3A,ACTL6B,DCX,FGFR1,MAP2,OXCT1,CHRD,AARS,NRCAM,LAMB1,CRTAC1,H2AFY2,SEZ6L,SOX10,RBFOX2,SLC8A3,SLC32A1,DRP2,FGF9,CBLN1,NDRG4,AXIN1,SALL1,RPGRIP1L,CSK,HERC1,STK3,SLC17A7,NUMBL,TGFB1,SCN1B,WNT2,SH3GL2,ASIC2,CNTNAP1,GABRA4,PRPF19,SOX6,KCNA1,ATN1,HMGCS1,NME5,ARL6,ADAM23,RTN4,EPHA4,CHD5,ATP5F1,HDAC1,RGS4,I…
1	TRUE	2.26e-11	440	2479	112	0.045	0.255	GO:0007409	BP	26	axonogenesis	8	TNFRSF12A,PAFAH1B1,RUFY3,NRXN3,RTN4R,XK,FSTL4,NEO1,RHOA,SPTB,CRMP1,SEMA3A,RAP1GAP,DCX,MAP2,SEMA5B,NRCAM,NEFH,MCF2,NUMBL,RAB3A,SCN1B,LIMK1,PPP3CB,EFNB3,GAB1,UNC5A,RTN4,DOK1,EPHA4,STMN1,KLF7,EGR2,VASP,FLRT3,LRFN3,OMG,BCL11B,MACF1,CHN1,FGF13,OLFM1,LLGL1,ATP8A2,DCLK1,CHL1,SEMA4F,TBR1,FAM129B,STXBP1,MAPK8IP3,AFG3L2,RNF165,SMAD4,GRB7,CRABP2,EFNA3,CNTN4,SLIT2,EPHA5,NFIB,NOTCH1,PAK1,PTPRO,THY1,UCHL1,ENAH…
1	TRUE	2.94e-11	963	2479	201	0.081	0.209	GO:0000902	BP	26	cell morphogenesis	5	TNFRSF12A,ARHGAP44,PAFAH1B1,RUFY3,NRXN3,RTN4R,XK,HEXB,LAMC3,FSTL4,CYFIP2,NGEF,NEO1,RHOA,SYT1,NEDD4,SPTB,CAMK2A,CDC42,CRMP1,SEMA3A,FRYL,RAP1GAP,DCX,MAP2,MEF2C,EPB41L3,SEMA5B,DNM1L,NRCAM,LAMB1,BAMBI,TRIOBP,NEFH,RBFOX2,VRK1,VSIG1,MCF2,OLFM4,NUMBL,RAB3A,SCN1B,WASL,LIMK1,KANK1,SH3GL2,PPP3CB,CNTNAP1,EFNB3,GAB1,SOX6,CAPRIN2,CUX2,BVES,WASF1,SPARC,UNC5A,RTN4,DOK1,EPHA4,GBP1,STMN1,KLF7,SGK1,BCL11A,GNA13,PT…
1	TRUE	3.05e-11	503	2479	123	0.05	0.245	GO:0051962	BP	26	positive regulation of nervous system development	4	SOX8,ITGA3,CX3CL1,TNFRSF12A,PAFAH1B1,RUFY3,LRRC7,LTK,SEZ6,HMG20B,SPEN,RHOA,SYT1,PPP2R5B,TCF3,SEMA3A,FGFR1,MEF2C,DNM1L,NRCAM,RANBP1,SOX10,CBLN1,NDRG4,STMN2,NUMBL,SCN1B,LIMK1,ASIC2,PRPF19,CAPRIN2,CUX2,RTN4,EPHA4,HDAC1,CNR1,TRIM32,FKBP1B,PTK2B,PACSIN1,NKX2-2,FLRT3,MACF1,RNF112,UNC13A,LRRC4B,SERPINF1,DLG4,SYT4,ATP8A2,CAMK1,ZNF365,MAPK8IP3,CLSTN3,ASCL1,TCF12,BNIP2,KATNB1,ADCYAP1,CBLN2,CRABP2,SYT2,DLX1…
1	TRUE	4.08e-11	255	2479	76	0.031	0.298	GO:0051648	BP	26	vesicle localization	5	PAFAH1B1,SYN1,SYT7,SYT13,RAB27B,SYT1,RAB27A,PFN2,AP3M2,NDE1,NSF,KIFAP3,MAP2,CADPS2,DNM1L,RPH3A,SNAP23,STX1B,SEC23A,DNAJC5,SYTL4,AP3B2,RAB3A,STX1A,WASL,YKT6,DNM1,GBF1,LIN7A,ARL6,RIMS3,SEC16B,NAPB,MKKS,TBC1D20,SYT5,UNC13A,SNAP25,SYT11,SYT4,TOR1A,STXBP1,PREPL,BBS7,SNAPIN,SNAP47,CNIH3,SYT2,SHROOM2,SYBU,GRIA1,DYNC1I1,SYNJ1,CALM3,BRSK1,CADPS,CDK5,PRRT2,CPLX1,RASGRP1,ATP2A2,BRSK2,DCTN2,NRXN1,SCRIB,TRAPP…
1	TRUE	4.74e-11	236	2479	72	0.029	0.305	GO:0006836	BP	26	neurotransmitter transport	5	ICA1,SYN1,SLC6A7,SYT7,SYT13,NRXN3,SYT1,PFN2,CAMK2A,MEF2C,CADPS2,DNM1L,RPH3A,SLC17A6,SNAP23,STX1B,DNAJC5,SLC32A1,SYTL4,SLC17A7,SLC1A6,RAB3A,STX1A,LIN7A,SLC6A12,SLC25A12,KMO,RIMS3,RGS4,SV2C,GRM4,NAPB,PNKD,SYT5,UNC13A,SNAP25,SYT11,SYT4,TOR1A,STXBP1,PREPL,ADCYAP1,SNAPIN,SNAP47,SYT2,ARL6IP5,SLC22A3,CRH,CACNA1B,SYN2,SYNJ1,SV2A,CALM3,BRSK1,CADPS,CDK5,SLC6A5,PRRT2,CPLX1,SNCG,ATP2A2,MCTP1,SLC25A22,NRXN1,S…
1	TRUE	6.77e-11	831	2479	178	0.072	0.214	GO:0098660	BP	26	inorganic ion transmembrane transport	7	ABCC8,CACNG3,CX3CL1,CACNA1G,CACNA2D2,GABRA3,GABRA1,ATP6V1H,KCNQ1,CACNB1,ATP2B3,KCNAB2,NEDD4,GNB5,PTPN3,ATP2B1,PRKACA,TMEM38A,CLCN4,SLC25A3,ACTN2,PTPRC,SLC9A1,JPH4,CACNA1I,SLC8A3,CACNA1F,MAGT1,GABRE,NALCN,NIPAL2,TUSC3,SLC17A7,TGFB1,ATP1A3,ATP4A,SCN1B,PMPCB,CAV1,TSPAN13,NCS1,KCNT1,PKD2L1,MICU1,ASIC2,GABRA4,GLRB,KCNA1,SLC26A8,COX7A2,GABRG2,SLC12A7,ATP6V0E1,FGF12,ATP6V1A,SLC30A3,ATP5F1,KCNQ4,RGS4,SLC…
1	TRUE	1.13e-10	240	2479	72	0.029	0.3	GO:0051650	BP	26	establishment of vesicle localization	5	PAFAH1B1,SYN1,SYT7,SYT13,RAB27B,SYT1,RAB27A,PFN2,AP3M2,NDE1,NSF,KIFAP3,MAP2,CADPS2,DNM1L,RPH3A,SNAP23,STX1B,SEC23A,DNAJC5,SYTL4,AP3B2,RAB3A,STX1A,WASL,YKT6,DNM1,GBF1,LIN7A,ARL6,RIMS3,SEC16B,NAPB,MKKS,TBC1D20,SYT5,UNC13A,SNAP25,SYT11,SYT4,TOR1A,STXBP1,PREPL,BBS7,SNAPIN,SNAP47,CNIH3,SYT2,SHROOM2,SYBU,GRIA1,DYNC1I1,SYNJ1,CALM3,CADPS,CDK5,PRRT2,CPLX1,RASGRP1,ATP2A2,DCTN2,SCRIB,TRAPPC6B,SEPT5,PARK2,BL…
1	TRUE	1.24e-10	424	2479	107	0.043	0.252	GO:0023061	BP	26	signal release	4	ICA1,ABCC8,TAC1,NOS2,CACNA2D2,SYN1,SYT7,SYT13,NRXN3,NNAT,PTPRN,SYT1,PFN2,CAMK2A,FGFR1,MEF2C,AACS,CADPS2,OXCT1,DNM1L,RPH3A,SNAP23,STX1B,DNAJC5,SLC32A1,CDK16,SYTL4,RAB3A,STX1A,TFR2,PPP3CB,NMU,LIN7A,HMGCR,KMO,RIMS3,CNR1,GPR68,FKBP1B,CRHR1,ENY2,TARDBP,CRY2,GRM4,SOX4,NAPB,PNKD,VGF,SYT5,UNC13A,SNAP25,SYT11,SYT4,TBX3,RAB11FIP5,FAM129B,STXBP1,PREPL,PPP3CA,ADCYAP1,SMAD4,MPC2,SNAPIN,SNAP47,SYT2,STXBP5L,EPH…
1	TRUE	2.61e-10	1439	2479	272	0.11	0.189	GO:0032940	BP	26	secretion by cell	3	ICA1,MPO,ABCC8,TAC1,CX3CL1,CACNA1G,ARHGAP44,PAFAH1B1,NOS2,RHBDF1,CACNA2D2,SYN1,SYT7,PLAUR,SYT13,NRXN3,NLRP2,TNFRSF1B,ANK1,LRRC7,RAB27B,C12ORF4,HEXB,NNAT,PTPRN,CBLN4,GDI2,STYK1,CNN2,CD84,PKM,RHOA,SYT1,KCNAB2,RAB27A,PFN2,CAMK2A,NSF,IL4R,ACTN2,FGFR1,TOLLIP,MEF2C,PTPRC,AACS,CADPS2,OXCT1,SCAMP1,B4GALT1,FTL,DNM1L,MAVS,RPH3A,EXOC1,NLRP1,SNAP23,STX1B,CYB5R3,HMOX1,SYNGR1,CACNA1I,ATP6V1D,CHGA,CD40,DNAJC5,F…
1	TRUE	2.68e-10	5764	2479	882	0.356	0.153	GO:0048518	BP	26	positive regulation of biological process	2	CFH,STPG1,CYP26B1,CAMKK1,CREBBP,SOX8,ITGA3,ABCC8,CACNG3,TAC1,CX3CL1,CACNA1G,TNFRSF12A,DLX6,MAP3K9,BAIAP2L1,TBXA2R,ADIPOR2,PAFAH1B1,NOS2,CACNA2D2,PAX7,CD4,PTBP1,SYT7,PLAUR,BRCA1,MBTPS2,RUFY3,WWTR1,RUNX3,NLRP2,BIRC3,TNFRSF1B,ANK1,IKZF2,LRRC7,RTN4R,RAB27B,C12ORF4,HEXB,MAPK9,FOXN3,NNAT,KCNQ1,PTPRN,CYFIP2,F7,RASGRF1,CSDA,STYK1,DGAT2,LTK,SEZ6,CNN2,HMG20B,GNAI3,SPEN,MAP2K4,PPP2R5A,NGEF,CD84,SP100,KLF6,N…
1	TRUE	2.79e-10	748	2479	162	0.065	0.217	GO:0098662	BP	26	inorganic cation transmembrane transport	8	ABCC8,CACNG3,CX3CL1,CACNA1G,CACNA2D2,ATP6V1H,KCNQ1,CACNB1,ATP2B3,KCNAB2,NEDD4,GNB5,PTPN3,ATP2B1,PRKACA,TMEM38A,SLC25A3,ACTN2,PTPRC,SLC9A1,JPH4,CACNA1I,SLC8A3,CACNA1F,MAGT1,NALCN,NIPAL2,TUSC3,SLC17A7,TGFB1,ATP1A3,ATP4A,SCN1B,PMPCB,CAV1,TSPAN13,NCS1,KCNT1,PKD2L1,MICU1,ASIC2,KCNA1,COX7A2,SLC12A7,ATP6V0E1,FGF12,ATP6V1A,SLC30A3,ATP5F1,KCNQ4,RGS4,SLC8A2,FKBP1B,KCNIP2,CRHR1,PTK2B,HPCA,KCNS1,SLC12A5,OPRL…
1	TRUE	3.17e-10	5100	2479	792	0.319	0.155	GO:0048522	BP	26	positive regulation of cellular process	3	STPG1,CYP26B1,CAMKK1,CREBBP,SOX8,ITGA3,ABCC8,CACNG3,TAC1,CX3CL1,CACNA1G,TNFRSF12A,DLX6,MAP3K9,BAIAP2L1,PAFAH1B1,NOS2,PAX7,CD4,PTBP1,SYT7,PLAUR,BRCA1,MBTPS2,RUFY3,WWTR1,RUNX3,NLRP2,BIRC3,TNFRSF1B,ANK1,IKZF2,LRRC7,RTN4R,RAB27B,HEXB,MAPK9,FOXN3,NNAT,KCNQ1,PTPRN,CYFIP2,F7,RASGRF1,CSDA,DGAT2,LTK,SEZ6,HMG20B,GNAI3,SPEN,MAP2K4,PPP2R5A,NGEF,SP100,KLF6,NEO1,RHOA,SYT1,CBFB,PPP2R5B,DNAJA2,TGFBR3,NEDD4,RAB27…
1	TRUE	3.71e-10	1575	2479	292	0.118	0.185	GO:0046903	BP	26	secretion	5	ICA1,MPO,ABCC8,TAC1,CX3CL1,CACNA1G,ARHGAP44,PAFAH1B1,NOS2,RHBDF1,CACNA2D2,SYN1,SYT7,PLAUR,SYT13,NRXN3,NLRP2,TNFRSF1B,ANK1,LRRC7,RAB27B,C12ORF4,HEXB,NNAT,KCNQ1,PTPRN,CBLN4,GDI2,STYK1,CNN2,CD84,PKM,RHOA,SYT1,KCNAB2,RAB27A,PFN2,CAMK2A,NSF,IL4R,ACTN2,FGFR1,TOLLIP,MEF2C,PTPRC,AACS,CADPS2,OXCT1,SCAMP1,B4GALT1,SNX10,FTL,DNM1L,MAVS,RPH3A,EXOC1,NLRP1,SNAP23,COMT,STX1B,CYB5R3,HMOX1,SYNGR1,CACNA1I,ATP6V1D,C…
1	TRUE	3.83e-10	836	2479	176	0.071	0.211	GO:0098655	BP	26	cation transmembrane transport	7	ABCC8,CACNG3,CX3CL1,CACNA1G,CACNA2D2,SLC6A7,ATP6V1H,KCNQ1,RASGRF1,CACNB1,ATP2B3,KCNAB2,NEDD4,GNB5,PTPN3,ATP2B1,PRKACA,TMEM38A,SLC25A3,ACTN2,MEF2C,PTPRC,P2RX5,SLC9A1,JPH4,P2RX6,CACNA1I,SLC8A3,CACNA1F,MAGT1,NALCN,PIEZO1,NIPAL2,TUSC3,SLC17A7,TGFB1,ATP1A3,ATP4A,SCN1B,PMPCB,CAV1,TSPAN13,NCS1,KCNT1,PKD2L1,MICU1,ASIC2,KCNA1,COX7A2,SLC12A7,ATP6V0E1,FGF12,SLC41A3,ATP6V1A,SLC30A3,ATP5F1,KCNQ4,RGS4,SLC8A2,F…
1	TRUE	6.09e-10	5793	2479	883	0.356	0.152	GO:0048856	BP	26	anatomical structure development	3	CYP26B1,CIAPIN1,CREBBP,SOX8,ITGA3,ABCC8,CX3CL1,TNFRSF12A,DLX6,TBXA2R,ARHGAP44,ADIPOR2,PAFAH1B1,CACNA2D2,SYN1,ADAM22,PAX7,CD4,HIVEP2,MBTD1,PTBP1,BRCA1,PRICKLE3,RUFY3,WWTR1,NCDN,RUNX3,NRXN3,TNFRSF1B,SARS,LRRC7,APBA2,MYOM2,RTN4R,OFD1,XK,HEXB,LAMC3,MAPK9,FSTL4,FOXN3,NNAT,KCNQ1,PTPRN,CYFIP2,F7,RASGRF1,CSDA,DGAT2,LTK,SEZ6,CNN2,HMG20B,GNAI3,SPEN,MAP2K4,NGEF,KIF26A,SP100,KLF6,NEO1,PKM,RHOA,SYT1,CBFB,PPP2…
1	TRUE	7.62e-10	349	2479	91	0.037	0.261	GO:0045666	BP	26	positive regulation of neuron differentiation	7	ITGA3,CX3CL1,TNFRSF12A,PAFAH1B1,RUFY3,LRRC7,LTK,SEZ6,HMG20B,RHOA,SYT1,PPP2R5B,TCF3,FGFR1,MEF2C,DNM1L,NRCAM,RANBP1,NDRG4,STMN2,SCN1B,LIMK1,PRPF19,CAPRIN2,CUX2,RTN4,EPHA4,CNR1,TRIM32,FKBP1B,PTK2B,PACSIN1,NKX2-2,MACF1,RNF112,UNC13A,SERPINF1,DLG4,SYT4,ATP8A2,CAMK1,MAPK8IP3,ASCL1,TCF12,BNIP2,KATNB1,ADCYAP1,CRABP2,SYT2,DLX1,CPNE9,SLIT2,DYNLT1,PAK1,BEND6,RIT2,C21ORF91,NPTN,NRG1,ARHGAP35,KALRN,SERPINI1,N…
1	TRUE	9.47e-10	754	2479	161	0.065	0.214	GO:0060322	BP	26	head development	4	DLX6,PAFAH1B1,RTN4R,NNAT,SEZ6,GNAI3,RHOA,SYT1,CDC42,ATP2B1,NDE1,XRCC1,NOTCH3,SEMA3A,DCX,FGFR1,OXCT1,MMP2,CHRD,AARS,LAMB1,CRTAC1,H2AFY2,SEZ6L,RBFOX2,SLC8A3,SLC32A1,FGF9,CBLN1,NDRG4,AXIN1,SALL1,RPGRIP1L,CSK,HERC1,SLC17A7,NUMBL,TGFB1,WNT2,KCNA1,HMGCS1,NME5,ARL6,RTN4,CHD5,ATP5F1,HDAC1,RGS4,STMN1,SATB2,HPCA,EGR2,ACSL3,NKX2-2,FLRT3,MKKS,CITED1,RRAS,BCL11B,SYNGR3,YWHAH,KCNC1,FGF13,KDM6B,BCAN,SYT4,DCLK1,…
1	TRUE	1.01e-09	2673	2479	451	0.182	0.169	GO:0051641	BP	26	cellular localization	3	COPZ2,ITGA3,CACNG3,CX3CL1,ARHGAP44,PAFAH1B1,NOS2,SYN1,CD4,SYT7,RUFY3,SYT13,NRXN3,TOMM34,ANK1,NUP160,RAB27B,SPATA7,CNTLN,OFD1,C12ORF4,FAM160A2,THOC3,PTPRN,F7,STYK1,SPAG4,TBC1D1,PPP2R5A,CD84,SP100,TRAM1,SYT1,REEP1,ERLEC1,NUP133,KCNAB2,NEDD4,RAB27A,PFN2,SPTB,SMG6,AP3M2,CAMK2A,CDC42,PRKACA,NDE1,NSF,BCAP29,KIFAP3,CAMSAP3,IL4R,ACTN2,MAP2,TOLLIP,DDX1,MEF2C,PTPRC,CADPS2,EPB41L3,DLG3,XPO1,P2RX5,OXCT1,KIF3…
1	TRUE	1.01e-09	6212	2479	937	0.378	0.151	GO:0032502	BP	26	developmental process	2	CYP26B1,CIAPIN1,CREBBP,MPO,SOX8,ITGA3,ABCC8,CX3CL1,TNFRSF12A,DLX6,TBXA2R,ARHGAP44,ADIPOR2,PAFAH1B1,CACNA2D2,SYN1,ADAM22,PAX7,CD4,HIVEP2,MBTD1,PTBP1,BRCA1,PRICKLE3,RUFY3,WWTR1,NCDN,RUNX3,NRXN3,TNFRSF1B,SARS,LRRC7,APBA2,MYOM2,RAI14,RTN4R,OFD1,XK,HEXB,LAMC3,MAPK9,FSTL4,FOXN3,NNAT,KCNQ1,PTPRN,CYFIP2,F7,RASGRF1,CSDA,STYK1,SPAG4,DGAT2,LTK,SEZ6,CNN2,HMG20B,GNAI3,SPEN,MAP2K4,NGEF,KIF26A,SP100,KLF6,NEO1,P…
1	TRUE	1.01e-09	635	2479	141	0.057	0.222	GO:0043269	BP	26	regulation of ion transport	5	ABCC8,CACNG3,CX3CL1,CACNA1G,CACNA2D2,CD4,SYT7,KCNQ1,RASGRF1,CD84,CACNB1,RHOA,SYT1,KCNAB2,NEDD4,GNB5,PTPN3,CAMK2A,PRKACA,ACTN2,FGFR1,MEF2C,P2RX5,SLC9A1,JPH4,CACNA1I,CACNA1F,GABRE,NALCN,AKT2,TGFB1,SCN1B,CAV1,TSPAN13,ASIC2,KCNA1,FGF12,GNAI2,KMO,KCNQ4,RGS4,CNR1,FKBP1B,KCNIP2,CRHR1,PTK2B,CRY2,HPCA,KCNS1,OPRL1,YWHAH,MCHR1,KCNC1,DPP6,KCNC3,DLG4,SYT4,ATP8A2,UBQLN1,KCNH3,SCN2A,TOR1A,STXBP1,FXYD6,ADCYAP1,S…
1	TRUE	1.01e-09	70	2479	32	0.013	0.457	GO:0017158	BP	26	regulation of calcium ion-dependent exocytosis	7	CACNA1G,SYN1,SYT7,SYT13,SYT1,PFN2,DNM1L,RPH3A,STX1B,CACNA1I,SYTL4,RAB3A,STX1A,GNAI2,RIMS3,NAPB,SYT5,SYT4,STXBP1,PREPL,SYT2,NOTCH1,KCNB1,CALM3,CDK5,TRPV6,CDK5R2,ATP2A2,SEPT5,CALM1,SCAMP5,SYT3
1	TRUE	1.69e-09	1518	2479	280	0.113	0.184	GO:0055085	BP	26	transmembrane transport	5	ABCC8,CACNG3,CX3CL1,CACNA1G,ADIPOR2,CACNA2D2,SLC6A7,GABRA3,GABRA1,ATP6V1H,SLC4A8,KCNQ1,RASGRF1,CACNB1,ATP2B3,ERLEC1,KCNAB2,NEDD4,GNB5,PTPN3,ATP2B1,PRKACA,TMEM38A,PANX2,CLCN4,ADD2,SLC25A3,ACTN2,VDAC3,MEF2C,PTPRC,DLG3,P2RX5,SLC9A1,SLC17A6,JPH4,SLC7A8,P2RX6,SLC7A4,TOMM22,CACNA1I,SLC25A17,ATP6V1D,SLC8A3,SLCO4A1,SLC32A1,ATP11C,CACNA1F,PLP2,SLC25A14,MAGT1,GABRE,NALCN,PIEZO1,AQP8,NIPAL2,NCALD,TUSC3,SLC1…
1	TRUE	1.71e-09	616	2479	137	0.055	0.222	GO:0120035	BP	26	regulation of plasma membrane bounded cell projection organization	6	ITGA3,CX3CL1,TNFRSF12A,ARHGAP44,PAFAH1B1,RUFY3,LRRC7,RTN4R,XK,FSTL4,LTK,SEZ6,NGEF,RHOA,SYT1,PPP2R5B,NEDD4,PFN2,CDC42,CRMP1,SEMA3A,RAP1GAP,FGFR1,MAP2,VDAC3,MEF2C,DNM1L,NRCAM,STX1B,RANBP1,MCF2,NDRG4,STMN2,SCN1B,CAV1,WASL,LIMK1,KANK1,NCS1,EFNB3,CAPRIN2,CUX2,TBC1D30,RTN4,EPHA4,PRRX1,MARK1,CNR1,FKBP1B,BCL11A,PTK2B,PREX1,PACSIN1,OMG,MACF1,YWHAH,CHN1,FGF13,RTN4IP1,UNC13A,OLFM1,RAP1GAP2,SERPINF1,DLG4,SNA…
1	TRUE	2.6e-09	440	2479	106	0.043	0.241	GO:0050769	BP	26	positive regulation of neurogenesis	6	SOX8,ITGA3,CX3CL1,TNFRSF12A,PAFAH1B1,RUFY3,LRRC7,LTK,SEZ6,HMG20B,SPEN,RHOA,SYT1,PPP2R5B,TCF3,SEMA3A,FGFR1,MEF2C,DNM1L,NRCAM,RANBP1,NDRG4,STMN2,NUMBL,SCN1B,LIMK1,PRPF19,CAPRIN2,CUX2,RTN4,EPHA4,HDAC1,CNR1,TRIM32,FKBP1B,PTK2B,PACSIN1,NKX2-2,MACF1,RNF112,UNC13A,SERPINF1,DLG4,SYT4,ATP8A2,CAMK1,ZNF365,MAPK8IP3,ASCL1,TCF12,BNIP2,KATNB1,ADCYAP1,CRABP2,SYT2,DLX1,CPNE9,SLIT2,DYNLT1,STAR,NOTCH1,PAK1,BEND6,R…
1	TRUE	4.62e-09	625	2479	137	0.055	0.219	GO:0031344	BP	26	regulation of cell projection organization	5	ITGA3,CX3CL1,TNFRSF12A,ARHGAP44,PAFAH1B1,RUFY3,LRRC7,RTN4R,XK,FSTL4,LTK,SEZ6,NGEF,RHOA,SYT1,PPP2R5B,NEDD4,PFN2,CDC42,CRMP1,SEMA3A,RAP1GAP,FGFR1,MAP2,VDAC3,MEF2C,DNM1L,NRCAM,STX1B,RANBP1,MCF2,NDRG4,STMN2,SCN1B,CAV1,WASL,LIMK1,KANK1,NCS1,EFNB3,CAPRIN2,CUX2,TBC1D30,RTN4,EPHA4,PRRX1,MARK1,CNR1,FKBP1B,BCL11A,PTK2B,PREX1,PACSIN1,OMG,MACF1,YWHAH,CHN1,FGF13,RTN4IP1,UNC13A,OLFM1,RAP1GAP2,SERPINF1,DLG4,SNA…
1	TRUE	5.36e-09	2600	2479	436	0.176	0.168	GO:0008104	BP	26	protein localization	4	ICA1,ARF5,COPZ2,ITGA3,ABCC8,CACNG3,CX3CL1,ARHGAP44,PAFAH1B1,NOS2,RHBDF1,CACNA2D2,CD4,SYT7,RUFY3,NLRP2,TOMM34,ANK1,NUP160,APBA2,SPATA7,CNTLN,ATP6V1H,MAPK9,FAM160A2,THOC3,NNAT,PTPRN,CBLN4,GDI2,SPAG4,SNAP91,TBC1D1,PPP2R5A,SP100,TRAM1,REEP1,ERLEC1,NUP133,KCNAB2,NEDD4,RAB27A,SMG6,AP3M2,CDC42,NSF,BCAP29,KIFAP3,CAMSAP3,IL4R,ACTN2,MAP2,TOLLIP,DDX1,AACS,CADPS2,EPB41L3,DLG3,XPO1,OXCT1,MAPRE3,SCAMP1,SEH1L,S…
1	TRUE	5.46e-09	2364	2479	402	0.162	0.17	GO:0051128	BP	26	regulation of cellular component organization	4	CDC27,ITGA3,ABCC8,TAC1,CX3CL1,TNFRSF12A,BAIAP2L1,ARHGAP44,ADIPOR2,PAFAH1B1,PAX7,SYT7,PLAUR,BRCA1,RUFY3,TNFRSF1B,ANK1,LRRC7,RTN4R,XK,HEXB,MAPK9,FSTL4,LTK,SEZ6,CNN2,SNAP91,TBC1D1,NGEF,KIF26A,RHOA,SYT1,CBFB,PPP2R5B,NEDD4,RAB27A,PFN2,SPTB,SMG6,CDC42,PRKACA,CRMP1,XRCC1,SEMA3A,ADD2,CAMSAP3,RAP1GAP,MAP2K7,IL4R,ACTN2,FGFR1,MAP2,VDAC3,MEF2C,EPB41L3,XPO1,DNM1L,KIF9,MAVS,SLC9A1,IRAK3,FLT3LG,PLEKHG2,NRCAM,BA…
1	TRUE	5.96e-09	1061	2479	207	0.084	0.195	GO:0032989	BP	26	cellular component morphogenesis	4	TNFRSF12A,ARHGAP44,PAFAH1B1,RUFY3,NRXN3,MYOM2,RTN4R,XK,HEXB,LAMC3,FSTL4,CYFIP2,NGEF,NEO1,RHOA,SYT1,NEDD4,SPTB,CAMK2A,CDC42,CRMP1,SEMA3A,FRYL,RAP1GAP,DCX,ACTN2,MAP2,MEF2C,EPB41L3,SEMA5B,DNM1L,NRCAM,LAMB1,BAMBI,TRIOBP,NEFH,RBFOX2,VRK1,VSIG1,MCF2,OLFM4,NUMBL,RAB3A,SCN1B,WASL,LIMK1,KANK1,SH3GL2,PPP3CB,CNTNAP1,EFNB3,GAB1,SOX6,CAPRIN2,CUX2,BVES,WASF1,SPARC,UNC5A,RTN4,DOK1,EPHA4,GBP1,STMN1,KLF7,SGK1,BCL…
1	TRUE	6.07e-09	712	2479	151	0.061	0.212	GO:0007420	BP	26	brain development	6	PAFAH1B1,RTN4R,NNAT,SEZ6,GNAI3,RHOA,SYT1,CDC42,ATP2B1,NDE1,XRCC1,NOTCH3,SEMA3A,DCX,FGFR1,OXCT1,CHRD,AARS,LAMB1,CRTAC1,H2AFY2,SEZ6L,RBFOX2,SLC8A3,SLC32A1,FGF9,CBLN1,NDRG4,AXIN1,SALL1,RPGRIP1L,CSK,HERC1,SLC17A7,NUMBL,WNT2,KCNA1,HMGCS1,NME5,ARL6,RTN4,CHD5,ATP5F1,HDAC1,RGS4,STMN1,SATB2,HPCA,EGR2,ACSL3,NKX2-2,MKKS,CITED1,BCL11B,SYNGR3,YWHAH,KCNC1,FGF13,KDM6B,BCAN,SYT4,DCLK1,TBX3,AHI1,EMX1,TBR1,ZNF365,…
1	TRUE	7.04e-09	2957	2479	486	0.196	0.164	GO:0051239	BP	26	regulation of multicellular organismal process	3	CYP26B1,PDK4,CREBBP,SOX8,ITGA3,ABCC8,TAC1,CX3CL1,CACNA1G,TNFRSF12A,TBXA2R,ARHGAP44,PAFAH1B1,NOS2,CACNA2D2,CD4,SYT7,PLAUR,BRCA1,RUFY3,WWTR1,RUNX3,NLRP2,BIRC3,TNFRSF1B,SARS,LRRC7,RTN4R,XK,FSTL4,KCNQ1,F7,CSDA,LTK,SEZ6,HMG20B,SPEN,NGEF,CD84,SP100,RHOA,SYT1,ATP2B3,CBFB,PPP2R5B,TGFBR3,NEDD4,PFN2,CDC42,ATP2B1,TCF3,PRKACA,EPN2,NFATC3,CRMP1,NOTCH3,MGLL,SEMA3A,RAP1GAP,IL4R,FGFR1,MAP2,MEF2C,PTPRC,PHLPP1,B4G…
1	TRUE	7.05e-09	488	2479	113	0.046	0.232	GO:0060627	BP	26	regulation of vesicle-mediated transport	4	CACNA1G,SYN1,SYT7,SYT13,RAB27B,C12ORF4,STYK1,CNN2,SNAP91,TBC1D1,CD84,SYT1,RAB27A,PFN2,NSF,IL4R,ACTN2,MAP2,CADPS2,DNM1L,RPH3A,STX1B,HMOX1,CACNA1I,SYTL4,NDRG4,CSK,SLC17A7,AKT2,TGFB1,RAB3A,CAV1,STX1A,WASL,TFR2,DNM1,NCS1,SH3GL2,TBC1D9,TBC1D30,BVES,GNAI2,DNAJC6,RIMS3,ACSL3,PACSIN1,NAPB,TBC1D20,HIP1,SYT5,CALY,LLGL1,DLG4,RAB25,SYT11,SYT4,AHI1,STAM,TOR1A,STXBP1,SORL1,PREPL,ATAD1,PPP3CA,RAB15,CDH13,SYT2,S…
1	TRUE	7.13e-09	448	2479	106	0.043	0.237	GO:0034765	BP	26	regulation of ion transmembrane transport	6	ABCC8,CACNG3,CX3CL1,CACNA1G,CACNA2D2,KCNQ1,RASGRF1,CACNB1,KCNAB2,NEDD4,GNB5,PTPN3,PRKACA,ACTN2,MEF2C,SLC9A1,JPH4,CACNA1I,CACNA1F,NALCN,AKT2,TGFB1,SCN1B,CAV1,TSPAN13,ASIC2,KCNA1,FGF12,KCNQ4,RGS4,FKBP1B,KCNIP2,CRHR1,PTK2B,HPCA,KCNS1,OPRL1,YWHAH,KCNC1,DPP6,KCNC3,DLG4,UBQLN1,KCNH3,SCN2A,FXYD6,STAC2,CACNG8,ATP1B1,CNIH3,CALM2,SCN1A,ARL6IP5,ANK2,CRH,STOM,CACNA1B,SCN2B,KCNE4,HOMER1,CACNA2D1,THY1,UBASH3B,…
1	TRUE	1.5e-08	857	2479	173	0.07	0.202	GO:0006887	BP	26	exocytosis	4	MPO,CACNA1G,ARHGAP44,SYN1,SYT7,PLAUR,SYT13,TNFRSF1B,ANK1,LRRC7,RAB27B,C12ORF4,HEXB,GDI2,STYK1,CNN2,CD84,PKM,RHOA,SYT1,KCNAB2,RAB27A,PFN2,NSF,IL4R,ACTN2,TOLLIP,PTPRC,CADPS2,SCAMP1,B4GALT1,FTL,DNM1L,RPH3A,EXOC1,SNAP23,STX1B,CYB5R3,HMOX1,SYNGR1,CACNA1I,ATP6V1D,CHGA,DNAJC5,PGRMC1,MAGT1,CDK16,MAGED2,SYTL4,OLFM4,PSMD7,HMOX2,SCG3,GPI,TGFB1,RAB3A,STX1A,YKT6,NCS1,PPP3CB,PSMD3,VAT1,MLEC,LIN7A,SPARC,KNG1,NI…
1	TRUE	2.19e-08	682	2479	144	0.058	0.211	GO:1903530	BP	26	regulation of secretion by cell	4	ICA1,ABCC8,TAC1,CX3CL1,CACNA1G,NOS2,RHBDF1,CACNA2D2,SYN1,SYT7,SYT13,NLRP2,TNFRSF1B,RAB27B,C12ORF4,NNAT,STYK1,CD84,SYT1,RAB27A,PFN2,CAMK2A,NSF,IL4R,FGFR1,MEF2C,AACS,CADPS2,OXCT1,DNM1L,MAVS,RPH3A,EXOC1,NLRP1,STX1B,HMOX1,CACNA1I,CHGA,CD40,FERMT1,CDK16,SYTL4,RGCC,GPI,TGFB1,CARD8,RAB3A,STX1A,TFR2,NCS1,PPP3CB,NMU,HMGCR,GNAI2,CD58,KMO,RIMS3,GBP1,CNR1,GPR68,FKBP1B,CRHR1,ENY2,TARDBP,CRY2,SOX4,NAPB,PNKD,SY…
1	TRUE	2.28e-08	51	2479	25	0.01	0.49	GO:0098693	BP	26	regulation of synaptic vesicle cycle	5	SYN1,PFN2,DNM1L,STX1B,SLC17A7,RAB3A,STX1A,DNM1,RIMS3,NAPB,SYT11,TOR1A,STXBP1,PREPL,CALM3,BRSK1,AP2M1,CDK5,ATP2A2,BRSK2,BTBD9,SEPT5,DNM3,CALM1,VAMP2
1	TRUE	2.38e-08	738	2479	153	0.062	0.207	GO:0051046	BP	26	regulation of secretion	5	ICA1,ABCC8,TAC1,CX3CL1,CACNA1G,NOS2,RHBDF1,CACNA2D2,SYN1,SYT7,SYT13,NLRP2,TNFRSF1B,RAB27B,C12ORF4,NNAT,KCNQ1,STYK1,CD84,SYT1,RAB27A,PFN2,CAMK2A,NSF,IL4R,FGFR1,MEF2C,AACS,CADPS2,OXCT1,DNM1L,MAVS,RPH3A,EXOC1,NLRP1,COMT,STX1B,HMOX1,CACNA1I,CHGA,CD40,FERMT1,CDK16,SYTL4,RGCC,GPI,TGFB1,CARD8,RAB3A,STX1A,TFR2,NCS1,PPP3CB,NMU,HMGCR,GNAI2,CD58,KMO,RIMS3,GBP1,CNR1,SGK1,GPR68,FKBP1B,CRHR1,ENY2,TARDBP,CRY2,A…
1	TRUE	2.42e-08	177	2479	54	0.022	0.305	GO:0017157	BP	26	regulation of exocytosis	5	CACNA1G,SYN1,SYT7,SYT13,RAB27B,C12ORF4,STYK1,CD84,SYT1,RAB27A,PFN2,NSF,IL4R,CADPS2,DNM1L,RPH3A,STX1B,HMOX1,CACNA1I,SYTL4,RAB3A,STX1A,NCS1,GNAI2,RIMS3,NAPB,SYT5,LLGL1,SYT4,STAM,STXBP1,PREPL,RAB15,SYT2,STXBP5L,NOTCH1,RAB3C,KCNB1,ATP13A2,CALM3,VSNL1,CDK5,TRPV6,CPLX1,PTAFR,CDK5R2,RAB37,ATP2A2,SEPT5,PARK2,CALM1,SCAMP5,SYT3,VAMP2
1	TRUE	4.35e-08	794	2479	161	0.065	0.203	GO:0060341	BP	26	regulation of cellular localization	4	ITGA3,CX3CL1,SYN1,CD4,RUFY3,C12ORF4,STYK1,PPP2R5A,CD84,SP100,REEP1,ERLEC1,KCNAB2,NEDD4,PFN2,CAMK2A,CDC42,PRKACA,IL4R,ACTN2,MAP2,MEF2C,XPO1,P2RX5,OXCT1,DNM1L,MAVS,JPH4,STX1B,NEFH,HMOX1,FERMT1,CDK16,NDRG4,CSK,SLC17A7,CCNE1,PDCD5,AKT2,TGFB1,RAB3A,CAV1,STX1A,DNM1,MAPK8,PPP3CB,GBF1,RAB23,BVES,HMGCR,TFDP2,RTN4,KMO,RIMS3,GBP1,TNNT2,GPR68,FKBP1B,CRIPT,SEC16B,ENY2,PTK2B,KHDRBS1,HPCA,ACSL3,CDKN1A,NAPB,TBC1…
1	TRUE	4.47e-08	515	2479	115	0.046	0.223	GO:0010720	BP	26	positive regulation of cell development	5	SOX8,ITGA3,CX3CL1,TNFRSF12A,PAFAH1B1,RUFY3,LRRC7,LTK,SEZ6,HMG20B,SPEN,RHOA,SYT1,PPP2R5B,CDC42,TCF3,SEMA3A,FGFR1,MEF2C,DNM1L,NRCAM,RANBP1,TRIOBP,OLFM4,NDRG4,STMN2,NUMBL,SCN1B,LIMK1,PRPF19,CAPRIN2,CUX2,RTN4,EPHA4,HDAC1,CNR1,TRIM32,GPR68,FKBP1B,PTK2B,PREX1,PACSIN1,NKX2-2,PIN1,MACF1,RNF112,PARP2,UNC13A,SERPINF1,DLG4,SYT4,ATP8A2,CAMK1,FAM129B,ZNF365,MAPK8IP3,ASCL1,TCF12,BNIP2,KATNB1,ADCYAP1,CRABP2,SYT…
1	TRUE	6.36e-08	138	2479	45	0.018	0.326	GO:0050806	BP	26	positive regulation of synaptic transmission	5	TAC1,SYT1,DNM1L,STX1B,LGMN,SLC8A3,CALB1,STX1A,NMU,CUX2,EPHA4,KMO,RGS4,SLC8A2,PTK2B,UNC13A,DLG4,SNAP25,STXBP1,CLSTN3,ADCYAP1,SNAP47,PLK2,CRH,NRGN,NPTN,CLSTN2,KALRN,CHRNB2,SHANK2,LRRTM1,GRIK2,NETO1,CACNB3,CA7,NSG1,RGS14,PRKCE,CLSTN1,CHRNA7,GRIN1,NRXN1,GRIN2A,AGER,VAMP2
1	TRUE	6.57e-08	2713	2479	445	0.18	0.164	GO:0035556	BP	26	intracellular signal transduction	5	CAMKK1,ITGA3,CX3CL1,MAP3K9,TBXA2R,ARHGAP44,PAFAH1B1,NOS2,CAMK1G,RHOBTB2,CD4,PTBP1,PLAUR,BRCA1,WWTR1,BIRC3,DEPDC1,TNFRSF1B,RAI14,RTN4R,MAPK9,F7,GDI2,RASGRF1,CSDA,LTK,SEZ6,DGKA,MAP2K4,PDE4A,NGEF,SP100,RHOA,PPP2R5B,TGFBR3,NEDD4,SPTB,POLB,CAMK2A,CDC42,PRKACA,TEAD2,NUAK1,SEMA3A,TRAF4,RAP1GAP,MAP2K7,DCX,ACTN2,FGFR1,TOLLIP,MEF2C,PTPRC,PHLPP1,KAT6A,P2RX5,SEH1L,NLK,DNM1L,DOCK3,MAVS,PEBP1,SLC9A1,IRAK3,PLEK…
1	TRUE	7.32e-08	945	2479	184	0.074	0.195	GO:0010243	BP	26	response to organonitrogen compound	5	PDK4,ABCC8,TAC1,BAIAP2L1,UQCRC1,BRCA1,GABRA1,ATP6V1H,KCNQ1,PTPRN,F7,CACNB1,PKM,RHOA,ERLEC1,TGFBR3,ASNS,CAMK2A,PRKACA,ACTN2,MEF2C,AACS,P2RX5,MMP2,SLC9A1,IRAK3,NLRP1,KLHL22,P2RX6,ATP6V1D,LGMN,SLC8A3,PSMC1,APEX1,GSS,CD40,JAG1,UGGT2,AQP8,CSK,GPI,AKT2,TGFB1,ATP1A3,CAV2,CAV1,DNM1,KANK1,ERLIN1,GAB1,GLRB,CCND1,HMGCS1,SPARC,GABRG2,ATP6V0E1,GNAI2,ATP6V1A,EPHA4,RGS4,CNR1,TNFAIP3,BCL11A,GOT1,CRHR1,PTK2B,TRIM…
1	TRUE	8.08e-08	532	2479	117	0.047	0.22	GO:0015672	BP	26	monovalent inorganic cation transport	7	ABCC8,CACNA1G,ATP6V1H,SLC4A8,KCNQ1,KCNAB2,NEDD4,PTPN3,TMEM38A,NSF,SLC25A3,ACTN2,SLC9A1,SLC17A6,CACNA1I,SLC8A3,MAGED2,NALCN,SLC17A7,TGFB1,ATP1A3,ATP4A,SCN1B,CAV1,KCNT1,PKD2L1,ASIC2,KCNA1,COX7A2,SLC12A7,ATP6V0E1,FGF12,ATP6V1A,ATP5F1,KCNQ4,RGS4,SLC8A2,SGK1,KCNIP2,PTK2B,CDK2,KCNS1,SLC12A5,YWHAH,ATP6V1F,KCNC1,FGF13,DPP6,ATP6V1E1,COX7B,KCNC3,KCNH3,SLC9A5,KCNK1,SCN2A,FXYD6,SLC5A2,ADCYAP1,ATP1B1,SLC20A1,…
1	TRUE	9.32e-08	2926	2479	474	0.191	0.162	GO:0033036	BP	26	macromolecule localization	3	ICA1,ARF5,COPZ2,ITGA3,ABCC8,CACNG3,TAC1,CX3CL1,ARHGAP44,PAFAH1B1,NOS2,RHBDF1,CACNA2D2,CD4,SYT7,RUFY3,NLRP2,TOMM34,ANK1,NUP160,APBA2,SPATA7,CNTLN,ATP6V1H,HEXB,MAPK9,FAM160A2,THOC3,NNAT,PTPRN,ATP9A,CBLN4,GDI2,SPAG4,DGAT2,SNAP91,TBC1D1,PPP2R5A,SP100,TRAM1,STOML1,REEP1,ERLEC1,NUP133,KCNAB2,NEDD4,RAB27A,SMG6,AP3M2,CDC42,SIDT1,NSF,BCAP29,KIFAP3,CAMSAP3,IL4R,ACTN2,MAP2,RBFOX1,TOLLIP,DDX1,AACS,CADPS2,EPB…
1	TRUE	9.43e-08	4088	2479	635	0.256	0.155	GO:0030154	BP	26	cell differentiation	4	CYP26B1,CREBBP,SOX8,ITGA3,ABCC8,CX3CL1,TNFRSF12A,DLX6,ARHGAP44,PAFAH1B1,CACNA2D2,SYN1,ADAM22,PAX7,CD4,PTBP1,RUFY3,WWTR1,NCDN,RUNX3,NRXN3,LRRC7,MYOM2,RAI14,RTN4R,XK,HEXB,LAMC3,MAPK9,FSTL4,FOXN3,NNAT,CYFIP2,RASGRF1,STYK1,SPAG4,LTK,SEZ6,HMG20B,SPEN,MAP2K4,NGEF,KLF6,NEO1,RHOA,SYT1,CBFB,PPP2R5B,NUP133,KCNAB2,TGFBR3,NEDD4,RAB27A,SPTB,CAMK2A,CDC42,TCF3,PRKACA,NFATC3,CRMP1,NDE1,NOTCH3,TEAD2,SEMA3A,FRYL,B…
1	TRUE	1.08e-07	117	2479	40	0.016	0.342	GO:1903305	BP	26	regulation of regulated secretory pathway	6	CACNA1G,SYN1,SYT7,SYT13,C12ORF4,STYK1,CD84,SYT1,RAB27A,PFN2,IL4R,DNM1L,RPH3A,STX1B,HMOX1,CACNA1I,SYTL4,RAB3A,STX1A,GNAI2,RIMS3,NAPB,SYT5,SYT4,STXBP1,PREPL,RAB15,SYT2,NOTCH1,KCNB1,CALM3,CDK5,TRPV6,PTAFR,CDK5R2,ATP2A2,SEPT5,CALM1,SCAMP5,SYT3
1	TRUE	1.08e-07	145	2479	46	0.019	0.317	GO:0007612	BP	26	learning	3	ABCC8,TAC1,NRXN3,VDAC3,JPH4,COMT,LGMN,SLC8A3,NDRG4,PPP3CB,HMGCR,TANC1,SLC8A2,PDE1B,SLC12A5,FGF13,C1QL1,DLG4,SNAP25,TBR1,ATAD1,CRH,NRGN,NPTN,SYNJ1,KALRN,BRSK1,CHRNB2,SHANK2,CDK5,NETO1,MAP1A,GRM5,RGS14,DRD5,NEUROD2,CNTNAP2,NPAS4,FOSL1,GRIN1,NRXN1,GRIN2A,PARK2,CCK,HTT,VDAC1
1	TRUE	1.1e-07	262	2479	69	0.028	0.263	GO:0010976	BP	26	positive regulation of neuron projection development	8	ITGA3,CX3CL1,TNFRSF12A,PAFAH1B1,RUFY3,LRRC7,LTK,SEZ6,RHOA,SYT1,PPP2R5B,FGFR1,DNM1L,RANBP1,NDRG4,STMN2,SCN1B,LIMK1,CAPRIN2,CUX2,RTN4,EPHA4,CNR1,FKBP1B,PTK2B,PACSIN1,MACF1,UNC13A,SERPINF1,DLG4,SYT4,ATP8A2,CAMK1,KATNB1,ADCYAP1,CRABP2,SYT2,CPNE9,SLIT2,DYNLT1,PAK1,RIT2,C21ORF91,NPTN,NRG1,ARHGAP35,KALRN,SERPINI1,RET,APBB1,ISLR2,MAP2K1,UBE2V2,ENC1,SLITRK1,AMIGO1,IST1,CREB3L2,CAMK1D,EFNA5,ROBO2,PARK2,PLX…
1	TRUE	1.3e-07	51	2479	24	0.01	0.471	GO:0036465	BP	26	synaptic vesicle recycling	5	SYT7,SYT1,DNM1L,STX1B,SYP,SLC17A7,RAB3A,DNM1,SH3GL2,DNAJC6,PACSIN1,SYT5,SYT11,TOR1A,SYT2,SYNJ1,CALM3,AP2M1,CDK5,SCRIB,BTBD9,DNM3,CALM1,VAMP2
1	TRUE	1.45e-07	253	2479	67	0.027	0.265	GO:0032409	BP	26	regulation of transporter activity	4	ABCC8,CACNG3,RASGRF1,CACNB1,NEDD4,GNB5,PTPN3,PRKACA,ACTN2,MEF2C,SLC9A1,JPH4,NDFIP2,SCN1B,CAV1,KCNA1,FGF12,SGK1,FKBP1B,KCNIP2,CRHR1,PTK2B,HPCA,KCNS1,OPRL1,SYNGR3,YWHAH,KCNC1,NDFIP1,DLG4,UBQLN1,FXYD6,STAC2,CACNG8,ATP1B1,CNIH3,CALM2,ANK2,CRH,STOM,SCN2B,HOMER1,CACNA2D1,CLIC2,KCNS2,CALM3,LRRC38,WNK2,ATP7A,CACNB2,KCNC2,NETO1,CACNB3,GRM5,KCNAB1,PTAFR,PRKCE,GLRX,SCN4B,NRXN1,CACNB4,TRDN,CHP1,HTT,CALM1,VAM…
1	TRUE	1.46e-07	9017	2479	1283	0.518	0.142	GO:0050896	BP	26	response to stimulus	2	CFH,HECW1,CYP26B1,CAMKK1,PDK4,CREBBP,MPO,SOX8,ITGA3,ABCC8,CACNG3,TAC1,CX3CL1,CACNA1G,TNFRSF12A,MAP3K9,BAIAP2L1,GGCT,TBXA2R,ARHGAP44,ADIPOR2,PAFAH1B1,NOS2,RHBDF1,CAMK1G,RHOBTB2,PAX7,UQCRC1,CD4,HIVEP2,PTBP1,SYT7,PLAUR,GABRA3,BRCA1,MBTPS2,WWTR1,RUNX3,NRXN3,GABRA1,NLRP2,BIRC3,DEPDC1,TNFRSF1B,ANK1,LRRC7,RAI14,RTN4R,INPP4A,TDP1,SPATA7,ATP6V1H,C12ORF4,HEXB,MAPK9,FSTL4,FOXN3,KCNQ1,OPN3,PTPRN,CYFIP2,F7,GD…
1	TRUE	1.55e-07	171	2479	51	0.021	0.298	GO:0035637	BP	26	multicellular organismal signaling	3	CACNG3,CACNA1G,PAFAH1B1,KCNQ1,ATP2B3,ATP2B1,PRKACA,SLC9A1,NRCAM,CACNA1I,SLC8A3,ATP1A3,SCN1B,CAV1,CNTNAP1,KCNA1,FGF12,TNNI3K,SLC8A2,FKBP1B,KCNK1,SCN2A,CACNG8,ATP1B1,CALM2,SCN1A,ANK2,SCN2B,ITPR1,CACNA2D1,OTOA,ATP2B2,CALM3,SPTBN4,KCNJ3,NPPC,ATP1A1,CARTPT,GRIK2,CACNB2,DRD5,KCNK3,JUP,KCNH6,ATP2A2,CNTNAP2,SCN4B,KCNA2,KCND2,TRDN,CALM1
1	TRUE	1.6e-07	114	2479	39	0.016	0.342	GO:0007613	BP	26	memory	3	ITGA3,ABCC8,TAC1,RASGRF1,COMT,LGMN,SLC8A3,CALB1,SLC17A7,PPP3CB,CUX2,SLC8A2,CNR1,SGK1,FGF13,SERPINF1,SYT4,ATAD1,PLK2,EIF4EBP2,CAMK4,GRIA1,KALRN,CHRNB2,SHANK2,ADCY1,NETO1,MAP1A,FEN1,RGS14,CEBPB,NPAS4,CHRNA7,GRIN1,KCNK4,PLCB1,GRIN2A,BTBD9,CCK
1	TRUE	1.79e-07	1658	2479	290	0.117	0.175	GO:0051240	BP	26	positive regulation of multicellular organismal process	3	CYP26B1,CREBBP,SOX8,ITGA3,ABCC8,TAC1,CX3CL1,TNFRSF12A,TBXA2R,PAFAH1B1,CACNA2D2,CD4,BRCA1,RUFY3,WWTR1,RUNX3,NLRP2,BIRC3,LRRC7,KCNQ1,F7,CSDA,LTK,SEZ6,HMG20B,SPEN,RHOA,SYT1,CBFB,PPP2R5B,TGFBR3,CDC42,TCF3,SEMA3A,IL4R,FGFR1,MEF2C,PTPRC,B4GALT1,DNM1L,MAVS,SLC9A1,IRAK3,FLT3LG,NRCAM,NLRP1,ANGPT2,EPB41L4B,BAMBI,H2AFY2,STX1B,RANBP1,SOX10,HMOX1,LGMN,CHGA,CD40,FERMT1,CCM2L,JAG1,ATP11C,FGF9,RGCC,CBLN1,NDRG4,S…
1	TRUE	2.82e-07	3180	2479	506	0.204	0.159	GO:0010033	BP	26	response to organic substance	4	CYP26B1,PDK4,MPO,ITGA3,ABCC8,TAC1,CX3CL1,TNFRSF12A,BAIAP2L1,TBXA2R,ADIPOR2,PAFAH1B1,NOS2,UQCRC1,CD4,PTBP1,BRCA1,MBTPS2,RUNX3,GABRA1,BIRC3,TNFRSF1B,RTN4R,ATP6V1H,MAPK9,KCNQ1,PTPRN,CYFIP2,F7,CSDA,DGAT2,LTK,CNN2,MAP2K4,PFKP,SP100,NEO1,CACNB1,PKM,RHOA,CBFB,ERLEC1,PPP2R5B,TGFBR3,NEDD4,POLB,ASNS,CAMK2A,CDC42,ATP2B1,PRKACA,EPN2,XRCC1,TEAD2,RAP1GAP,MAP2K7,IL4R,ACTN2,FGFR1,MAP2,TOLLIP,DDX1,MEF2C,PTPRC,AAC…
1	TRUE	2.87e-07	3116	2479	497	0.2	0.159	GO:0070887	BP	26	cellular response to chemical stimulus	4	CYP26B1,PDK4,CREBBP,MPO,ITGA3,ABCC8,TAC1,CX3CL1,TNFRSF12A,BAIAP2L1,TBXA2R,ADIPOR2,PAFAH1B1,NOS2,CD4,PTBP1,BRCA1,MBTPS2,GABRA1,BIRC3,TNFRSF1B,RTN4R,ATP6V1H,MAPK9,KCNQ1,PTPRN,CYFIP2,F7,CSDA,DGAT2,LTK,CNN2,MAP2K4,PDE4A,PFKP,SP100,NEO1,CACNB1,PKM,RHOA,SYT1,CBFB,PPP2R5B,TGFBR3,NEDD4,ASNS,CAMK2A,CDC42,ATP2B1,PRKACA,EPN2,TEAD2,IPCEF1,RAP1GAP,IL4R,ACTN2,FGFR1,MAP2,TOLLIP,MEF2C,PTPRC,AACS,OXCT1,SNX10,NLK,…
1	TRUE	3.54e-07	1069	2479	200	0.081	0.187	GO:1901698	BP	26	response to nitrogen compound	4	PDK4,ABCC8,TAC1,BAIAP2L1,UQCRC1,BRCA1,GABRA1,ATP6V1H,KCNQ1,PTPRN,F7,CACNB1,PKM,RHOA,ERLEC1,TGFBR3,ASNS,CAMK2A,PRKACA,ACTN2,DDX1,MEF2C,AACS,P2RX5,MMP2,MAVS,SLC9A1,IRAK3,NLRP1,KLHL22,P2RX6,ATP6V1D,LGMN,SLC8A3,PSMC1,APEX1,GSS,CD40,JAG1,UGGT2,AQP8,CSK,GPI,AKT2,TGFB1,ATP1A3,CAV2,CAV1,DNM1,KANK1,ERLIN1,GAB1,GLRB,CCND1,HMGCS1,SPARC,GABRG2,DROSHA,ATP6V0E1,GNAI2,ATP6V1A,EPHA4,RGS4,CNR1,TNFAIP3,BCL11A,GOT1…
1	TRUE	3.67e-07	232	2479	62	0.025	0.267	GO:0032412	BP	26	regulation of ion transmembrane transporter activity	7	ABCC8,CACNG3,RASGRF1,CACNB1,NEDD4,GNB5,PTPN3,PRKACA,ACTN2,MEF2C,SLC9A1,JPH4,SCN1B,CAV1,KCNA1,FGF12,FKBP1B,KCNIP2,CRHR1,PTK2B,HPCA,KCNS1,OPRL1,YWHAH,KCNC1,DLG4,UBQLN1,FXYD6,STAC2,CACNG8,ATP1B1,CNIH3,CALM2,ANK2,CRH,STOM,SCN2B,HOMER1,CACNA2D1,CLIC2,KCNS2,CALM3,LRRC38,WNK2,ATP7A,CACNB2,KCNC2,NETO1,CACNB3,GRM5,KCNAB1,PTAFR,PRKCE,GLRX,SCN4B,NRXN1,CACNB4,TRDN,CHP1,HTT,CALM1,VAMP2
1	TRUE	3.78e-07	2021	2479	341	0.138	0.169	GO:0051649	BP	26	establishment of localization in cell	4	COPZ2,CACNG3,CX3CL1,ARHGAP44,PAFAH1B1,NOS2,SYN1,CD4,SYT7,RUFY3,SYT13,NRXN3,TOMM34,ANK1,NUP160,RAB27B,C12ORF4,FAM160A2,THOC3,PTPRN,F7,STYK1,TBC1D1,CD84,SP100,TRAM1,SYT1,REEP1,ERLEC1,NUP133,NEDD4,RAB27A,PFN2,SPTB,SMG6,AP3M2,CAMK2A,CDC42,PRKACA,NDE1,NSF,BCAP29,KIFAP3,CAMSAP3,IL4R,ACTN2,MAP2,MEF2C,PTPRC,CADPS2,XPO1,P2RX5,OXCT1,KIF3C,SEH1L,DNM1L,MAVS,RPH3A,SLC17A6,JPH4,SNAP23,NUP50,STX1B,RANBP1,MICALL…
1	TRUE	4.04e-07	39	2479	20	0.008	0.513	GO:0140238	BP	26	presynaptic endocytosis	1	SYT1,DNM1L,SYP,SLC17A7,DNM1,SH3GL2,DNAJC6,PACSIN1,SYT5,SYT11,TOR1A,SYT2,SYNJ1,CALM3,AP2M1,CDK5,SCRIB,BTBD9,DNM3,CALM1
1	TRUE	4.04e-07	39	2479	20	0.008	0.513	GO:0048488	BP	26	synaptic vesicle endocytosis	2	SYT1,DNM1L,SYP,SLC17A7,DNM1,SH3GL2,DNAJC6,PACSIN1,SYT5,SYT11,TOR1A,SYT2,SYNJ1,CALM3,AP2M1,CDK5,SCRIB,BTBD9,DNM3,CALM1
1	TRUE	4.92e-07	15950	2479	2127	0.858	0.133	GO:0009987	BP	26	cellular process	2	STPG1,HECW1,CYP26B1,ICA1,MTMR7,CAMKK1,NDUFAB1,PDK4,CDC27,CIAPIN1,CREBBP,MPO,SOX8,ITGA3,ABCC8,CACNG3,TAC1,CX3CL1,CACNA1G,TNFRSF12A,DLX6,MAP3K9,BAIAP2L1,GGCT,TBXA2R,ARHGAP44,ELAC2,ADIPOR2,PAFAH1B1,NOS2,DNAH9,RHBDF1,CACNA2D2,SYN1,CAMK1G,ADAM22,SYPL1,CYB561,RHOBTB2,PAX7,UQCRC1,CD4,HIVEP2,MBTD1,UTP18,TTC19,PTBP1,SYT7,PLAUR,GABRA3,BRCA1,MBTPS2,PRICKLE3,MDH1,RUFY3,WWTR1,SYT13,NCDN,RUNX3,NRXN3,GABRA1,NLR…
1	TRUE	7.23e-07	3145	2479	498	0.201	0.158	GO:0009966	BP	26	regulation of signal transduction	4	HECW1,CYP26B1,CREBBP,ITGA3,CACNG3,CX3CL1,TNFRSF12A,MAP3K9,BAIAP2L1,ARHGAP44,PAFAH1B1,RHBDF1,RHOBTB2,CD4,PTBP1,PLAUR,BRCA1,WWTR1,BIRC3,RAI14,RTN4R,MAPK9,FSTL4,CYFIP2,F7,GDI2,CDK14,RASGRF1,CSDA,SEZ6,GNAI3,MAP2K4,PDE4A,NGEF,KIF26A,SP100,NEO1,RHOA,CBFB,PPP2R5B,TGFBR3,NEDD4,PTPN3,CDC42,PRKACA,EPN2,NOTCH3,MGLL,NUAK1,SEMA3A,TRAF4,RAP1GAP,MAP2K7,FGFR1,MEF2C,PTPRC,PHLPP1,KAT6A,P2RX5,SEH1L,PPEF1,NLK,SH3BP2…
1	TRUE	7.3e-07	745	2479	148	0.06	0.199	GO:0045055	BP	26	regulated exocytosis	5	MPO,CACNA1G,SYN1,SYT7,PLAUR,SYT13,TNFRSF1B,LRRC7,RAB27B,C12ORF4,HEXB,GDI2,STYK1,CNN2,CD84,PKM,RHOA,SYT1,KCNAB2,RAB27A,PFN2,IL4R,ACTN2,TOLLIP,PTPRC,CADPS2,SCAMP1,B4GALT1,FTL,DNM1L,RPH3A,SNAP23,STX1B,CYB5R3,HMOX1,SYNGR1,CACNA1I,ATP6V1D,CHGA,DNAJC5,PGRMC1,MAGT1,MAGED2,SYTL4,OLFM4,PSMD7,HMOX2,SCG3,GPI,TGFB1,RAB3A,STX1A,PPP3CB,PSMD3,VAT1,MLEC,SPARC,KNG1,NIT2,GNAI2,ACTR1B,CD58,RIMS3,RAB9B,NAPB,SYNGR3,T…
1	TRUE	7.62e-07	269	2479	68	0.027	0.253	GO:0010769	BP	26	regulation of cell morphogenesis involved in differentiation	6	TNFRSF12A,ARHGAP44,PAFAH1B1,RUFY3,RTN4R,XK,FSTL4,NGEF,RHOA,NEDD4,CDC42,SEMA3A,MAP2,DNM1L,NRCAM,TRIOBP,MCF2,OLFM4,LIMK1,KANK1,EFNB3,CAPRIN2,CUX2,RTN4,EPHA4,GBP1,PREX1,OMG,MACF1,YWHAH,CHN1,FGF13,OLFM1,SEMA4F,TBR1,PPP3CA,CRABP2,SLIT2,PAK1,PTPRO,THY1,NRG1,ARHGAP35,KALRN,BRSK1,CHRNB2,NKX6-1,CDK5,RET,ISLR2,CRK,MAP2K1,LINGO1,KNDC1,CFL1,BRSK2,GRIN1,SLITRK1,AMIGO1,IST1,EFNA5,ROBO2,PLXNB2,DNM3,BHLHB9,L1CAM…
1	TRUE	1e-06	304	2479	74	0.03	0.243	GO:0001505	BP	26	regulation of neurotransmitter levels	4	NOS2,SYN1,SYT7,SYT13,NRXN3,SYT1,PFN2,CAMK2A,MEF2C,CADPS2,DNM1L,RPH3A,SNAP23,COMT,STX1B,DNAJC5,SLC32A1,SYTL4,SLC17A7,SLC1A6,RAB3A,CAV1,STX1A,LIN7A,KMO,RIMS3,RGS4,PTK2B,PDE1B,GRM4,NAPB,PNKD,GAD1,SYT5,UNC13A,SNAP25,SYT11,SYT4,GAD2,TOR1A,STXBP1,BAAT,PREPL,SNAPIN,SNAP47,SYT2,ARL6IP5,SRD5A1,SLC22A3,CACNA1B,SYN2,SYNJ1,CALM3,BRSK1,CADPS,CDK5,ATP7A,ZNF219,SLC6A5,PRRT2,CPLX1,SNCG,ATP2A2,MCTP1,NRXN1,SCRIB,G…
1	TRUE	1.02e-06	1757	2479	300	0.121	0.171	GO:0045595	BP	26	regulation of cell differentiation	4	CYP26B1,CREBBP,SOX8,ITGA3,ABCC8,CX3CL1,TNFRSF12A,ARHGAP44,PAFAH1B1,PAX7,CD4,PTBP1,RUFY3,WWTR1,RUNX3,LRRC7,RTN4R,XK,MAPK9,FSTL4,LTK,SEZ6,HMG20B,SPEN,NGEF,RHOA,SYT1,CBFB,PPP2R5B,NEDD4,CDC42,TCF3,PRKACA,NFATC3,CRMP1,NOTCH3,TEAD2,SEMA3A,RAP1GAP,IL4R,FGFR1,MAP2,MEF2C,PTPRC,DNM1L,CHRD,FLT3LG,NRCAM,BAMBI,H2AFY2,STX1B,RANBP1,TRIOBP,SOX10,RBFOX2,NFATC2,JAG1,ATP11C,MCF2,FGF9,RGCC,OLFM4,NDRG4,AXIN1,TRIP4,IK…
1	TRUE	1.03e-06	1999	2479	335	0.135	0.168	GO:0016192	BP	26	vesicle-mediated transport	5	ARF5,COPZ2,MPO,CACNA1G,ARHGAP44,SYN1,SYT7,PLAUR,SYT13,TNFRSF1B,ANK1,LRRC7,RAB27B,ATP6V1H,C12ORF4,HEXB,FAM160A2,ATP9A,CYFIP2,F7,GDI2,STYK1,CNN2,GNAI3,SNAP91,TBC1D1,CD84,KIF26A,PKM,RHOA,SYT1,KCNAB2,NEDD4,RAB27A,PFN2,SPTB,AP3M2,CDC42,EPN2,NSF,BCAP29,KIFAP3,IL4R,ACTN2,MAP2,AMPH,TOLLIP,PTPRC,CADPS2,KIF3C,SCAMP1,B4GALT1,EIF2AK1,SNX10,FTL,DNM1L,RPH3A,NECAP1,EXOC1,SNAP23,STX1B,CECR2,MICALL1,CYB5R3,HMOX1,…
1	TRUE	1.12e-06	7362	2479	1061	0.428	0.144	GO:0051716	BP	26	cellular response to stimulus	3	HECW1,CYP26B1,CAMKK1,PDK4,CREBBP,MPO,SOX8,ITGA3,ABCC8,CACNG3,TAC1,CX3CL1,TNFRSF12A,MAP3K9,BAIAP2L1,GGCT,TBXA2R,ARHGAP44,ADIPOR2,PAFAH1B1,NOS2,RHBDF1,CAMK1G,RHOBTB2,CD4,HIVEP2,PTBP1,PLAUR,GABRA3,BRCA1,MBTPS2,WWTR1,NRXN3,GABRA1,BIRC3,DEPDC1,TNFRSF1B,ANK1,LRRC7,RAI14,RTN4R,INPP4A,TDP1,ATP6V1H,MAPK9,FSTL4,FOXN3,KCNQ1,OPN3,PTPRN,CYFIP2,F7,GDI2,PITHD1,CDK14,RASGRF1,DNAJC25,CSDA,STYK1,MRPS35,DGAT2,LTK,S…
1	TRUE	1.34e-06	240	2479	62	0.025	0.258	GO:0022898	BP	26	regulation of transmembrane transporter activity	6	ABCC8,CACNG3,RASGRF1,CACNB1,NEDD4,GNB5,PTPN3,PRKACA,ACTN2,MEF2C,SLC9A1,JPH4,SCN1B,CAV1,KCNA1,FGF12,FKBP1B,KCNIP2,CRHR1,PTK2B,HPCA,KCNS1,OPRL1,YWHAH,KCNC1,DLG4,UBQLN1,FXYD6,STAC2,CACNG8,ATP1B1,CNIH3,CALM2,ANK2,CRH,STOM,SCN2B,HOMER1,CACNA2D1,CLIC2,KCNS2,CALM3,LRRC38,WNK2,ATP7A,CACNB2,KCNC2,NETO1,CACNB3,GRM5,KCNAB1,PTAFR,PRKCE,GLRX,SCN4B,NRXN1,CACNB4,TRDN,CHP1,HTT,CALM1,VAMP2
1	TRUE	1.49e-06	1083	2479	199	0.08	0.184	GO:0048878	BP	26	chemical homeostasis	5	CYP26B1,PDK4,ABCC8,TAC1,CX3CL1,CACNA1G,TBXA2R,ADIPOR2,CD4,ATP6V1H,XK,HEXB,LETMD1,SLC4A8,PTPRN,DGAT2,NEO1,ATP2B3,PTPN3,ATP2B1,PRKACA,PTPRC,AACS,P2RX5,OXCT1,EIF2AK1,SNX10,FTL,SLC9A1,JPH4,SLC7A8,COMT,HMOX1,PNPLA5,PVALB,SLC8A3,CD40,CDK16,HMOX2,CALB1,GPI,TGFB1,ATP1A3,USF2,SCN1B,CAV1,TFR2,MICU1,PPP3CB,MED13,NMU,CCKBR,KCNA1,SLC26A8,SLC29A1,HMGCR,SKP1,ATP6V0E1,KNG1,FGF12,GNAI2,ATP6V1A,SLC30A3,LEPR,STMN1,…
1	TRUE	1.66e-06	889	2479	169	0.068	0.19	GO:0019725	BP	26	cellular homeostasis	3	ABCC8,TAC1,CX3CL1,TBXA2R,NOS2,CD4,ATP6V1H,XK,HEXB,LETMD1,SLC4A8,PTPRN,DGAT2,ATP2B3,ATP2B1,PRKACA,PTPRC,AACS,P2RX5,OXCT1,FTL,SLC9A1,JPH4,HMOX1,PVALB,SLC8A3,APEX1,CD40,POLA1,CDK16,HMOX2,CALB1,SLC17A7,TGFB1,ATP1A3,CAV1,TFR2,RPA3,MICU1,PPP3CB,UBE2S,NMU,CCKBR,TENC1,SLC26A8,SLC29A1,HMGCR,SLC12A7,SKP1,TXNDC15,ATP6V0E1,KNG1,ATP6V1A,SLC30A3,SLC8A2,TRIM32,GPR68,FKBP1B,GOT1,GNA13,ENY2,PTK2B,SLC12A5,SOX4,OPR…
1	TRUE	1.73e-06	636	2479	129	0.052	0.203	GO:0051640	BP	26	organelle localization	4	PAFAH1B1,SYN1,SYT7,SYT13,RAB27B,OFD1,C12ORF4,STYK1,CD84,SYT1,RAB27A,PFN2,AP3M2,CDC42,PRKACA,NDE1,NSF,KIFAP3,IL4R,MAP2,CADPS2,XPO1,KIF3C,SEH1L,DNM1L,RPH3A,SNAP23,STX1B,NEFH,HMOX1,CHGA,SEC23A,DNAJC5,MAPRE1,CHMP4B,SYTL4,NDRG4,RPGRIP1L,AP3B2,RAB3A,CAV2,STX1A,WASL,YKT6,DNM1,GBF1,B9D1,LIN7A,BVES,ARL6,MARK1,EXOC8,RIMS3,SEC16B,MSTO1,NAPB,MKKS,TBC1D20,TUBA4A,SYT5,UNC13A,NPHP4,SNAP25,SYT11,SYT4,ARL8B,AHI1,…
1	TRUE	1.76e-06	163	2479	47	0.019	0.288	GO:0050770	BP	26	regulation of axonogenesis	7	TNFRSF12A,PAFAH1B1,RUFY3,RTN4R,XK,FSTL4,RHOA,SEMA3A,MAP2,NRCAM,MCF2,LIMK1,EFNB3,RTN4,EPHA4,OMG,MACF1,CHN1,FGF13,OLFM1,SEMA4F,TBR1,CRABP2,SLIT2,PAK1,PTPRO,THY1,NRG1,ARHGAP35,BRSK1,NKX6-1,CDK5,RET,ISLR2,MAP2K1,LINGO1,BRSK2,GRIN1,SLITRK1,AMIGO1,IST1,EFNA5,ROBO2,PLXNB2,L1CAM,PLXNA4,NEFL
1	TRUE	1.81e-06	14	2479	11	0.004	0.786	GO:0016082	BP	26	synaptic vesicle priming	8	CADPS2,SNAP23,STX1B,STX1A,NAPB,UNC13A,SNAP25,STXBP1,SNAP47,SYNJ1,CADPS
1	TRUE	2.11e-06	7414	2479	1065	0.43	0.144	GO:0032501	BP	26	multicellular organismal process	2	CYP26B1,PDK4,CIAPIN1,CREBBP,MPO,SOX8,ITGA3,ABCC8,CACNG3,TAC1,CX3CL1,CACNA1G,TNFRSF12A,DLX6,TBXA2R,ARHGAP44,ADIPOR2,PAFAH1B1,NOS2,CACNA2D2,SYN1,ADAM22,PAX7,CD4,HIVEP2,MBTD1,SYT7,PLAUR,BRCA1,PRICKLE3,RUFY3,WWTR1,NCDN,RUNX3,NRXN3,NLRP2,BIRC3,TNFRSF1B,SARS,LRRC7,APBA2,MYOM2,RAI14,RTN4R,SPATA7,OFD1,XK,HEXB,LAMC3,MAPK9,FSTL4,FOXN3,NNAT,KCNQ1,PTPRN,CYFIP2,F7,RASGRF1,CSDA,SPAG4,DGAT2,LTK,SEZ6,SPA17,CNN2,…
1	TRUE	2.42e-06	1588	2479	273	0.11	0.172	GO:0009719	BP	26	response to endogenous stimulus	3	PDK4,ITGA3,ABCC8,TAC1,BAIAP2L1,TBXA2R,ADIPOR2,CD4,PTBP1,BRCA1,RUNX3,GABRA1,ATP6V1H,KCNQ1,PTPRN,F7,NEO1,CACNB1,PKM,RHOA,CBFB,TGFBR3,NEDD4,ASNS,CAMK2A,ATP2B1,PRKACA,RAP1GAP,ACTN2,FGFR1,MEF2C,AACS,OXCT1,NLK,MMP2,SLC9A1,CHRD,BAMBI,KLHL22,MICALL1,SOX10,RBFOX2,ATP6V1D,LGMN,SLC8A3,APEX1,FERMT1,RHOXF1,FGF9,POLR2C,ESRP2,AXIN1,AQP8,CSK,TRIP4,ESRP1,STMN2,CCNE1,PDCD5,GPI,AKT2,TGFB1,ATP1A3,HAS1,CAV2,CAV1,WNT2…
1	TRUE	2.42e-06	58	2479	24	0.01	0.414	GO:0046928	BP	26	regulation of neurotransmitter secretion	6	SYN1,PFN2,CAMK2A,MEF2C,DNM1L,STX1B,RAB3A,STX1A,KMO,RIMS3,NAPB,PNKD,UNC13A,SYT11,SYT4,STXBP1,PREPL,CALM3,SNCG,ATP2A2,MCTP1,SEPT5,PARK2,CALM1
1	TRUE	2.64e-06	160	2479	46	0.019	0.287	GO:2001257	BP	26	regulation of cation channel activity	8	ABCC8,CACNG3,RASGRF1,CACNB1,GNB5,PRKACA,ACTN2,MEF2C,JPH4,CAV1,KCNA1,FGF12,FKBP1B,KCNIP2,CRHR1,PTK2B,HPCA,KCNS1,OPRL1,KCNC1,DLG4,UBQLN1,STAC2,CACNG8,CNIH3,CALM2,ANK2,CRH,STOM,HOMER1,CACNA2D1,CLIC2,KCNS2,CALM3,LRRC38,CACNB2,KCNC2,NETO1,CACNB3,KCNAB1,NRXN1,CACNB4,TRDN,HTT,CALM1,VAMP2
1	TRUE	3.07e-06	4270	2479	647	0.261	0.152	GO:0048869	BP	26	cellular developmental process	3	CYP26B1,CREBBP,SOX8,ITGA3,ABCC8,CX3CL1,TNFRSF12A,DLX6,ARHGAP44,PAFAH1B1,CACNA2D2,SYN1,ADAM22,PAX7,CD4,PTBP1,RUFY3,WWTR1,NCDN,RUNX3,NRXN3,LRRC7,MYOM2,RAI14,RTN4R,XK,HEXB,LAMC3,MAPK9,FSTL4,FOXN3,NNAT,CYFIP2,RASGRF1,STYK1,SPAG4,LTK,SEZ6,HMG20B,SPEN,MAP2K4,NGEF,KLF6,NEO1,RHOA,SYT1,CBFB,PPP2R5B,NUP133,KCNAB2,TGFBR3,NEDD4,RAB27A,SPTB,CAMK2A,CDC42,TCF3,PRKACA,NFATC3,CRMP1,NDE1,NOTCH3,TEAD2,NUAK1,SEMA3A,…
1	TRUE	3.58e-06	442	2479	96	0.039	0.217	GO:0051656	BP	26	establishment of organelle localization	5	PAFAH1B1,SYN1,SYT7,SYT13,RAB27B,C12ORF4,STYK1,CD84,SYT1,RAB27A,PFN2,AP3M2,CDC42,NDE1,NSF,KIFAP3,IL4R,MAP2,CADPS2,XPO1,KIF3C,SEH1L,DNM1L,RPH3A,SNAP23,STX1B,NEFH,HMOX1,CHGA,SEC23A,DNAJC5,CHMP4B,SYTL4,AP3B2,RAB3A,STX1A,WASL,YKT6,DNM1,GBF1,LIN7A,ARL6,MARK1,RIMS3,SEC16B,NAPB,MKKS,TBC1D20,SYT5,UNC13A,SNAP25,SYT11,SYT4,FHOD1,TOR1A,STXBP1,PREPL,BBS7,PEX14,SNAPIN,SNAP47,CNIH3,SYT2,DYNLT1,CDCA5,SHROOM2,SYB…
1	TRUE	3.67e-06	308	2479	73	0.029	0.237	GO:1904062	BP	26	regulation of cation transmembrane transport	7	ABCC8,CACNG3,CX3CL1,KCNQ1,RASGRF1,CACNB1,KCNAB2,NEDD4,GNB5,PTPN3,PRKACA,ACTN2,MEF2C,SLC9A1,JPH4,TGFB1,SCN1B,CAV1,TSPAN13,KCNA1,FGF12,RGS4,FKBP1B,KCNIP2,CRHR1,PTK2B,HPCA,KCNS1,OPRL1,YWHAH,KCNC1,DPP6,DLG4,UBQLN1,FXYD6,STAC2,CACNG8,ATP1B1,CNIH3,CALM2,ANK2,CRH,STOM,SCN2B,HOMER1,CACNA2D1,THY1,UBASH3B,CLIC2,KCNS2,CALM3,LRRC38,WNK2,ATP7A,CACNB2,KCNC2,NETO1,CACNB3,KCNAB1,PRKCE,CHD7,GLRX,SCN4B,ANO6,NRXN1,…
1	TRUE	3.77e-06	280	2479	68	0.027	0.243	GO:0051961	BP	26	negative regulation of nervous system development	1	SOX8,ABCC8,CX3CL1,PAFAH1B1,RUFY3,RTN4R,FSTL4,SEZ6,NGEF,RHOA,CRMP1,NOTCH3,SEMA3A,RAP1GAP,MAP2,CHRD,STX1B,SOX10,JAG1,MCF2,STMN2,TGFB1,KANK1,EFNB3,PRPF19,RTN4,EPHA4,BCL11A,NKX2-2,OMG,YWHAH,FGF13,RAP1GAP2,SYT4,GDF11,SEMA4F,SORL1,ZNF365,PPP3CA,ASCL1,ADCYAP1,PRKACB,CERS2,SNAPIN,DLX1,CTDSP1,CNTN4,SLIT2,PLK2,DYNLT1,NOTCH1,PTPRO,RIT2,THY1,NRG1,NKX6-1,CDK5,PRTG,C16ORF45,STAT3,LINGO1,NEUROD2,ZHX2,ROBO2,INPP…
1	TRUE	4.41e-06	541	2479	112	0.045	0.207	GO:0034762	BP	26	regulation of transmembrane transport	5	ABCC8,CACNG3,CX3CL1,CACNA1G,ADIPOR2,CACNA2D2,KCNQ1,RASGRF1,CACNB1,KCNAB2,NEDD4,GNB5,PTPN3,PRKACA,ACTN2,MEF2C,SLC9A1,JPH4,CACNA1I,CACNA1F,NALCN,AKT2,TGFB1,SCN1B,CAV1,TSPAN13,ASIC2,KCNA1,FGF12,KCNQ4,RGS4,FKBP1B,KCNIP2,CRHR1,PTK2B,HPCA,KCNS1,OPRL1,RTN2,YWHAH,KCNC1,DPP6,KCNC3,DLG4,UBQLN1,KCNH3,SCN2A,FXYD6,STAC2,CACNG8,ATP1B1,CNIH3,CALM2,SCN1A,ARL6IP5,ANK2,CRH,STOM,CACNA1B,PAK1,SCN2B,KCNE4,HOMER1,CACN…
1	TRUE	5.98e-06	745	2479	144	0.058	0.193	GO:0055082	BP	26	cellular chemical homeostasis	4	ABCC8,TAC1,CX3CL1,TBXA2R,CD4,ATP6V1H,XK,HEXB,LETMD1,SLC4A8,PTPRN,DGAT2,ATP2B3,ATP2B1,PRKACA,PTPRC,AACS,P2RX5,OXCT1,FTL,SLC9A1,JPH4,HMOX1,PVALB,SLC8A3,CD40,CDK16,HMOX2,CALB1,TGFB1,ATP1A3,CAV1,TFR2,MICU1,PPP3CB,NMU,CCKBR,SLC26A8,SLC29A1,HMGCR,SKP1,ATP6V0E1,KNG1,ATP6V1A,SLC30A3,SLC8A2,GPR68,FKBP1B,GOT1,GNA13,ENY2,PTK2B,SLC12A5,SOX4,OPRL1,MCHR1,NDFIP1,IMMT,SERPINF1,DLG4,GPR12,SCO1,SLC26A10,RAB11FIP5,…
1	TRUE	6.37e-06	3141	2479	490	0.198	0.156	GO:0065009	BP	26	regulation of molecular function	3	STPG1,CAMKK1,ABCC8,CACNG3,CX3CL1,MAP3K9,ARHGAP44,PAFAH1B1,NOS2,PAX7,CD4,PLAUR,MBTPS2,WWTR1,NLRP2,BIRC3,DEPDC1,TNFRSF1B,RTN4R,ATP6V1H,CYFIP2,GDI2,RASGRF1,RIMBP2,GNAI3,MAP2K4,TBC1D1,PPP2R5A,NGEF,SP100,CACNB1,RHOA,PPP2R5B,DNAJA2,TGFBR3,NEDD4,GNB5,PFN2,PTPN3,SMG6,CAMK2A,CDC42,TCF3,PRKACA,CRMP1,NDE1,XRCC1,SNCB,NUAK1,ADD2,TRAF4,CAMSAP3,RAP1GAP,MAP2K7,ACTN2,FGFR1,MAP2,MEF2C,PTPRC,DLG3,SMAP2,MAPRE3,DNM1L…
1	TRUE	6.7e-06	2603	2479	415	0.167	0.159	GO:0071310	BP	26	cellular response to organic substance	5	CYP26B1,PDK4,ITGA3,ABCC8,TAC1,CX3CL1,TNFRSF12A,BAIAP2L1,TBXA2R,ADIPOR2,PAFAH1B1,NOS2,CD4,PTBP1,BRCA1,MBTPS2,GABRA1,BIRC3,TNFRSF1B,RTN4R,ATP6V1H,MAPK9,KCNQ1,PTPRN,CYFIP2,CSDA,DGAT2,LTK,CNN2,MAP2K4,PFKP,SP100,NEO1,CACNB1,PKM,RHOA,CBFB,PPP2R5B,TGFBR3,NEDD4,ASNS,CAMK2A,CDC42,ATP2B1,PRKACA,EPN2,TEAD2,RAP1GAP,IL4R,ACTN2,FGFR1,MAP2,TOLLIP,MEF2C,PTPRC,AACS,OXCT1,SNX10,NLK,MMP2,DNM1L,MAVS,SLC9A1,IRAK3,CHR…
1	TRUE	7e-06	262	2479	64	0.026	0.244	GO:0050768	BP	26	negative regulation of neurogenesis	2	SOX8,ABCC8,CX3CL1,PAFAH1B1,RUFY3,RTN4R,FSTL4,SEZ6,NGEF,RHOA,CRMP1,NOTCH3,SEMA3A,RAP1GAP,MAP2,STX1B,SOX10,JAG1,MCF2,STMN2,TGFB1,KANK1,EFNB3,PRPF19,RTN4,EPHA4,BCL11A,NKX2-2,OMG,YWHAH,FGF13,RAP1GAP2,SYT4,GDF11,SEMA4F,SORL1,ZNF365,PPP3CA,ASCL1,ADCYAP1,CERS2,SNAPIN,DLX1,CTDSP1,CNTN4,SLIT2,PLK2,DYNLT1,NOTCH1,PTPRO,RIT2,THY1,NRG1,NKX6-1,CDK5,PRTG,C16ORF45,STAT3,LINGO1,ZHX2,INPP5J,DNM3,INPP5F,GPR56
1	TRUE	7.13e-06	1718	2479	289	0.117	0.168	GO:0044093	BP	26	positive regulation of molecular function	4	STPG1,CAMKK1,ABCC8,CACNG3,CX3CL1,MAP3K9,ARHGAP44,NOS2,CD4,PLAUR,MBTPS2,NLRP2,DEPDC1,RTN4R,CYFIP2,GDI2,RASGRF1,GNAI3,MAP2K4,TBC1D1,RHOA,PPP2R5B,DNAJA2,GNB5,PFN2,CAMK2A,CDC42,TCF3,PRKACA,XRCC1,ADD2,TRAF4,RAP1GAP,MAP2K7,ACTN2,FGFR1,MEF2C,PTPRC,DLG3,SMAP2,MAPRE3,DNM1L,DOCK3,MAVS,SLC9A1,CCNK,IRAK3,ITGA6,NLRP1,BAMBI,RANBP1,DEPDC5,RIN3,LGMN,CD40,EEF1A2,MAPRE1,RGCC,AXIN1,CSK,IKBKB,STK3,MTMR9,TNFRSF10A,AR…
1	TRUE	7.25e-06	1878	2479	312	0.126	0.166	GO:0015031	BP	26	protein transport	6	ICA1,ARF5,COPZ2,ABCC8,CACNG3,CX3CL1,ARHGAP44,PAFAH1B1,NOS2,RHBDF1,CACNA2D2,SYT7,RUFY3,NLRP2,TOMM34,NUP160,APBA2,ATP6V1H,FAM160A2,THOC3,NNAT,PTPRN,CBLN4,GDI2,SNAP91,TBC1D1,SP100,TRAM1,ERLEC1,NUP133,NEDD4,RAB27A,SMG6,AP3M2,CDC42,NSF,BCAP29,CAMSAP3,IL4R,AACS,CADPS2,XPO1,OXCT1,SCAMP1,SEH1L,SNX10,DNM1L,MAVS,RPH3A,NECAP1,EXOC1,NLRP1,SNAP23,NUP50,STX1B,RANBP1,MICALL1,TOMM22,POLDIP3,THOC5,SYNGR1,SAMM50,A…
1	TRUE	7.26e-06	2598	2479	414	0.167	0.159	GO:0009653	BP	26	anatomical structure morphogenesis	3	CYP26B1,CREBBP,SOX8,ITGA3,ABCC8,CX3CL1,TNFRSF12A,DLX6,TBXA2R,ARHGAP44,ADIPOR2,PAFAH1B1,PAX7,BRCA1,RUFY3,WWTR1,NRXN3,TNFRSF1B,SARS,MYOM2,RTN4R,XK,HEXB,LAMC3,FSTL4,FOXN3,CYFIP2,NGEF,SP100,NEO1,RHOA,SYT1,TGFBR3,NEDD4,SPTB,DGCR2,POLB,CAMK2A,CDC42,EPN2,CRMP1,XRCC1,NOTCH3,TEAD2,SEMA3A,FRYL,CAMSAP3,RAP1GAP,IL4R,DCX,ACTN2,FGFR1,MAP2,MEF2C,EPB41L3,DLG3,SEMA5B,B4GALT1,SNX10,MMP2,DNM1L,CHRD,FLT3LG,NRCAM,LAM…
1	TRUE	7.88e-06	917	2479	170	0.069	0.185	GO:0051050	BP	26	positive regulation of transport	3	ABCC8,CACNG3,TAC1,CX3CL1,CACNA1G,ADIPOR2,CD4,SYT7,RUFY3,NLRP2,RAB27B,NNAT,KCNQ1,SYT1,NEDD4,RAB27A,CAMK2A,CDC42,IL4R,ACTN2,FGFR1,MAP2,AACS,CADPS2,P2RX5,OXCT1,DNM1L,MAVS,SLC9A1,EXOC1,NLRP1,STX1B,CACNA1I,FERMT1,SYTL4,RGCC,PDCD5,GPI,AKT2,TGFB1,CARD8,RAB3A,SCN1B,CAV1,STX1A,WASL,TFR2,DNM1,NCS1,MAPK8,PPP3CB,NMU,KCNA1,TFDP2,FGF12,GNAI2,SLC30A3,CD58,KMO,SGK1,GPR68,SEC16B,TARDBP,KHDRBS1,HPCA,ACSL3,SOX4,OPR…
1	TRUE	8.15e-06	1378	2479	239	0.096	0.173	GO:0051094	BP	26	positive regulation of developmental process	3	CYP26B1,SOX8,ITGA3,CX3CL1,TNFRSF12A,TBXA2R,PAFAH1B1,CACNA2D2,CD4,BRCA1,RUFY3,WWTR1,RUNX3,TNFRSF1B,LRRC7,MAPK9,CSDA,LTK,SEZ6,HMG20B,SPEN,RHOA,SYT1,CBFB,PPP2R5B,TGFBR3,CDC42,TCF3,SEMA3A,IL4R,FGFR1,MEF2C,PTPRC,B4GALT1,DNM1L,IRAK3,FLT3LG,NRCAM,ANGPT2,BAMBI,H2AFY2,RANBP1,TRIOBP,SOX10,HMOX1,CD40,NFATC2,JAG1,ATP11C,FGF9,RGCC,OLFM4,CBLN1,NDRG4,STK3,STMN2,PPP1R13L,SYDE1,NUMBL,TGFB1,SCN1B,WNT2,LIMK1,ASIC2,…
1	TRUE	8.34e-06	2014	2479	331	0.134	0.164	GO:2000026	BP	26	regulation of multicellular organismal development	4	CYP26B1,CREBBP,SOX8,ITGA3,ABCC8,CX3CL1,TNFRSF12A,TBXA2R,ARHGAP44,PAFAH1B1,CD4,BRCA1,RUFY3,WWTR1,RUNX3,SARS,LRRC7,RTN4R,XK,FSTL4,CSDA,LTK,SEZ6,HMG20B,SPEN,NGEF,SP100,RHOA,SYT1,CBFB,PPP2R5B,TGFBR3,NEDD4,CDC42,TCF3,EPN2,NFATC3,CRMP1,NOTCH3,SEMA3A,RAP1GAP,IL4R,FGFR1,MAP2,MEF2C,PTPRC,PHLPP1,B4GALT1,DNM1L,IRAK3,CHRD,FLT3LG,NRCAM,ANGPT2,BAMBI,H2AFY2,STX1B,RANBP1,SOX10,HMOX1,RBFOX2,CD40,NFATC2,FERMT1,JAG…
1	TRUE	8.4e-06	70	2479	26	0.01	0.371	GO:0140029	BP	26	exocytic process	5	CADPS2,SNAP23,STX1B,RAB3A,STX1A,YKT6,EXOC8,NAPB,UNC13A,SNAP25,STXBP1,RABEPK,EXOC6,RAB15,SNAPIN,SNAP47,KCNB1,SYNJ1,VPS11,CADPS,PRRT2,RAB37,SCRIB,VPS33B,SCFD2,SEPT5
1	TRUE	9.06e-06	209	2479	54	0.022	0.258	GO:0071804	BP	26	cellular potassium ion transport	3	ABCC8,KCNQ1,KCNAB2,NEDD4,TMEM38A,ACTN2,SLC9A1,NALCN,ATP1A3,CAV1,KCNT1,PKD2L1,KCNA1,SLC12A7,KCNQ4,RGS4,KCNIP2,KCNS1,SLC12A5,KCNC1,DPP6,KCNC3,KCNH3,SLC9A5,KCNK1,ATP1B1,ANK2,KCNE4,KCNS2,KCNB1,LRRC38,KCNJ3,ATP1A1,HCN1,KCNV1,KCNC2,NETO1,KCNJ4,KCNAB1,KCNK9,KCNAB3,KCNK3,KCNH6,ANO6,KCNA2,AMIGO1,KCNK4,KCNQ3,KCND2,KCNQ5,KCNIP4,SLC9A6,VAMP2,SLC12A8
1	TRUE	9.06e-06	209	2479	54	0.022	0.258	GO:0071805	BP	26	potassium ion transmembrane transport	4	ABCC8,KCNQ1,KCNAB2,NEDD4,TMEM38A,ACTN2,SLC9A1,NALCN,ATP1A3,CAV1,KCNT1,PKD2L1,KCNA1,SLC12A7,KCNQ4,RGS4,KCNIP2,KCNS1,SLC12A5,KCNC1,DPP6,KCNC3,KCNH3,SLC9A5,KCNK1,ATP1B1,ANK2,KCNE4,KCNS2,KCNB1,LRRC38,KCNJ3,ATP1A1,HCN1,KCNV1,KCNC2,NETO1,KCNJ4,KCNAB1,KCNK9,KCNAB3,KCNK3,KCNH6,ANO6,KCNA2,AMIGO1,KCNK4,KCNQ3,KCND2,KCNQ5,KCNIP4,SLC9A6,VAMP2,SLC12A8
1	TRUE	9.32e-06	1710	2479	287	0.116	0.168	GO:0023056	BP	26	positive regulation of signaling	3	CREBBP,CACNG3,TAC1,CX3CL1,TNFRSF12A,MAP3K9,PAFAH1B1,CD4,PTBP1,PLAUR,BIRC3,RTN4R,MAPK9,NNAT,CYFIP2,F7,RASGRF1,MAP2K4,NEO1,RHOA,SYT1,PPP2R5B,TGFBR3,NEDD4,CDC42,EPN2,NSF,SEMA3A,TRAF4,MAP2K7,FGFR1,MEF2C,PTPRC,AACS,P2RX5,OXCT1,SEH1L,SH3BP2,DNM1L,MAVS,SLC9A1,BAMBI,STX1B,KLHL22,HMOX1,RASD2,LGMN,CHGA,SLC8A3,GSKIP,CD40,FERMT1,JAG1,TBL1X,PIM2,NDFIP2,FGF9,NDRG4,AXIN1,SALL1,CSK,CALB1,IKBKB,STK3,TNFRSF10A,PDC…
1	TRUE	9.42e-06	31	2479	16	0.006	0.516	GO:1902803	BP	26	regulation of synaptic vesicle transport	5	SYN1,PFN2,MAP2,DNM1L,STX1B,RAB3A,STX1A,RIMS3,NAPB,STXBP1,PREPL,CALM3,ATP2A2,SEPT5,PARK2,CALM1
1	TRUE	9.66e-06	167	2479	46	0.019	0.275	GO:0050803	BP	26	regulation of synapse structure or activity	4	ARHGAP44,PAFAH1B1,NGEF,RHOA,CDC42,MEF2C,DNM1L,STX1B,CBLN1,ASIC2,CAPRIN2,CUX2,EPHA4,CRIPT,FLRT3,LRRC4B,CAMK1,CLSTN3,CBLN2,SYBU,HOMER1,CLSTN2,KALRN,CHRNB2,LRRTM1,CDK5,SLITRK5,LRTM2,UBE2V2,FRMPD4,NEUROD2,CLSTN1,CFL1,LINGO2,GRIN1,SLITRK1,SLITRK4,NRXN1,AMIGO1,EFNA5,ROBO2,FZD9,DNM3,LRRTM3,BHLHB9,VSTM5
1	TRUE	1.03e-05	11560	2479	1585	0.639	0.137	GO:0050789	BP	26	regulation of biological process	2	CFH,STPG1,HECW1,CYP26B1,ICA1,CAMKK1,PDK4,CDC27,CIAPIN1,CREBBP,MPO,SOX8,ITGA3,ABCC8,CACNG3,TAC1,CX3CL1,CACNA1G,TNFRSF12A,DLX6,MAP3K9,BAIAP2L1,GGCT,TBXA2R,ARHGAP44,ADIPOR2,PAFAH1B1,NOS2,RHBDF1,CACNA2D2,SYN1,CAMK1G,ADAM22,RHOBTB2,PAX7,CD4,HIVEP2,MBTD1,PTBP1,SYT7,PLAUR,GABRA3,BRCA1,MBTPS2,RUFY3,WWTR1,SYT13,NCDN,RUNX3,NRXN3,GABRA1,NLRP2,ALAS1,BIRC3,DEPDC1,TNFRSF1B,ANK1,TFB1M,IKZF2,SARS,LRRC7,APBA2,RAI…
1	TRUE	1.04e-05	1984	2479	326	0.132	0.164	GO:0045184	BP	26	establishment of protein localization	5	ICA1,ARF5,COPZ2,ABCC8,CACNG3,CX3CL1,ARHGAP44,PAFAH1B1,NOS2,RHBDF1,CACNA2D2,SYT7,RUFY3,NLRP2,TOMM34,NUP160,APBA2,ATP6V1H,FAM160A2,THOC3,NNAT,PTPRN,CBLN4,GDI2,SNAP91,TBC1D1,SP100,TRAM1,REEP1,ERLEC1,NUP133,NEDD4,RAB27A,SMG6,AP3M2,CDC42,NSF,BCAP29,CAMSAP3,IL4R,AACS,CADPS2,XPO1,OXCT1,SCAMP1,SEH1L,SNX10,DNM1L,MAVS,RPH3A,NECAP1,EXOC1,NLRP1,SNAP23,NUP50,H2AFY2,STX1B,RANBP1,MICALL1,TOMM22,POLDIP3,THOC5,SY…
1	TRUE	1.05e-05	1120	2479	200	0.081	0.179	GO:0009628	BP	26	response to abiotic stimulus	3	CREBBP,MPO,ABCC8,TAC1,NOS2,BRCA1,MAPK9,OPN3,F7,CSDA,CNN2,MAP2K4,PKM,RHOA,DNAJA2,TGFBR3,NEDD4,POLB,ASNS,ATP2B1,PRKACA,XRCC1,MAP2K7,PTPRC,SEMA5B,PLOD1,PPEF1,MMP2,DNM1L,SLC9A1,ANGPT2,HMOX1,LGMN,SLC8A3,CD40,EEF1A2,CACNA1F,RS1,PGK1,RGCC,NDRG4,PIEZO1,HMOX2,TNFRSF10A,GPI,AKT2,TGFB1,RAB3A,CAV1,STX1A,CHCHD2,RPA3,PKD2L1,MAPK8,RAD51C,ASIC2,NMU,CCND1,KCNA1,LTBR,RNF8,SLC29A1,HMGCS1,SPARC,HMGCR,FAM162A,ATP6V1A…
1	TRUE	1.06e-05	2231	2479	361	0.146	0.162	GO:0071705	BP	26	nitrogen compound transport	5	ICA1,ARF5,COPZ2,ABCC8,CACNG3,CX3CL1,ARHGAP44,PAFAH1B1,NOS2,RHBDF1,CACNA2D2,SLC6A7,SYT7,RUFY3,NLRP2,TOMM34,NUP160,APBA2,ATP6V1H,XK,FAM160A2,THOC3,NNAT,PTPRN,CBLN4,GDI2,SNAP91,TBC1D1,SP100,TRAM1,SYT1,ERLEC1,NUP133,NEDD4,RAB27A,SMG6,AP3M2,CDC42,SIDT1,NSF,BCAP29,CAMSAP3,IL4R,RBFOX1,VDAC3,AACS,CADPS2,XPO1,OXCT1,SCAMP1,SEH1L,SNX10,DNM1L,MAVS,RPH3A,NECAP1,EXOC1,NLRP1,SLC17A6,SLC7A8,SNAP23,NUP50,STX1B,RA…
1	TRUE	1.08e-05	142	2479	41	0.017	0.289	GO:0001508	BP	26	action potential	5	TAC1,CACNA1G,KCNQ1,PTPN3,SLC9A1,NRCAM,CACNA1I,CACNA1F,NALCN,SCN1B,CAV1,CNTNAP1,KCNA1,FGF12,CNR1,FKBP1B,KCNIP2,YWHAH,FGF13,SCN2A,ATP1B1,SCN1A,ANK2,CACNA1B,SCN2B,CACNA2D1,GNAQ,KCNB1,GJD2,CHRNB2,KCNJ3,ATP1A1,GRIK2,CACNB2,CACNB3,JUP,ATP2A2,SCN4B,KCNA2,KCND2,CACNA1E
1	TRUE	1.19e-05	12170	2479	1660	0.67	0.136	GO:0065007	BP	26	biological regulation	2	CFH,STPG1,HECW1,CYP26B1,ICA1,CAMKK1,PDK4,CDC27,CIAPIN1,CREBBP,MPO,SOX8,ITGA3,ABCC8,CACNG3,TAC1,CX3CL1,CACNA1G,TNFRSF12A,DLX6,MAP3K9,BAIAP2L1,GGCT,TBXA2R,ARHGAP44,ADIPOR2,PAFAH1B1,NOS2,RHBDF1,CACNA2D2,SYN1,CAMK1G,ADAM22,RHOBTB2,PAX7,CD4,HIVEP2,MBTD1,PTBP1,SYT7,PLAUR,GABRA3,BRCA1,MBTPS2,RUFY3,WWTR1,SYT13,NCDN,RUNX3,NRXN3,GABRA1,NLRP2,NDUFS1,ALAS1,BIRC3,DEPDC1,TNFRSF1B,ANK1,TFB1M,IKZF2,SARS,LRRC7,AP…
1	TRUE	1.19e-05	306	2479	71	0.029	0.232	GO:0010721	BP	26	negative regulation of cell development	5	SOX8,ABCC8,CX3CL1,PAFAH1B1,RUFY3,RTN4R,FSTL4,SEZ6,NGEF,RHOA,CRMP1,NOTCH3,SEMA3A,RAP1GAP,MAP2,STX1B,SOX10,JAG1,MCF2,STMN2,TGFB1,KANK1,EFNB3,PRPF19,RTN4,EPHA4,RGS4,GBP1,BCL11A,NKX2-2,OMG,YWHAH,FGF13,RAP1GAP2,SYT4,GDF11,SEMA4F,SORL1,ZNF365,PPP3CA,ASCL1,ADCYAP1,SMAD4,CERS2,SNAPIN,DLX1,CTDSP1,CNTN4,SLIT2,PLK2,DYNLT1,NOTCH1,PAK1,PTPRO,RIT2,THY1,NRG1,NPPC,NKX6-1,CDK5,PRTG,C16ORF45,STAT3,LINGO1,ZHX2,EFNA…
1	TRUE	1.2e-05	108	2479	34	0.014	0.315	GO:0061337	BP	26	cardiac conduction	5	CACNA1G,KCNQ1,ATP2B3,ATP2B1,PRKACA,SLC9A1,SLC8A3,ATP1A3,SCN1B,CAV1,TNNI3K,SLC8A2,FKBP1B,KCNK1,ATP1B1,CALM2,ANK2,SCN2B,ITPR1,CACNA2D1,ATP2B2,CALM3,SPTBN4,KCNJ3,NPPC,ATP1A1,CACNB2,KCNK3,JUP,KCNH6,ATP2A2,SCN4B,TRDN,CALM1
1	TRUE	1.41e-05	245	2479	60	0.024	0.245	GO:0006813	BP	26	potassium ion transport	8	ABCC8,KCNQ1,KCNAB2,NEDD4,TMEM38A,NSF,ACTN2,SLC9A1,NALCN,ATP1A3,ATP4A,CAV1,KCNT1,PKD2L1,KCNA1,SLC12A7,KCNQ4,RGS4,KCNIP2,PTK2B,CDK2,KCNS1,SLC12A5,KCNC1,DPP6,KCNC3,KCNH3,SLC9A5,KCNK1,ADCYAP1,ATP1B1,ANK2,KCNE4,KCNS2,KCNB1,LRRC38,KCNJ3,ATP1A1,HCN1,KCNV1,KCNC2,NETO1,KCNJ4,KCNAB1,KCNK9,KCNAB3,KCNK3,KCNH6,ANO6,KCNA2,AMIGO1,KCNK4,KCNQ3,KCND2,KCNQ5,KCNIP4,CHP1,SLC9A6,VAMP2,SLC12A8
1	TRUE	1.51e-05	1915	2479	315	0.127	0.164	GO:0015833	BP	26	peptide transport	6	ICA1,ARF5,COPZ2,ABCC8,CACNG3,CX3CL1,ARHGAP44,PAFAH1B1,NOS2,RHBDF1,CACNA2D2,SYT7,RUFY3,NLRP2,TOMM34,NUP160,APBA2,ATP6V1H,FAM160A2,THOC3,NNAT,PTPRN,CBLN4,GDI2,SNAP91,TBC1D1,SP100,TRAM1,ERLEC1,NUP133,NEDD4,RAB27A,SMG6,AP3M2,CDC42,NSF,BCAP29,CAMSAP3,IL4R,AACS,CADPS2,XPO1,OXCT1,SCAMP1,SEH1L,SNX10,DNM1L,MAVS,RPH3A,NECAP1,EXOC1,NLRP1,SNAP23,NUP50,STX1B,RANBP1,MICALL1,TOMM22,POLDIP3,THOC5,SYNGR1,SAMM50,A…
1	TRUE	1.55e-05	81	2479	28	0.011	0.346	GO:0035249	BP	26	synaptic transmission, glutamatergic	9	SYT1,MEF2C,SLC17A7,KMO,CNR1,GRIA2,PTK2B,GRM4,NAPB,UNC13A,STXBP1,ATAD1,CLSTN3,ADCYAP1,CNIH3,CDH8,HOMER1,GRM1,KALRN,SHANK2,GRIK2,CDK5,GRM5,GRIK1,GRIN1,NRXN1,PARK2,GRM7
1	TRUE	1.59e-05	22	2479	13	0.005	0.591	GO:1903421	BP	26	regulation of synaptic vesicle recycling	6	DNM1L,STX1B,SLC17A7,DNM1,SYT11,TOR1A,CALM3,AP2M1,CDK5,BTBD9,DNM3,CALM1,VAMP2
1	TRUE	1.69e-05	488	2479	101	0.041	0.207	GO:0007264	BP	26	small GTPase mediated signal transduction	6	ITGA3,ARHGAP44,RHOBTB2,RTN4R,GDI2,RASGRF1,NGEF,RHOA,CDC42,RAP1GAP,DOCK3,PLEKHG2,RASL10A,HMOX1,MCF2,RHOV,ARHGEF10,SYDE1,LIMK1,KANK1,GBF1,SHOC2,RAPGEFL1,MADD,WASF1,RASGRF2,DOK1,STMN1,GNA13,IQSEC3,CDK2,PREX1,IQSEC2,CDKN1A,SH2D3A,TRIP10,RRAS,CHN1,CGNL1,DOCK6,PAK4,ARFIP2,RAP1GAP2,GPR55,GARNL3,ARHGAP20,PLCE1,ARHGAP24,G3BP2,RHOF,BNIP2,ARHGAP17,CDH13,KSR1,TP53,ARHGEF19,RIT1,GPR17,SLIT2,PLK2,ARHGAP26,G3BP…
1	TRUE	1.73e-05	883	2479	163	0.066	0.185	GO:0061024	BP	26	membrane organization	4	STPG1,BAIAP2L1,ARHGAP44,PAFAH1B1,CD4,SYT7,SYT13,ATP9A,SPAG4,GNAI3,TBC1D1,RHOA,SYT1,REEP1,CAMK2A,CDC42,EPN2,NSF,AMPH,EPB41L3,DNM1L,RPH3A,NECAP1,SLC9A1,NRCAM,SNAP23,STX1B,MICALL1,TOMM22,SYNGR1,SAMM50,VRK1,SEC23A,CHMP4B,ATP11C,SYP,SYTL4,LAPTM4B,PDCD5,AKT2,RAB3A,CAV2,CAV1,PLEKHA8,STX1A,WASL,YKT6,DNM1,SH3GL2,MAPK8,GBF1,VAT1,TBC1D9,GLRB,ARPC3,TBC1D30,ARL6,TFDP2,RTN4,ATP5F1,DNAJC6,CRIPT,KCNIP2,SEC16B,TA…
1	TRUE	1.81e-05	956	2479	174	0.07	0.182	GO:0045597	BP	26	positive regulation of cell differentiation	4	CYP26B1,SOX8,ITGA3,CX3CL1,TNFRSF12A,PAFAH1B1,CD4,RUFY3,WWTR1,RUNX3,LRRC7,MAPK9,LTK,SEZ6,HMG20B,SPEN,RHOA,SYT1,CBFB,PPP2R5B,CDC42,TCF3,SEMA3A,IL4R,FGFR1,MEF2C,PTPRC,DNM1L,FLT3LG,NRCAM,BAMBI,H2AFY2,RANBP1,TRIOBP,NFATC2,JAG1,ATP11C,RGCC,OLFM4,NDRG4,STK3,STMN2,PPP1R13L,NUMBL,TGFB1,SCN1B,LIMK1,PRPF19,SOX6,CAPRIN2,CUX2,CD83,RTN4,IL1RL2,EPHA4,HDAC1,CNR1,TRIM32,GPR68,FKBP1B,PTK2B,ACVR2A,MORF4L2,PREX1,PAC…
1	TRUE	1.88e-05	1662	2479	278	0.112	0.167	GO:0046907	BP	26	intracellular transport	4	COPZ2,CACNG3,ARHGAP44,PAFAH1B1,NOS2,SYN1,SYT7,RUFY3,SYT13,TOMM34,ANK1,NUP160,RAB27B,C12ORF4,FAM160A2,THOC3,F7,STYK1,TBC1D1,CD84,SP100,TRAM1,SYT1,REEP1,ERLEC1,NUP133,NEDD4,RAB27A,PFN2,SPTB,SMG6,AP3M2,CDC42,NDE1,NSF,BCAP29,KIFAP3,CAMSAP3,IL4R,ACTN2,MAP2,CADPS2,XPO1,KIF3C,SEH1L,DNM1L,MAVS,RPH3A,SNAP23,NUP50,STX1B,RANBP1,MICALL1,TOMM22,POLDIP3,NEFH,HMOX1,THOC5,SYNGR1,SAMM50,AP4S1,CHGA,SEC23A,DNAJC5,F…
1	TRUE	2.17e-05	40	2479	18	0.007	0.45	GO:0035418	BP	26	protein localization to synapse	5	ARHGAP44,STX1B,ASIC2,DLG4,SNAP25,CLSTN3,SNAP47,DLG2,LRRTM1,BSN,CDK5,MAP1A,NSG1,GRIN1,NRXN1,SCRIB,GRIN2A,VAMP2
1	TRUE	2.36e-05	9	2479	8	0.003	0.889	GO:0016188	BP	26	synaptic vesicle maturation	6	SYP,ZDHHC15,SLC17A7,RAB3A,UNC13A,DLG4,STXBP1,SNAPIN
1	TRUE	2.37e-05	199	2479	51	0.021	0.256	GO:0007626	BP	26	locomotory behavior	3	PAFAH1B1,ADAM22,APBA2,HEXB,SEZ6,MYO15A,SEZ6L,RASD2,CALB1,DNM1,PPP3CB,EFNB3,GLRB,ARRDC3,FGF12,EPHA4,PDE1B,OPRL1,GAD1,C1QL1,DLG4,SNAP25,CHL1,C12ORF10,ZFHX3,SCN1A,SLC4A10,CRH,CACNA1B,GRM1,UCHL1,NRG1,KALRN,SPTBN4,CHRNB2,TAL1,LRRTM1,ATP7A,HPRT1,PBX3,GRM5,PRKCE,CHD7,SNCG,SEZ6L2,GRIN1,PENK,BTBD9,KCND2,PARK2,INPP5F
1	TRUE	2.52e-05	162	2479	44	0.018	0.272	GO:0050807	BP	26	regulation of synapse organization	5	ARHGAP44,PAFAH1B1,NGEF,RHOA,CDC42,MEF2C,DNM1L,CBLN1,ASIC2,CAPRIN2,CUX2,EPHA4,CRIPT,FLRT3,LRRC4B,CAMK1,CLSTN3,CBLN2,HOMER1,CLSTN2,KALRN,CHRNB2,LRRTM1,CDK5,SLITRK5,LRTM2,UBE2V2,FRMPD4,NEUROD2,CLSTN1,CFL1,LINGO2,GRIN1,SLITRK1,SLITRK4,NRXN1,AMIGO1,EFNA5,ROBO2,FZD9,DNM3,LRRTM3,BHLHB9,VSTM5
1	TRUE	3.18e-05	1938	2479	316	0.127	0.163	GO:0042886	BP	26	amide transport	6	ICA1,ARF5,COPZ2,ABCC8,CACNG3,CX3CL1,ARHGAP44,PAFAH1B1,NOS2,RHBDF1,CACNA2D2,SYT7,RUFY3,NLRP2,TOMM34,NUP160,APBA2,ATP6V1H,FAM160A2,THOC3,NNAT,PTPRN,CBLN4,GDI2,SNAP91,TBC1D1,SP100,TRAM1,ERLEC1,NUP133,NEDD4,RAB27A,SMG6,AP3M2,CDC42,NSF,BCAP29,CAMSAP3,IL4R,AACS,CADPS2,XPO1,OXCT1,SCAMP1,SEH1L,SNX10,DNM1L,MAVS,RPH3A,NECAP1,EXOC1,NLRP1,SNAP23,NUP50,STX1B,RANBP1,MICALL1,TOMM22,POLDIP3,THOC5,SYNGR1,SAMM50,A…
1	TRUE	3.27e-05	10868	2479	1493	0.602	0.137	GO:0050794	BP	26	regulation of cellular process	3	STPG1,HECW1,CYP26B1,ICA1,CAMKK1,PDK4,CDC27,CIAPIN1,CREBBP,MPO,SOX8,ITGA3,ABCC8,CACNG3,TAC1,CX3CL1,CACNA1G,TNFRSF12A,DLX6,MAP3K9,BAIAP2L1,GGCT,TBXA2R,ARHGAP44,ADIPOR2,PAFAH1B1,NOS2,RHBDF1,CACNA2D2,SYN1,CAMK1G,ADAM22,RHOBTB2,PAX7,CD4,HIVEP2,MBTD1,PTBP1,SYT7,PLAUR,GABRA3,BRCA1,MBTPS2,RUFY3,WWTR1,SYT13,NCDN,RUNX3,NRXN3,GABRA1,NLRP2,BIRC3,DEPDC1,TNFRSF1B,ANK1,TFB1M,IKZF2,SARS,LRRC7,RAI14,RTN4R,INPP4A,…
1	TRUE	3.93e-05	375	2479	81	0.033	0.216	GO:0010959	BP	26	regulation of metal ion transport	6	ABCC8,CX3CL1,CD4,KCNQ1,CD84,CACNB1,RHOA,KCNAB2,NEDD4,GNB5,PTPN3,CAMK2A,PRKACA,ACTN2,P2RX5,SLC9A1,JPH4,TGFB1,SCN1B,CAV1,TSPAN13,KCNA1,FGF12,GNAI2,RGS4,FKBP1B,KCNIP2,CRHR1,PTK2B,HPCA,KCNS1,OPRL1,YWHAH,MCHR1,KCNC1,DPP6,UBQLN1,FXYD6,ADCYAP1,STAC2,ATP1B1,CALM2,ANK2,CRH,STOM,CACNA1B,SCN2B,HOMER1,CNKSR3,CACNA2D1,THY1,UBASH3B,CLIC2,KCNS2,CALM3,SPTBN4,LRRC38,ATP1A1,WNK2,ATP7A,CACNB2,KCNC2,NETO1,CACNB3,KCN…
1	TRUE	4.52e-05	85	2479	28	0.011	0.329	GO:0007215	BP	26	glutamate receptor signaling pathway	6	CACNG3,CX3CL1,RASGRF1,MEF2C,GRIA2,PTK2B,GRM4,GRIA3,UNC13A,DLG4,CACNG8,CNIH3,CRH,HOMER1,GRIA4,GRM1,GRIA1,GNAQ,KCNB1,GRIK2,NETO1,GRM5,GRIK1,GRIN1,NRXN1,PLCB1,GRIN2A,GRM7
1	TRUE	4.54e-05	109	2479	33	0.013	0.303	GO:0051668	BP	26	localization within membrane	4	ARHGAP44,NUP133,DLG3,STX1B,SEC23A,TGFB1,GLRB,ARL6,KIF17,TBC1D20,HIP1,DLG4,SNAP25,CDH13,ATP1B1,SNAP47,MAL2,DLG2,THY1,NPTN,RFTN2,GRIK2,CDK5,NETO1,FNTA,NSG1,GPHN,NRXN1,SCRIB,RILPL1,FZD9,DNM3,VAMP2
1	TRUE	4.64e-05	27	2479	14	0.006	0.519	GO:0097120	BP	26	receptor localization to synapse	5	ARHGAP44,DLG3,STX1B,KIF17,DLG4,SNAP25,SNAP47,DLG2,NPTN,NETO1,NSG1,NRXN1,SCRIB,VAMP2
1	TRUE	4.64e-05	27	2479	14	0.006	0.519	GO:2000300	BP	26	regulation of synaptic vesicle exocytosis	7	SYN1,PFN2,DNM1L,STX1B,RAB3A,STX1A,RIMS3,NAPB,STXBP1,PREPL,CALM3,ATP2A2,SEPT5,CALM1
1	TRUE	4.82e-05	3255	2479	498	0.201	0.153	GO:0006793	BP	240	phosphorus metabolic process	1	MTMR7,CAMKK1,NDUFAB1,PDK4,CX3CL1,MAP3K9,PAFAH1B1,NOS2,CAMK1G,UQCRC1,CD4,PTBP1,PLAUR,MDH1,WWTR1,RUNX3,NDUFS1,RTN4R,INPP4A,HEXB,MAPK9,PTPRN,CDK14,RASGRF1,STYK1,RIMBP2,DGAT2,LTK,GNAI3,DGKA,MAP2K4,PDE4A,PPP2R5A,PFKP,PKM,RHOA,PPP2R5B,KCNAB2,TGFBR3,PIGB,PFN2,PTPN3,SPTB,SMG6,POLB,CAMK2A,CDC42,PRKACA,SDHA,NUAK1,SEMA3A,TRAF4,CAMSAP3,MAP2K7,ACTN2,FGFR1,TOLLIP,MEF2C,PTPRC,PHLPP1,DLG3,MAPRE3,EIF2AK1,SEPHS1,P…
1	TRUE	4.94e-05	3234	2479	495	0.2	0.153	GO:0006796	BP	240	phosphate-containing compound metabolic process	2	MTMR7,CAMKK1,NDUFAB1,PDK4,CX3CL1,MAP3K9,PAFAH1B1,NOS2,CAMK1G,UQCRC1,CD4,PTBP1,PLAUR,MDH1,WWTR1,RUNX3,NDUFS1,RTN4R,INPP4A,HEXB,MAPK9,PTPRN,CDK14,RASGRF1,STYK1,RIMBP2,DGAT2,LTK,GNAI3,DGKA,MAP2K4,PDE4A,PPP2R5A,PFKP,PKM,RHOA,PPP2R5B,KCNAB2,TGFBR3,PIGB,PFN2,PTPN3,SPTB,SMG6,POLB,CAMK2A,CDC42,PRKACA,SDHA,NUAK1,SEMA3A,TRAF4,CAMSAP3,MAP2K7,ACTN2,FGFR1,TOLLIP,MEF2C,PTPRC,PHLPP1,DLG3,MAPRE3,EIF2AK1,SEPHS1,P…
1	TRUE	4.94e-05	1173	2479	204	0.082	0.174	GO:0051130	BP	26	positive regulation of cellular component organization	4	ITGA3,ABCC8,TAC1,CX3CL1,TNFRSF12A,BAIAP2L1,PAFAH1B1,PAX7,PLAUR,BRCA1,RUFY3,ANK1,LRRC7,MAPK9,LTK,SEZ6,RHOA,SYT1,PPP2R5B,RAB27A,PFN2,CDC42,MAP2K7,IL4R,ACTN2,FGFR1,DNM1L,FLT3LG,RANBP1,TRIOBP,PSMC1,NFATC2,MAPRE1,RGCC,OLFM4,CBLN1,NDRG4,PIEZO1,STMN2,ARHGEF10,PDCD5,AKT2,TGFB1,SCN1B,CAV1,WASL,TFR2,RPA3,LIMK1,DNM1,SH3GL2,MAPK8,ASIC2,GTF2H1,CAPRIN2,CAMKK2,ARPC3,CUX2,WASF1,FAM162A,TFDP2,RTN4,EPHA4,KIAA1324,…
1	TRUE	5.25e-05	1704	2479	281	0.113	0.165	GO:0010647	BP	26	positive regulation of cell communication	4	CREBBP,CACNG3,TAC1,CX3CL1,TNFRSF12A,MAP3K9,PAFAH1B1,CD4,PTBP1,PLAUR,BIRC3,RTN4R,MAPK9,NNAT,CYFIP2,F7,RASGRF1,MAP2K4,NEO1,RHOA,SYT1,PPP2R5B,TGFBR3,NEDD4,CDC42,EPN2,SEMA3A,TRAF4,MAP2K7,FGFR1,MEF2C,PTPRC,AACS,P2RX5,OXCT1,SEH1L,SH3BP2,DNM1L,MAVS,SLC9A1,BAMBI,STX1B,KLHL22,HMOX1,RASD2,LGMN,CHGA,SLC8A3,GSKIP,CD40,FERMT1,JAG1,TBL1X,PIM2,NDFIP2,FGF9,NDRG4,AXIN1,SALL1,CSK,CALB1,IKBKB,STK3,TNFRSF10A,PDCD5,S…
1	TRUE	5.32e-05	4559	2479	674	0.272	0.148	GO:0042221	BP	26	response to chemical	3	CYP26B1,PDK4,CREBBP,MPO,ITGA3,ABCC8,TAC1,CX3CL1,CACNA1G,TNFRSF12A,BAIAP2L1,TBXA2R,ADIPOR2,PAFAH1B1,NOS2,UQCRC1,CD4,PTBP1,SYT7,PLAUR,BRCA1,MBTPS2,RUNX3,NRXN3,GABRA1,BIRC3,TNFRSF1B,RTN4R,ATP6V1H,MAPK9,KCNQ1,PTPRN,CYFIP2,F7,CSDA,STYK1,DGAT2,LTK,CNN2,MAP2K4,PDE4A,PFKP,SP100,NEO1,CACNB1,PKM,RHOA,SYT1,CBFB,ERLEC1,PPP2R5B,TGFBR3,NEDD4,SPTB,POLB,ASNS,CAMK2A,CDC42,ATP2B1,PRKACA,EPN2,CRMP1,XRCC1,TEAD2,SNCB…
1	TRUE	5.32e-05	749	2479	140	0.056	0.187	GO:0050801	BP	26	ion homeostasis	6	PDK4,TAC1,CX3CL1,CACNA1G,TBXA2R,CD4,ATP6V1H,XK,HEXB,LETMD1,SLC4A8,DGAT2,NEO1,ATP2B3,PTPN3,ATP2B1,PRKACA,PTPRC,P2RX5,EIF2AK1,SNX10,FTL,SLC9A1,JPH4,SLC7A8,COMT,HMOX1,PVALB,SLC8A3,CD40,HMOX2,CALB1,TGFB1,ATP1A3,SCN1B,CAV1,TFR2,MICU1,NMU,CCKBR,KCNA1,SLC26A8,SKP1,ATP6V0E1,KNG1,FGF12,GNAI2,ATP6V1A,SLC30A3,SLC8A2,FKBP1B,GOT1,GNA13,PTK2B,FABP3,SLC12A5,OPRL1,MCHR1,NDFIP1,IMMT,DLG4,GPR12,SCO1,SLC26A10,SLC9A…
1	TRUE	5.89e-05	2565	2479	402	0.162	0.157	GO:0050793	BP	26	regulation of developmental process	3	CYP26B1,CREBBP,SOX8,ITGA3,ABCC8,CX3CL1,TNFRSF12A,TBXA2R,ARHGAP44,PAFAH1B1,CACNA2D2,PAX7,CD4,PTBP1,BRCA1,RUFY3,WWTR1,RUNX3,TNFRSF1B,SARS,LRRC7,RTN4R,XK,HEXB,MAPK9,FSTL4,CSDA,LTK,SEZ6,HMG20B,SPEN,NGEF,SP100,RHOA,SYT1,CBFB,PPP2R5B,TGFBR3,NEDD4,CDC42,TCF3,PRKACA,EPN2,NFATC3,CRMP1,NOTCH3,TEAD2,NUAK1,SEMA3A,RAP1GAP,IL4R,FGFR1,MAP2,MEF2C,PTPRC,PHLPP1,EPB41L3,B4GALT1,DNM1L,IRAK3,CHRD,FLT3LG,NRCAM,ANGPT2,…
1	TRUE	6.09e-05	975	2479	174	0.07	0.178	GO:0042493	BP	26	response to drug	4	ITGA3,ABCC8,TAC1,TBXA2R,NOS2,SYT7,BRCA1,KCNQ1,F7,PDE4A,RHOA,SYT1,POLB,ASNS,XRCC1,IPCEF1,MEF2C,AACS,XPO1,P2RX5,OXCT1,NLRP1,SLC17A6,COMT,RANBP1,P2RX6,SOX10,HMOX1,SLC25A17,APEX1,CD40,NFATC2,JAG1,SLC32A1,SLC17A7,SLC1A6,GPI,TGFB1,CAV1,PTGR1,PPP3CB,GABRA4,CCND1,HMGCS1,SPARC,HMGCR,GNAI2,SLC25A12,RGS4,CNR1,TNFAIP3,PGF,FKBP1B,BCL11A,PTK2B,ADCY7,FABP3,HPCA,PDE1B,CDK2,SLC12A5,CDKN1A,GOT2,FOSB,NKX2-2,TRAP1,R…
1	TRUE	7e-05	1571	2479	261	0.105	0.166	GO:1901700	BP	26	response to oxygen-containing compound	4	CYP26B1,PDK4,MPO,ABCC8,TAC1,CX3CL1,BAIAP2L1,TBXA2R,NOS2,CD4,BRCA1,TNFRSF1B,ATP6V1H,MAPK9,KCNQ1,PTPRN,F7,DGAT2,LTK,MAP2K4,CACNB1,PKM,RHOA,TGFBR3,POLB,ASNS,CAMK2A,ATP2B1,PRKACA,XRCC1,TEAD2,ACTN2,MEF2C,AACS,P2RX5,OXCT1,MMP2,DNM1L,SLC9A1,IRAK3,NLRP1,ANGPT2,COMT,RANBP1,KLHL22,P2RX6,SOX10,HMOX1,ATP6V1D,LGMN,SLC8A3,APEX1,GSS,CD40,JAG1,CDK16,AQP8,CSK,TNFRSF10A,NFKBIB,GPI,AKT2,TGFB1,ATP1A3,CARD8,CAV2,CAV1…
1	TRUE	7.15e-05	357	2479	77	0.031	0.216	GO:0031346	BP	26	positive regulation of cell projection organization	5	ITGA3,CX3CL1,TNFRSF12A,PAFAH1B1,RUFY3,LRRC7,LTK,SEZ6,RHOA,SYT1,PPP2R5B,CDC42,FGFR1,DNM1L,RANBP1,NDRG4,STMN2,SCN1B,WASL,LIMK1,CAPRIN2,CUX2,RTN4,EPHA4,CNR1,FKBP1B,PTK2B,PACSIN1,MACF1,UNC13A,SERPINF1,DLG4,SYT4,ATP8A2,CAMK1,KATNB1,BCAS3,ADCYAP1,CRABP2,SYT2,CPNE9,SLIT2,DYNLT1,PAK1,RIT2,C21ORF91,NPTN,NRG1,WASF2,ARHGAP35,KALRN,SERPINI1,ATP7A,RET,APBB1,ISLR2,MAP2K1,UBE2V2,TAPT1,ENC1,SLITRK1,AMIGO1,IST1,C…
1	TRUE	8.03e-05	6029	2479	867	0.35	0.144	GO:0007165	BP	26	signal transduction	4	HECW1,CYP26B1,CAMKK1,PDK4,CREBBP,SOX8,ITGA3,ABCC8,CACNG3,TAC1,CX3CL1,TNFRSF12A,MAP3K9,BAIAP2L1,GGCT,TBXA2R,ARHGAP44,ADIPOR2,PAFAH1B1,NOS2,RHBDF1,CAMK1G,RHOBTB2,CD4,HIVEP2,PTBP1,PLAUR,GABRA3,BRCA1,MBTPS2,WWTR1,NRXN3,GABRA1,BIRC3,DEPDC1,TNFRSF1B,ANK1,LRRC7,RAI14,RTN4R,INPP4A,ATP6V1H,MAPK9,FSTL4,OPN3,PTPRN,CYFIP2,F7,GDI2,CDK14,RASGRF1,DNAJC25,CSDA,STYK1,LTK,SEZ6,CNN2,GNAI3,DGKA,SPEN,MAP2K4,PDE4A,PPP…
1	TRUE	8.43e-05	569	2479	111	0.045	0.195	GO:1905114	BP	26	cell surface receptor signaling pathway involved in cell-cell signaling	6	HECW1,ITGA3,WWTR1,CDK14,SEZ6,RHOA,CBFB,CAMK2A,CDC42,MEF2C,P2RX5,NLK,BAMBI,STX1B,P2RX6,CBY1,GSKIP,FERMT1,TBL1X,FGF9,CBLN1,AXIN1,SALL1,STK3,SLC17A7,CCNE1,HBP1,CAV1,WNT2,STX1A,KANK1,PPP3CB,FBXW4,GLRB,CCND1,CAPRIN2,CUX2,MDFI,SLC29A1,SKP1,PPP2CA,ARL6,WNT6,MARK1,HDAC1,RGS4,GRIA2,PTK2B,SOX4,GRIA3,CITED1,PIN1,MACF1,NPHP4,DLG4,SULF1,LEF1,PPP3CA,PRICKLE1,TGFB1I1,CLTC,ARHGEF19,LIMD1,G3BP1,RSPO2,NOTCH1,LATS2…
1	TRUE	8.58e-05	1708	2479	280	0.113	0.164	GO:0042592	BP	26	homeostatic process	4	CYP26B1,PDK4,CREBBP,ABCC8,TAC1,CX3CL1,CACNA1G,TBXA2R,ADIPOR2,NOS2,CD4,WWTR1,NCDN,SPATA7,ATP6V1H,XK,HEXB,LETMD1,SLC4A8,PTPRN,DGAT2,SP100,NEO1,ATP2B3,TGFBR3,PTPN3,SMG6,POLB,ATP2B1,PRKACA,XRCC1,MAP2K7,MEF2C,PTPRC,AACS,P2RX5,OXCT1,EIF2AK1,SNX10,FTL,SLC9A1,FLT3LG,FH,JPH4,SLC7A8,COMT,HMOX1,RBFOX2,PNPLA5,PVALB,SLC8A3,APEX1,CD40,CHMP4B,VSIG1,POLA1,CACNA1F,CDK16,HMOX2,CSK,CALB1,PPP1R13L,SLC17A7,CCNE1,GPI,…
1	TRUE	9.91e-05	220	2479	53	0.021	0.241	GO:0016358	BP	26	dendrite development	7	ARHGAP44,PAFAH1B1,FSTL4,SEZ6,NGEF,RHOA,NEDD4,CAMK2A,CDC42,SEMA3A,DCX,MAP2,MEF2C,DNM1L,RBFOX2,MCF2,WASL,CAPRIN2,CUX2,EPHA4,MARK1,KLF7,BCL11A,PREX1,SLC12A5,PACSIN1,YWHAH,RTN4IP1,PAK4,DLG4,DCLK1,CAMK1,ZNF365,PPP3CA,PLK2,DYNLT1,C21ORF91,NRG1,KALRN,CHRNB2,CDK5,SLITRK5,HPRT1,MAP6,KNDC1,CFL1,CHRNA7,GRIN1,PAK2,CAMK1D,DNM3,SLC9A6,BHLHB9
1	TRUE	0.000108	2137	2479	340	0.137	0.159	GO:0043933	BP	26	protein-containing complex subunit organization	4	NDUFAB1,CREBBP,MPO,CX3CL1,BAIAP2L1,TTC19,NDUFS1,BIRC3,MYOM2,TUBG2,MAPK9,MRTO4,MRPS35,SLC9A3R2,SNAP91,PKM,RHOA,SYT1,PPP2R5B,NUP133,TGFBR3,PFN2,SPTB,CDC42,PRKACA,LNX1,NDE1,PANX2,NSF,TEAD2,ADD2,KIFAP3,BAZ2A,CAMSAP3,ACTN2,MAP2,DDX1,CADPS2,MRPL22,KAT6A,SEH1L,B4GALT1,DNM1L,KIF9,SLC9A1,MRPS33,IRAK3,PLEKHG2,NLRP1,SNAP23,H2AFY2,PSMD8,STX1B,P2RX6,TRIOBP,NHP2L1,CBY1,HMOX1,SAMM50,PSMC1,SEC23A,CD40,UQCC,SPEF1…
1	TRUE	0.00011	453	2479	92	0.037	0.203	GO:0022604	BP	26	regulation of cell morphogenesis	5	TNFRSF12A,ARHGAP44,PAFAH1B1,RUFY3,RTN4R,XK,HEXB,FSTL4,NGEF,RHOA,SYT1,NEDD4,CDC42,SEMA3A,MAP2,EPB41L3,DNM1L,NRCAM,BAMBI,TRIOBP,VRK1,MCF2,OLFM4,LIMK1,KANK1,EFNB3,CAPRIN2,CUX2,BVES,SPARC,RTN4,EPHA4,GBP1,BCL11A,GNA13,PTK2B,PREX1,OMG,MACF1,YWHAH,STRIP2,CHN1,FGF13,UNC13A,OLFM1,DLG4,SYT4,MYH10,SEMA4F,TBR1,PPP3CA,WTIP,CRABP2,SYT2,CPNE9,LIMD1,SLIT2,PAK1,PTPRO,THY1,NRG1,ARHGAP35,KALRN,BRSK1,CHRNB2,FBLIM1,N…
1	TRUE	0.000116	166	2479	43	0.017	0.259	GO:0031345	BP	26	negative regulation of cell projection organization	5	ITGA3,PAFAH1B1,RUFY3,RTN4R,FSTL4,SEZ6,NGEF,RHOA,PFN2,CRMP1,SEMA3A,RAP1GAP,MAP2,STX1B,MCF2,STMN2,KANK1,EFNB3,TBC1D30,RTN4,EPHA4,BCL11A,OMG,YWHAH,FGF13,RAP1GAP2,SEMA4F,ZNF365,PPP3CA,CERS2,SNAPIN,SLIT2,PLK2,TBC1D7,PTPRO,RIT2,THY1,CDK5,LINGO1,NRXN1,INPP5J,DNM3,INPP5F
1	TRUE	0.000118	94	2479	29	0.012	0.309	GO:0051588	BP	26	regulation of neurotransmitter transport	5	SYN1,PFN2,CAMK2A,MEF2C,DNM1L,STX1B,RAB3A,STX1A,KMO,RIMS3,RGS4,NAPB,PNKD,UNC13A,SYT11,SYT4,TOR1A,STXBP1,PREPL,ARL6IP5,CRH,SV2A,CALM3,SNCG,ATP2A2,MCTP1,SEPT5,PARK2,CALM1
1	TRUE	0.000119	1347	2479	227	0.092	0.169	GO:0071495	BP	26	cellular response to endogenous stimulus	4	PDK4,ITGA3,TAC1,BAIAP2L1,ADIPOR2,PTBP1,BRCA1,GABRA1,ATP6V1H,KCNQ1,NEO1,CACNB1,PKM,RHOA,CBFB,TGFBR3,NEDD4,ASNS,CAMK2A,ATP2B1,PRKACA,RAP1GAP,ACTN2,FGFR1,MEF2C,AACS,NLK,MMP2,SLC9A1,CHRD,BAMBI,KLHL22,MICALL1,SOX10,RBFOX2,ATP6V1D,LGMN,SLC8A3,APEX1,FERMT1,RHOXF1,FGF9,POLR2C,ESRP2,AXIN1,AQP8,CSK,TRIP4,ESRP1,STMN2,CCNE1,PDCD5,AKT2,TGFB1,ATP1A3,HAS1,CAV2,CAV1,WNT2,ASPN,KANK1,SH3GL2,SHOC2,MTMR4,MED13,GAB1,…
1	TRUE	0.000123	22	2479	12	0.005	0.545	GO:0045956	BP	26	positive regulation of calcium ion-dependent exocytosis	8	CACNA1G,SYT7,SYT1,DNM1L,CACNA1I,STX1A,SYT4,STXBP1,KCNB1,CDK5,CDK5R2,SCAMP5
1	TRUE	0.000125	205	2479	50	0.02	0.244	GO:0045665	BP	26	negative regulation of neuron differentiation	3	SOX8,PAFAH1B1,RUFY3,RTN4R,FSTL4,SEZ6,NGEF,RHOA,CRMP1,NOTCH3,SEMA3A,RAP1GAP,MAP2,STX1B,JAG1,MCF2,STMN2,KANK1,EFNB3,PRPF19,RTN4,EPHA4,BCL11A,NKX2-2,OMG,YWHAH,FGF13,RAP1GAP2,GDF11,SEMA4F,ZNF365,PPP3CA,ASCL1,CERS2,SNAPIN,DLX1,CTDSP1,CNTN4,SLIT2,PLK2,NOTCH1,PTPRO,RIT2,THY1,CDK5,LINGO1,ZHX2,INPP5J,DNM3,INPP5F
1	TRUE	0.000129	53	2479	20	0.008	0.377	GO:0048168	BP	26	regulation of neuronal synaptic plasticity	7	NCDN,RASGRF1,CAMK2A,SYNGR1,SYP,RAB3A,SLC8A2,EGR2,UNC13A,DLG4,SYT4,STAR,NPTN,KALRN,SYNPR,GRIK2,NETO1,GRM5,MCTP1,GRIN1
1	TRUE	0.000132	135	2479	37	0.015	0.274	GO:0010977	BP	26	negative regulation of neuron projection development	4	PAFAH1B1,RUFY3,RTN4R,FSTL4,SEZ6,NGEF,RHOA,CRMP1,SEMA3A,MAP2,STX1B,MCF2,STMN2,KANK1,EFNB3,RTN4,EPHA4,BCL11A,OMG,YWHAH,FGF13,RAP1GAP2,SEMA4F,ZNF365,PPP3CA,CERS2,SNAPIN,SLIT2,PLK2,PTPRO,RIT2,THY1,CDK5,LINGO1,INPP5J,DNM3,INPP5F
1	TRUE	0.000139	125	2479	35	0.014	0.28	GO:0060078	BP	26	regulation of postsynaptic membrane potential	5	GABRA1,SEZ6,MEF2C,P2RX5,STX1B,P2RX6,SLC8A3,CBLN1,SLC17A7,STX1A,GLRB,CUX2,SLC29A1,RGS4,GRIA2,PTK2B,GRIA3,DLG4,PPP3CA,ADCYAP1,GRIA4,GRIA1,CHRNB2,GRIK2,CDK5,GABRB3,NETO1,CACNB3,GRM5,GRIK1,NPAS4,CHRNA7,GRIN1,NRXN1,GRIN2A
1	TRUE	0.000139	672	2479	126	0.051	0.188	GO:0055080	BP	26	cation homeostasis	7	PDK4,TAC1,CX3CL1,TBXA2R,CD4,ATP6V1H,XK,HEXB,LETMD1,SLC4A8,NEO1,ATP2B3,ATP2B1,PRKACA,PTPRC,P2RX5,EIF2AK1,SNX10,FTL,SLC9A1,JPH4,SLC7A8,COMT,HMOX1,PVALB,SLC8A3,CD40,HMOX2,CALB1,TGFB1,ATP1A3,CAV1,TFR2,MICU1,NMU,CCKBR,KCNA1,SLC26A8,SKP1,ATP6V0E1,KNG1,GNAI2,ATP6V1A,SLC30A3,SLC8A2,FKBP1B,GOT1,GNA13,PTK2B,OPRL1,MCHR1,NDFIP1,IMMT,DLG4,GPR12,SCO1,SLC26A10,SLC9A5,GPR55,ISCU,SLC37A4,PLCE1,NOL3,AFG3L2,ADCYAP1…
1	TRUE	0.000139	4115	2479	610	0.246	0.148	GO:0048583	BP	26	regulation of response to stimulus	3	CFH,HECW1,CYP26B1,CREBBP,ITGA3,ABCC8,CACNG3,TAC1,CX3CL1,TNFRSF12A,MAP3K9,BAIAP2L1,TBXA2R,ARHGAP44,PAFAH1B1,NOS2,RHBDF1,RHOBTB2,CD4,PTBP1,SYT7,PLAUR,BRCA1,WWTR1,BIRC3,TNFRSF1B,RAI14,RTN4R,C12ORF4,MAPK9,FSTL4,CYFIP2,F7,GDI2,CDK14,RASGRF1,CSDA,STYK1,SEZ6,GNAI3,MAP2K4,PDE4A,NGEF,CD84,KIF26A,SP100,NEO1,RHOA,SYT1,CBFB,ERLEC1,PPP2R5B,TGFBR3,NEDD4,PTPN3,CDC42,PRKACA,EPN2,NFATC3,XRCC1,NOTCH3,MGLL,NUAK1,SE…
1	TRUE	0.00014	33	2479	15	0.006	0.455	GO:0008038	BP	26	neuron recognition	6	SEMA3A,NRCAM,CRTAC1,EFNB3,RTN4,EPHA4,CNR1,CNTN4,ARHGAP35,GAP43,CNTNAP2,AMIGO1,NDN,OPCML,ROBO2
1	TRUE	0.000141	364	2479	77	0.031	0.212	GO:0019932	BP	26	second-messenger-mediated signaling	6	TBXA2R,NOS2,CD4,PTBP1,PDE4A,PRKACA,P2RX5,SLC9A1,JPH4,RASD2,CHGA,NFATC2,NCALD,PPP3CB,CAMKK2,ARRDC3,PPP2CA,GNAI2,FHL2,GBP1,FKBP1B,GNA13,CRHR1,PTK2B,ADCY7,HPCA,OPRL1,MRAP2,PLCE1,PPP3CA,CRTC3,CDH13,KSR1,GNAL,ADCYAP1,ATP1B1,CALM2,DGKQ,EPHA5,ANK2,CRH,EIF4EBP2,ITPR1,RIT2,CLIC2,GNAQ,GPR61,NRG1,HTR5A,CALM3,PTH1R,NPPC,NDUFS4,ADCY1,ABCA1,KCNC2,GRM5,HINT1,DRD5,ADRA1B,KSR2,NEUROD2,ADRA1D,RCAN2,ATP2A2,MCTP1,GR…
1	TRUE	0.000141	19	2479	11	0.004	0.579	GO:0051412	BP	26	response to corticosterone	2	ATP2B1,CCND1,CDKN1A,FOSB,STAR,CRH,CALM3,NPAS4,FOSL1,CALM1,NEFL
1	TRUE	0.000143	1847	2479	298	0.12	0.161	GO:0065003	BP	26	protein-containing complex assembly	5	NDUFAB1,CREBBP,CX3CL1,BAIAP2L1,TTC19,NDUFS1,BIRC3,MYOM2,TUBG2,MAPK9,MRTO4,SLC9A3R2,SNAP91,PKM,RHOA,SYT1,PPP2R5B,TGFBR3,PFN2,SPTB,CDC42,PRKACA,LNX1,NDE1,PANX2,NSF,TEAD2,ADD2,KIFAP3,BAZ2A,CAMSAP3,ACTN2,MAP2,DDX1,CADPS2,KAT6A,B4GALT1,DNM1L,KIF9,SLC9A1,PLEKHG2,NLRP1,SNAP23,H2AFY2,PSMD8,STX1B,P2RX6,TRIOBP,NHP2L1,CBY1,HMOX1,SAMM50,PSMC1,SEC23A,CD40,UQCC,NDUFAF5,MAPRE1,CHMP4B,RS1,OLFM4,AXIN1,PIEZO1,STMN…
1	TRUE	0.000147	212	2479	51	0.021	0.241	GO:0009612	BP	26	response to mechanical stimulus	1	MPO,MAPK9,CNN2,MAP2K4,RHOA,ASNS,SLC9A1,ANGPT2,CD40,PIEZO1,TNFRSF10A,GPI,TGFB1,PKD2L1,MAPK8,ASIC2,KCNA1,LTBR,PPL,GOT1,LRP11,PTK2B,IRF1,FOSB,MKKS,KCNC1,HABP4,ATP8A2,ACTA1,SCN1A,PSPH,BAG3,PIEZO2,MMP14,KALRN,ATP1A1,CITED2,CACNB3,MAP3K2,RELA,JUP,CNTNAP2,FOSL1,NRXN1,KCNK4,PDE2A,PDZD7,TLR5,HTT,STRC,TXNIP
1	TRUE	0.000172	553	2479	107	0.043	0.193	GO:0044057	BP	26	regulation of system process	1	ABCC8,TAC1,CACNA1G,TBXA2R,TNFRSF1B,KCNQ1,RHOA,ATP2B3,ATP2B1,PRKACA,MGLL,SEMA3A,FGFR1,SLC9A1,COMT,STX1B,SOX10,CHGA,SLC8A3,CBLN1,ATP1A3,SCN1B,CAV1,STX1A,MTMR4,ASIC2,NMU,CUX2,KCNA1,BVES,FGF12,GNAI2,GLS,TNNI3K,RGS4,ECE1,SLC8A2,TNNT2,SGK1,FKBP1B,KCNIP2,CRHR1,PTK2B,CRY2,OPRL1,PIN1,PARP2,FGF13,DLG4,CHRM3,HEY2,RAB11FIP5,KCNK1,PLCE1,PPP3CA,NOL3,SMAD4,ATP1B1,ABCG8,CALM2,ANK2,MLIP,CRH,NOTCH1,CACNA1B,PAK1,SC…
1	TRUE	0.000172	54	2479	20	0.008	0.37	GO:0086065	BP	26	cell communication involved in cardiac conduction	6	CACNA1G,KCNQ1,PRKACA,ATP1A3,SCN1B,CAV1,TNNI3K,FKBP1B,ATP1B1,CALM2,ANK2,CACNA2D1,CALM3,KCNJ3,ATP1A1,CACNB2,JUP,SCN4B,TRDN,CALM1
1	TRUE	0.000176	265	2479	60	0.024	0.226	GO:0042063	BP	26	gliogenesis	6	SOX8,ABCC8,CX3CL1,PAFAH1B1,ADAM22,HEXB,LAMC3,RHOA,DCX,LAMB1,SOX10,SLC8A3,CSK,ARHGEF10,AKT2,TGFB1,CNTNAP1,PRPF19,SOX6,RTN4,EPHA4,HDAC1,PTK2B,EGR2,CDKN2C,SOX4,NKX2-2,RNF112,EMX1,ZNF365,FGF5,LEF1,ASCL1,ADCYAP1,CERS2,DLX1,NFIB,NOTCH1,PRDM8,NRG1,MMP14,SYNJ1,TAL1,NKX6-1,KLF15,CDK5,C16ORF45,STAT3,MAP2K1,CDK5R2,GAP43,RELA,CSPG4,SCRIB,PENK,NDN,MED12,PPP1CC,AGER,GPR56
1	TRUE	0.000184	153	2479	40	0.016	0.261	GO:1990138	BP	26	neuron projection extension	5	TNFRSF12A,PAFAH1B1,RUFY3,RTN4R,CYFIP2,SYT1,SEMA3A,DCX,MAP2,SEMA5B,NRCAM,LIMK1,SH3GL2,PPP3CB,WASF1,RTN4,BCL11A,NRN1,FLRT3,MACF1,UNC13A,OLFM1,SYT4,DCLK1,SEMA4F,EMX1,SYT2,CPNE9,SLIT2,PAK1,NRG1,NKX6-1,CDK5,ISLR2,NDN,PARK2,SLC9A6,L1CAM,SYT3,PLXNA4
1	TRUE	0.000197	2955	2479	451	0.182	0.153	GO:0007166	BP	26	cell surface receptor signaling pathway	5	HECW1,PDK4,CREBBP,ITGA3,CACNG3,CX3CL1,TNFRSF12A,BAIAP2L1,ADIPOR2,PAFAH1B1,NOS2,RHBDF1,CD4,PTBP1,PLAUR,BRCA1,WWTR1,BIRC3,TNFRSF1B,RTN4R,ATP6V1H,MAPK9,FSTL4,PTPRN,CYFIP2,F7,CDK14,RASGRF1,STYK1,LTK,SEZ6,CNN2,SPEN,NGEF,SP100,NEO1,RHOA,CBFB,PPP2R5B,TGFBR3,NEDD4,PTPN3,CAMK2A,CDC42,PRKACA,EPN2,NFATC3,ADAM11,NOTCH3,SEMA3A,IL4R,FGFR1,TOLLIP,SCTR,MEF2C,PTPRC,P2RX5,NLK,MMP2,MAVS,IRAK3,CHRD,FLT3LG,ITGA6,ANGP…
1	TRUE	0.000203	243	2479	56	0.023	0.23	GO:0097305	BP	26	response to alcohol	5	TBXA2R,BRCA1,F7,RHOA,TGFBR3,POLB,ATP2B1,AACS,OXCT1,TGFB1,CCND1,HMGCS1,SPARC,HMGCR,RGS4,CNR1,PTK2B,ADCY7,CDKN1A,GOT2,FOSB,CDO1,CYP2E1,LANCL2,UNC79,CDK4,GGH,ADCYAP1,SLIT2,EPHA5,HDAC8,STAR,CRH,AIFM1,CALM3,CHRNB2,PRKAA2,NPPC,ADCY1,TP53INP1,ABCA1,KCNC2,STAT3,PRKCE,RGS19,JUP,NPAS4,FOSL1,GRIN1,PENK,GRIN2A,EFNA5,GNG2,BLM,CALM1,NEFL
1	TRUE	0.000218	97	2479	29	0.012	0.299	GO:0019233	BP	26	sensory perception of pain	1	TAC1,MGLL,SLC9A1,COMT,NMU,KCNA1,CNR1,OPRL1,ADCYAP1,SCN1A,DLG2,FAM173B,GRM1,UCHL1,CHRNB2,CDK5,CACNB3,PTAFR,GRIN1,KCNA2,ALOXE3,PENK,KCNK4,NDN,GRIN2A,NIPSNAP1,ADRA2C,KCND2,CCK
1	TRUE	0.000237	128	2479	35	0.014	0.273	GO:0060359	BP	26	response to ammonium ion	5	TAC1,GABRA1,GPI,GABRG2,GNAI2,RGS4,CNR1,PTK2B,GOT2,FOSB,CHRM3,GABRB2,CRH,LYPD1,HOMER1,GNAQ,KALRN,CHRNB2,PEA15,CDK5,CASP7,KCNC2,GABRB3,CHRM1,PTAFR,DRD5,PRKCE,RELA,CHRNA7,GRIN1,CHRM4,CHRM2,PENK,PLCB1,PARK2
1	TRUE	0.000247	687	2479	127	0.051	0.185	GO:0098771	BP	26	inorganic ion homeostasis	7	PDK4,TAC1,CX3CL1,TBXA2R,CD4,ATP6V1H,XK,HEXB,LETMD1,SLC4A8,NEO1,ATP2B3,ATP2B1,PRKACA,PTPRC,P2RX5,EIF2AK1,SNX10,FTL,SLC9A1,JPH4,SLC7A8,COMT,HMOX1,PVALB,SLC8A3,CD40,HMOX2,CALB1,TGFB1,ATP1A3,CAV1,TFR2,MICU1,NMU,CCKBR,KCNA1,SLC26A8,SKP1,ATP6V0E1,KNG1,GNAI2,ATP6V1A,SLC30A3,SLC8A2,FKBP1B,GOT1,GNA13,PTK2B,SLC12A5,OPRL1,MCHR1,NDFIP1,IMMT,DLG4,GPR12,SCO1,SLC26A10,SLC9A5,GPR55,ISCU,SLC37A4,PLCE1,NOL3,AFG3L2…
1	TRUE	0.000277	263	2479	59	0.024	0.224	GO:1903522	BP	26	regulation of blood circulation	3	TAC1,CACNA1G,TBXA2R,KCNQ1,RHOA,ATP2B3,ATP2B1,PRKACA,SEMA3A,SLC9A1,CHGA,SLC8A3,ATP1A3,SCN1B,CAV1,ASIC2,NMU,BVES,TNNI3K,RGS4,ECE1,SLC8A2,TNNT2,FKBP1B,KCNIP2,FGF13,CHRM3,HEY2,KCNK1,ATP1B1,CALM2,ANK2,CACNA1B,SCN2B,ITPR1,CACNA2D1,CLIC2,ATP2B2,CALM3,SPTBN4,KCNJ3,NPPC,ATP1A1,CACNB2,CHRM1,PTAFR,ADRA1B,KCNK3,ADRA1D,JUP,KCNH6,ATP2A2,SCN4B,CHRM2,SMTN,ADRA2C,TRDN,CALM1,ADRA2B
1	TRUE	0.000286	217	2479	51	0.021	0.235	GO:0048588	BP	26	developmental cell growth	4	TNFRSF12A,PAFAH1B1,RUFY3,RTN4R,FSTL4,CYFIP2,MAP2K4,SYT1,SEMA3A,DCX,MAP2,SEMA5B,NRCAM,LIMK1,SH3GL2,PPP3CB,WASF1,RTN4,RGS4,BCL11A,NRN1,FLRT3,PIN1,MACF1,PARP2,FGF13,UNC13A,OLFM1,SYT4,DCLK1,SEMA4F,EMX1,CRABP2,SYT2,CPNE9,SLIT2,PAK1,NRG1,PRMT2,NKX6-1,CDK5,ISLR2,RARG,IST1,NDN,EFNA5,PARK2,SLC9A6,L1CAM,SYT3,PLXNA4
1	TRUE	0.000298	949	2479	166	0.067	0.175	GO:0009725	BP	26	response to hormone	5	PDK4,ITGA3,ABCC8,TAC1,BAIAP2L1,TBXA2R,ADIPOR2,CD4,BRCA1,ATP6V1H,PTPRN,F7,PKM,RHOA,CBFB,TGFBR3,NEDD4,ASNS,CAMK2A,ATP2B1,PRKACA,ACTN2,MEF2C,AACS,OXCT1,SLC9A1,SOX10,RBFOX2,ATP6V1D,APEX1,RHOXF1,AXIN1,CSK,TRIP4,CCNE1,GPI,AKT2,TGFB1,ATP1A3,CAV2,CAV1,KANK1,MED13,GAB1,CCND1,HMGCS1,SPARC,ATP6V0E1,GNAI2,ATP6V1A,FHL2,HDAC1,LEPR,PGF,GOT1,CRHR1,PTK2B,ADCY7,CRY2,FABP3,EGR2,GPR83,CDKN1A,GOT2,OPRL1,FOSB,NKX2-2,M…
1	TRUE	0.000308	65	2479	22	0.009	0.338	GO:0051965	BP	26	positive regulation of synapse assembly	5	CBLN1,ASIC2,CUX2,FLRT3,LRRC4B,CLSTN3,CBLN2,CLSTN2,LRRTM1,SLITRK5,LRTM2,UBE2V2,CLSTN1,LINGO2,SLITRK1,SLITRK4,NRXN1,AMIGO1,EFNA5,LRRTM3,BHLHB9,VSTM5
1	TRUE	0.000311	1031	2479	178	0.072	0.173	GO:0007167	BP	26	enzyme linked receptor protein signaling pathway	6	PDK4,ITGA3,BAIAP2L1,RHBDF1,CD4,PTBP1,PLAUR,WWTR1,ATP6V1H,FSTL4,CYFIP2,F7,STYK1,LTK,NGEF,NEO1,RHOA,PPP2R5B,TGFBR3,NEDD4,PTPN3,CDC42,EPN2,FGFR1,NLK,MMP2,CHRD,ANGPT2,BAMBI,RBFOX2,ATP6V1D,LGMN,FERMT1,FGF9,POLR2C,NDRG4,ESRP2,CSK,ESRP1,AKT2,TGFB1,CAV2,CAV1,EPHB6,WASL,ASPN,DNM1,KANK1,SH3GL2,SHOC2,MTMR4,EFNB3,GAB1,ARPC3,WASF1,ATP6V0E1,FGF12,GNAI2,CBLB,ATP6V1A,MAPKAPK3,RTN4,DOK1,EPHA4,STMN1,PGF,GOT1,PTK2B…
1	TRUE	0.000318	14	2479	9	0.004	0.643	GO:1900242	BP	26	regulation of synaptic vesicle endocytosis	2	DNM1L,SLC17A7,DNM1,SYT11,TOR1A,CALM3,AP2M1,BTBD9,CALM1
1	TRUE	0.00032	173	2479	43	0.017	0.249	GO:0050796	BP	26	regulation of insulin secretion	5	ICA1,ABCC8,NOS2,CACNA2D2,SYT7,NNAT,AACS,OXCT1,CDK16,SYTL4,STX1A,PPP3CB,HMGCR,CNR1,GPR68,FKBP1B,ENY2,TARDBP,SOX4,SNAP25,PPP3CA,MPC2,STXBP5L,EPHA5,CRH,SYBU,ITPR1,SLC25A4,SLC16A1,KCNB1,LRP5,VSNL1,NKX6-1,NDUFAF2,CARTPT,KCNC2,PRKCE,BRSK2,NRXN1,ADRA2C,EFNA5,PARK2,CACNA1E
1	TRUE	0.000353	1047	2479	180	0.073	0.172	GO:1901701	BP	26	cellular response to oxygen-containing compound	5	CYP26B1,PDK4,MPO,CX3CL1,BAIAP2L1,TBXA2R,NOS2,BRCA1,TNFRSF1B,ATP6V1H,MAPK9,KCNQ1,PTPRN,DGAT2,LTK,MAP2K4,CACNB1,PKM,RHOA,CAMK2A,ATP2B1,PRKACA,TEAD2,ACTN2,MEF2C,AACS,OXCT1,MMP2,DNM1L,SLC9A1,RANBP1,KLHL22,SOX10,ATP6V1D,LGMN,SLC8A3,APEX1,CD40,CDK16,AQP8,CSK,NFKBIB,AKT2,TGFB1,ATP1A3,CARD8,CAV2,CAV1,WNT2,KANK1,MAPK8,PPP3CB,GAB1,CAMKK2,SLC29A1,HMGCS1,HMGCR,ATP6V0E1,GNAI2,ATP6V1A,WNT6,EPHA4,ID3,CRYGD,TNFA…
1	TRUE	0.000357	24	2479	12	0.005	0.5	GO:0032594	BP	26	protein transport within lipid bilayer	5	ARHGAP44,STX1B,ARL6,HIP1,SNAP25,ATP1B1,SNAP47,RFTN2,NSG1,SCRIB,RILPL1,VAMP2
1	TRUE	0.000392	180	2479	44	0.018	0.244	GO:0021953	BP	26	central nervous system neuron differentiation	6	PAFAH1B1,PAX7,SEMA3A,DCX,MAP2,CBLN1,AXIN1,SALL1,HERC1,SCN1B,WNT2,EPHA4,CHD5,SATB2,SOX4,NKX2-2,BCL11B,DCLK1,EMX1,TBR1,LEF1,ASCL1,LMO4,SLC4A10,DLX1,SLIT2,NFIB,C21ORF91,GNAQ,UNC5D,ARHGAP35,SPTBN4,CHRNB2,TAL1,NKX6-1,CDK5,ATP7A,HPRT1,KNDC1,NRXN1,TSKU,ROBO2,ADARB1,PLXNA4
1	TRUE	0.0004	17568	2479	2291	0.924	0.13	GO:0008150	BP	26	biological_process	1	CFH,STPG1,HECW1,CYP26B1,ICA1,MTMR7,ARF5,CAMKK1,NDUFAB1,PDK4,CDC27,CIAPIN1,COPZ2,CREBBP,MPO,SOX8,ITGA3,ABCC8,CACNG3,TAC1,CX3CL1,CACNA1G,TNFRSF12A,DLX6,MAP3K9,BAIAP2L1,GGCT,TBXA2R,ARHGAP44,ELAC2,ADIPOR2,PAFAH1B1,NOS2,DNAH9,RHBDF1,CACNA2D2,SYN1,CAMK1G,ADAM22,SYPL1,CYB561,RHOBTB2,PAX7,METTL13,UQCRC1,CD4,HIVEP2,SLC6A7,MBTD1,UTP18,TTC19,PTBP1,SYT7,PLAUR,GABRA3,BRCA1,MBTPS2,PRICKLE3,MDH1,GLT8D1,RUFY3,WW…
1	TRUE	0.00041	1311	2479	218	0.088	0.166	GO:0010648	BP	26	negative regulation of cell communication	4	HECW1,CYP26B1,ITGA3,ABCC8,CX3CL1,ARHGAP44,PAFAH1B1,PLAUR,BRCA1,WWTR1,RTN4R,FSTL4,CSDA,GNAI3,KIF26A,RHOA,TGFBR3,NEDD4,PTPN3,CDC42,EPN2,NOTCH3,PTPRC,PHLPP1,NLK,IRAK3,CHRD,ITGA6,BAMBI,DEPDC5,CBY1,HMOX1,LGMN,FERMT1,SYTL4,FGF9,CBLN1,NDRG4,AXIN1,RPGRIP1L,CSK,STK3,TNFRSF10A,TGFB1,CARD8,CAV2,CAV1,ASPN,DNM1,KANK1,SH3GL2,MTMR4,MED13,DUSP3,CCND1,STK38,MDFI,NME5,HMGCR,ARRDC3,PPP2CA,GNAI2,CBLB,FHL2,HDAC1,IVNS…
1	TRUE	0.000428	273	2479	60	0.024	0.22	GO:1990778	BP	26	protein localization to cell periphery	6	ITGA3,ARHGAP44,ANK1,PPP2R5A,ACTN2,EPB41L3,STX1B,CSK,IKBKB,AKT2,TGFB1,CAV1,LIN7A,ARL6,GBP1,ACSL3,PACSIN1,MACF1,FGF13,DPP6,SNAP25,MRAP2,STXBP1,CLTC,STAC2,ATP1B1,RAB13,SNAP47,ANK2,LYPD1,GPR158,BAG4,KCNB1,KALRN,SPTBN4,AP2M1,CNST,LZTFL1,CDK5,CACNB2,AMN,CACNB3,TSPAN5,NSG1,TMEM150A,PRKCE,RAB37,JUP,GRIN1,NRXN1,SCRIB,ANXA2,GRIN2A,ZDHHC23,PKP3,KCNIP4,RILPL1,RAB40C,EMP2,VAMP2
1	TRUE	0.000437	598	2479	112	0.045	0.187	GO:0055065	BP	26	metal ion homeostasis	8	TAC1,CX3CL1,TBXA2R,CD4,XK,HEXB,LETMD1,NEO1,ATP2B3,ATP2B1,PRKACA,PTPRC,P2RX5,EIF2AK1,SNX10,FTL,SLC9A1,JPH4,SLC7A8,COMT,HMOX1,PVALB,SLC8A3,CD40,HMOX2,CALB1,TGFB1,ATP1A3,CAV1,TFR2,MICU1,NMU,CCKBR,KCNA1,SKP1,KNG1,GNAI2,ATP6V1A,SLC30A3,SLC8A2,FKBP1B,GOT1,GNA13,PTK2B,OPRL1,MCHR1,NDFIP1,IMMT,DLG4,GPR12,SCO1,GPR55,ISCU,SLC37A4,PLCE1,NOL3,AFG3L2,ADCYAP1,SMAD4,ATP1B1,CALM2,GPR17,ANK2,FATE1,ITPR1,TMEM178A,G…
1	TRUE	0.000437	598	2479	112	0.045	0.187	GO:0030003	BP	26	cellular cation homeostasis	6	TAC1,CX3CL1,TBXA2R,CD4,ATP6V1H,XK,HEXB,LETMD1,SLC4A8,ATP2B3,ATP2B1,PRKACA,PTPRC,P2RX5,FTL,SLC9A1,JPH4,HMOX1,PVALB,SLC8A3,CD40,HMOX2,CALB1,TGFB1,ATP1A3,CAV1,TFR2,MICU1,NMU,CCKBR,SLC26A8,SKP1,ATP6V0E1,KNG1,ATP6V1A,SLC30A3,SLC8A2,FKBP1B,GOT1,GNA13,PTK2B,OPRL1,MCHR1,NDFIP1,IMMT,DLG4,GPR12,SCO1,SLC26A10,SLC9A5,GPR55,ISCU,SLC37A4,PLCE1,NOL3,AFG3L2,ADCYAP1,SMAD4,ATP1B1,SNAPIN,CALM2,GPR17,SLC4A10,ANK2,FA…
1	TRUE	0.000445	2878	2479	437	0.176	0.152	GO:0022607	BP	26	cellular component assembly	4	NDUFAB1,CIAPIN1,CREBBP,TAC1,CX3CL1,BAIAP2L1,PAFAH1B1,TTC19,SYT7,BRCA1,WWTR1,NRXN3,NDUFS1,BIRC3,MYOM2,TUBG2,OFD1,MAPK9,MRTO4,SLC9A3R2,SNAP91,PKM,RHOA,SYT1,CBFB,PPP2R5B,TGFBR3,PFN2,SPTB,CDC42,PRKACA,LNX1,NDE1,PANX2,NSF,TEAD2,ADD2,KIFAP3,BAZ2A,CAMSAP3,RAP1GAP,ACTN2,MAP2,VDAC3,DDX1,MEF2C,CADPS2,EPB41L3,KAT6A,KIF3C,B4GALT1,SNX10,DNM1L,KIF9,SLC9A1,PLEKHG2,NRCAM,ITGA6,NLRP1,SNAP23,H2AFY2,PSMD8,STX1B,P2R…
1	TRUE	0.000468	204	2479	48	0.019	0.235	GO:0030073	BP	26	insulin secretion	4	ICA1,ABCC8,NOS2,CACNA2D2,SYT7,NNAT,PTPRN,AACS,OXCT1,CDK16,SYTL4,STX1A,PPP3CB,HMGCR,CNR1,GPR68,FKBP1B,ENY2,TARDBP,SOX4,VGF,SNAP25,RAB11FIP5,PPP3CA,ADCYAP1,MPC2,STXBP5L,EPHA5,CRH,SYBU,ITPR1,SLC25A4,SLC16A1,KCNB1,LRP5,VSNL1,NKX6-1,NDUFAF2,CARTPT,KCNC2,CPLX1,PRKCE,BRSK2,NRXN1,ADRA2C,EFNA5,PARK2,CACNA1E
1	TRUE	0.000468	204	2479	48	0.019	0.235	GO:0090276	BP	26	regulation of peptide hormone secretion	4	ICA1,ABCC8,NOS2,CACNA2D2,SYT7,NNAT,AACS,OXCT1,CDK16,SYTL4,STX1A,TFR2,PPP3CB,NMU,HMGCR,CNR1,GPR68,FKBP1B,ENY2,TARDBP,SOX4,SNAP25,PPP3CA,ADCYAP1,MPC2,STXBP5L,EPHA5,CRH,SYBU,ITPR1,SLC25A4,SLC16A1,KCNB1,KALRN,LRP5,VSNL1,NKX6-1,NDUFAF2,CARTPT,KCNC2,PRKCE,CHD7,BRSK2,NRXN1,ADRA2C,EFNA5,PARK2,CACNA1E
1	TRUE	0.000475	86	2479	26	0.01	0.302	GO:0051963	BP	26	regulation of synapse assembly	6	MEF2C,CBLN1,ASIC2,CUX2,FLRT3,LRRC4B,CLSTN3,CBLN2,CLSTN2,CHRNB2,LRRTM1,SLITRK5,LRTM2,UBE2V2,CLSTN1,LINGO2,GRIN1,SLITRK1,SLITRK4,NRXN1,AMIGO1,EFNA5,ROBO2,LRRTM3,BHLHB9,VSTM5
1	TRUE	0.000489	1315	2479	218	0.088	0.166	GO:0023057	BP	26	negative regulation of signaling	3	HECW1,CYP26B1,ITGA3,ABCC8,CX3CL1,ARHGAP44,PAFAH1B1,PLAUR,BRCA1,WWTR1,RTN4R,FSTL4,CSDA,GNAI3,KIF26A,RHOA,TGFBR3,NEDD4,PTPN3,CDC42,EPN2,NOTCH3,PTPRC,PHLPP1,NLK,IRAK3,CHRD,ITGA6,BAMBI,DEPDC5,CBY1,HMOX1,LGMN,FERMT1,SYTL4,FGF9,CBLN1,NDRG4,AXIN1,RPGRIP1L,CSK,STK3,TNFRSF10A,TGFB1,CARD8,CAV2,CAV1,ASPN,DNM1,KANK1,SH3GL2,MTMR4,MED13,DUSP3,CCND1,STK38,MDFI,NME5,HMGCR,ARRDC3,PPP2CA,GNAI2,CBLB,FHL2,HDAC1,IVNS…
1	TRUE	0.000505	4626	2479	672	0.271	0.145	GO:0048523	BP	26	negative regulation of cellular process	3	HECW1,CYP26B1,PDK4,CIAPIN1,CREBBP,MPO,SOX8,ITGA3,ABCC8,CX3CL1,TBXA2R,ARHGAP44,ADIPOR2,PAFAH1B1,RHBDF1,ADAM22,PAX7,PTBP1,PLAUR,BRCA1,RUFY3,WWTR1,RUNX3,BIRC3,DEPDC1,TNFRSF1B,IKZF2,SARS,RTN4R,FSTL4,FOXN3,CSDA,RIMBP2,DGAT2,LTK,SEZ6,CNN2,HMG20B,GNAI3,SPEN,MAP2K4,PPP2R5A,KDM4A,NGEF,CD84,KIF26A,SP100,RHOA,CBFB,ERLEC1,PPP2R5B,TGFBR3,NEDD4,PFN2,PTPN3,SPTB,SMG6,ASNS,CDC42,TCF3,PRKACA,EPN2,NFATC3,CRMP1,XRCC…
1	TRUE	0.000556	3105	2479	467	0.188	0.15	GO:0044085	BP	26	cellular component biogenesis	3	NDUFAB1,CIAPIN1,CREBBP,TAC1,CX3CL1,BAIAP2L1,PAFAH1B1,UTP18,TTC19,SYT7,BRCA1,WWTR1,NRXN3,NDUFS1,BIRC3,TFB1M,MYOM2,TUBG2,RPL26L1,OFD1,MAPK9,MRTO4,TARBP1,SLC9A3R2,SNAP91,PKM,RHOA,SYT1,CBFB,PPP2R5B,TGFBR3,RAB27A,PFN2,SPTB,CDC42,PRKACA,LNX1,NDE1,PANX2,NSF,TEAD2,ADD2,KIFAP3,BAZ2A,CAMSAP3,RAP1GAP,EXOSC5,ACTN2,MAP2,VDAC3,DDX1,MEF2C,CADPS2,EPB41L3,XPO1,KAT6A,KIF3C,B4GALT1,SNX10,DNM1L,KIF9,SLC9A1,PLEKHG2,N…
1	TRUE	0.000571	25	2479	12	0.005	0.48	GO:0021952	BP	26	central nervous system projection neuron axonogenesis	10	PAFAH1B1,DCX,SCN1B,EPHA4,DCLK1,SLIT2,NFIB,SPTBN4,CHRNB2,TSKU,ADARB1,PLXNA4
1	TRUE	0.000575	423	2479	84	0.034	0.199	GO:0006816	BP	26	calcium ion transport	9	CACNG3,CX3CL1,CACNA1G,CACNA2D2,CD4,CD84,CACNB1,RHOA,ATP2B3,GNB5,CAMK2A,ATP2B1,PRKACA,PTPRC,P2RX5,SLC9A1,JPH4,CACNA1I,SLC8A3,CACNA1F,NALCN,TGFB1,PMPCB,CAV1,TSPAN13,NCS1,PKD2L1,MICU1,GNAI2,RGS4,SLC8A2,FKBP1B,CRHR1,PTK2B,HPCA,OPRL1,MCHR1,UBQLN1,PPP3CA,NOL3,AFG3L2,STAC2,CACNG8,ATP1B1,PSEN2,CALM2,ANK2,CRH,SLC25A25,CACNA1B,ITPR1,HOMER1,CACNA2D1,THY1,UBASH3B,CLIC2,ATP2B2,CACNA2D3,ATP13A2,CALM3,CHRNB2,CD…
1	TRUE	0.000584	361	2479	74	0.03	0.205	GO:0032386	BP	26	regulation of intracellular transport	5	SYN1,RUFY3,C12ORF4,STYK1,CD84,SP100,REEP1,ERLEC1,NEDD4,PFN2,CDC42,IL4R,ACTN2,MAP2,XPO1,DNM1L,MAVS,STX1B,NEFH,HMOX1,FERMT1,NDRG4,PDCD5,AKT2,TGFB1,RAB3A,STX1A,RAB23,BVES,RIMS3,TNNT2,SEC16B,KHDRBS1,HPCA,CDKN1A,NAPB,TBC1D20,ATPIF1,CAMK1,TXN,STXBP1,SORL1,PREPL,BCAS3,TP53,STOM,PAK1,BAG3,BAG4,CABP1,KCNB1,ATP13A2,CALM3,VPS11,CDK5,CACNB3,CHRM1,STX18,MAP2K1,JUP,ATP2A2,BRSK2,ANXA2,SEPT5,PARK2,PPP1CC,PDE2A,C…
1	TRUE	0.000588	229	2479	52	0.021	0.227	GO:0097485	BP	26	neuron projection guidance	1	NRXN3,NEO1,SPTB,CRMP1,SEMA3A,RAP1GAP,SEMA5B,NRCAM,SCN1B,EFNB3,GAB1,UNC5A,DOK1,EPHA4,KLF7,EGR2,VASP,FLRT3,BCL11B,CHN1,CHL1,SEMA4F,TBR1,FAM129B,MAPK8IP3,RNF165,SMAD4,GRB7,EFNA3,CNTN4,SLIT2,EPHA5,NFIB,PTPRO,ENAH,UNC5D,ARHGAP35,SPTBN4,CDK5,DRGX,RET,GFRA2,GAP43,SPTBN2,NRXN1,EFNA5,ROBO2,SPTAN1,L1CAM,DOK6,PLXNA4,TUBB3
1	TRUE	0.000628	253	2479	56	0.023	0.221	GO:0003015	BP	26	heart process	2	TAC1,CACNA1G,WWTR1,KCNQ1,ATP2B3,CDC42,ATP2B1,PRKACA,SEMA3A,SLC9A1,CHGA,SLC8A3,PPP1R13L,ATP1A3,SCN1B,CAV1,NMU,BVES,FGF12,GNAI2,TNNI3K,RGS4,SLC8A2,TNNT2,FKBP1B,KCNIP2,FGF13,HEY2,KCNK1,ATP1B1,CALM2,SCN1A,ANK2,CACNA1B,SCN2B,ITPR1,CACNA2D1,CLIC2,ATP2B2,CALM3,SPTBN4,KCNJ3,NPPC,ATP1A1,CACNB2,ADRA1B,KCNK3,VEGFB,JUP,KCNH6,ATP2A2,SCN4B,CHRM2,SMTN,TRDN,CALM1
1	TRUE	0.000636	313	2479	66	0.027	0.211	GO:0070588	BP	26	calcium ion transmembrane transport	9	CACNG3,CX3CL1,CACNA1G,CACNA2D2,CACNB1,ATP2B3,GNB5,ATP2B1,PRKACA,PTPRC,SLC9A1,JPH4,CACNA1I,SLC8A3,CACNA1F,NALCN,TGFB1,PMPCB,TSPAN13,NCS1,PKD2L1,MICU1,SLC8A2,FKBP1B,CRHR1,PTK2B,HPCA,OPRL1,UBQLN1,NOL3,AFG3L2,STAC2,CACNG8,ATP1B1,CALM2,ANK2,SLC25A25,CACNA1B,ITPR1,CACNA2D1,THY1,UBASH3B,CLIC2,ATP2B2,CACNA2D3,ATP13A2,CALM3,TRPV6,CACNB2,CACNB3,PRKCE,CHD7,ATP2A2,CHRNA7,GRIN1,ANO6,CACNB4,GRIN2A,CALHM1,TRDN,…
1	TRUE	0.000636	362	2479	74	0.03	0.204	GO:0051098	BP	26	regulation of binding	4	STPG1,PAX7,PLAUR,SP100,TGFBR3,CDC42,PRKACA,CRMP1,ADD2,TRAF4,RAP1GAP,MAP2,MEF2C,MAPRE3,CRTAC1,BAMBI,HMOX1,CCM2L,MAPRE1,PIM2,STK3,TGFB1,CAV1,EPHB6,MAPK8,CAPRIN2,PRMT8,MDFI,PPP2CA,EPHA4,STMN1,GTF2F1,PIN1,HABP4,CAMK1,HEY2,TXN,FAM129B,SORL1,PARP9,LEF1,PPP3CA,SMAD4,PEX14,SNAPIN,CALM2,PLK2,CDCA5,HDAC8,HMBOX1,ZNF462,UBASH3B,PLCL2,CLIC2,NRG1,CALM3,DISC1,MSX1,IFI16,DTX3L,LRPAP1,NIPBL,CDK5,PCBD1,CRK,SYAP1,C…
1	TRUE	0.00064	15	2479	9	0.004	0.6	GO:1903539	BP	26	protein localization to postsynaptic membrane	7	ARHGAP44,STX1B,SNAP25,SNAP47,NSG1,GRIN1,SCRIB,GRIN2A,VAMP2
1	TRUE	0.000671	2636	2479	402	0.162	0.153	GO:0071702	BP	26	organic substance transport	5	ICA1,ARF5,COPZ2,ABCC8,CACNG3,TAC1,CX3CL1,ARHGAP44,ADIPOR2,PAFAH1B1,NOS2,RHBDF1,CACNA2D2,SLC6A7,SYT7,RUFY3,NLRP2,SLC45A4,TOMM34,NUP160,APBA2,ATP6V1H,XK,SLC4A8,FAM160A2,THOC3,NNAT,PTPRN,ATP9A,CBLN4,GDI2,SNAP91,TBC1D1,SP100,TRAM1,STOML1,SYT1,ERLEC1,NUP133,NEDD4,RAB27A,SMG6,AP3M2,CDC42,SIDT1,NSF,BCAP29,CAMSAP3,IL4R,RBFOX1,VDAC3,AACS,CADPS2,XPO1,OXCT1,SCAMP1,SEH1L,SNX10,DNM1L,MAVS,RPH3A,NECAP1,EXOC1,N…
1	TRUE	0.000689	710	2479	128	0.052	0.18	GO:0007169	BP	26	transmembrane receptor protein tyrosine kinase signaling pathway	7	PDK4,BAIAP2L1,RHBDF1,CD4,PTBP1,PLAUR,ATP6V1H,FSTL4,CYFIP2,F7,STYK1,LTK,NGEF,RHOA,PPP2R5B,NEDD4,PTPN3,CDC42,EPN2,FGFR1,MMP2,ANGPT2,RBFOX2,ATP6V1D,LGMN,FGF9,POLR2C,NDRG4,ESRP2,CSK,ESRP1,AKT2,TGFB1,CAV2,EPHB6,WASL,DNM1,KANK1,SH3GL2,SHOC2,EFNB3,GAB1,ARPC3,WASF1,ATP6V0E1,FGF12,GNAI2,CBLB,ATP6V1A,MAPKAPK3,RTN4,DOK1,EPHA4,STMN1,PGF,PTK2B,GTF2F1,FLRT3,HIP1,ATP6V1F,CHN1,ATP6V1E1,VPS25,CDK4,AHI1,STAM,FAM12…
1	TRUE	0.000691	476	2479	92	0.037	0.193	GO:0051051	BP	26	negative regulation of transport	3	ABCC8,CX3CL1,RHBDF1,TNFRSF1B,CNN2,CD84,SP100,ERLEC1,NEDD4,GNB5,ACTN2,COMT,STX1B,HMOX1,CHGA,FERMT1,GABRE,SYTL4,NDFIP2,RGCC,CSK,AKT2,TGFB1,CARD8,CAV1,NMU,RAB23,HMGCR,FGF12,GNAI2,RGS4,GBP1,CNR1,FKBP1B,CRHR1,ENY2,PTK2B,CRY2,OPRL1,PNKD,NDFIP1,DLG4,SYT11,SYT4,UBQLN1,RAB11FIP5,TXN,PPP3CA,ADCYAP1,ABCG8,CALM2,ARL6IP5,STXBP5L,CRH,NOTCH1,BAG3,CLIC2,BAG4,NRG1,CABP1,KCNB1,CALM3,KALRN,NLRP3,PEA15,LRRTM1,VSNL1,…
1	TRUE	0.000703	88	2479	26	0.01	0.295	GO:0060996	BP	26	dendritic spine development	8	ARHGAP44,PAFAH1B1,FSTL4,NGEF,CDC42,MEF2C,DNM1L,WASL,CAPRIN2,CUX2,EPHA4,SLC12A5,PAK4,DLG4,CAMK1,ZNF365,PLK2,C21ORF91,NRG1,KALRN,CDK5,CFL1,PAK2,DNM3,SLC9A6,BHLHB9
1	TRUE	0.000768	613	2479	113	0.046	0.184	GO:0006873	BP	26	cellular ion homeostasis	5	TAC1,CX3CL1,TBXA2R,CD4,ATP6V1H,XK,HEXB,LETMD1,SLC4A8,ATP2B3,ATP2B1,PRKACA,PTPRC,P2RX5,FTL,SLC9A1,JPH4,HMOX1,PVALB,SLC8A3,CD40,HMOX2,CALB1,TGFB1,ATP1A3,CAV1,TFR2,MICU1,NMU,CCKBR,SLC26A8,SKP1,ATP6V0E1,KNG1,ATP6V1A,SLC30A3,SLC8A2,FKBP1B,GOT1,GNA13,PTK2B,SLC12A5,OPRL1,MCHR1,NDFIP1,IMMT,DLG4,GPR12,SCO1,SLC26A10,SLC9A5,GPR55,ISCU,SLC37A4,PLCE1,NOL3,AFG3L2,ADCYAP1,SMAD4,ATP1B1,SNAPIN,CALM2,GPR17,SLC4A10…
1	TRUE	0.000772	503	2479	96	0.039	0.191	GO:0009259	BP	240	ribonucleotide metabolic process	2	NDUFAB1,PDK4,UQCRC1,NDUFS1,DGAT2,GNAI3,PDE4A,PFKP,PKM,RHOA,SDHA,DLG3,ACOT7,PGK1,IMPAD1,GPI,TGFB1,PMPCB,ENO2,RAB23,NME5,HMGCR,ATP6V1A,PDE1A,ATP5F1,TJP2,NDUFA8,ADCY7,NUDT10,PDE1B,ACSL3,MOCS3,SULT4A1,UCK1,ATPIF1,ACLY,PDHA1,DLG4,RFK,RNASEH2B,BAAT,OLA1,UQCRC2,ADCYAP1,ATP1B1,NME7,MPC2,ATP6V1B2,SLC25A25,DLG2,TDO2,AK5,ATP5J,HK1,ATP5G1,THEM4,PRKAA2,NPPC,NDUFS4,ACSL6,ADCY1,PDP1,ATP7A,NDUFB6,VCP,PGM2L1,HPRT…
1	TRUE	0.000774	214	2479	49	0.02	0.229	GO:0008016	BP	26	regulation of heart contraction	4	TAC1,CACNA1G,KCNQ1,ATP2B3,ATP2B1,PRKACA,SEMA3A,SLC9A1,CHGA,SLC8A3,ATP1A3,SCN1B,CAV1,NMU,BVES,TNNI3K,RGS4,SLC8A2,TNNT2,FKBP1B,KCNIP2,FGF13,HEY2,KCNK1,ATP1B1,CALM2,ANK2,CACNA1B,SCN2B,ITPR1,CACNA2D1,CLIC2,ATP2B2,CALM3,SPTBN4,KCNJ3,NPPC,ATP1A1,CACNB2,ADRA1B,KCNK3,JUP,KCNH6,ATP2A2,SCN4B,CHRM2,SMTN,TRDN,CALM1
1	TRUE	0.000792	220	2479	50	0.02	0.227	GO:0060560	BP	26	developmental growth involved in morphogenesis	4	TNFRSF12A,PAFAH1B1,RUFY3,RTN4R,FSTL4,CYFIP2,SYT1,SEMA3A,DCX,MAP2,SEMA5B,NRCAM,SALL1,TGFB1,LIMK1,SH3GL2,PPP3CB,WASF1,RTN4,BCL11A,NRN1,FLRT3,MACF1,FGF13,UNC13A,OLFM1,SYT4,DCLK1,SEMA4F,EMX1,CRABP2,SYT2,CPNE9,SLIT2,NOTCH1,PAK1,NRG1,NKX6-1,CDK5,ISLR2,RARG,IST1,NDN,EFNA5,MED12,PARK2,SLC9A6,L1CAM,SYT3,PLXNA4
1	TRUE	0.000913	227	2479	51	0.021	0.225	GO:0007411	BP	26	axon guidance	2	NRXN3,NEO1,SPTB,CRMP1,SEMA3A,RAP1GAP,NRCAM,SCN1B,EFNB3,GAB1,UNC5A,DOK1,EPHA4,KLF7,EGR2,VASP,FLRT3,BCL11B,CHN1,CHL1,SEMA4F,TBR1,FAM129B,MAPK8IP3,RNF165,SMAD4,GRB7,EFNA3,CNTN4,SLIT2,EPHA5,NFIB,PTPRO,ENAH,UNC5D,ARHGAP35,SPTBN4,CDK5,DRGX,RET,GFRA2,GAP43,SPTBN2,NRXN1,EFNA5,ROBO2,SPTAN1,L1CAM,DOK6,PLXNA4,TUBB3
1	TRUE	0.00095	245	2479	54	0.022	0.22	GO:0060047	BP	26	heart contraction	3	TAC1,CACNA1G,KCNQ1,ATP2B3,CDC42,ATP2B1,PRKACA,SEMA3A,SLC9A1,CHGA,SLC8A3,PPP1R13L,ATP1A3,SCN1B,CAV1,NMU,BVES,FGF12,TNNI3K,RGS4,SLC8A2,TNNT2,FKBP1B,KCNIP2,FGF13,HEY2,KCNK1,ATP1B1,CALM2,SCN1A,ANK2,CACNA1B,SCN2B,ITPR1,CACNA2D1,CLIC2,ATP2B2,CALM3,SPTBN4,KCNJ3,NPPC,ATP1A1,CACNB2,ADRA1B,KCNK3,VEGFB,JUP,KCNH6,ATP2A2,SCN4B,CHRM2,SMTN,TRDN,CALM1
1	TRUE	0.000952	30	2479	13	0.005	0.433	GO:0048791	BP	26	calcium ion-regulated exocytosis of neurotransmitter	8	SYT7,SYT13,SYT1,RPH3A,STX1B,SYTL4,RIMS3,SYT5,SYT11,SYT4,SYT2,ATP2A2,SYT3
1	TRUE	0.000991	137	2479	35	0.014	0.255	GO:0035725	BP	26	sodium ion transmembrane transport	9	CACNA1G,NEDD4,PTPN3,SLC9A1,CACNA1I,SLC8A3,NALCN,SLC17A7,ATP1A3,SCN1B,PKD2L1,ASIC2,FGF12,SLC8A2,YWHAH,SLC9A5,KCNK1,SCN2A,FXYD6,ATP1B1,SLC20A1,SCN1A,SHROOM2,STOM,SCN2B,ATP1A1,HCN1,WNK2,NETO1,PRKCE,GLRX,SCN4B,ANO6,CHP1,SLC9A6
1	TRUE	0.00104	47	2479	17	0.007	0.362	GO:1903307	BP	26	positive regulation of regulated secretory pathway	7	CACNA1G,SYT7,SYT1,RAB27A,IL4R,DNM1L,CACNA1I,RAB3A,STX1A,SYT4,STXBP1,RAB15,KCNB1,CDK5,PTAFR,CDK5R2,SCAMP5
1	TRUE	0.00105	939	2479	161	0.065	0.171	GO:0032880	BP	26	regulation of protein localization	4	ICA1,ITGA3,ABCC8,CX3CL1,NOS2,RHBDF1,CACNA2D2,SYT7,RUFY3,NLRP2,NNAT,TBC1D1,PPP2R5A,SP100,ERLEC1,KCNAB2,CDC42,IL4R,ACTN2,MAP2,AACS,XPO1,OXCT1,DNM1L,MAVS,EXOC1,NLRP1,CD40,FERMT1,CDK16,SYTL4,NDFIP2,RGCC,CSK,CCNE1,PDCD5,GPI,AKT2,TGFB1,CARD8,STX1A,WASL,MAPK8,PPP3CB,GBF1,B9D1,NMU,RAB23,HMGCR,TFDP2,RTN4,CD58,GBP1,CNR1,GPR68,FKBP1B,CRIPT,SEC16B,ENY2,TARDBP,HPCA,ACSL3,CDKN1A,SOX4,PIN1,YWHAH,ATPIF1,NDFIP1,L…
1	TRUE	0.00105	80	2479	24	0.01	0.3	GO:0045921	BP	26	positive regulation of exocytosis	6	CACNA1G,SYT7,RAB27B,SYT1,RAB27A,IL4R,CADPS2,DNM1L,CACNA1I,SYTL4,RAB3A,STX1A,NCS1,SYT4,STAM,STXBP1,RAB15,KCNB1,ATP13A2,VSNL1,CDK5,PTAFR,CDK5R2,SCAMP5
1	TRUE	0.00109	527	2479	99	0.04	0.188	GO:0006875	BP	26	cellular metal ion homeostasis	7	TAC1,CX3CL1,TBXA2R,CD4,XK,HEXB,LETMD1,ATP2B3,ATP2B1,PRKACA,PTPRC,P2RX5,FTL,SLC9A1,JPH4,HMOX1,PVALB,SLC8A3,CD40,HMOX2,CALB1,TGFB1,ATP1A3,CAV1,TFR2,MICU1,NMU,CCKBR,SKP1,KNG1,ATP6V1A,SLC30A3,SLC8A2,FKBP1B,GOT1,GNA13,PTK2B,OPRL1,MCHR1,NDFIP1,IMMT,DLG4,GPR12,SCO1,GPR55,ISCU,SLC37A4,PLCE1,NOL3,AFG3L2,ADCYAP1,SMAD4,ATP1B1,CALM2,GPR17,ANK2,FATE1,ITPR1,TMEM178A,GRM1,CACNA2D1,THY1,UBASH3B,GRIA1,CLIC2,NPTN,…
1	TRUE	0.00123	3710	2479	545	0.22	0.147	GO:0006996	BP	26	organelle organization	4	STPG1,CYP26B1,NDUFAB1,CDC27,CREBBP,TAC1,CX3CL1,BAIAP2L1,GGCT,ARHGAP44,PAFAH1B1,NOS2,PAX7,MBTD1,TTC19,SYT7,PLAUR,BRCA1,RUFY3,WWTR1,SYT13,NDUFS1,ALAS1,TOMM34,ANK1,TFB1M,MYOM2,TUBG2,CNTLN,OFD1,HEXB,MAPK9,FAM160A2,MRTO4,PTPRN,SPAG4,CNN2,HMG20B,GNAI3,TBC1D1,KDM4A,SP100,RHOA,SYT1,REEP1,NUP133,RAB27A,PFN2,SPTB,SMG6,CAMK2A,CDC42,PRKACA,CRMP1,NDE1,XRCC1,NSF,ADD2,FRYL,KIFAP3,MCM6,BAZ2A,CAMSAP3,MAP2K7,ACTL6…
1	TRUE	0.00123	16	2479	9	0.004	0.562	GO:0099500	BP	26	vesicle fusion to plasma membrane	6	SNAP23,STX1B,RAB3A,STX1A,SNAP25,STXBP1,SNAPIN,SNAP47,PRRT2
1	TRUE	0.00123	16	2479	9	0.004	0.562	GO:0031629	BP	26	synaptic vesicle fusion to presynaptic active zone membrane	8	SNAP23,STX1B,RAB3A,STX1A,SNAP25,STXBP1,SNAPIN,SNAP47,PRRT2
1	TRUE	0.00123	320	2479	66	0.027	0.206	GO:0051056	BP	26	regulation of small GTPase mediated signal transduction	6	ITGA3,ARHGAP44,RHOBTB2,RTN4R,GDI2,RASGRF1,NGEF,RHOA,CDC42,RAP1GAP,PLEKHG2,MCF2,RHOV,ARHGEF10,SYDE1,KANK1,GBF1,SHOC2,MADD,RASGRF2,STMN1,GNA13,IQSEC3,PREX1,IQSEC2,TRIP10,CHN1,CGNL1,RAP1GAP2,GPR55,GARNL3,ARHGAP20,PLCE1,ARHGAP24,RHOF,BNIP2,ARHGAP17,ARHGEF19,GPR17,SLIT2,ARHGAP26,DYNLT1,TIAM2,ARHGAP39,NOTCH1,RIT2,RHOC,NRG1,ARHGAP35,KALRN,ARHGEF3,ABCA1,CRK,PLEKHG5,RASGRP1,TNK1,GPR4,RALGAPA2,SRGAP3,STMN3…
1	TRUE	0.00128	510	2479	96	0.039	0.188	GO:0003013	BP	26	circulatory system process	1	TAC1,CACNA1G,TBXA2R,NOS2,WWTR1,KCNQ1,RHOA,ATP2B3,CDC42,ATP2B1,PRKACA,TRHDE,SEMA3A,SLC9A1,CYB5R3,HMOX1,CHGA,SLC8A3,NCALD,PPP1R13L,TGFB1,ATP1A3,SCN1B,CAV1,ASIC2,NMU,BVES,HMGCR,KNG1,FGF12,GNAI2,TNNI3K,RGS4,ECE1,SLC8A2,TNNT2,CNR1,SGK1,FKBP1B,KCNIP2,OPRL1,MKKS,FGF13,CHRM3,HEY2,KCNK1,MYOF,ADCYAP1,ATP1B1,CALM2,SCN1A,SLIT2,ANK2,CRH,CACNA1B,HTR7,SCN2B,ITPR1,PTPRO,CACNA2D1,CLIC2,ATP2B2,ARHGAP35,CALM3,SPTBN…
1	TRUE	0.00131	150	2479	37	0.015	0.247	GO:0007416	BP	26	synapse assembly	5	NRXN3,MEF2C,NRCAM,CBLN1,ASIC2,CUX2,CDH9,FLRT3,LRRC4B,CLSTN3,CBLN2,NPTN,NRG1,CLSTN2,CHRNB2,SHANK2,LRRTM1,BSN,CDK5,SLITRK5,LRTM2,UBE2V2,CLSTN1,SPTBN2,LINGO2,NPAS4,GRIN1,SLITRK1,SLITRK4,NRXN1,AMIGO1,EFNA5,ROBO2,DNM3,LRRTM3,BHLHB9,VSTM5
1	TRUE	0.00131	260	2479	56	0.023	0.215	GO:0046883	BP	26	regulation of hormone secretion	3	ICA1,ABCC8,TAC1,NOS2,CACNA2D2,SYT7,NNAT,FGFR1,AACS,OXCT1,CDK16,SYTL4,STX1A,TFR2,PPP3CB,NMU,HMGCR,CNR1,GPR68,FKBP1B,CRHR1,ENY2,TARDBP,CRY2,SOX4,SNAP25,RAB11FIP5,PPP3CA,ADCYAP1,SMAD4,MPC2,STXBP5L,EPHA5,CRH,SYBU,ITPR1,SLC25A4,SLC16A1,KCNB1,KALRN,LRP5,VSNL1,NKX6-1,NDUFAF2,CARTPT,KCNC2,SCG5,PRKCE,CHD7,BRSK2,NRXN1,ADRA2C,EFNA5,PARK2,CACNA1E,ADRA2B
1	TRUE	0.00132	57	2479	19	0.008	0.333	GO:0099132	BP	26	ATP hydrolysis coupled cation transmembrane transport	7	ATP6V1H,ATP2B3,ATP2B1,ATP4A,ATP6V0E1,ATP6V1A,ATP5F1,ATP6V1F,ATP6V1E1,ATP6V1B2,ATP6V1C1,ATP2B2,ATP5G1,ATP13A2,ATP6V0D1,ATP7A,ATP5L,ATP5H,ATP2A2
1	TRUE	0.00132	57	2479	19	0.008	0.333	GO:0031646	BP	26	positive regulation of neurological system process	2	STX1B,SOX10,STX1A,NMU,CUX2,RGS4,PTK2B,OPRL1,DLG4,FAM173B,NRG1,CARTPT,NETO1,CACNB3,PTAFR,CHRNA7,GRIN1,NRXN1,CCK
1	TRUE	0.00136	13	2479	8	0.003	0.615	GO:0099072	BP	26	regulation of postsynaptic membrane neurotransmitter receptor levels	4	ARHGAP44,STX1B,SNAP25,SNAP47,NSG1,SCRIB,DNM3,VAMP2
1	TRUE	0.00137	415	2479	81	0.033	0.195	GO:0006874	BP	26	cellular calcium ion homeostasis	8	TAC1,CX3CL1,TBXA2R,CD4,XK,HEXB,ATP2B3,ATP2B1,PRKACA,PTPRC,P2RX5,JPH4,PVALB,SLC8A3,CD40,CALB1,TGFB1,CAV1,MICU1,NMU,CCKBR,KNG1,SLC8A2,FKBP1B,GOT1,GNA13,PTK2B,OPRL1,MCHR1,IMMT,DLG4,GPR12,GPR55,SLC37A4,PLCE1,NOL3,AFG3L2,ADCYAP1,ATP1B1,CALM2,GPR17,ANK2,FATE1,ITPR1,TMEM178A,GRM1,CACNA2D1,THY1,UBASH3B,GRIA1,CLIC2,NPTN,ATP2B2,SV2A,ATP13A2,CALM3,PTH1R,GNG3,GRIK2,TRPV6,RIC3,PRKCB,CACNB3,GRM5,DRD5,ADRA1B,PR…
1	TRUE	0.00141	62	2479	20	0.008	0.323	GO:0051966	BP	26	regulation of synaptic transmission, glutamatergic	6	SYT1,MEF2C,KMO,CNR1,PTK2B,GRM4,UNC13A,STXBP1,ATAD1,ADCYAP1,HOMER1,GRM1,KALRN,SHANK2,GRIK2,CDK5,GRM5,GRIK1,NRXN1,GRM7
1	TRUE	0.00141	62	2479	20	0.008	0.323	GO:0035773	BP	26	insulin secretion involved in cellular response to glucose stimulus	5	PTPRN,OXCT1,CDK16,PPP3CB,HMGCR,GPR68,FKBP1B,ENY2,RAB11FIP5,MPC2,EPHA5,CRH,SYBU,LRP5,VSNL1,NDUFAF2,PRKCE,BRSK2,NRXN1,EFNA5
1	TRUE	0.00145	1686	2479	267	0.108	0.158	GO:0034613	BP	26	cellular protein localization	5	COPZ2,ITGA3,CACNG3,ARHGAP44,NOS2,CD4,RUFY3,TOMM34,ANK1,NUP160,SPATA7,CNTLN,THOC3,SPAG4,TBC1D1,PPP2R5A,SP100,TRAM1,REEP1,ERLEC1,NUP133,KCNAB2,NEDD4,RAB27A,SMG6,AP3M2,CDC42,NSF,BCAP29,CAMSAP3,ACTN2,MAP2,TOLLIP,DDX1,EPB41L3,DLG3,XPO1,SEH1L,SNX10,MAVS,RPH3A,EXOC1,NUP50,H2AFY2,STX1B,RANBP1,MICALL1,TOMM22,POLDIP3,THOC5,SYNGR1,SAMM50,AP4S1,ATP6V1D,SEC23A,FERMT1,MAPRE1,CHMP4B,SYTL4,FGF9,NAGPA,CSK,AP3B2,I…
1	TRUE	0.00151	341	2479	69	0.028	0.202	GO:0032535	BP	26	regulation of cellular component size	4	TNFRSF12A,BAIAP2L1,PAFAH1B1,RUFY3,RTN4R,XK,FSTL4,RHOA,PFN2,SPTB,SEMA3A,ADD2,ACTN2,MAP2,PLEKHG2,NRCAM,TRIOBP,WASL,LIMK1,KANK1,ARPC3,WASF1,SLC12A7,RTN4,PTK2B,CIT,PREX1,VASP,MKKS,DSTN,MACF1,FGF13,OLFM1,PEX11B,ARFIP2,RAP1GAP2,ACTR3B,CDK4,SEMA4F,ARPC5L,CRABP2,SLIT2,PAK1,BAG4,NRG1,ATP13A2,ARHGAP35,SPTBN4,AP2M1,NKX6-1,CDK5,ATP7A,RET,ISLR2,PRKCE,CFL1,RARG,SPTBN2,ANO6,IST1,EFNA5,LRRC8B,SPTAN1,FCHSD1,L1CAM…
1	TRUE	0.00153	2262	2479	347	0.14	0.153	GO:0050790	BP	26	regulation of catalytic activity	4	CAMKK1,CX3CL1,MAP3K9,ARHGAP44,PAFAH1B1,NOS2,CD4,PLAUR,WWTR1,NLRP2,BIRC3,DEPDC1,TNFRSF1B,RTN4R,ATP6V1H,CYFIP2,GDI2,RASGRF1,RIMBP2,GNAI3,MAP2K4,TBC1D1,PPP2R5A,NGEF,RHOA,PPP2R5B,DNAJA2,GNB5,PFN2,SMG6,CDC42,PRKACA,NDE1,XRCC1,SNCB,NUAK1,TRAF4,CAMSAP3,RAP1GAP,MAP2K7,FGFR1,MAP2,MEF2C,PTPRC,DLG3,SMAP2,MAPRE3,DNM1L,DOCK3,PEBP1,CCNK,IRAK3,ITGA6,NLRP1,RANBP1,DEPDC5,PSMA3,RIN3,LGMN,GSKIP,CD40,EEF1A2,RGCC,AXI…
1	TRUE	0.00153	113	2479	30	0.012	0.265	GO:0060079	BP	26	excitatory postsynaptic potential	8	SEZ6,MEF2C,P2RX5,STX1B,P2RX6,CBLN1,SLC17A7,STX1A,GLRB,CUX2,SLC29A1,RGS4,GRIA2,PTK2B,GRIA3,DLG4,PPP3CA,GRIA4,GRIA1,CHRNB2,GRIK2,CDK5,NETO1,CACNB3,GRIK1,NPAS4,CHRNA7,GRIN1,NRXN1,GRIN2A
1	TRUE	0.00154	77	2479	23	0.009	0.299	GO:0106027	BP	26	neuron projection organization	6	ITGA3,ARHGAP44,PAFAH1B1,NGEF,CDC42,DNM1L,LGMN,ATP1A3,WASL,CAPRIN2,CUX2,TANC1,EPHA4,DLG4,ZNF365,HOMER1,KALRN,CDK5,MAP1A,CFL1,CHRNA7,DNM3,BHLHB9
1	TRUE	0.00154	657	2479	118	0.048	0.18	GO:0051129	BP	26	negative regulation of cellular component organization	4	ITGA3,PAFAH1B1,BRCA1,RUFY3,TNFRSF1B,RTN4R,FSTL4,SEZ6,CNN2,NGEF,RHOA,PFN2,SPTB,SMG6,CDC42,CRMP1,XRCC1,SEMA3A,ADD2,RAP1GAP,MAP2,DNM1L,IRAK3,STX1B,KLHL22,TRIOBP,SPEF1,MAPRE1,CHMP4B,MCF2,RGCC,CSK,IKBKB,STMN2,TGFB1,CAV1,WASL,KANK1,TRIM37,VAT1,EFNB3,TBC1D30,RTN4,EPHA4,GBP1,STMN1,BCL11A,MKKS,XRCC3,OMG,YWHAH,FGF13,RAP1GAP2,DLG4,TERF2,SYT11,SYT4,NAT10,HEY2,SEMA4F,STXBP1,SORL1,TRIM54,ZNF365,PPP3CA,KATNB1,N…
1	TRUE	0.00154	82	2479	24	0.01	0.293	GO:0010771	BP	26	negative regulation of cell morphogenesis involved in differentiation	6	RUFY3,RTN4R,FSTL4,NGEF,RHOA,SEMA3A,MAP2,MCF2,KANK1,EFNB3,RTN4,GBP1,OMG,YWHAH,FGF13,SEMA4F,PPP3CA,SLIT2,PTPRO,THY1,CDK5,LINGO1,EFNA5,DNM3
1	TRUE	0.00154	77	2479	23	0.009	0.299	GO:0008306	BP	26	associative learning	4	ABCC8,TAC1,LGMN,NDRG4,HMGCR,TANC1,PDE1B,SNAP25,TBR1,CRH,NRGN,NPTN,BRSK1,CHRNB2,CDK5,NETO1,MAP1A,RGS14,DRD5,NEUROD2,GRIN1,GRIN2A,CCK
1	TRUE	0.00161	520	2479	97	0.039	0.187	GO:0019693	BP	240	ribose phosphate metabolic process	1	NDUFAB1,PDK4,UQCRC1,NDUFS1,DGAT2,GNAI3,PDE4A,PFKP,PKM,RHOA,SDHA,DLG3,ACOT7,PRPS2,PGK1,IMPAD1,GPI,TGFB1,PMPCB,ENO2,RAB23,NME5,HMGCR,ATP6V1A,PDE1A,ATP5F1,TJP2,NDUFA8,ADCY7,NUDT10,PDE1B,ACSL3,MOCS3,SULT4A1,UCK1,ATPIF1,ACLY,PDHA1,DLG4,RFK,RNASEH2B,BAAT,OLA1,UQCRC2,ADCYAP1,ATP1B1,NME7,MPC2,ATP6V1B2,SLC25A25,DLG2,TDO2,AK5,ATP5J,HK1,ATP5G1,THEM4,PRKAA2,NPPC,NDUFS4,ACSL6,ADCY1,PDP1,ATP7A,NDUFB6,VCP,PGM2L…
1	TRUE	0.00166	501	2479	94	0.038	0.188	GO:0008015	BP	26	blood circulation	2	TAC1,CACNA1G,TBXA2R,NOS2,KCNQ1,RHOA,ATP2B3,CDC42,ATP2B1,PRKACA,TRHDE,SEMA3A,SLC9A1,CYB5R3,HMOX1,CHGA,SLC8A3,NCALD,PPP1R13L,TGFB1,ATP1A3,SCN1B,CAV1,ASIC2,NMU,BVES,HMGCR,KNG1,FGF12,TNNI3K,RGS4,ECE1,SLC8A2,TNNT2,CNR1,SGK1,FKBP1B,KCNIP2,OPRL1,MKKS,FGF13,CHRM3,HEY2,KCNK1,MYOF,ADCYAP1,ATP1B1,CALM2,SCN1A,SLIT2,ANK2,CRH,CACNA1B,HTR7,SCN2B,ITPR1,PTPRO,CACNA2D1,CLIC2,ATP2B2,ARHGAP35,CALM3,SPTBN4,LRP5,KCNJ3…
1	TRUE	0.00168	469	2479	89	0.036	0.19	GO:0070838	BP	26	divalent metal ion transport	8	CACNG3,CX3CL1,CACNA1G,CACNA2D2,CD4,CD84,CACNB1,RHOA,ATP2B3,GNB5,CAMK2A,ATP2B1,PRKACA,PTPRC,P2RX5,SLC9A1,JPH4,CACNA1I,SLC8A3,CACNA1F,MAGT1,NALCN,NIPAL2,TUSC3,TGFB1,PMPCB,CAV1,TSPAN13,NCS1,PKD2L1,MICU1,GNAI2,SLC30A3,RGS4,SLC8A2,FKBP1B,CRHR1,PTK2B,HPCA,OPRL1,MCHR1,UBQLN1,PPP3CA,NOL3,AFG3L2,STAC2,CACNG8,ATP1B1,SLC39A1,PSEN2,CALM2,ANK2,CRH,SLC25A25,CACNA1B,ITPR1,HOMER1,CACNA2D1,THY1,UBASH3B,CLIC2,ATP2…
1	TRUE	0.00168	119	2479	31	0.013	0.261	GO:0099565	BP	26	chemical synaptic transmission, postsynaptic	7	SEZ6,MEF2C,P2RX5,STX1B,P2RX6,CBLN1,SLC17A7,STX1A,GLRB,CUX2,SLC29A1,RGS4,GRIA2,PTK2B,GRIA3,DLG4,PPP3CA,GRIA4,GRIA1,CHRNB2,GRIK2,CDK5,GABRB3,NETO1,CACNB3,GRIK1,NPAS4,CHRNA7,GRIN1,NRXN1,GRIN2A
1	TRUE	0.00169	40	2479	15	0.006	0.375	GO:0006904	BP	26	vesicle docking involved in exocytosis	6	STX1B,STX1A,YKT6,EXOC8,UNC13A,SNAP25,STXBP1,RABEPK,EXOC6,RAB15,KCNB1,VPS11,RAB37,VPS33B,SCFD2
1	TRUE	0.0017	639	2479	115	0.046	0.18	GO:1901699	BP	26	cellular response to nitrogen compound	5	PDK4,BAIAP2L1,BRCA1,GABRA1,ATP6V1H,KCNQ1,CACNB1,PKM,CAMK2A,PRKACA,ACTN2,MEF2C,MMP2,MAVS,SLC9A1,KLHL22,ATP6V1D,LGMN,SLC8A3,APEX1,AQP8,CSK,AKT2,TGFB1,ATP1A3,CAV2,CAV1,KANK1,GAB1,GABRG2,DROSHA,ATP6V0E1,GNAI2,ATP6V1A,EPHA4,BCL11A,GOT1,CRHR1,ADCY7,CDK2,MAX,ATP6V1F,ATP6V1E1,CHRM3,ZCCHC11,CDK4,BRIP1,PPP3CA,TP53,PRKACB,RAB13,ACTA1,SLIT2,SRD5A1,GABRB2,HDAC8,ATP6V1B2,STAR,CRH,EIF4EBP2,PAK1,SOGA1,LYPD1,CACN…
1	TRUE	0.00172	263	2479	56	0.023	0.213	GO:0021700	BP	26	developmental maturation	3	SOX8,CX3CL1,PTPRN,SEZ6,RHOA,CBFB,PRKACA,FGFR1,MMP2,NRCAM,SEZ6L,FERMT1,SYP,ZDHHC15,SLC17A7,RAB3A,SLC26A8,TUSC2,BCL11A,KCNIP2,PTK2B,CDKN1A,BFSP1,UNC13A,C1QL1,DLG4,SYT4,ZCCHC11,GDF11,STXBP1,ASCL1,SNAPIN,ROPN1L,SYBU,GNAQ,SPTBN4,PTH1R,TAL1,NFIA,NPPC,FEV,NKX6-1,RET,WNT10B,CDK5R2,NEUROD2,RND1,PHOSPHO1,CNTNAP2,SEZ6L2,GRIN1,ANO6,NRXN1,BLOC1S5,YTHDF2,ANG
1	TRUE	0.00172	245	2479	53	0.021	0.216	GO:0030072	BP	26	peptide hormone secretion	3	ICA1,ABCC8,NOS2,CACNA2D2,SYT7,NNAT,PTPRN,AACS,OXCT1,CDK16,SYTL4,STX1A,TFR2,PPP3CB,NMU,HMGCR,CNR1,GPR68,FKBP1B,CRHR1,ENY2,TARDBP,SOX4,VGF,SNAP25,RAB11FIP5,PPP3CA,ADCYAP1,MPC2,STXBP5L,EPHA5,CRH,SYBU,ITPR1,SLC25A4,SLC16A1,KCNB1,KALRN,LRP5,VSNL1,NKX6-1,NDUFAF2,CARTPT,KCNC2,CPLX1,PRKCE,CHD7,BRSK2,NRXN1,ADRA2C,EFNA5,PARK2,CACNA1E
1	TRUE	0.00176	528	2479	98	0.04	0.186	GO:0009306	BP	26	protein secretion	4	ICA1,ABCC8,CX3CL1,PAFAH1B1,NOS2,RHBDF1,CACNA2D2,SYT7,NLRP2,NNAT,PTPRN,CBLN4,IL4R,AACS,OXCT1,DNM1L,MAVS,EXOC1,NLRP1,CD40,FERMT1,CDK16,SYTL4,RGCC,CBLN1,NAGPA,GPI,TGFB1,CARD8,STX1A,EPHB6,PPP3CB,NMU,HMGCR,CD58,GBP1,CNR1,GPR68,FKBP1B,ENY2,TARDBP,SOX4,NECAB3,VGF,LLGL1,SNAP25,SYT11,SYT4,MYH10,RAB11FIP5,DNAJC1,PPP3CA,RAB15,ADCYAP1,MPC2,STXBP5L,EPHA5,CRH,SYBU,NOTCH1,ITPR1,SLC25A4,DISP1,SLC16A1,HK1,KCNB1,A…
1	TRUE	0.00185	216	2479	48	0.019	0.222	GO:0043393	BP	26	regulation of protein binding	5	STPG1,PAX7,TGFBR3,CDC42,PRKACA,CRMP1,ADD2,TRAF4,MAP2,MEF2C,MAPRE3,CRTAC1,BAMBI,CCM2L,MAPRE1,PIM2,STK3,CAV1,EPHB6,MAPK8,CAPRIN2,PRMT8,PPP2CA,EPHA4,STMN1,GTF2F1,PIN1,CAMK1,SORL1,LEF1,PEX14,SNAPIN,PLK2,UBASH3B,PLCL2,NRG1,DISC1,DTX3L,LRPAP1,CDK5,PCBD1,CRK,SYAP1,GREM2,LDOC1,ANXA2,PARK2,STYX
1	TRUE	0.00186	222	2479	49	0.02	0.221	GO:0006814	BP	26	sodium ion transport	8	CACNA1G,SLC4A8,NEDD4,PTPN3,SLC9A1,SLC17A6,CACNA1I,SLC8A3,MAGED2,NALCN,SLC17A7,TGFB1,ATP1A3,ATP4A,SCN1B,PKD2L1,ASIC2,FGF12,SLC8A2,SGK1,YWHAH,FGF13,SLC9A5,KCNK1,SCN2A,FXYD6,SLC5A2,ATP1B1,SLC20A1,SCN1A,SLC4A10,SLC10A4,SHROOM2,STOM,SCN2B,CNKSR3,SPTBN4,ATP1A1,HCN1,WNK2,NETO1,PRKCE,GLRX,SCN4B,ANO6,CHP1,SLC9A6,SLC10A5,MLLT6
1	TRUE	0.00186	73	2479	22	0.009	0.301	GO:0021954	BP	26	central nervous system neuron development	6	PAFAH1B1,SEMA3A,DCX,MAP2,SCN1B,EPHA4,DCLK1,ASCL1,SLC4A10,SLIT2,NFIB,GNAQ,ARHGAP35,SPTBN4,CHRNB2,CDK5,ATP7A,HPRT1,TSKU,ROBO2,ADARB1,PLXNA4
1	TRUE	0.00192	388	2479	76	0.031	0.196	GO:0016050	BP	26	vesicle organization	5	PAFAH1B1,SYT7,SYT13,FAM160A2,PTPRN,GNAI3,TBC1D1,SYT1,RAB27A,NSF,SNX10,RPH3A,SNAP23,STX1B,SEC23A,CHMP4B,SYP,SYTL4,ZDHHC15,LAPTM4B,SLC17A7,AKT2,RAB3A,CAV2,CAV1,STX1A,WASL,YKT6,DNM1,GBF1,TBC1D9,TBC1D30,EXOC8,SEC16B,TBC1D20,CCDC136,SYT5,UNC13A,VPS25,DLG4,SNAP25,SYT11,SYT4,HOOK1,TMEM127,STAM,STXBP1,VAMP1,VPS37B,SNAPIN,SNAP47,CNIH3,SYT2,SHROOM2,RABGAP1L,PI4K2A,GRIA1,SYNJ1,VPS11,AP2M1,CADPS,ABCA1,SGSM1,…
1	TRUE	0.00192	32	2479	13	0.005	0.406	GO:0021955	BP	26	central nervous system neuron axonogenesis	9	PAFAH1B1,DCX,SCN1B,EPHA4,DCLK1,SLIT2,NFIB,ARHGAP35,SPTBN4,CHRNB2,TSKU,ADARB1,PLXNA4
1	TRUE	0.00192	32	2479	13	0.005	0.406	GO:0097484	BP	26	dendrite extension	6	CYFIP2,SYT1,SH3GL2,WASF1,RTN4,BCL11A,UNC13A,SYT4,SYT2,CPNE9,PARK2,SLC9A6,SYT3
1	TRUE	0.00198	478	2479	90	0.036	0.188	GO:0090066	BP	26	regulation of anatomical structure size	4	TNFRSF12A,BAIAP2L1,TBXA2R,PAFAH1B1,NOS2,RUFY3,RTN4R,XK,FSTL4,RHOA,PFN2,SPTB,SEMA3A,ADD2,ACTN2,MAP2,PLEKHG2,NRCAM,TRIOBP,HMOX1,CHGA,CAV1,WASL,LIMK1,KANK1,ASIC2,ARPC3,WASF1,HMGCR,SLC12A7,KNG1,RTN4,ECE1,PTK2B,CIT,PREX1,VASP,MKKS,DSTN,MACF1,FGF13,OLFM1,PEX11B,ARFIP2,RAP1GAP2,CHRM3,ACTR3B,CDK4,SEMA4F,ARPC5L,ADCYAP1,CRABP2,SLIT2,HTR7,PAK1,BAG4,NRG1,ATP13A2,ARHGAP35,SPTBN4,AP2M1,NPPC,NKX6-1,CDK5,ATP7A,R…
1	TRUE	0.00208	241	2479	52	0.021	0.216	GO:0072659	BP	26	protein localization to plasma membrane	7	ITGA3,ARHGAP44,ANK1,PPP2R5A,ACTN2,EPB41L3,CSK,IKBKB,AKT2,TGFB1,ARL6,GBP1,ACSL3,PACSIN1,MACF1,FGF13,DPP6,MRAP2,STXBP1,CLTC,STAC2,ATP1B1,RAB13,ANK2,LYPD1,GPR158,BAG4,KCNB1,KALRN,SPTBN4,AP2M1,CNST,CDK5,CACNB2,AMN,CACNB3,TSPAN5,NSG1,TMEM150A,PRKCE,RAB37,JUP,NRXN1,SCRIB,ANXA2,ZDHHC23,PKP3,KCNIP4,RILPL1,RAB40C,EMP2,VAMP2
1	TRUE	0.00213	1697	2479	267	0.108	0.157	GO:0070727	BP	26	cellular macromolecule localization	4	COPZ2,ITGA3,CACNG3,ARHGAP44,NOS2,CD4,RUFY3,TOMM34,ANK1,NUP160,SPATA7,CNTLN,THOC3,SPAG4,TBC1D1,PPP2R5A,SP100,TRAM1,REEP1,ERLEC1,NUP133,KCNAB2,NEDD4,RAB27A,SMG6,AP3M2,CDC42,NSF,BCAP29,CAMSAP3,ACTN2,MAP2,TOLLIP,DDX1,EPB41L3,DLG3,XPO1,SEH1L,SNX10,MAVS,RPH3A,EXOC1,NUP50,H2AFY2,STX1B,RANBP1,MICALL1,TOMM22,POLDIP3,THOC5,SYNGR1,SAMM50,AP4S1,ATP6V1D,SEC23A,FERMT1,MAPRE1,CHMP4B,SYTL4,FGF9,NAGPA,CSK,AP3B2,I…
1	TRUE	0.00216	1934	2479	300	0.121	0.155	GO:0006915	BP	26	apoptotic process	5	STPG1,PDK4,CIAPIN1,CREBBP,MPO,SOX8,CX3CL1,TNFRSF12A,MAP3K9,GGCT,PAX7,PLAUR,BRCA1,NLRP2,NDUFS1,BIRC3,TNFRSF1B,RAI14,MAPK9,CYFIP2,CSDA,LTK,GNAI3,MAP2K4,NGEF,SP100,RHOA,POLB,ASNS,CAMK2A,CDC42,SNCB,SEMA3A,BCAP29,KIFAP3,TRAF4,MAP2K7,ACTN2,FGFR1,MEF2C,PTPRC,PHLPP1,EPB41L3,B4GALT1,DNM1L,SLC9A1,FLT3LG,AARS,PLEKHG2,ITGA6,NLRP1,CECR2,TOMM22,HMOX1,LGMN,GSKIP,APEX1,DHRS2,CD40,DNAJC5,EEF1A2,MCF2,PIM2,RGCC,AXI…
1	TRUE	0.00218	473	2479	89	0.036	0.188	GO:0072511	BP	26	divalent inorganic cation transport	7	CACNG3,CX3CL1,CACNA1G,CACNA2D2,CD4,CD84,CACNB1,RHOA,ATP2B3,GNB5,CAMK2A,ATP2B1,PRKACA,PTPRC,P2RX5,SLC9A1,JPH4,CACNA1I,SLC8A3,CACNA1F,MAGT1,NALCN,NIPAL2,TUSC3,TGFB1,PMPCB,CAV1,TSPAN13,NCS1,PKD2L1,MICU1,GNAI2,SLC30A3,RGS4,SLC8A2,FKBP1B,CRHR1,PTK2B,HPCA,OPRL1,MCHR1,UBQLN1,PPP3CA,NOL3,AFG3L2,STAC2,CACNG8,ATP1B1,SLC39A1,PSEN2,CALM2,ANK2,CRH,SLC25A25,CACNA1B,ITPR1,HOMER1,CACNA2D1,THY1,UBASH3B,CLIC2,ATP2…
1	TRUE	0.00218	428	2479	82	0.033	0.192	GO:0055074	BP	26	calcium ion homeostasis	9	TAC1,CX3CL1,TBXA2R,CD4,XK,HEXB,ATP2B3,ATP2B1,PRKACA,PTPRC,P2RX5,SNX10,JPH4,PVALB,SLC8A3,CD40,CALB1,TGFB1,CAV1,MICU1,NMU,CCKBR,KNG1,SLC8A2,FKBP1B,GOT1,GNA13,PTK2B,OPRL1,MCHR1,IMMT,DLG4,GPR12,GPR55,SLC37A4,PLCE1,NOL3,AFG3L2,ADCYAP1,ATP1B1,CALM2,GPR17,ANK2,FATE1,ITPR1,TMEM178A,GRM1,CACNA2D1,THY1,UBASH3B,GRIA1,CLIC2,NPTN,ATP2B2,SV2A,ATP13A2,CALM3,PTH1R,GNG3,GRIK2,TRPV6,RIC3,PRKCB,CACNB3,GRM5,DRD5,ADR…
1	TRUE	0.00235	166	2479	39	0.016	0.235	GO:0019935	BP	26	cyclic-nucleotide-mediated signaling	7	PDE4A,RASD2,CHGA,ARRDC3,GNAI2,GNA13,CRHR1,PTK2B,ADCY7,OPRL1,MRAP2,CRTC3,KSR1,GNAL,ADCYAP1,CALM2,DGKQ,EPHA5,CRH,EIF4EBP2,RIT2,GNAQ,GPR61,HTR5A,CALM3,PTH1R,NPPC,NDUFS4,ADCY1,ABCA1,KCNC2,DRD5,ADRA1B,ADRA1D,ADRA2C,GNG2,PDE2A,CALM1,ADRA2B
1	TRUE	0.00235	149	2479	36	0.015	0.242	GO:0019933	BP	26	cAMP-mediated signaling	8	PDE4A,RASD2,CHGA,ARRDC3,GNAI2,GNA13,CRHR1,ADCY7,OPRL1,MRAP2,CRTC3,KSR1,GNAL,ADCYAP1,CALM2,DGKQ,EPHA5,CRH,EIF4EBP2,RIT2,GNAQ,GPR61,HTR5A,CALM3,PTH1R,NDUFS4,ADCY1,ABCA1,DRD5,ADRA1B,ADRA1D,ADRA2C,GNG2,PDE2A,CALM1,ADRA2B
1	TRUE	0.00244	55	2479	18	0.007	0.327	GO:0061178	BP	26	regulation of insulin secretion involved in cellular response to glucose stimulus	6	OXCT1,CDK16,PPP3CB,HMGCR,GPR68,FKBP1B,ENY2,MPC2,EPHA5,CRH,SYBU,LRP5,VSNL1,NDUFAF2,PRKCE,BRSK2,NRXN1,EFNA5
1	TRUE	0.00252	488	2479	91	0.037	0.186	GO:0009150	BP	240	purine ribonucleotide metabolic process	3	NDUFAB1,PDK4,UQCRC1,NDUFS1,DGAT2,GNAI3,PDE4A,PFKP,PKM,RHOA,SDHA,DLG3,ACOT7,PGK1,IMPAD1,GPI,TGFB1,PMPCB,ENO2,RAB23,NME5,HMGCR,ATP6V1A,PDE1A,ATP5F1,TJP2,NDUFA8,ADCY7,NUDT10,PDE1B,ACSL3,MOCS3,SULT4A1,ATPIF1,ACLY,PDHA1,DLG4,BAAT,OLA1,UQCRC2,ADCYAP1,ATP1B1,NME7,MPC2,ATP6V1B2,SLC25A25,DLG2,TDO2,AK5,ATP5J,HK1,ATP5G1,THEM4,PRKAA2,NPPC,NDUFS4,ACSL6,ADCY1,PDP1,ATP7A,NDUFB6,VCP,PGM2L1,HPRT1,ATP5L,ATP5H,DDIT…
1	TRUE	0.00252	379	2479	74	0.03	0.195	GO:0030900	BP	26	forebrain development	4	PAFAH1B1,RTN4R,RHOA,NDE1,XRCC1,NOTCH3,SEMA3A,DCX,FGFR1,CHRD,LAMB1,CRTAC1,SLC8A3,SLC32A1,AXIN1,SALL1,RPGRIP1L,NUMBL,KCNA1,RTN4,CHD5,HDAC1,SATB2,MKKS,BCL11B,KCNC1,FGF13,KDM6B,BCAN,DCLK1,TBX3,EMX1,TBR1,LEF1,MAPK8IP3,ASCL1,ADCYAP1,SLC4A10,DLX1,SLIT2,EPHA5,SRD5A1,CRH,NFIB,NOTCH1,HHEX,JAKMIP1,NRGN,C21ORF91,GNAQ,NRG1,HTR5A,ARHGAP35,CHRNB2,MSX1,NEUROD6,CDK5,ATP7A,SLITRK5,HPRT1,KCNC2,C16ORF45,CHD7,CDK5R2,…
1	TRUE	0.00252	686	2479	121	0.049	0.176	GO:0032870	BP	26	cellular response to hormone stimulus	6	PDK4,BAIAP2L1,ADIPOR2,BRCA1,ATP6V1H,PKM,RHOA,CBFB,NEDD4,ASNS,CAMK2A,ATP2B1,PRKACA,ACTN2,MEF2C,AACS,SLC9A1,SOX10,RBFOX2,ATP6V1D,APEX1,RHOXF1,AXIN1,CSK,TRIP4,CCNE1,AKT2,TGFB1,ATP1A3,CAV2,CAV1,KANK1,MED13,GAB1,HMGCS1,ATP6V0E1,GNAI2,ATP6V1A,FHL2,HDAC1,LEPR,PGF,GOT1,CRHR1,ADCY7,CRY2,FOSB,MKKS,MAX,YWHAH,ATP6V1F,ATP6V1E1,SERPINF1,LANCL2,CHRM3,CDK4,BRIP1,LEF1,TGFB1I1,ADCYAP1,PRKACB,RAB13,SLIT2,EPHA5,SRD5…
1	TRUE	0.00254	21	2479	10	0.004	0.476	GO:0106030	BP	26	neuron projection fasciculation	7	SEMA3A,NRCAM,CRTAC1,RTN4,EPHA4,CNR1,CNTN4,ARHGAP35,AMIGO1,NDN
1	TRUE	0.00254	21	2479	10	0.004	0.476	GO:0007413	BP	26	axonal fasciculation	8	SEMA3A,NRCAM,CRTAC1,RTN4,EPHA4,CNR1,CNTN4,ARHGAP35,AMIGO1,NDN
1	TRUE	0.00257	133	2479	33	0.013	0.248	GO:0007006	BP	26	mitochondrial membrane organization	5	STPG1,CAMK2A,SLC9A1,TOMM22,SAMM50,PDCD5,MAPK8,TFDP2,ATP5F1,YWHAH,ATPIF1,IMMT,NOL3,AFG3L2,TP53,DYNLT1,SLC25A4,ATP5J,ATP5G1,THEM4,CHCHD6,CALM3,OMA1,YWHAZ,MOAP1,ATP5L,ATP5H,STAT3,YWHAG,TOMM20,APOO,FZD9,CALM1
1	TRUE	0.00266	65	2479	20	0.008	0.308	GO:0048857	BP	26	neural nucleus development	4	RHOA,CDC42,FGF9,ATP5F1,SYNGR3,YWHAH,KCNC1,ASCL1,CALM2,NFIB,INA,ATP5J,CALM3,CHRNB2,KCNC2,CDK5R2,BASP1,SCRIB,CALM1,NDUFS3
1	TRUE	0.00268	561	2479	102	0.041	0.182	GO:0002790	BP	26	peptide secretion	6	ICA1,ABCC8,CX3CL1,PAFAH1B1,NOS2,RHBDF1,CACNA2D2,SYT7,NLRP2,NNAT,PTPRN,CBLN4,IL4R,AACS,OXCT1,DNM1L,MAVS,EXOC1,NLRP1,CD40,FERMT1,CDK16,SYTL4,RGCC,CBLN1,NAGPA,GPI,TGFB1,CARD8,STX1A,EPHB6,TFR2,PPP3CB,NMU,HMGCR,CD58,GBP1,CNR1,GPR68,FKBP1B,CRHR1,ENY2,TARDBP,SOX4,NECAB3,VGF,LLGL1,SNAP25,SYT11,SYT4,MYH10,RAB11FIP5,DNAJC1,PPP3CA,RAB15,ADCYAP1,MPC2,STXBP5L,EPHA5,CRH,SYBU,NOTCH1,ITPR1,SLC25A4,DISP1,SLC16A1,…
1	TRUE	0.00269	70	2479	21	0.008	0.3	GO:0019226	BP	26	transmission of nerve impulse	4	CACNG3,CACNA1G,PAFAH1B1,NRCAM,CACNA1I,SCN1B,CNTNAP1,KCNA1,FGF12,FKBP1B,SCN2A,CACNG8,SCN1A,OTOA,SPTBN4,CARTPT,GRIK2,DRD5,CNTNAP2,KCNA2,KCND2
1	TRUE	0.00269	70	2479	21	0.008	0.3	GO:0060291	BP	26	long-term synaptic potentiation	6	LGMN,SLC8A3,CALB1,EPHA4,SLC8A2,PTK2B,SNAP25,SNAP47,PLK2,CRH,NRGN,NPTN,KALRN,SHANK2,LRRTM1,NSG1,RGS14,CHRNA7,GRIN2A,AGER,VAMP2
1	TRUE	0.00273	11	2479	7	0.003	0.636	GO:0098969	BP	26	neurotransmitter receptor transport to postsynaptic membrane	3	ARHGAP44,STX1B,SNAP25,SNAP47,NSG1,SCRIB,VAMP2
1	TRUE	0.00275	29	2479	12	0.005	0.414	GO:0051385	BP	26	response to mineralocorticoid	1	ATP2B1,CCND1,CDKN1A,FOSB,STAR,CRH,AIFM1,CALM3,NPAS4,FOSL1,CALM1,NEFL
1	TRUE	0.00277	2326	2479	353	0.142	0.152	GO:0016310	BP	240	phosphorylation	3	CAMKK1,NDUFAB1,PDK4,CX3CL1,MAP3K9,PAFAH1B1,CAMK1G,UQCRC1,CD4,PLAUR,WWTR1,RUNX3,NDUFS1,RTN4R,MAPK9,CDK14,RASGRF1,STYK1,LTK,DGKA,MAP2K4,PPP2R5A,PFKP,PKM,RHOA,PPP2R5B,TGFBR3,PFN2,SPTB,CAMK2A,CDC42,PRKACA,SDHA,NUAK1,SEMA3A,TRAF4,MAP2K7,ACTN2,FGFR1,TOLLIP,MEF2C,PTPRC,PHLPP1,DLG3,MAPRE3,EIF2AK1,SEPHS1,NLK,DOCK3,MAVS,PEBP1,CCNK,IRAK3,FLT3LG,ITGA6,GSKIP,VRK1,CD40,EEF1A2,PRPS2,PIM2,PGK1,CDK16,FGF9,RGCC,ND…
1	TRUE	0.00285	145	2479	35	0.014	0.241	GO:0030534	BP	26	adult behavior	3	PAFAH1B1,ADAM22,NRXN3,SEZ6,SEZ6L,DNM1,EFNB3,GLRB,GABRG2,FGF12,EPHA4,UNC79,CHL1,SCN1A,HOMER1,UCHL1,KALRN,SPTBN4,CHRNB2,SHANK2,CARTPT,CDK5,SLITRK5,PBX3,CHD7,SNCG,SPTBN2,CNTNAP2,SEZ6L2,GRIN1,SLITRK1,NRXN1,BTBD9,PARK2,INPP5F
1	TRUE	0.00285	318	2479	64	0.026	0.201	GO:0009914	BP	26	hormone transport	1	ICA1,ABCC8,TAC1,NOS2,CACNA2D2,SYT7,NNAT,PTPRN,FGFR1,AACS,OXCT1,SNAP23,SLCO4A1,CDK16,SYTL4,CRYM,STX1A,TFR2,PPP3CB,NMU,HMGCR,CNR1,GPR68,FKBP1B,CRHR1,ENY2,TARDBP,CRY2,SOX4,VGF,SNAP25,TBX3,RAB11FIP5,FAM129B,PPP3CA,ADCYAP1,SMAD4,MPC2,STXBP5L,EPHA5,CRH,SYBU,ITPR1,SLC25A4,SLC16A1,KCNB1,KALRN,LRP5,VSNL1,NKX6-1,NDUFAF2,CARTPT,KCNC2,SCG5,CPLX1,PRKCE,CHD7,BRSK2,NRXN1,ADRA2C,EFNA5,PARK2,CACNA1E,ADRA2B
1	TRUE	0.00292	134	2479	33	0.013	0.246	GO:0048813	BP	26	dendrite morphogenesis	8	ARHGAP44,PAFAH1B1,NGEF,NEDD4,CAMK2A,CDC42,SEMA3A,DCX,MAP2,DNM1L,RBFOX2,WASL,CAPRIN2,CUX2,EPHA4,KLF7,YWHAH,DLG4,DCLK1,ZNF365,PPP3CA,KALRN,CHRNB2,CDK5,SLITRK5,HPRT1,MAP6,KNDC1,CFL1,CHRNA7,GRIN1,DNM3,BHLHB9
1	TRUE	0.00303	478	2479	89	0.036	0.186	GO:1901652	BP	26	response to peptide	6	PDK4,ABCC8,BAIAP2L1,ATP6V1H,PTPRN,F7,CACNB1,PKM,TGFBR3,CAMK2A,PRKACA,ACTN2,SLC9A1,NLRP1,ATP6V1D,LGMN,APEX1,CD40,JAG1,CSK,AKT2,TGFB1,ATP1A3,CAV2,CAV1,DNM1,KANK1,GAB1,SPARC,ATP6V0E1,GNAI2,ATP6V1A,EPHA4,TNFAIP3,GOT1,CRHR1,ADCY7,CRY2,FABP3,EGR2,GOT2,CITED1,MAX,ATP6V1F,VGF,CDO1,ATP6V1E1,CDK4,BRIP1,GGH,KHK,TP53,PRKACB,RAB13,SRD5A1,ATP6V1B2,STAR,NOTCH1,EIF4EBP2,PAK1,SOGA1,HHEX,CACNA2D1,ATP6V1C1,ATP6V0D1…
1	TRUE	0.00308	623	2479	111	0.045	0.178	GO:0048589	BP	26	developmental growth	3	TNFRSF12A,PAFAH1B1,CACNA2D2,PAX7,RUFY3,WWTR1,APBA2,RTN4R,FSTL4,CYFIP2,CSDA,MAP2K4,PKM,SYT1,TGFBR3,CDC42,SEMA3A,DCX,FGFR1,MAP2,MEF2C,SEMA5B,NRCAM,LGMN,CCM2L,FGF9,NDRG4,SALL1,CPQ,STK3,PPP1R13L,TGFB1,WNT2,LIMK1,SH3GL2,PPP3CB,PRPF19,TENC1,WASF1,RTN4,LEPR,RGS4,BCL11A,SLC12A5,NRN1,FLRT3,MKKS,PIN1,MACF1,PARP2,FGF13,UNC13A,OLFM1,NINJ1,SYT4,ATP8A2,DCLK1,LARGE,UNC79,CDK4,HEY2,SEMA4F,EMX1,AFG3L2,SMAD4,MAEL,…
1	TRUE	0.00318	61	2479	19	0.008	0.311	GO:0048278	BP	26	vesicle docking	5	SYT1,STX1B,NDRG4,CAV2,STX1A,YKT6,BVES,EXOC8,UNC13A,SNAP25,STXBP1,RABEPK,EXOC6,RAB15,KCNB1,VPS11,RAB37,VPS33B,SCFD2
1	TRUE	0.0032	518	2479	95	0.038	0.183	GO:0006163	BP	240	purine nucleotide metabolic process	2	NDUFAB1,PDK4,NOS2,UQCRC1,NDUFS1,DGAT2,GNAI3,PDE4A,PFKP,PKM,RHOA,SDHA,DLG3,ACOT7,PGK1,IMPAD1,GPI,TGFB1,PMPCB,ENO2,RAB23,NME5,HMGCR,ATP6V1A,PDE1A,ATP5F1,GDA,TJP2,NDUFA8,ADCY7,HPCA,NUDT10,PDE1B,ACSL3,MOCS3,SULT4A1,ATPIF1,ACLY,PDHA1,DLG4,BAAT,OLA1,UQCRC2,ADCYAP1,ATP1B1,NME7,MPC2,ATP6V1B2,SLC25A25,DLG2,TDO2,AK5,ATP5J,HK1,ATP5G1,THEM4,PRKAA2,NPPC,NDUFS4,ACSL6,ADCY1,PDP1,ATP7A,NDUFB6,VCP,PGM2L1,HPRT1,AT…
1	TRUE	0.0032	81	2479	23	0.009	0.284	GO:0048013	BP	26	ephrin receptor signaling pathway	8	NGEF,RHOA,CDC42,MMP2,EPHB6,WASL,DNM1,EFNB3,ARPC3,EPHA4,CHN1,EFNA3,EPHA5,EPHA1,PAK1,KALRN,AP2M1,CRK,GRIN1,EPHA10,EFNA5,AP2A1,ARPC1A
1	TRUE	0.00322	307	2479	62	0.025	0.202	GO:0046879	BP	26	hormone secretion	2	ICA1,ABCC8,TAC1,NOS2,CACNA2D2,SYT7,NNAT,PTPRN,FGFR1,AACS,OXCT1,SNAP23,CDK16,SYTL4,STX1A,TFR2,PPP3CB,NMU,HMGCR,CNR1,GPR68,FKBP1B,CRHR1,ENY2,TARDBP,CRY2,SOX4,VGF,SNAP25,TBX3,RAB11FIP5,FAM129B,PPP3CA,ADCYAP1,SMAD4,MPC2,STXBP5L,EPHA5,CRH,SYBU,ITPR1,SLC25A4,SLC16A1,KCNB1,KALRN,LRP5,VSNL1,NKX6-1,NDUFAF2,CARTPT,KCNC2,SCG5,CPLX1,PRKCE,CHD7,BRSK2,NRXN1,ADRA2C,EFNA5,PARK2,CACNA1E,ADRA2B
1	TRUE	0.00323	102	2479	27	0.011	0.265	GO:0099173	BP	26	postsynapse organization	5	ITGA3,ARHGAP44,PAFAH1B1,NGEF,CDC42,DNM1L,LGMN,WASL,GLRB,CAPRIN2,CUX2,TANC1,EPHA4,CRIPT,DLG4,ZNF365,HOMER1,KALRN,CDK5,FNTA,GPHN,CFL1,CHRNA7,NRXN1,FZD9,DNM3,BHLHB9
1	TRUE	0.00325	71	2479	21	0.008	0.296	GO:0097061	BP	26	dendritic spine organization	6	ITGA3,ARHGAP44,PAFAH1B1,NGEF,CDC42,DNM1L,LGMN,WASL,CAPRIN2,CUX2,TANC1,EPHA4,DLG4,ZNF365,HOMER1,KALRN,CDK5,CFL1,CHRNA7,DNM3,BHLHB9
1	TRUE	0.00328	47	2479	16	0.006	0.34	GO:2000649	BP	26	regulation of sodium ion transmembrane transporter activity	8	NEDD4,PTPN3,SLC9A1,SCN1B,FGF12,YWHAH,FXYD6,ATP1B1,STOM,SCN2B,WNK2,NETO1,PRKCE,GLRX,SCN4B,CHP1
1	TRUE	0.0035	652	2479	115	0.046	0.176	GO:0051223	BP	26	regulation of protein transport	6	ICA1,ABCC8,CX3CL1,NOS2,RHBDF1,CACNA2D2,SYT7,RUFY3,NLRP2,NNAT,SP100,ERLEC1,CDC42,IL4R,AACS,XPO1,OXCT1,DNM1L,MAVS,EXOC1,NLRP1,CD40,FERMT1,CDK16,SYTL4,NDFIP2,RGCC,CSK,PDCD5,GPI,AKT2,TGFB1,CARD8,STX1A,PPP3CB,NMU,RAB23,HMGCR,CD58,GBP1,CNR1,GPR68,FKBP1B,SEC16B,ENY2,TARDBP,HPCA,ACSL3,CDKN1A,SOX4,ATPIF1,NDFIP1,LLGL1,SNAP25,SYT11,SYT4,MYH10,CAMK1,RAB11FIP5,DNAJC1,TXN,SORL1,PPP3CA,BCAS3,TP53,MPC2,STXBP5L,E…
1	TRUE	0.00394	62	2479	19	0.008	0.306	GO:0071242	BP	26	cellular response to ammonium ion	6	GABRA1,GABRG2,GNAI2,CHRM3,GABRB2,CRH,LYPD1,GNAQ,CHRNB2,CASP7,KCNC2,GABRB3,CHRM1,PTAFR,CHRNA7,CHRM4,CHRM2,PLCB1,PARK2
1	TRUE	0.00395	482	2479	89	0.036	0.185	GO:0016049	BP	26	cell growth	3	TNFRSF12A,ADIPOR2,PAFAH1B1,RUFY3,RTN4R,FSTL4,CYFIP2,MAP2K4,KIF26A,RHOA,SYT1,CDC42,SEMA3A,DCX,MAP2,EPB41L3,SEMA5B,SLC9A1,NRCAM,KLHL22,NDRG3,NDRG4,TGFB1,LIMK1,SH3GL2,PPP3CB,KAZALD1,CAPRIN2,WASF1,PPP2CA,RTN4,RGS4,SGK1,TRIM32,BCL11A,PTK2B,CDKN2C,EXOSC9,CDKN1A,NRN1,FLRT3,PIN1,MACF1,CDKN2D,PARP2,FGF13,UNC13A,OLFM1,PAK4,SYT4,DCLK1,SEMA4F,EMX1,PLCE1,LEF1,CLSTN3,TP53,SMAD4,CRABP2,SYT2,CPNE9,SLIT2,PAK1,NRG…
1	TRUE	0.00425	662	2479	116	0.047	0.175	GO:0006753	BP	240	nucleoside phosphate metabolic process	2	NDUFAB1,PDK4,NOS2,UQCRC1,MDH1,NDUFS1,DGAT2,GNAI3,PDE4A,PFKP,PKM,RHOA,KCNAB2,SDHA,DLG3,ACOT7,IDH3B,PRPS2,PGK1,IMPAD1,GPI,TGFB1,PMPCB,GARS,ENO2,RAB23,NME5,HMGCR,ATP6V1A,PDE1A,ATP5F1,KMO,GDA,TJP2,NDUFA8,ADCY7,HPCA,NUDT10,PDE1B,ACSL3,MOCS3,DUT,SULT4A1,UCK1,ATPIF1,ACLY,PDHA1,DLG4,RFK,RNASEH2B,BAAT,OLA1,PARP9,PARP16,UQCRC2,ADCYAP1,ATP1B1,NME7,MPC2,MDH2,ATP6V1B2,SLC25A25,DLG2,TDO2,AK5,ATP5J,HK1,NMNAT2,C…
1	TRUE	0.00426	48	2479	16	0.006	0.333	GO:0086010	BP	26	membrane depolarization during action potential	6	CACNA1G,PTPN3,CACNA1I,CACNA1F,NALCN,SCN1B,YWHAH,SCN2A,SCN1A,ANK2,CACNA1B,SCN2B,CACNA2D1,CACNB2,SCN4B,CACNA1E
1	TRUE	0.00434	298	2479	60	0.024	0.201	GO:0018105	BP	240	peptidyl-serine phosphorylation	2	CAMKK1,CAMK1G,MAPK9,PFN2,CAMK2A,CDC42,PRKACA,NLK,VRK1,AXIN1,IKBKB,AKT2,TGFB1,CAV1,MAPK8,CAPRIN2,CAMKK2,STK38,MAPKAPK3,MARK1,SGK1,CDK2,PNCK,DCLK1,CAMK1,PWP1,TXN,DGKQ,PLK2,PAK1,LATS2,CAMK4,CNKSR3,PLCL2,MAPK13,BAG4,PSKH1,HIPK4,SPTBN4,PRKAA2,MAPKAPK2,CAMKV,LMTK2,CDK5,RET,STK32C,PRKCB,TERF2IP,DDIT4,GFRA2,STK32A,PRKCE,BRSK2,NRXN1,PAK2,CAMK1D,PRKX,INPP5J,SMYD3,INPP5F
1	TRUE	0.00437	39	2479	14	0.006	0.359	GO:0072512	BP	26	trivalent inorganic cation transport	7	ATP6V1H,ATP6V1D,TFR2,ATP6V0E1,ATP6V1A,ATP6V1F,ATP6V1E1,CLTC,ATP6V1B2,ATP6V1C1,STEAP2,ATP6V0D1,LMTK2,REP15
1	TRUE	0.00437	137	2479	33	0.013	0.241	GO:0071322	BP	26	cellular response to carbohydrate stimulus	6	PTPRN,MAP2K4,PRKACA,AACS,OXCT1,CDK16,PPP3CB,SLC29A1,HMGCR,GPR68,FKBP1B,ENY2,SOX4,SERPINF1,RAB11FIP5,PPP3CA,MPC2,EPHA5,STAR,CRH,SYBU,MAPK13,KCNB1,LRP5,PRKAA2,VSNL1,NDUFAF2,PRKCB,PRKCE,BRSK2,NRXN1,EFNA5,AGER
1	TRUE	0.00437	39	2479	14	0.006	0.359	GO:0015682	BP	26	ferric iron transport	2	ATP6V1H,ATP6V1D,TFR2,ATP6V0E1,ATP6V1A,ATP6V1F,ATP6V1E1,CLTC,ATP6V1B2,ATP6V1C1,STEAP2,ATP6V0D1,LMTK2,REP15
1	TRUE	0.00441	15	2479	8	0.003	0.533	GO:0099632	BP	26	protein transport within plasma membrane	6	ARHGAP44,STX1B,HIP1,SNAP25,SNAP47,NSG1,SCRIB,VAMP2
1	TRUE	0.00441	683	2479	119	0.048	0.174	GO:0090087	BP	26	regulation of peptide transport	5	ICA1,ABCC8,CX3CL1,NOS2,RHBDF1,CACNA2D2,SYT7,RUFY3,NLRP2,NNAT,SP100,ERLEC1,CDC42,IL4R,AACS,XPO1,OXCT1,DNM1L,MAVS,EXOC1,NLRP1,CD40,FERMT1,CDK16,SYTL4,NDFIP2,RGCC,CSK,PDCD5,GPI,AKT2,TGFB1,CARD8,STX1A,TFR2,PPP3CB,NMU,RAB23,HMGCR,CD58,GBP1,CNR1,GPR68,FKBP1B,SEC16B,ENY2,TARDBP,HPCA,ACSL3,CDKN1A,SOX4,ATPIF1,NDFIP1,LLGL1,SNAP25,SYT11,SYT4,MYH10,CAMK1,RAB11FIP5,DNAJC1,TXN,SORL1,PPP3CA,BCAS3,ADCYAP1,TP53,M…
1	TRUE	0.00441	15	2479	8	0.003	0.533	GO:0099637	BP	26	neurotransmitter receptor transport	1	ARHGAP44,STX1B,HIP1,SNAP25,SNAP47,NSG1,SCRIB,VAMP2
1	TRUE	0.00455	83	2479	23	0.009	0.277	GO:0051952	BP	26	regulation of amine transport	5	SYT7,SYT1,CHGA,STX1A,KMO,RGS4,CNR1,SYT4,TOR1A,STXBP1,ARL6IP5,CRH,KCNB1,SV2A,CHRNB2,CARTPT,SNCG,KCNA2,ADRA2C,PARK2,CCK,GRM7,ADRA2B
1	TRUE	0.00455	83	2479	23	0.009	0.277	GO:1901379	BP	26	regulation of potassium ion transmembrane transport	4	ABCC8,KCNQ1,KCNAB2,NEDD4,ACTN2,CAV1,KCNA1,RGS4,KCNIP2,KCNS1,KCNC1,DPP6,ATP1B1,ANK2,KCNS2,LRRC38,KCNC2,NETO1,KCNAB1,ANO6,AMIGO1,KCNIP4,VAMP2
1	TRUE	0.00463	657	2479	115	0.046	0.175	GO:0009117	BP	240	nucleotide metabolic process	3	NDUFAB1,PDK4,NOS2,UQCRC1,MDH1,NDUFS1,DGAT2,GNAI3,PDE4A,PFKP,PKM,RHOA,KCNAB2,SDHA,DLG3,ACOT7,IDH3B,PRPS2,PGK1,IMPAD1,GPI,TGFB1,PMPCB,GARS,ENO2,RAB23,NME5,HMGCR,ATP6V1A,PDE1A,ATP5F1,KMO,GDA,TJP2,NDUFA8,ADCY7,HPCA,NUDT10,PDE1B,ACSL3,MOCS3,DUT,SULT4A1,UCK1,ATPIF1,ACLY,PDHA1,DLG4,RFK,RNASEH2B,BAAT,OLA1,PARP9,PARP16,UQCRC2,ADCYAP1,ATP1B1,NME7,MPC2,MDH2,ATP6V1B2,SLC25A25,DLG2,TDO2,AK5,ATP5J,HK1,NMNAT2,C…
1	TRUE	0.00474	1563	2479	245	0.099	0.157	GO:0009967	BP	26	positive regulation of signal transduction	5	CREBBP,CACNG3,CX3CL1,TNFRSF12A,MAP3K9,PAFAH1B1,CD4,PTBP1,PLAUR,BIRC3,RTN4R,MAPK9,CYFIP2,F7,RASGRF1,MAP2K4,NEO1,RHOA,PPP2R5B,TGFBR3,NEDD4,CDC42,EPN2,SEMA3A,TRAF4,MAP2K7,FGFR1,MEF2C,PTPRC,P2RX5,SEH1L,SH3BP2,DNM1L,MAVS,SLC9A1,BAMBI,STX1B,KLHL22,HMOX1,RASD2,CHGA,GSKIP,CD40,FERMT1,JAG1,TBL1X,PIM2,NDFIP2,FGF9,NDRG4,AXIN1,SALL1,CSK,IKBKB,STK3,TNFRSF10A,PDCD5,SHD,TGFB1,CAV2,CAV1,WNT2,STX1A,KANK1,MAPK8,SH…
1	TRUE	0.00495	138	2479	33	0.013	0.239	GO:0001678	BP	26	cellular glucose homeostasis	5	ABCC8,PTPRN,PRKACA,AACS,OXCT1,CDK16,PPP3CB,SLC29A1,HMGCR,GPR68,FKBP1B,ENY2,SOX4,SERPINF1,RAB11FIP5,PPP3CA,MPC2,EPHA5,STAR,CRH,SYBU,HK1,KCNB1,LRP5,PRKAA2,VSNL1,NDUFAF2,CARTPT,PRKCE,BRSK2,NRXN1,EFNA5,AGER
1	TRUE	0.00535	12	2479	7	0.003	0.583	GO:1903540	BP	26	establishment of protein localization to postsynaptic membrane	8	ARHGAP44,STX1B,SNAP25,SNAP47,NSG1,SCRIB,VAMP2
1	TRUE	0.00535	441	2479	82	0.033	0.186	GO:0072503	BP	26	cellular divalent inorganic cation homeostasis	7	TAC1,CX3CL1,TBXA2R,CD4,XK,HEXB,ATP2B3,ATP2B1,PRKACA,PTPRC,P2RX5,JPH4,PVALB,SLC8A3,CD40,CALB1,TGFB1,CAV1,MICU1,NMU,CCKBR,KNG1,SLC30A3,SLC8A2,FKBP1B,GOT1,GNA13,PTK2B,OPRL1,MCHR1,IMMT,DLG4,GPR12,GPR55,SLC37A4,PLCE1,NOL3,AFG3L2,ADCYAP1,ATP1B1,CALM2,GPR17,ANK2,FATE1,ITPR1,TMEM178A,GRM1,CACNA2D1,THY1,UBASH3B,GRIA1,CLIC2,NPTN,ATP2B2,SV2A,ATP13A2,CALM3,PTH1R,GNG3,GRIK2,TRPV6,RIC3,PRKCB,CACNB3,GRM5,DRD5,A…
1	TRUE	0.00535	12	2479	7	0.003	0.583	GO:0098877	BP	26	neurotransmitter receptor transport to plasma membrane	2	ARHGAP44,STX1B,SNAP25,SNAP47,NSG1,SCRIB,VAMP2
1	TRUE	0.00544	100	2479	26	0.01	0.26	GO:0051899	BP	26	membrane depolarization	5	CACNA1G,PTPN3,CACNA1I,CACNA1F,NALCN,SCN1B,CAV1,FGF12,GOT1,YWHAH,ATPIF1,SCN2A,SCN1A,ANK2,CACNA1B,SCN2B,CACNA2D1,CHRNB2,CACNB2,CACNB3,SCN4B,CACNB4,CCK,FZD9,CACNA1E,MLLT11
1	TRUE	0.00544	100	2479	26	0.01	0.26	GO:0002027	BP	26	regulation of heart rate	5	TAC1,CACNA1G,KCNQ1,PRKACA,SEMA3A,SCN1B,CAV1,NMU,BVES,TNNI3K,RGS4,FKBP1B,HEY2,CALM2,ANK2,SCN2B,CACNA2D1,CALM3,SPTBN4,KCNJ3,CACNB2,JUP,KCNH6,ATP2A2,SCN4B,CALM1
1	TRUE	0.00545	227	2479	48	0.019	0.211	GO:0051402	BP	26	neuron apoptotic process	6	CX3CL1,MAP2K4,RHOA,POLB,CDC42,SNCB,MEF2C,AARS,NLRP1,HMOX1,LGMN,DNAJC5,GPI,AKT2,AMBRA1,ATN1,FAM162A,PTK2B,CIT,GRM4,CITED1,MAX,PIN1,VSTM2L,CHL1,SCN2A,STXBP1,ASCL1,TP53,MCL1,DLX1,GABRB2,STAR,AIFM1,KCNB1,GRIK2,CDK5,CASP7,GABRB3,UBE2V2,CEBPB,GRIN1,PARK2,FZD9,ADARB1,BHLHB9,ITGA1,NEFL
1	TRUE	0.00546	461	2479	85	0.034	0.184	GO:0072507	BP	26	divalent inorganic cation homeostasis	8	TAC1,CX3CL1,TBXA2R,CD4,XK,HEXB,ATP2B3,ATP2B1,PRKACA,PTPRC,P2RX5,SNX10,JPH4,PVALB,SLC8A3,CD40,CALB1,TGFB1,CAV1,MICU1,NMU,CCKBR,KCNA1,KNG1,SLC30A3,SLC8A2,FKBP1B,GOT1,GNA13,PTK2B,OPRL1,MCHR1,IMMT,DLG4,GPR12,GPR55,SLC37A4,PLCE1,NOL3,AFG3L2,ADCYAP1,ATP1B1,CALM2,GPR17,ANK2,FATE1,ITPR1,TMEM178A,GRM1,CACNA2D1,THY1,UBASH3B,GRIA1,CLIC2,NPTN,ATP2B2,SV2A,ATP13A2,CALM3,PTH1R,GNG3,GRIK2,TRPV6,RIC3,PRKCB,CACNB3…
1	TRUE	0.00557	527	2479	95	0.038	0.18	GO:0007005	BP	26	mitochondrion organization	5	STPG1,NDUFAB1,GGCT,TTC19,PLAUR,NDUFS1,ALAS1,TOMM34,TFB1M,CAMK2A,DNM1L,SLC9A1,TOMM22,SAMM50,UQCC,NDUFAF5,PIM2,PDCD5,RAB3A,PMPCB,CAV2,CHCHD2,COA1,DNM1,MAPK8,VAT1,GRPEL1,AMBRA1,CAMKK2,FAM162A,TFDP2,ATP5F1,NDUFA8,MSTO1,ATG4C,YWHAH,TOMM40,ATPIF1,IMMT,SCO1,TIMM17A,GABARAPL1,UQCRC2,NOL3,AFG3L2,TP53,MCL1,CISD2,DYNLT1,SLC25A4,BAG3,ATP5J,OXA1L,BAG4,MRPL17,ATP5G1,ATP13A2,THEM4,CHCHD6,CALM3,VPS11,OMA1,NDUFAF…
1	TRUE	0.00558	139	2479	33	0.013	0.237	GO:0051592	BP	314	response to calcium ion	2	RHOA,SYT1,NEDD4,MEF2C,FUS,AARS,RANBP1,LGMN,CAV1,CCND1,SPARC,RTN4,SLC25A12,TNNT2,KCNIP2,PTK2B,HPCA,FOSB,PPP3CA,CPNE2,CALM2,HOMER1,CALM3,PRKAA2,ADCY1,TRPV6,CLIC4,NEUROD2,CPNE7,NRXN1,PENK,CALM1,TXNIP
1	TRUE	0.00558	547	2479	98	0.04	0.179	GO:0072657	BP	26	protein localization to membrane	6	ITGA3,ARHGAP44,ANK1,PPP2R5A,TRAM1,REEP1,ACTN2,EPB41L3,DLG3,STX1B,MICALL1,TOMM22,SAMM50,CHMP4B,CSK,IKBKB,PDCD5,AKT2,TGFB1,CAV1,STX1A,MAPK8,GLRB,LIN7A,ARL6,TFDP2,GBP1,CRIPT,HPCA,ACSL3,PACSIN1,ATG4C,MACF1,YWHAH,FGF13,DPP6,DLG4,SNAP25,MRAP2,STXBP1,CLTC,TP53,STAC2,ATP1B1,RAB13,SNAP47,ANK2,STOM,PAK1,LYPD1,DLG2,GPR158,SRP19,THY1,BAG4,KCNB1,CALM3,KALRN,SPTBN4,AP2M1,CNST,RFTN2,LZTFL1,GRIK2,CDK5,YWHAZ,MOAP…
1	TRUE	0.00558	1870	2479	287	0.116	0.153	GO:1902531	BP	26	regulation of intracellular signal transduction	5	ITGA3,CX3CL1,MAP3K9,ARHGAP44,PAFAH1B1,RHOBTB2,CD4,PTBP1,PLAUR,BIRC3,RAI14,RTN4R,F7,GDI2,RASGRF1,CSDA,SEZ6,MAP2K4,PDE4A,NGEF,RHOA,PPP2R5B,NEDD4,CDC42,PRKACA,NUAK1,SEMA3A,TRAF4,RAP1GAP,MAP2K7,FGFR1,MEF2C,PTPRC,PHLPP1,KAT6A,P2RX5,SEH1L,NLK,DNM1L,MAVS,SLC9A1,IRAK3,PLEKHG2,JPH4,KLHL22,SEZ6L,DEPDC5,HMOX1,RASD2,CD40,MCF2,PIM2,NDFIP2,FGF9,NDRG4,AXIN1,CSK,RHOV,IKBKB,STK3,TNFRSF10A,ARHGEF10,PPP1R13L,SYDE1,…
1	TRUE	0.00558	9	2479	6	0.002	0.667	GO:0007614	BP	26	short-term memory	4	COMT,CALB1,CUX2,SERPINF1,NPAS4,CHRNA7
1	TRUE	0.00562	27	2479	11	0.004	0.407	GO:0035640	BP	26	exploration behavior	3	ITGA3,GAD1,DLG4,CHL1,C12ORF10,SLC4A10,CRH,SHANK2,LRRTM1,PRKCE,PENK
1	TRUE	0.00562	2197	2479	332	0.134	0.151	GO:0008219	BP	26	cell death	3	STPG1,CYP26B1,PDK4,CIAPIN1,CREBBP,MPO,SOX8,CX3CL1,TNFRSF12A,MAP3K9,GGCT,PAX7,PLAUR,BRCA1,NLRP2,NDUFS1,BIRC3,TNFRSF1B,RAI14,MAPK9,CYFIP2,CSDA,LTK,GNAI3,MAP2K4,NGEF,SP100,PKM,RHOA,POLB,ASNS,CAMK2A,CDC42,TEAD2,SNCB,SEMA3A,BCAP29,KIFAP3,TRAF4,MAP2K7,ACTN2,FGFR1,MEF2C,PTPRC,PHLPP1,EPB41L3,B4GALT1,DNM1L,SLC9A1,FLT3LG,AARS,PLEKHG2,ITGA6,NLRP1,CECR2,TOMM22,HMOX1,LGMN,CHGA,GSKIP,PSMC1,APEX1,DHRS2,CD40,DNA…
1	TRUE	0.00562	27	2479	11	0.004	0.407	GO:2000463	BP	26	positive regulation of excitatory postsynaptic potential	3	STX1B,STX1A,CUX2,RGS4,PTK2B,DLG4,NETO1,CACNB3,CHRNA7,GRIN1,NRXN1
1	TRUE	0.00564	23	2479	10	0.004	0.435	GO:1905144	BP	26	response to acetylcholine	6	GNAI2,CHRM3,LYPD1,GNAQ,CHRNB2,CHRM1,CHRNA7,CHRM4,CHRM2,PLCB1
1	TRUE	0.00564	23	2479	10	0.004	0.435	GO:1905145	BP	26	cellular response to acetylcholine	7	GNAI2,CHRM3,LYPD1,GNAQ,CHRNB2,CHRM1,CHRNA7,CHRM4,CHRM2,PLCB1
1	TRUE	0.00564	23	2479	10	0.004	0.435	GO:1903831	BP	26	signal transduction involved in cellular response to ammonium ion	5	GNAI2,CHRM3,LYPD1,GNAQ,CHRNB2,CHRM1,CHRNA7,CHRM4,CHRM2,PLCB1
1	TRUE	0.00564	23	2479	10	0.004	0.435	GO:0095500	BP	26	acetylcholine receptor signaling pathway	6	GNAI2,CHRM3,LYPD1,GNAQ,CHRNB2,CHRM1,CHRNA7,CHRM4,CHRM2,PLCB1
1	TRUE	0.00564	23	2479	10	0.004	0.435	GO:0086064	BP	26	cell communication by electrical coupling involved in cardiac conduction	7	PRKACA,ATP1A3,CAV1,FKBP1B,ATP1B1,CALM2,CALM3,ATP1A1,TRDN,CALM1
1	TRUE	0.00596	696	2479	120	0.048	0.172	GO:0070201	BP	26	regulation of establishment of protein localization	5	ICA1,ABCC8,CX3CL1,NOS2,RHBDF1,CACNA2D2,SYT7,RUFY3,NLRP2,NNAT,SP100,ERLEC1,CDC42,IL4R,AACS,XPO1,OXCT1,DNM1L,MAVS,EXOC1,NLRP1,CD40,FERMT1,CDK16,SYTL4,NDFIP2,RGCC,CSK,PDCD5,GPI,AKT2,TGFB1,CARD8,STX1A,MAPK8,PPP3CB,NMU,RAB23,HMGCR,TFDP2,CD58,GBP1,CNR1,GPR68,FKBP1B,SEC16B,ENY2,TARDBP,HPCA,ACSL3,CDKN1A,SOX4,YWHAH,ATPIF1,NDFIP1,LLGL1,SNAP25,SYT11,SYT4,MYH10,CAMK1,RAB11FIP5,DNAJC1,TXN,SORL1,PPP3CA,BCAS3,T…
1	TRUE	0.00636	36	2479	13	0.005	0.361	GO:0033572	BP	26	transferrin transport	3	ATP6V1H,ATP6V1D,TFR2,ATP6V0E1,ATP6V1A,ATP6V1F,ATP6V1E1,CLTC,ATP6V1B2,ATP6V1C1,ATP6V0D1,LMTK2,REP15
1	TRUE	0.00642	543	2479	97	0.039	0.179	GO:0071417	BP	26	cellular response to organonitrogen compound	6	PDK4,BAIAP2L1,BRCA1,GABRA1,ATP6V1H,KCNQ1,CACNB1,PKM,CAMK2A,PRKACA,ACTN2,MEF2C,MMP2,SLC9A1,KLHL22,ATP6V1D,LGMN,SLC8A3,APEX1,AQP8,CSK,AKT2,TGFB1,ATP1A3,CAV2,CAV1,KANK1,GAB1,GABRG2,ATP6V0E1,GNAI2,ATP6V1A,EPHA4,BCL11A,GOT1,CRHR1,ADCY7,MAX,ATP6V1F,ATP6V1E1,CDK4,BRIP1,TP53,PRKACB,RAB13,ACTA1,SLIT2,SRD5A1,GABRB2,HDAC8,ATP6V1B2,STAR,CRH,EIF4EBP2,PAK1,SOGA1,CACNA2D1,ATP6V1C1,RRAGA,MAPK13,ATP6V0D1,ZBTB7B,N…
1	TRUE	0.00646	5209	2479	734	0.296	0.141	GO:0048519	BP	26	negative regulation of biological process	2	HECW1,CYP26B1,PDK4,CIAPIN1,CREBBP,MPO,SOX8,ITGA3,ABCC8,TAC1,CX3CL1,TBXA2R,ARHGAP44,ADIPOR2,PAFAH1B1,NOS2,RHBDF1,ADAM22,PAX7,PTBP1,PLAUR,BRCA1,RUFY3,WWTR1,RUNX3,NLRP2,BIRC3,DEPDC1,TNFRSF1B,IKZF2,SARS,RTN4R,FSTL4,FOXN3,MRTO4,KCNQ1,CSDA,RIMBP2,DGAT2,LTK,SEZ6,CNN2,HMG20B,GNAI3,SPEN,MAP2K4,PPP2R5A,KDM4A,NGEF,CD84,KIF26A,SP100,RHOA,CBFB,ERLEC1,PPP2R5B,TGFBR3,NEDD4,GNB5,PFN2,PTPN3,SPTB,SMG6,ASNS,CDC42,T…
1	TRUE	0.00648	223	2479	47	0.019	0.211	GO:0042593	BP	26	glucose homeostasis	7	PDK4,ABCC8,ADIPOR2,PTPRN,PRKACA,AACS,OXCT1,CDK16,GPI,PPP3CB,SLC29A1,HMGCR,LEPR,CNR1,GPR68,FKBP1B,ENY2,CRY2,SOX4,VGF,SERPINF1,RAB11FIP5,SLC37A4,PPP3CA,MPC2,STXBP5L,EPHA5,STAR,CRH,SYBU,SLC16A1,HK1,KCNB1,LRP5,PRKAA2,VSNL1,NDUFAF2,CARTPT,STAT3,ADRA1B,PRKCE,BRSK2,NRXN1,CSMD1,EFNA5,GPR21,AGER
1	TRUE	0.00659	50	2479	16	0.006	0.32	GO:0060997	BP	26	dendritic spine morphogenesis	7	ARHGAP44,PAFAH1B1,NGEF,CDC42,DNM1L,WASL,CAPRIN2,CUX2,EPHA4,DLG4,ZNF365,KALRN,CDK5,CFL1,DNM3,BHLHB9
1	TRUE	0.00659	50	2479	16	0.006	0.32	GO:0050432	BP	26	catecholamine secretion	2	SYT7,SYT1,CHGA,STX1A,CNR1,SYT4,CRH,KCNB1,CHRNB2,CADPS,CARTPT,SNCG,KCNA2,ADRA2C,PARK2,ADRA2B
1	TRUE	0.00687	55	2479	17	0.007	0.309	GO:0050771	BP	26	negative regulation of axonogenesis	5	RUFY3,RTN4R,FSTL4,RHOA,SEMA3A,MAP2,MCF2,EFNB3,RTN4,OMG,FGF13,SEMA4F,SLIT2,PTPRO,THY1,CDK5,LINGO1
1	TRUE	0.00703	124	2479	30	0.012	0.242	GO:0071333	BP	26	cellular response to glucose stimulus	6	PTPRN,PRKACA,AACS,OXCT1,CDK16,PPP3CB,SLC29A1,HMGCR,GPR68,FKBP1B,ENY2,SOX4,SERPINF1,RAB11FIP5,PPP3CA,MPC2,EPHA5,STAR,CRH,SYBU,KCNB1,LRP5,PRKAA2,VSNL1,NDUFAF2,PRKCE,BRSK2,NRXN1,EFNA5,AGER
1	TRUE	0.00705	317	2479	62	0.025	0.196	GO:0018209	BP	240	peptidyl-serine modification	1	CAMKK1,CAMK1G,MAPK9,PFN2,CAMK2A,CDC42,PRKACA,NLK,VRK1,AXIN1,IKBKB,AKT2,TGFB1,CAV1,MAPK8,CAPRIN2,CAMKK2,STK38,MAPKAPK3,MARK1,SGK1,CDK2,PARP2,PNCK,DCLK1,CAMK1,PWP1,TXN,DGKQ,PLK2,PAK1,LATS2,CAMK4,CNKSR3,PLCL2,MAPK13,BAG4,PSKH1,HIPK4,SPTBN4,PRKAA2,MAPKAPK2,CAMKV,LMTK2,CDK5,RET,STK32C,PRKCB,TERF2IP,DDIT4,GFRA2,STK32A,PRKCE,BRSK2,NRXN1,PAK2,BGN,CAMK1D,PRKX,INPP5J,SMYD3,INPP5F
1	TRUE	0.00705	3097	2479	453	0.183	0.146	GO:0031325	BP	26	positive regulation of cellular metabolic process	1	CAMKK1,CREBBP,SOX8,CX3CL1,MAP3K9,NOS2,PAX7,CD4,PTBP1,PLAUR,BRCA1,MBTPS2,WWTR1,RUNX3,NLRP2,BIRC3,TNFRSF1B,IKZF2,HEXB,MAPK9,FOXN3,PTPRN,CYFIP2,CSDA,DGAT2,GNAI3,MAP2K4,PPP2R5A,SP100,KLF6,RHOA,CBFB,PPP2R5B,RAB27A,PFN2,CDC42,TCF3,PRKACA,NFATC3,XRCC1,NSF,NOTCH3,TEAD2,SEMA3A,TRAF4,MAP2K7,ACTL6B,ACTN2,FGFR1,TOLLIP,MEF2C,PTPRC,DLG3,KAT6A,MAPRE3,DOCK3,EBF4,MAVS,FUS,SLC9A1,CCNK,FLT3LG,ITGA6,NLRP1,COMT,BAMBI…
1	TRUE	0.00706	368	2479	70	0.028	0.19	GO:0010256	BP	26	endomembrane system organization	4	BAIAP2L1,PAFAH1B1,SYT7,FAM160A2,PTPRN,SPAG4,REEP1,RAB27A,CDC42,CAMSAP3,EPB41L3,SNX10,MICALL1,SYNGR1,VRK1,CHMP4B,SYP,LAPTM4B,AKT2,CAV2,CAV1,WASL,DNM1,SH3GL2,GBF1,TMEM33,RTN4,EXOC8,SEC16B,TARDBP,CIT,PACSIN1,TBC1D20,A4GALT,CCDC136,VPS25,SYT11,SYT4,RTN3,HOOK1,TMEM127,STAM,TOR1A,MYOF,VPS37B,BCAS3,DOPEY2,ANK2,PI4K2A,SYNJ1,VPS11,DMKN,YWHAZ,ABCA1,PRKCB,COG1,TMEM170A,STX18,MAP2K1,ATP2A2,ANO6,IST1,VPS33B,A…
1	TRUE	0.00711	224	2479	47	0.019	0.21	GO:0033500	BP	26	carbohydrate homeostasis	6	PDK4,ABCC8,ADIPOR2,PTPRN,PRKACA,AACS,OXCT1,CDK16,GPI,PPP3CB,SLC29A1,HMGCR,LEPR,CNR1,GPR68,FKBP1B,ENY2,CRY2,SOX4,VGF,SERPINF1,RAB11FIP5,SLC37A4,PPP3CA,MPC2,STXBP5L,EPHA5,STAR,CRH,SYBU,SLC16A1,HK1,KCNB1,LRP5,PRKAA2,VSNL1,NDUFAF2,CARTPT,STAT3,ADRA1B,PRKCE,BRSK2,NRXN1,CSMD1,EFNA5,GPR21,AGER
1	TRUE	0.00713	1540	2479	240	0.097	0.156	GO:0048585	BP	26	negative regulation of response to stimulus	3	HECW1,CYP26B1,ITGA3,ABCC8,CX3CL1,ARHGAP44,PAFAH1B1,PLAUR,BRCA1,WWTR1,TNFRSF1B,RTN4R,FSTL4,CSDA,GNAI3,CD84,KIF26A,RHOA,ERLEC1,TGFBR3,NEDD4,PTPN3,CDC42,EPN2,XRCC1,NOTCH3,SEMA3A,IL4R,PTPRC,PHLPP1,NLK,IRAK3,CHRD,ITGA6,ANGPT2,BAMBI,DEPDC5,CBY1,HMOX1,THOC5,LGMN,FERMT1,FGF9,CBLN1,NDRG4,AXIN1,RPGRIP1L,CSK,STK3,TNFRSF10A,TGFB1,CARD8,CAV2,CAV1,ASPN,DNM1,KANK1,SH3GL2,PPP3CB,MTMR4,MED13,DUSP3,CCND1,STK38,TRI…
1	TRUE	0.00717	330	2479	64	0.026	0.194	GO:0070997	BP	26	neuron death	4	CX3CL1,MAP2K4,RHOA,POLB,CDC42,SNCB,MEF2C,SLC9A1,AARS,NLRP1,HMOX1,LGMN,CHGA,PSMC1,DNAJC5,CHMP4B,GPI,AKT2,AMBRA1,ATN1,FAM162A,KMO,PTK2B,CIT,GRM4,CITED1,MAX,PIN1,PARP2,SERPINF1,VSTM2L,CHL1,SCN2A,STXBP1,SORL1,ASCL1,TP53,MCL1,DLX1,GABRB2,STAR,BTBD10,AIFM1,KCNB1,ATP13A2,GRIK2,CDK5,CASP7,GABRB3,DDIT4,STAT3,UBE2V2,CEBPB,CHRNA7,GRIN1,PARK2,CHP1,RILPL1,FZD9,ADARB1,BHLHB9,DAXX,ITGA1,NEFL
1	TRUE	0.00717	41	2479	14	0.006	0.341	GO:0090278	BP	26	negative regulation of peptide hormone secretion	4	ABCC8,SYTL4,HMGCR,FKBP1B,ENY2,PPP3CA,STXBP5L,CRH,KCNB1,KALRN,VSNL1,NDUFAF2,CARTPT,PARK2
1	TRUE	0.00761	136	2479	32	0.013	0.235	GO:0050773	BP	26	regulation of dendrite development	9	ARHGAP44,PAFAH1B1,FSTL4,SEZ6,NGEF,RHOA,NEDD4,MEF2C,DNM1L,CAPRIN2,CUX2,EPHA4,MARK1,BCL11A,PREX1,PACSIN1,YWHAH,RTN4IP1,CAMK1,PPP3CA,PLK2,C21ORF91,NRG1,KALRN,CHRNB2,CDK5,KNDC1,CFL1,GRIN1,CAMK1D,DNM3,BHLHB9
1	TRUE	0.00771	28	2479	11	0.004	0.393	GO:0010644	BP	26	cell communication by electrical coupling	4	PRKACA,ATP1A3,CAV1,KCNA1,FKBP1B,ATP1B1,CALM2,CALM3,ATP1A1,TRDN,CALM1
1	TRUE	0.00798	325	2479	63	0.025	0.194	GO:0051260	BP	26	protein homooligomerization	7	PKM,SYT1,LNX1,ACTN2,B4GALT1,DNM1L,P2RX6,CBY1,HMOX1,CHMP4B,RS1,OLFM4,CAV1,PKD2L1,MICU1,PRMT8,KCNA1,GLS,GBP1,KCNS1,VASP,KCNC1,ATXN10,ATPIF1,KCNC3,PEX11B,SYT11,KCTD1,TOR1A,CRTC3,TP53,SMAD4,PEX14,STOM,TDO2,DISP1,RHOC,KCNS2,KCNB1,NPM2,CDA,HCN1,KCNV1,VCP,HPRT1,KCNC2,PCBD1,PRTG,MLKL,RNF213,KCNA2,KCTD12,DCTPP1,KCTD16,KCTD8,KCND2,ATL3,CALHM1,ANXA6,BLM,ATL1,VSTM5,KCTD7
1	TRUE	0.00803	357	2479	68	0.027	0.19	GO:0032970	BP	26	regulation of actin filament-based process	4	TAC1,CX3CL1,BAIAP2L1,ARHGAP44,CNN2,RHOA,PFN2,SPTB,CDC42,ADD2,ACTN2,MEF2C,SLC9A1,PLEKHG2,TRIOBP,RGCC,ARHGEF10,TGFB1,CAV1,WASL,LIMK1,KANK1,ARPC3,WASF1,RGS4,STMN1,TNNT2,SORBS3,PTK2B,CIT,PREX1,VASP,MKKS,DSTN,FGF13,ARFIP2,ACTR3B,FHOD1,ARPC5L,BCAS3,SMAD4,ARHGEF19,SLIT2,EPHA5,ANK2,EPHA1,PAK1,RHOC,BAG4,WASF2,ARHGAP35,SPTBN4,ATP1A1,CDK5,CRK,PRKCE,CFL1,JUP,SPTBN2,ATP2A2,EFNA5,PARK2,PDGFA,SPTAN1,FCHSD1,CD2A…
1	TRUE	0.00827	103	2479	26	0.01	0.252	GO:0032411	BP	26	positive regulation of transporter activity	4	ABCC8,CACNG3,ACTN2,SLC9A1,KCNA1,SGK1,SYNGR3,KCNC1,STAC2,ATP1B1,CALM2,ANK2,CACNA2D1,CALM3,LRRC38,WNK2,CACNB2,KCNC2,CACNB3,PTAFR,GLRX,TRDN,CHP1,HTT,CALM1,KCTD7
1	TRUE	0.00851	429	2479	79	0.032	0.184	GO:0050708	BP	26	regulation of protein secretion	5	ICA1,ABCC8,CX3CL1,NOS2,RHBDF1,CACNA2D2,SYT7,NLRP2,NNAT,IL4R,AACS,OXCT1,DNM1L,MAVS,EXOC1,NLRP1,CD40,FERMT1,CDK16,SYTL4,RGCC,GPI,TGFB1,CARD8,STX1A,PPP3CB,NMU,HMGCR,CD58,GBP1,CNR1,GPR68,FKBP1B,ENY2,TARDBP,SOX4,LLGL1,SNAP25,SYT11,SYT4,MYH10,RAB11FIP5,DNAJC1,PPP3CA,MPC2,STXBP5L,EPHA5,CRH,SYBU,ITPR1,SLC25A4,DISP1,SLC16A1,HK1,KCNB1,ATP13A2,LRP5,NLRP3,VSNL1,NKX6-1,NDUFAF2,CARTPT,KCNC2,APBB1,PRKCE,RASGRP1…
1	TRUE	0.0089	320	2479	62	0.025	0.194	GO:0051480	BP	26	regulation of cytosolic calcium ion concentration	9	TAC1,CX3CL1,TBXA2R,CD4,ATP2B3,ATP2B1,PRKACA,PTPRC,P2RX5,JPH4,PVALB,SLC8A3,CALB1,TGFB1,CAV1,NMU,CCKBR,KNG1,FKBP1B,GOT1,GNA13,PTK2B,OPRL1,MCHR1,DLG4,GPR55,PLCE1,NOL3,ADCYAP1,CALM2,GPR17,ANK2,ITPR1,TMEM178A,GRM1,CACNA2D1,THY1,UBASH3B,GRIA1,CLIC2,NPTN,ATP2B2,CALM3,PTH1R,GNG3,TRPV6,RIC3,CACNB3,GRM5,ADRA1B,PRKCE,KCNK3,CHD7,ADRA1D,GRIN1,GPR4,GRIN2A,TRDN,FZD9,HTT,CALM1,S1PR3
1	TRUE	0.00923	496	2479	89	0.036	0.179	GO:0009991	BP	126	response to extracellular stimulus	1	CYP26B1,PDK4,MPO,TBXA2R,ADIPOR2,CD4,F7,KIF26A,PKM,ASNS,ATP2B1,AACS,CADPS2,P2RX5,OXCT1,SEH1L,EIF2AK1,DNM1L,ITGA6,COMT,P2RX6,DEPDC5,HMOX1,GSS,CD40,TGFB1,USF2,MAPK8,CCND1,AMBRA1,HMGCS1,SPARC,HMGCR,GNAI2,KIAA1324,CNR1,FKBP1B,BCL11A,LRP11,TRIM25,HPCA,ACSL3,CDKN1A,MKKS,MAX,VGF,CDKN2D,MYBBP1A,BRIP1,SLC37A4,GABARAPL1,ASCL1,BCAS3,ADCYAP1,TP53,ACTA1,ABCG8,DGKQ,SRD5A1,SLC22A3,PSPH,STAR,SLC25A25,SLC16A1,RRAG…
1	TRUE	0.00948	794	2479	133	0.054	0.168	GO:0045859	BP	26	regulation of protein kinase activity	2	CAMKK1,MAP3K9,CD4,WWTR1,RTN4R,MAP2K4,RHOA,CDC42,PRKACA,TRAF4,MAP2K7,FGFR1,MEF2C,PTPRC,DLG3,MAPRE3,DOCK3,CCNK,IRAK3,GSKIP,CD40,RGCC,AXIN1,CSK,STK3,TNFRSF10A,CCNE1,TGFB1,CAV1,ASPN,DUSP3,CCND1,MADD,GTF2H1,CAMKK2,STK38,HMGCR,PPP2CA,CBLB,MAPKAPK3,EPHA4,RGS4,TNFAIP3,AVPI1,PTK2B,CDKN2C,PREX1,GRM4,CDKN1A,FLRT3,PRKRIP1,CDKN2D,AJUBA,FGF13,PAK4,LRRC4B,VPS25,DLG4,CAMK1,CCNH,CDK4,TXN,SORL1,PLCE1,PARP16,MAPK8I…
1	TRUE	0.00949	1206	2479	192	0.077	0.159	GO:0009968	BP	26	negative regulation of signal transduction	5	HECW1,CYP26B1,ITGA3,CX3CL1,ARHGAP44,PAFAH1B1,PLAUR,BRCA1,WWTR1,RTN4R,FSTL4,CSDA,GNAI3,KIF26A,RHOA,TGFBR3,NEDD4,PTPN3,CDC42,EPN2,NOTCH3,PTPRC,PHLPP1,NLK,IRAK3,CHRD,ITGA6,BAMBI,DEPDC5,CBY1,HMOX1,LGMN,FERMT1,FGF9,CBLN1,NDRG4,AXIN1,RPGRIP1L,CSK,STK3,TNFRSF10A,TGFB1,CARD8,CAV2,CAV1,ASPN,DNM1,KANK1,SH3GL2,MTMR4,MED13,DUSP3,CCND1,STK38,MDFI,NME5,HMGCR,ARRDC3,PPP2CA,GNAI2,CBLB,FHL2,HDAC1,IVNS1ABP,RGS4,GB…
1	TRUE	0.00953	77	2479	21	0.008	0.273	GO:0050772	BP	26	positive regulation of axonogenesis	9	TNFRSF12A,PAFAH1B1,RUFY3,RHOA,LIMK1,RTN4,MACF1,CRABP2,SLIT2,PAK1,NRG1,ISLR2,MAP2K1,SLITRK1,AMIGO1,IST1,EFNA5,ROBO2,PLXNB2,L1CAM,NEFL
1	TRUE	0.00957	33	2479	12	0.005	0.364	GO:0009261	BP	240	ribonucleotide catabolic process	3	PDE4A,ACOT7,PDE1A,NUDT10,PDE1B,HPRT1,HINT1,PDE2A,NUDT11,ENTPD4,NUDT3,NUDT18
1	TRUE	0.00958	891	2479	147	0.059	0.165	GO:0044087	BP	26	regulation of cellular component biogenesis	3	TAC1,CX3CL1,BAIAP2L1,BRCA1,MAPK9,RHOA,CBFB,PPP2R5B,PFN2,SPTB,CDC42,PRKACA,ADD2,CAMSAP3,RAP1GAP,MAP2,VDAC3,MEF2C,DNM1L,KIF9,SLC9A1,PLEKHG2,STX1B,TRIOBP,CHGA,PSMC1,MAPRE1,CHMP4B,STAG2,RGCC,CBLN1,PIEZO1,IKBKB,STMN2,ARHGEF10,TGFB1,CAV1,STX1A,WASL,RPA3,LIMK1,KANK1,TRIM37,ASIC2,GTF2H1,ARPC3,CUX2,TBC1D30,WASF1,KIAA1324,STMN1,SORBS3,PTK2B,PREX1,VASP,NAPB,FLRT3,MKKS,MACF1,AJUBA,LRRC4B,NPHP4,ARFIP2,TERF2,S…
1	TRUE	0.00975	392	2479	73	0.029	0.186	GO:0051047	BP	26	positive regulation of secretion	4	TAC1,CACNA1G,SYT7,NLRP2,RAB27B,NNAT,SYT1,RAB27A,IL4R,FGFR1,AACS,CADPS2,OXCT1,DNM1L,MAVS,EXOC1,NLRP1,STX1B,CACNA1I,FERMT1,SYTL4,RGCC,GPI,TGFB1,CARD8,RAB3A,STX1A,TFR2,NCS1,PPP3CB,NMU,GNAI2,CD58,KMO,GPR68,TARDBP,ACSL3,SOX4,OPRL1,UNC13A,SYT4,MYH10,STAM,STXBP1,RAB15,ADCYAP1,SMAD4,MPC2,STXBP5L,CRH,SYBU,HK1,KCNB1,ATP13A2,CHRNB2,NLRP3,VSNL1,NKX6-1,CARTPT,CDK5,APBB1,PTAFR,PRKCE,CDK5R2,RASGRP1,GLMN,IL17RA,…
1	TRUE	0.00988	47	2479	15	0.006	0.319	GO:0050433	BP	26	regulation of catecholamine secretion	3	SYT7,SYT1,CHGA,STX1A,CNR1,SYT4,CRH,KCNB1,CHRNB2,CARTPT,SNCG,KCNA2,ADRA2C,PARK2,ADRA2B
1	TRUE	0.0101	458	2479	83	0.033	0.181	GO:0002791	BP	26	regulation of peptide secretion	6	ICA1,ABCC8,CX3CL1,NOS2,RHBDF1,CACNA2D2,SYT7,NLRP2,NNAT,IL4R,AACS,OXCT1,DNM1L,MAVS,EXOC1,NLRP1,CD40,FERMT1,CDK16,SYTL4,RGCC,GPI,TGFB1,CARD8,STX1A,TFR2,PPP3CB,NMU,HMGCR,CD58,GBP1,CNR1,GPR68,FKBP1B,ENY2,TARDBP,SOX4,LLGL1,SNAP25,SYT11,SYT4,MYH10,RAB11FIP5,DNAJC1,PPP3CA,ADCYAP1,MPC2,STXBP5L,EPHA5,CRH,SYBU,ITPR1,SLC25A4,DISP1,SLC16A1,HK1,KCNB1,ATP13A2,KALRN,LRP5,NLRP3,VSNL1,NKX6-1,NDUFAF2,CARTPT,KCNC2,…
1	TRUE	0.0102	52	2479	16	0.006	0.308	GO:1904893	BP	17	negative regulation of STAT cascade	1	RTN4R,CAV1,ASPN,PPP2CA,FLRT3,LRRC4B,LRRTM1,LRTM2,SOCS6,PARP14,LRRTM4,SOCS4,BGN,SOCS3,LRRTM3,INPP5F
1	TRUE	0.0102	52	2479	16	0.006	0.308	GO:0046426	BP	17	negative regulation of JAK-STAT cascade	1	RTN4R,CAV1,ASPN,PPP2CA,FLRT3,LRRC4B,LRRTM1,LRTM2,SOCS6,PARP14,LRRTM4,SOCS4,BGN,SOCS3,LRRTM3,INPP5F
1	TRUE	0.0102	1379	2479	216	0.087	0.157	GO:0043085	BP	26	positive regulation of catalytic activity	5	CAMKK1,CX3CL1,MAP3K9,ARHGAP44,NOS2,CD4,NLRP2,DEPDC1,RTN4R,CYFIP2,GDI2,RASGRF1,GNAI3,MAP2K4,TBC1D1,RHOA,DNAJA2,GNB5,PFN2,CDC42,PRKACA,XRCC1,TRAF4,RAP1GAP,MAP2K7,FGFR1,MEF2C,PTPRC,DLG3,SMAP2,MAPRE3,DNM1L,DOCK3,CCNK,ITGA6,NLRP1,RANBP1,DEPDC5,RIN3,LGMN,CD40,EEF1A2,RGCC,AXIN1,CSK,STK3,MTMR9,TNFRSF10A,ARHGEF10,SYDE1,PDCD5,AKT2,TGFB1,CARD8,RAB3A,CAV2,CAV1,PCOLCE,MAPK8,UBE2S,TBC1D9,CCND1,AMBRA1,MADD,ELMO…
1	TRUE	0.0102	127	2479	30	0.012	0.236	GO:0071331	BP	26	cellular response to hexose stimulus	8	PTPRN,PRKACA,AACS,OXCT1,CDK16,PPP3CB,SLC29A1,HMGCR,GPR68,FKBP1B,ENY2,SOX4,SERPINF1,RAB11FIP5,PPP3CA,MPC2,EPHA5,STAR,CRH,SYBU,KCNB1,LRP5,PRKAA2,VSNL1,NDUFAF2,PRKCE,BRSK2,NRXN1,EFNA5,AGER
1	TRUE	0.0102	99	2479	25	0.01	0.253	GO:0050848	BP	26	regulation of calcium-mediated signaling	6	CD4,PTBP1,PRKACA,P2RX5,SLC9A1,JPH4,FHL2,GBP1,FKBP1B,PTK2B,PPP3CA,CDH13,CALM2,ITPR1,RIT2,CLIC2,NRG1,CALM3,HINT1,NEUROD2,RCAN2,TRDN,CHP1,HTT,CALM1
1	TRUE	0.0102	62	2479	18	0.007	0.29	GO:0046888	BP	26	negative regulation of hormone secretion	3	ABCC8,SYTL4,HMGCR,FKBP1B,ENY2,CRY2,RAB11FIP5,PPP3CA,STXBP5L,CRH,KCNB1,KALRN,VSNL1,NDUFAF2,CARTPT,ADRA2C,PARK2,ADRA2B
1	TRUE	0.0103	465	2479	84	0.034	0.181	GO:0003012	BP	26	muscle system process	1	ABCC8,CACNA1G,TBXA2R,TNFRSF1B,MYOM2,KCNQ1,MAP2K4,RHOA,PRKACA,ACTN2,MEF2C,SLC9A1,SMPX,P2RX6,HMOX1,CHGA,SLC8A3,PPP1R13L,SCN1B,CAV1,MTMR4,CAMTA2,NMU,KCNA1,FGF12,TNNI3K,RGS4,TNNT2,FKBP1B,KCNIP2,SORBS3,CALD1,MKKS,PIN1,PARP2,FGF13,ATP8A2,CHRM3,HEY2,TLN1,SULF1,MYOF,PLCE1,PPP3CA,NOL3,SMAD4,ATP1B1,ACTA1,CALM2,SCN1A,ANK2,MLIP,NOTCH1,HTR7,PAK1,SCN2B,HOMER1,CACNA2D1,CLIC2,CALM3,CHRNB2,KCNJ3,ATP1A1,KLF15,ANKR…
1	TRUE	0.0105	83	2479	22	0.009	0.265	GO:0008344	BP	26	adult locomotory behavior	4	PAFAH1B1,ADAM22,SEZ6,SEZ6L,DNM1,EFNB3,GLRB,FGF12,EPHA4,CHL1,SCN1A,UCHL1,KALRN,SPTBN4,PBX3,CHD7,SNCG,SEZ6L2,GRIN1,BTBD9,PARK2,INPP5F
1	TRUE	0.0105	29	2479	11	0.004	0.379	GO:1904645	BP	26	response to amyloid-beta	7	CACNB1,LGMN,ATP1A3,DNM1,EPHA4,CACNA2D1,CDK5,GRM5,CHRNA7,CASP4,AGER
1	TRUE	0.011	7	2479	5	0.002	0.714	GO:0098870	BP	26	action potential propagation	6	NRCAM,SCN1B,CNTNAP1,FKBP1B,SCN1A
1	TRUE	0.011	7	2479	5	0.002	0.714	GO:0019227	BP	26	neuronal action potential propagation	5	NRCAM,SCN1B,CNTNAP1,FKBP1B,SCN1A
1	TRUE	0.011	7	2479	5	0.002	0.714	GO:1904058	BP	26	positive regulation of sensory perception of pain	3	NMU,OPRL1,FAM173B,PTAFR,CCK
1	TRUE	0.011	10	2479	6	0.002	0.6	GO:0007016	BP	26	cytoskeletal anchoring at plasma membrane	2	EPB41L3,FLNB,TLN1,SPTBN4,TLN2,JUP
1	TRUE	0.0111	553	2479	97	0.039	0.175	GO:0072521	BP	240	purine-containing compound metabolic process	1	NDUFAB1,PDK4,NOS2,UQCRC1,NDUFS1,DGAT2,GNAI3,PDE4A,PFKP,PKM,RHOA,SDHA,DLG3,ACOT7,PGK1,IMPAD1,GPI,TGFB1,PMPCB,ENO2,RAB23,NME5,HMGCR,ATP6V1A,PDE1A,ATP5F1,GDA,TJP2,NDUFA8,MTHFD1L,ADCY7,HPCA,NUDT10,PDE1B,ACSL3,MOCS3,SULT4A1,ATPIF1,ACLY,PDHA1,DLG4,BAAT,OLA1,UQCRC2,ADCYAP1,ATP1B1,NME7,MPC2,ATP6V1B2,SLC25A25,DLG2,TDO2,AK5,ATP5J,HK1,ATP5G1,THEM4,PRKAA2,NPPC,NDUFS4,ACSL6,ADCY1,PDP1,ATP7A,NDUFB6,VCP,PGM2L1,…
1	TRUE	0.0114	128	2479	30	0.012	0.234	GO:0071326	BP	26	cellular response to monosaccharide stimulus	7	PTPRN,PRKACA,AACS,OXCT1,CDK16,PPP3CB,SLC29A1,HMGCR,GPR68,FKBP1B,ENY2,SOX4,SERPINF1,RAB11FIP5,PPP3CA,MPC2,EPHA5,STAR,CRH,SYBU,KCNB1,LRP5,PRKAA2,VSNL1,NDUFAF2,PRKCE,BRSK2,NRXN1,EFNA5,AGER
1	TRUE	0.0115	248	2479	50	0.02	0.202	GO:0021537	BP	26	telencephalon development	4	PAFAH1B1,RTN4R,RHOA,NDE1,XRCC1,SEMA3A,DCX,LAMB1,CRTAC1,SLC8A3,SLC32A1,SALL1,RPGRIP1L,NUMBL,KCNA1,RTN4,HDAC1,MKKS,BCL11B,FGF13,KDM6B,BCAN,EMX1,TBR1,LEF1,ASCL1,DLX1,SLIT2,EPHA5,SRD5A1,NFIB,JAKMIP1,NRGN,NRG1,HTR5A,NEUROD6,CDK5,SLITRK5,HPRT1,C16ORF45,CHD7,CDK5R2,CNTNAP2,GRIN1,PLCB1,TSKU,ROBO2,GPR56,PLXNA4,NEFL
1	TRUE	0.0116	628	2479	108	0.044	0.172	GO:0043068	BP	26	positive regulation of programmed cell death	5	STPG1,TNFRSF12A,MAP3K9,PLAUR,NLRP2,TNFRSF1B,MAPK9,LTK,MAP2K4,NGEF,RHOA,CAMK2A,CDC42,MEF2C,PTPRC,B4GALT1,DNM1L,SLC9A1,PLEKHG2,ITGA6,NLRP1,TOMM22,HMOX1,CD40,EEF1A2,MCF2,RGCC,STK3,TNFRSF10A,PDCD5,TGFB1,CARD8,CAV1,MAPK8,MTCH2,LTBR,HMGCR,RASGRF2,KNG1,FAM162A,TFDP2,ID3,CNR1,GNA13,PREX1,SPDEF,CDKN1A,SOX4,EEF1E1,PIN1,HIP1,YWHAH,ATPIF1,MYBBP1A,SERINC3,CDK4,ASCL1,PTRH2,TP53,ARHGEF19,MCL1,ARL6IP5,SLIT2,TIAM…
1	TRUE	0.0118	134	2479	31	0.013	0.231	GO:0060048	BP	26	cardiac muscle contraction	4	CACNA1G,KCNQ1,PRKACA,SLC9A1,CHGA,PPP1R13L,SCN1B,CAV1,FGF12,TNNI3K,TNNT2,FKBP1B,FGF13,ATP1B1,CALM2,SCN1A,ANK2,SCN2B,CACNA2D1,CLIC2,CALM3,KCNJ3,ATP1A1,CACNB2,ADRA1B,VEGFB,JUP,ATP2A2,SCN4B,SMTN,CALM1
1	TRUE	0.012	48	2479	15	0.006	0.312	GO:1901068	BP	240	guanosine-containing compound metabolic process	1	GNAI3,RHOA,DLG3,RAB23,NME5,TJP2,MOCS3,DLG4,NME7,DLG2,HPRT1,GPHN,SCRIB,NME1,NUDT18
1	TRUE	0.012	541	2479	95	0.038	0.176	GO:0051259	BP	26	protein complex oligomerization	6	BIRC3,PKM,SYT1,LNX1,PANX2,ACTN2,B4GALT1,DNM1L,SLC9A1,P2RX6,CBY1,HMOX1,CHMP4B,RS1,OLFM4,TRPS1,CAV2,CAV1,DNM1,PKD2L1,MICU1,GLRB,PRMT8,KCNA1,HMGCR,GLS,FARSB,GBP1,TNNT2,TNFAIP3,KHDRBS1,KCNS1,VASP,KCNC1,ATXN10,ATPIF1,HACL1,KCNC3,PEX11B,TRIM22,SYT11,KCTD1,TOR1A,SORL1,CRTC3,NOL3,TP53,SMAD4,PEX14,STOM,TDO2,HOMER1,DISP1,RHOC,OXA1L,KCNS2,KCNB1,NPM2,CDA,CHRNB2,NLRP3,HCN1,COL1A2,KCNV1,HGSNAT,VCP,HPRT1,KCNC2,…
1	TRUE	0.012	622	2479	107	0.043	0.172	GO:0043065	BP	26	positive regulation of apoptotic process	6	STPG1,TNFRSF12A,MAP3K9,PLAUR,NLRP2,TNFRSF1B,MAPK9,LTK,MAP2K4,NGEF,RHOA,CAMK2A,CDC42,MEF2C,PTPRC,B4GALT1,DNM1L,SLC9A1,PLEKHG2,ITGA6,NLRP1,TOMM22,HMOX1,CD40,EEF1A2,MCF2,RGCC,STK3,TNFRSF10A,PDCD5,TGFB1,CARD8,CAV1,MAPK8,MTCH2,LTBR,HMGCR,RASGRF2,KNG1,FAM162A,TFDP2,ID3,CNR1,GNA13,PREX1,SPDEF,SOX4,EEF1E1,PIN1,HIP1,YWHAH,ATPIF1,MYBBP1A,SERINC3,CDK4,ASCL1,PTRH2,TP53,ARHGEF19,MCL1,ARL6IP5,SLIT2,TIAM2,NOTCH…
1	TRUE	0.012	140	2479	32	0.013	0.229	GO:0010770	BP	26	positive regulation of cell morphogenesis involved in differentiation	6	TNFRSF12A,PAFAH1B1,RUFY3,RHOA,CDC42,DNM1L,TRIOBP,OLFM4,LIMK1,CAPRIN2,CUX2,RTN4,EPHA4,PREX1,MACF1,CRABP2,SLIT2,PAK1,NRG1,KALRN,ISLR2,CRK,MAP2K1,SLITRK1,AMIGO1,IST1,EFNA5,ROBO2,PLXNB2,BHLHB9,L1CAM,NEFL
1	TRUE	0.012	363	2479	68	0.027	0.187	GO:1903532	BP	26	positive regulation of secretion by cell	5	TAC1,CACNA1G,SYT7,NLRP2,RAB27B,NNAT,SYT1,RAB27A,IL4R,FGFR1,AACS,CADPS2,OXCT1,DNM1L,MAVS,EXOC1,NLRP1,STX1B,CACNA1I,FERMT1,SYTL4,RGCC,GPI,TGFB1,CARD8,RAB3A,STX1A,TFR2,NCS1,PPP3CB,NMU,CD58,KMO,GPR68,TARDBP,SOX4,UNC13A,SYT4,MYH10,STAM,STXBP1,RAB15,ADCYAP1,SMAD4,MPC2,STXBP5L,CRH,SYBU,HK1,KCNB1,ATP13A2,CHRNB2,NLRP3,VSNL1,NKX6-1,CARTPT,CDK5,APBB1,PTAFR,PRKCE,CDK5R2,RASGRP1,GLMN,IL17RA,CCK,PPIA,SCAMP5,ANG
1	TRUE	0.0122	106	2479	26	0.01	0.245	GO:0050905	BP	521	neuromuscular process	1	PAFAH1B1,HEXB,KCNAB2,AARS,JPH4,RBFOX2,HERC1,CNTNAP1,GLRB,KCNA1,FGF12,PNKD,DLG4,ATP8A2,SCN1A,UCHL1,NRG1,PRRT2,GRIN1,NRXN1,PENK,CSMD1,GRIN2A,PARK2,ADARB1,NEFL
1	TRUE	0.0122	58	2479	17	0.007	0.293	GO:1903779	BP	26	regulation of cardiac conduction	5	ATP2B3,ATP2B1,PRKACA,SLC8A3,CAV1,TNNI3K,SLC8A2,FKBP1B,CALM2,ANK2,ITPR1,ATP2B2,CALM3,NPPC,ATP2A2,TRDN,CALM1
1	TRUE	0.0123	293	2479	57	0.023	0.195	GO:0010506	BP	8	regulation of autophagy	1	ATP6V1H,GNAI3,KDM4A,NEDD4,PRKACA,DNM1L,EXOC1,KLHL22,DEPDC5,HMOX1,ATP6V1D,EEF1A2,CHMP4B,PIM2,HERC1,MTMR9,MAPK8,AMBRA1,CAMKK2,ATP6V0E1,ATP6V1A,KIAA1324,LEPR,EXOC8,ATPIF1,ATP6V1E1,TRIM22,DRAM1,CALCOCO2,MCL1,CISD2,PLK2,ATP6V1B2,SOGA1,ITPR1,VPS26B,FBXL2,UCHL1,ATP6V1C1,RRAGA,RAB39B,ATP13A2,ATP6V0D1,PRKAA2,IFI16,CDK5,TP53INP1,PIP4K2C,DHRSX,TRIM8,RNF152,RNF41,PARK2,UBQLN2,HTT,SREBF2,VDAC1
1	TRUE	0.0123	95	2479	24	0.01	0.253	GO:0061387	BP	26	regulation of extent of cell growth	5	TNFRSF12A,PAFAH1B1,RUFY3,RTN4R,FSTL4,SEMA3A,MAP2,NRCAM,LIMK1,RTN4,MACF1,FGF13,OLFM1,SEMA4F,CRABP2,PAK1,NRG1,NKX6-1,CDK5,ISLR2,IST1,EFNA5,L1CAM,PLXNA4
1	TRUE	0.0125	746	2479	125	0.05	0.168	GO:0055086	BP	240	nucleobase-containing small molecule metabolic process	1	NDUFAB1,PDK4,NOS2,UQCRC1,MDH1,NDUFS1,DGAT2,GNAI3,PDE4A,PFKP,PKM,RHOA,KCNAB2,SDHA,DLG3,ACOT7,GNPNAT1,IDH3B,PRPS2,PGK1,UGGT2,IMPAD1,GPI,TGFB1,PMPCB,GARS,ENO2,RAB23,NME5,HMGCR,ATP6V1A,PDE1A,ATP5F1,KMO,GDA,TJP2,NDUFA8,MTHFD1L,ADCY7,HPCA,NUDT10,PDE1B,ACSL3,MOCS3,DUT,SULT4A1,UCK1,ATPIF1,ACLY,PDHA1,DLG4,RFK,RNASEH2B,BAAT,ENTPD1,OLA1,PARP9,PARP16,UQCRC2,ADCYAP1,ATP1B1,NME7,MPC2,MDH2,ATP6V1B2,SLC25A25,DLG…
1	TRUE	0.0125	482	2479	86	0.035	0.178	GO:0043087	BP	493	regulation of GTPase activity	1	CX3CL1,ARHGAP44,PAFAH1B1,DEPDC1,RTN4R,GDI2,RASGRF1,TBC1D1,NGEF,GNB5,RAP1GAP,SMAP2,DNM1L,ITGA6,RANBP1,DEPDC5,RIN3,CD40,AXIN1,ARHGEF10,SYDE1,AKT2,CAV2,TBC1D9,ELMOD1,TBC1D30,BVES,EPHA4,RGS4,PTK2B,PREX1,TRIP10,MKKS,TBC1D20,PIN1,CHN1,AJUBA,LLGL1,RAP1GAP2,GARNL3,ARHGAP20,ARHGAP24,BNIP2,ARHGAP17,BCAS3,ADCYAP1,ARHGEF19,STXBP5L,SLIT2,EPHA5,ARHGAP26,TBC1D7,DYNLT1,TIAM2,EPHA1,ARHGAP39,RABGAP1L,THY1,GNAQ,ARH…
1	TRUE	0.0127	188	2479	40	0.016	0.213	GO:0019722	BP	26	calcium-mediated signaling	7	CD4,PTBP1,PRKACA,P2RX5,SLC9A1,JPH4,NFATC2,NCALD,PPP3CB,CAMKK2,FHL2,GBP1,FKBP1B,PTK2B,HPCA,PLCE1,PPP3CA,CDH13,ATP1B1,CALM2,ANK2,ITPR1,RIT2,CLIC2,NRG1,CALM3,GRM5,HINT1,KSR2,NEUROD2,RCAN2,ATP2A2,MCTP1,GRIN1,GRIN2A,TRDN,CHP1,HTT,CALM1,PPP3R1
1	TRUE	0.0127	182	2479	39	0.016	0.214	GO:0048639	BP	26	positive regulation of developmental growth	4	TNFRSF12A,PAFAH1B1,CACNA2D2,RUFY3,CSDA,SYT1,TGFBR3,FGFR1,MEF2C,FGF9,WNT2,LIMK1,RTN4,MKKS,PIN1,MACF1,PARP2,UNC13A,SYT4,ATP8A2,HEY2,CRABP2,SYT2,CPNE9,NOTCH1,PAK1,NRG1,SPTBN4,NIPBL,ISLR2,CHD7,BASP1,IST1,PLCB1,EFNA5,PARK2,GPR21,L1CAM,SYT3
1	TRUE	0.0128	300	2479	58	0.023	0.193	GO:0009161	BP	240	ribonucleoside monophosphate metabolic process	4	NDUFAB1,UQCRC1,NDUFS1,PFKP,PKM,RHOA,SDHA,DLG3,PRPS2,PGK1,GPI,TGFB1,PMPCB,ENO2,ATP6V1A,ATP5F1,TJP2,NDUFA8,NUDT10,UCK1,ATPIF1,DLG4,RFK,OLA1,UQCRC2,ADCYAP1,ATP1B1,ATP6V1B2,SLC25A25,DLG2,AK5,ATP5J,HK1,ATP5G1,PRKAA2,NDUFS4,ATP7A,NDUFB6,VCP,PGM2L1,HPRT1,ATP5L,ATP5H,DDIT4,COA6,STAT3,CYCS,UQCRH,COX5A,PFAS,SCRIB,NDUFA6,NDUFA4,NUDT11,OGDHL,NDUFS3,ADSL,NUDT3
1	TRUE	0.013	3333	2479	481	0.194	0.144	GO:0009893	BP	26	positive regulation of metabolic process	1	CYP26B1,CAMKK1,CREBBP,SOX8,ITGA3,CX3CL1,MAP3K9,NOS2,PAX7,CD4,PTBP1,PLAUR,BRCA1,MBTPS2,WWTR1,RUNX3,NLRP2,BIRC3,TNFRSF1B,IKZF2,HEXB,MAPK9,FOXN3,PTPRN,CYFIP2,CSDA,DGAT2,CNN2,GNAI3,MAP2K4,PPP2R5A,SP100,KLF6,RHOA,CBFB,PPP2R5B,NEDD4,RAB27A,PFN2,CDC42,TCF3,PRKACA,NFATC3,XRCC1,NSF,NOTCH3,TEAD2,SEMA3A,TRAF4,MAP2K7,ACTL6B,ACTN2,FGFR1,TOLLIP,MEF2C,PTPRC,DLG3,KAT6A,MAPRE3,DOCK3,EBF4,MAVS,FUS,SLC9A1,CCNK,FLT3…
1	TRUE	0.0131	90	2479	23	0.009	0.256	GO:0015837	BP	26	amine transport	6	SYT7,SYT1,CHGA,STX1A,KMO,RGS4,CNR1,SYT4,TOR1A,STXBP1,ARL6IP5,CRH,KCNB1,SV2A,CHRNB2,CARTPT,SNCG,KCNA2,ADRA2C,PARK2,CCK,GRM7,ADRA2B
1	TRUE	0.0133	74	2479	20	0.008	0.27	GO:0072384	BP	26	organelle transport along microtubule	6	PAFAH1B1,AP3M2,CDC42,NDE1,KIFAP3,MAP2,KIF3C,NEFH,AP3B2,PEX14,SNAPIN,SYBU,UCHL1,DYNC1I1,RASGRP1,COPG1,BLOC1S5,DYNC1H1,HTT,NEFL
1	TRUE	0.0137	30	2479	11	0.004	0.367	GO:0090662	BP	26	ATP hydrolysis coupled transmembrane transport	6	ATP6V1H,ATP4A,ATP6V0E1,ATP6V1A,ATP6V1F,ATP6V1E1,ATP6V1B2,ATP6V1C1,ATP5G1,ATP6V0D1,ATP1A1
1	TRUE	0.0138	3134	2479	454	0.183	0.145	GO:0010604	BP	26	positive regulation of macromolecule metabolic process	2	CYP26B1,CAMKK1,CREBBP,SOX8,ITGA3,CX3CL1,MAP3K9,PAX7,CD4,PTBP1,PLAUR,BRCA1,MBTPS2,WWTR1,RUNX3,NLRP2,BIRC3,TNFRSF1B,IKZF2,HEXB,MAPK9,FOXN3,PTPRN,CYFIP2,CSDA,CNN2,MAP2K4,PPP2R5A,SP100,KLF6,RHOA,CBFB,PPP2R5B,NEDD4,RAB27A,PFN2,CDC42,TCF3,PRKACA,NFATC3,XRCC1,NSF,NOTCH3,TEAD2,SEMA3A,TRAF4,MAP2K7,ACTL6B,ACTN2,FGFR1,TOLLIP,MEF2C,PTPRC,DLG3,KAT6A,MAPRE3,DOCK3,EBF4,MAVS,FUS,SLC9A1,CCNK,FLT3LG,ITGA6,NLRP1,EP…
1	TRUE	0.0139	189	2479	40	0.016	0.212	GO:0009749	BP	26	response to glucose	8	PTPRN,RHOA,PRKACA,AACS,OXCT1,ANGPT2,CDK16,TGFB1,PPP3CB,SLC29A1,HMGCR,GPR68,FKBP1B,ENY2,PTK2B,SOX4,NKX2-2,SERPINF1,RAB11FIP5,SLC37A4,KHK,PPP3CA,MPC2,EPHA5,STAR,CRH,SYBU,KCNB1,LRP5,PRKAA2,VSNL1,NKX6-1,NDUFAF2,PRKCE,BRSK2,NRXN1,EFNA5,AGER,VAMP2,TXNIP
1	TRUE	0.014	314	2479	60	0.024	0.191	GO:0032956	BP	26	regulation of actin cytoskeleton organization	7	TAC1,CX3CL1,BAIAP2L1,ARHGAP44,RHOA,PFN2,SPTB,CDC42,ADD2,ACTN2,MEF2C,SLC9A1,PLEKHG2,TRIOBP,RGCC,ARHGEF10,TGFB1,WASL,LIMK1,KANK1,ARPC3,WASF1,RGS4,STMN1,SORBS3,PTK2B,CIT,PREX1,VASP,MKKS,DSTN,ARFIP2,ACTR3B,FHOD1,ARPC5L,BCAS3,SMAD4,ARHGEF19,SLIT2,EPHA5,EPHA1,PAK1,RHOC,BAG4,WASF2,ARHGAP35,SPTBN4,CDK5,CRK,PRKCE,CFL1,SPTBN2,EFNA5,PARK2,PDGFA,SPTAN1,FCHSD1,CD2AP,SPIRE2,ARPC1A
1	TRUE	0.0141	950	2479	154	0.062	0.162	GO:0014070	BP	26	response to organic cyclic compound	5	TAC1,TBXA2R,CD4,BRCA1,GABRA1,KCNQ1,PTPRN,F7,RHOA,CBFB,NEDD4,ASNS,ATP2B1,PRKACA,DDX1,MEF2C,AACS,P2RX5,DNM1L,MAVS,SLC9A1,IRAK3,ITGA6,ANGPT2,COMT,RANBP1,P2RX6,SOX10,RBFOX2,SLC8A3,APEX1,CD40,RHOXF1,AXIN1,AQP8,TRIP4,CCNE1,GPI,TGFB1,ATP1A3,CAV1,MED13,CCND1,CD83,HMGCS1,SPARC,GABRG2,DROSHA,FHL2,HDAC1,RGS4,ID3,CNR1,FKBP1B,GOT1,PTK2B,TRIM25,CRY2,HPCA,GPR83,ACSL3,CDKN1A,GOT2,OPRL1,FOSB,NKX2-2,CITED1,PSMB2,Y…
1	TRUE	0.0142	44	2479	14	0.006	0.318	GO:0050850	BP	26	positive regulation of calcium-mediated signaling	7	CD4,PTBP1,P2RX5,SLC9A1,PPP3CA,CDH13,CALM2,NRG1,CALM3,HINT1,NEUROD2,TRDN,HTT,CALM1
1	TRUE	0.0145	2064	2479	309	0.125	0.15	GO:0012501	BP	26	programmed cell death	4	STPG1,CYP26B1,PDK4,CIAPIN1,CREBBP,MPO,SOX8,CX3CL1,TNFRSF12A,MAP3K9,GGCT,PAX7,PLAUR,BRCA1,NLRP2,NDUFS1,BIRC3,TNFRSF1B,RAI14,MAPK9,CYFIP2,CSDA,LTK,GNAI3,MAP2K4,NGEF,SP100,PKM,RHOA,POLB,ASNS,CAMK2A,CDC42,SNCB,SEMA3A,BCAP29,KIFAP3,TRAF4,MAP2K7,ACTN2,FGFR1,MEF2C,PTPRC,PHLPP1,EPB41L3,B4GALT1,DNM1L,SLC9A1,FLT3LG,AARS,PLEKHG2,ITGA6,NLRP1,CECR2,TOMM22,HMOX1,LGMN,GSKIP,APEX1,DHRS2,CD40,DNAJC5,EEF1A2,MCF2,P…
1	TRUE	0.0147	49	2479	15	0.006	0.306	GO:0008347	BP	26	glial cell migration	7	PAFAH1B1,HEXB,DCX,LAMB1,RTN4,EPHA4,CERS2,MMP14,CDK5,C16ORF45,CDK5R2,CSPG4,SCRIB,NDN,GPR56
1	TRUE	0.0148	14	2479	7	0.003	0.5	GO:0035641	BP	26	locomotory exploration behavior	4	GAD1,DLG4,C12ORF10,SLC4A10,CRH,PRKCE,PENK
1	TRUE	0.0148	14	2479	7	0.003	0.5	GO:0001921	BP	26	positive regulation of receptor recycling	1	NSF,BVES,ECE1,NSG1,SCRIB,ANXA2,INPP5F
1	TRUE	0.0149	102	2479	25	0.01	0.245	GO:0043266	BP	26	regulation of potassium ion transport	7	ABCC8,KCNQ1,KCNAB2,NEDD4,ACTN2,CAV1,KCNA1,RGS4,KCNIP2,PTK2B,KCNS1,KCNC1,DPP6,ADCYAP1,ATP1B1,ANK2,KCNS2,LRRC38,KCNC2,NETO1,KCNAB1,ANO6,AMIGO1,KCNIP4,VAMP2
1	TRUE	0.0151	91	2479	23	0.009	0.253	GO:1901019	BP	26	regulation of calcium ion transmembrane transporter activity	8	CACNB1,GNB5,PRKACA,SLC9A1,JPH4,FKBP1B,CRHR1,HPCA,OPRL1,UBQLN1,STAC2,ATP1B1,CALM2,ANK2,CACNA2D1,CLIC2,CALM3,CACNB2,CACNB3,CACNB4,TRDN,HTT,CALM1
1	TRUE	0.0151	492	2479	87	0.035	0.177	GO:0051493	BP	26	regulation of cytoskeleton organization	6	TAC1,CX3CL1,BAIAP2L1,ARHGAP44,PAFAH1B1,BRCA1,RHOA,PFN2,SPTB,CDC42,ADD2,CAMSAP3,ACTN2,MAP2,MEF2C,XPO1,SLC9A1,PLEKHG2,RANBP1,TRIOBP,SPEF1,MAPRE1,CHMP4B,STAG2,RGCC,STMN2,ARHGEF10,SYDE1,TGFB1,WASL,LIMK1,KANK1,TRIM37,ARPC3,WASF1,RGS4,STMN1,SORBS3,PTK2B,CIT,PREX1,VASP,MKKS,DSTN,XRCC3,FGF13,ARFIP2,ACTR3B,FHOD1,ARPC5L,TRIM54,KATNB1,CLTC,BCAS3,SMAD4,ARHGEF19,SLIT2,EPHA5,PLK2,DYNLT1,EPHA1,PAK1,RHOC,BAG4,WA…
1	TRUE	0.0152	258	2479	51	0.021	0.198	GO:0043270	BP	26	positive regulation of ion transport	4	ABCC8,CACNG3,CX3CL1,CD4,KCNQ1,CAMK2A,ACTN2,P2RX5,SLC9A1,SCN1B,CAV1,KCNA1,FGF12,KMO,MCHR1,KCNC1,SYT4,ATP8A2,STXBP1,STAC2,ATP1B1,CALM2,ANK2,CRH,HOMER1,CNKSR3,CACNA2D1,THY1,CALM3,CHRNB2,LRRC38,WNK2,CACNB2,KCNC2,CACNB3,CHRM1,PTAFR,CEBPB,GLRX,GRIN1,SCN4B,ANO6,AMIGO1,TRDN,CYP4A11,CCK,CHP1,HTT,CALM1,MLLT6,ORAI1
1	TRUE	0.0154	354	2479	66	0.027	0.186	GO:0010038	BP	314	response to metal ion	1	ABCC8,CACNA1G,MAPK9,RHOA,SYT1,NEDD4,SNCB,MEF2C,FUS,AARS,RANBP1,HMOX1,LGMN,GSS,GPI,CAV1,TFR2,MAPK8,CCND1,KCNA1,SPARC,PPP2CA,SLC30A3,RTN4,SLC25A12,TNNT2,KCNIP2,GOT1,PTK2B,ADCY7,HPCA,FOSB,KCNC1,SERPINF1,DLG4,CDK4,GGH,KHK,PPP3CA,ASCL1,CPNE2,ACTA1,CALM2,STAR,DLG2,HOMER1,ATP13A2,CALM3,PRKAA2,ADCY1,TRPV6,ATP7A,KCNC2,APBB1,CLIC4,KCNK3,NEUROD2,GPHN,CPNE7,NRXN1,PENK,PARK2,MT1F,CALM1,DAXX,TXNIP
1	TRUE	0.0156	35	2479	12	0.005	0.343	GO:0014047	BP	26	glutamate secretion	2	SYT1,SLC17A7,SLC1A6,RAB3A,GLS,KMO,SYT4,GLS2,STXBP1,CCK,GRM7,VAMP2
1	TRUE	0.0157	400	2479	73	0.029	0.182	GO:0001558	BP	26	regulation of cell growth	4	TNFRSF12A,ADIPOR2,PAFAH1B1,RUFY3,RTN4R,FSTL4,KIF26A,RHOA,SYT1,CDC42,SEMA3A,MAP2,EPB41L3,SLC9A1,NRCAM,KLHL22,NDRG3,TGFB1,LIMK1,KAZALD1,CAPRIN2,PPP2CA,RTN4,RGS4,SGK1,TRIM32,BCL11A,PTK2B,CDKN2C,EXOSC9,CDKN1A,PIN1,MACF1,CDKN2D,PARP2,FGF13,UNC13A,OLFM1,PAK4,SYT4,SEMA4F,PLCE1,LEF1,CLSTN3,TP53,SMAD4,CRABP2,SYT2,CPNE9,SLIT2,PAK1,NRG1,MMP14,CDA,CXCL16,MSX1,NKX6-1,CDK5,APBB1,ISLR2,SERTAD3,CLSTN1,TNK1,IST1,…
1	TRUE	0.0159	594	2479	102	0.041	0.172	GO:0045936	BP	240	negative regulation of phosphate metabolic process	4	PAFAH1B1,WWTR1,RTN4R,RIMBP2,PPP2R5A,RHOA,CAMSAP3,PTPRC,DLG3,IRAK3,GSKIP,CSK,IKBKB,SH2D4A,TGFB1,CAV1,ASPN,DUSP3,STK38,PPP2R5D,HMGCR,PPP2CA,GNAI2,CBLB,RGS4,GBP1,TNFAIP3,FKBP1B,TARDBP,CRY2,HPCA,CDKN2C,PREX1,CDKN1A,FLRT3,PIN1,PRKRIP1,CDKN2D,AJUBA,LRRC4B,VPS25,CDK4,FAM129A,PWP1,SORL1,SMAD4,TIPRL,CALM2,CTDSP1,SLIT2,DGKQ,EPHA1,LATS2,DLG2,TMEM132D,HHEX,PTPRR,CNKSR3,THY1,UBASH3B,LRRK1,UCHL1,GNAQ,BAG4,CDA,…
1	TRUE	0.0162	22	2479	9	0.004	0.409	GO:0010447	BP	73	response to acidic pH	1	SLC9A1,LGMN,PKD2L1,ASIC2,SERPINF1,RAB11FIP5,SST,GPR4,CHP1
1	TRUE	0.0162	22	2479	9	0.004	0.409	GO:1903859	BP	26	regulation of dendrite extension	5	SYT1,RTN4,BCL11A,UNC13A,SYT4,SYT2,CPNE9,PARK2,SYT3
1	TRUE	0.0163	18	2479	8	0.003	0.444	GO:0032354	BP	5	response to follicle-stimulating hormone	1	TGFBR3,ASNS,HMGCS1,EPHA5,SRD5A1,STAR,NOTCH1,EFNA5
1	TRUE	0.0163	114	2479	27	0.011	0.237	GO:0031644	BP	26	regulation of neurological system process	1	MGLL,SLC9A1,COMT,STX1B,SOX10,CBLN1,STX1A,NMU,CUX2,FGF12,RGS4,PTK2B,OPRL1,DLG4,FAM173B,GRM1,NRG1,CARTPT,NETO1,CACNB3,PTAFR,CHRNA7,GRIN1,NRXN1,GRIN2A,ADRA2C,CCK
1	TRUE	0.0164	961	2479	155	0.063	0.161	GO:0051338	BP	26	regulation of transferase activity	5	CAMKK1,MAP3K9,CD4,WWTR1,RTN4R,MAP2K4,PPP2R5A,RHOA,SMG6,CDC42,PRKACA,TRAF4,MAP2K7,FGFR1,MEF2C,PTPRC,DLG3,MAPRE3,DOCK3,CCNK,IRAK3,GSKIP,CD40,EEF1A2,RGCC,AXIN1,CSK,STK3,TNFRSF10A,CCNE1,TGFB1,CAV1,LIMK1,ASPN,UBE2S,DUSP3,CCND1,CCKBR,AMBRA1,MADD,GTF2H1,CAMKK2,STK38,HMGCR,ARRDC3,PPP2CA,CBLB,MAPKAPK3,EPHA4,RGS4,TNFAIP3,AVPI1,PTK2B,CDKN2C,PREX1,GRM4,CDKN1A,FLRT3,PIN1,PRKRIP1,CDKN2D,AJUBA,FGF13,PAK4,LRRC4B…
1	TRUE	0.0165	197	2479	41	0.017	0.208	GO:0007188	BP	152	adenylate cyclase-modulating G-protein coupled receptor signaling pathway	2	GNAI3,CHGA,ARRDC3,GNAI2,CNR1,GNA13,CRHR1,ADCY7,GRM4,OPRL1,MCHR1,CHRM3,MRAP2,GNAL,ADCYAP1,PRKACB,HTR7,RIT2,GRM1,GNAQ,HTR5A,WASF2,PTH1R,ADCY1,ABCA1,CHRM1,GRM5,DRD5,ADRA1B,RXFP1,ADRA1D,CHRM4,CHRM2,TSKU,ADRA2C,GNG2,PDE2A,GRM7,S1PR3,CORT,ADRA2B
1	TRUE	0.0167	595	2479	102	0.041	0.171	GO:0010563	BP	240	negative regulation of phosphorus metabolic process	3	PAFAH1B1,WWTR1,RTN4R,RIMBP2,PPP2R5A,RHOA,CAMSAP3,PTPRC,DLG3,IRAK3,GSKIP,CSK,IKBKB,SH2D4A,TGFB1,CAV1,ASPN,DUSP3,STK38,PPP2R5D,HMGCR,PPP2CA,GNAI2,CBLB,RGS4,GBP1,TNFAIP3,FKBP1B,TARDBP,CRY2,HPCA,CDKN2C,PREX1,CDKN1A,FLRT3,PIN1,PRKRIP1,CDKN2D,AJUBA,LRRC4B,VPS25,CDK4,FAM129A,PWP1,SORL1,SMAD4,TIPRL,CALM2,CTDSP1,SLIT2,DGKQ,EPHA1,LATS2,DLG2,TMEM132D,HHEX,PTPRR,CNKSR3,THY1,UBASH3B,LRRK1,UCHL1,GNAQ,BAG4,CDA,…
1	TRUE	0.0167	1676	2479	255	0.103	0.152	GO:0010941	BP	26	regulation of cell death	4	STPG1,PDK4,CIAPIN1,CREBBP,MPO,SOX8,CX3CL1,TNFRSF12A,MAP3K9,PAX7,PLAUR,BRCA1,NLRP2,BIRC3,TNFRSF1B,MAPK9,CSDA,LTK,GNAI3,MAP2K4,NGEF,SP100,RHOA,ASNS,CAMK2A,CDC42,TEAD2,SNCB,KIFAP3,TRAF4,MAP2K7,ACTN2,FGFR1,MEF2C,PTPRC,PHLPP1,B4GALT1,DNM1L,SLC9A1,FLT3LG,AARS,PLEKHG2,ITGA6,NLRP1,TOMM22,HMOX1,LGMN,CHGA,PSMC1,APEX1,DHRS2,CD40,DNAJC5,EEF1A2,CHMP4B,MCF2,PIM2,RGCC,IKBKB,STK3,TNFRSF10A,PDCD5,GPI,AKT2,TGFB1,C…
1	TRUE	0.0169	65	2479	18	0.007	0.277	GO:0051937	BP	26	catecholamine transport	1	SYT7,SYT1,CHGA,STX1A,CNR1,SYT4,TOR1A,SLC22A3,CRH,KCNB1,CHRNB2,CADPS,CARTPT,SNCG,KCNA2,ADRA2C,PARK2,ADRA2B
1	TRUE	0.0173	712	2479	119	0.048	0.167	GO:0045596	BP	26	negative regulation of cell differentiation	4	SOX8,ABCC8,CX3CL1,PAFAH1B1,PTBP1,RUFY3,WWTR1,RUNX3,RTN4R,FSTL4,SEZ6,NGEF,RHOA,CBFB,NFATC3,CRMP1,NOTCH3,SEMA3A,RAP1GAP,IL4R,MAP2,CHRD,STX1B,SOX10,NFATC2,JAG1,MCF2,FGF9,AXIN1,STMN2,TGFB1,CAV1,KANK1,EFNB3,CCND1,PRPF19,SOX6,PPP2CA,RTN4,EPHA4,RGS4,GBP1,ID3,MED28,GPR68,BCL11A,PTK2B,SPDEF,IRF1,NKX2-2,OVOL2,CITED1,OMG,YWHAH,FGF13,RAP1GAP2,SYT4,TBX3,GDF11,HEY2,SEMA4F,GPR55,SORL1,ZNF365,PPP3CA,PRICKLE1,ASC…
1	TRUE	0.0174	60	2479	17	0.007	0.283	GO:0006826	BP	26	iron ion transport	1	ATP6V1H,FTL,ATP6V1D,TFR2,ATP6V0E1,ATP6V1A,ATP6V1F,ATP6V1E1,CLTC,ATP6V1B2,ATP6V1C1,STEAP2,ATP6V0D1,SFXN1,LMTK2,ATP7A,REP15
1	TRUE	0.0176	2064	2479	308	0.124	0.149	GO:0006928	BP	26	movement of cell or subcellular component	3	SOX8,ITGA3,ABCC8,TAC1,CX3CL1,CACNA1G,TNFRSF12A,TBXA2R,PAFAH1B1,DNAH9,RHBDF1,RUFY3,NRXN3,OFD1,HEXB,KCNQ1,F7,STYK1,SPA17,CNN2,CD84,KIF26A,SP100,NEO1,RHOA,TGFBR3,PFN2,SPTB,AP3M2,CDC42,CRMP1,NDE1,SEMA3A,ADD2,KIFAP3,CAMSAP3,RAP1GAP,DCX,ACTN2,FGFR1,MAP2,MEF2C,PTPRC,SEMA5B,KIF3C,B4GALT1,KIF9,SLC9A1,CHRD,NRCAM,LAMB1,ITGA6,MYO15A,ANGPT2,SLC7A8,EPB41L4B,BAMBI,HSD3B7,NEFH,HMOX1,RBFOX2,CACNA1I,LGMN,CHGA,APEX…
1	TRUE	0.0177	109	2479	26	0.01	0.239	GO:0048675	BP	26	axon extension	6	TNFRSF12A,PAFAH1B1,RUFY3,RTN4R,SEMA3A,DCX,MAP2,SEMA5B,NRCAM,LIMK1,PPP3CB,RTN4,MACF1,OLFM1,DCLK1,SEMA4F,SLIT2,PAK1,NRG1,NKX6-1,CDK5,ISLR2,NDN,SLC9A6,L1CAM,PLXNA4
1	TRUE	0.0177	858	2479	140	0.056	0.163	GO:0043549	BP	26	regulation of kinase activity	1	CAMKK1,MAP3K9,CD4,WWTR1,RTN4R,MAP2K4,PPP2R5A,RHOA,CDC42,PRKACA,TRAF4,MAP2K7,FGFR1,MEF2C,PTPRC,DLG3,MAPRE3,DOCK3,CCNK,IRAK3,GSKIP,CD40,EEF1A2,RGCC,AXIN1,CSK,STK3,TNFRSF10A,CCNE1,TGFB1,CAV1,ASPN,DUSP3,CCND1,CCKBR,AMBRA1,MADD,GTF2H1,CAMKK2,STK38,HMGCR,PPP2CA,CBLB,MAPKAPK3,EPHA4,RGS4,TNFAIP3,AVPI1,PTK2B,CDKN2C,PREX1,GRM4,CDKN1A,FLRT3,PRKRIP1,CDKN2D,AJUBA,FGF13,PAK4,LRRC4B,VPS25,DLG4,CAMK1,CCNH,CDK4,T…
1	TRUE	0.0184	964	2479	155	0.063	0.161	GO:0040007	BP	26	growth	2	MPO,TNFRSF12A,ADIPOR2,PAFAH1B1,CACNA2D2,PAX7,RUFY3,WWTR1,APBA2,RTN4R,FSTL4,CYFIP2,CSDA,MAP2K4,KIF26A,PKM,RHOA,SYT1,TGFBR3,CDC42,SEMA3A,DCX,FGFR1,MAP2,MEF2C,EPB41L3,SEMA5B,SLC9A1,NRCAM,KLHL22,LGMN,NDRG3,CCM2L,FGF9,NDRG4,SALL1,CPQ,STK3,PPP1R13L,TGFB1,WNT2,LIMK1,SH3GL2,PPP3CB,KAZALD1,PRPF19,CAPRIN2,TENC1,WASF1,PPP2CA,RTN4,LEPR,RGS4,SGK1,TRIM32,BCL11A,PTK2B,CDKN2C,MORF4L2,EXOSC9,SLC12A5,CDKN1A,NRN1,F…
1	TRUE	0.0185	286	2479	55	0.022	0.192	GO:0009167	BP	240	purine ribonucleoside monophosphate metabolic process	5	NDUFAB1,UQCRC1,NDUFS1,PFKP,PKM,RHOA,SDHA,DLG3,PGK1,GPI,TGFB1,PMPCB,ENO2,ATP6V1A,ATP5F1,TJP2,NDUFA8,NUDT10,ATPIF1,DLG4,OLA1,UQCRC2,ADCYAP1,ATP1B1,ATP6V1B2,SLC25A25,DLG2,AK5,ATP5J,HK1,ATP5G1,PRKAA2,NDUFS4,ATP7A,NDUFB6,VCP,PGM2L1,HPRT1,ATP5L,ATP5H,DDIT4,COA6,STAT3,CYCS,UQCRH,COX5A,PFAS,SCRIB,NDUFA6,NDUFA4,NUDT11,OGDHL,NDUFS3,ADSL,NUDT3
1	TRUE	0.0185	223	2479	45	0.018	0.202	GO:0009743	BP	26	response to carbohydrate	5	PTPRN,MAP2K4,RHOA,PRKACA,AACS,OXCT1,ANGPT2,CDK16,TGFB1,PPP3CB,SLC29A1,SPARC,HMGCR,GPR68,FKBP1B,GOT1,ENY2,PTK2B,SOX4,NKX2-2,SERPINF1,RAB11FIP5,SLC37A4,KHK,PPP3CA,MPC2,EPHA5,STAR,CRH,SYBU,MAPK13,KCNB1,LRP5,PRKAA2,VSNL1,NKX6-1,NDUFAF2,PRKCB,PRKCE,BRSK2,NRXN1,EFNA5,AGER,VAMP2,TXNIP
1	TRUE	0.0186	162	2479	35	0.014	0.216	GO:0140056	BP	26	organelle localization by membrane tethering	4	PAFAH1B1,OFD1,SYT1,PRKACA,NDE1,STX1B,MAPRE1,NDRG4,RPGRIP1L,CAV2,STX1A,YKT6,B9D1,BVES,EXOC8,TUBA4A,UNC13A,NPHP4,SNAP25,AHI1,STXBP1,RABEPK,EXOC6,RAB15,KCNB1,VPS11,TMEM67,TCTN2,YWHAG,RAB37,DCTN2,VPS33B,SCFD2,TMEM216,DYNC1H1
1	TRUE	0.0187	476	2479	84	0.034	0.176	GO:0016311	BP	240	dephosphorylation	3	MTMR7,PTBP1,INPP4A,PTPRN,RIMBP2,PPP2R5A,PPP2R5B,PTPN3,SMG6,POLB,NUAK1,CAMSAP3,MEF2C,PTPRC,PHLPP1,DLG3,PPEF1,APEX1,IMPAD1,IKBKB,SH2D4A,MTMR9,TGFB1,PALD1,PPP3CB,SHOC2,MTMR4,DUSP3,PTPN5,TENC1,NT5DC3,PPP2R5D,PPP2CA,GNAI2,DNAJC6,FKBP1B,CRY2,PIN1,TPTE2,ACP2,PPA2,PPP3CA,TIPRL,CALM2,CTDSP1,NCEH1,PSPH,DLG2,PTPRO,TMEM132D,PTPRR,UBASH3B,PPM1J,PPP2R2B,BAG4,SYNJ1,CALM3,RRP1B,CNST,ATP1A1,PPM1L,LMTK2,PDP1,NT5DC…
1	TRUE	0.0189	714	2479	119	0.048	0.167	GO:0030029	BP	26	actin filament-based process	3	TAC1,CX3CL1,CACNA1G,BAIAP2L1,ARHGAP44,PAFAH1B1,RUFY3,MYOM2,KCNQ1,CNN2,RHOA,PFN2,SPTB,CDC42,ADD2,FRYL,ACTN2,MEF2C,EPB41L3,EPB41L1,SLC9A1,PLEKHG2,EPB41L4B,TRIOBP,RGCC,IKBKB,ARHGEF10,TGFB1,SCN1B,CAV1,WASL,LIMK1,KANK1,GAB1,ARPC3,WASF1,FGF12,RGS4,STMN1,TNNT2,TRIM32,IQSEC3,SORBS3,PTK2B,CIT,PREX1,IQSEC2,PACSIN1,TRIP10,VASP,MKKS,DSTN,CGNL1,FGF13,PAK4,NPHP4,LLGL1,ARFIP2,MYH10,ACTR3B,MICAL2,FHOD1,FLNB,ARPC…
1	TRUE	0.0191	11	2479	6	0.002	0.545	GO:0006107	BP	15	oxaloacetate metabolic process	1	MDH1,NIT2,GOT1,GOT2,ACLY,MDH2
1	TRUE	0.0191	11	2479	6	0.002	0.545	GO:0060315	BP	26	negative regulation of ryanodine-sensitive calcium-release channel activity	1	FKBP1B,CALM2,CLIC2,CALM3,TRDN,CALM1
1	TRUE	0.0196	82	2479	21	0.008	0.256	GO:0009060	BP	41	aerobic respiration	2	UQCRC1,MDH1,IDH3G,SDHA,FH,IDH3B,SLC25A14,PMPCB,SDHB,PDHA1,UQCRC2,MDH2,ME3,OXA1L,SUCLG1,VCP,CYCS,UQCRH,COX5A,OGDHL,ADSL
1	TRUE	0.0196	199	2479	41	0.017	0.206	GO:0034284	BP	26	response to monosaccharide	6	PTPRN,RHOA,PRKACA,AACS,OXCT1,ANGPT2,CDK16,TGFB1,PPP3CB,SLC29A1,SPARC,HMGCR,GPR68,FKBP1B,ENY2,PTK2B,SOX4,NKX2-2,SERPINF1,RAB11FIP5,SLC37A4,KHK,PPP3CA,MPC2,EPHA5,STAR,CRH,SYBU,KCNB1,LRP5,PRKAA2,VSNL1,NKX6-1,NDUFAF2,PRKCE,BRSK2,NRXN1,EFNA5,AGER,VAMP2,TXNIP
1	TRUE	0.0197	287	2479	55	0.022	0.192	GO:0009126	BP	240	purine nucleoside monophosphate metabolic process	4	NDUFAB1,UQCRC1,NDUFS1,PFKP,PKM,RHOA,SDHA,DLG3,PGK1,GPI,TGFB1,PMPCB,ENO2,ATP6V1A,ATP5F1,TJP2,NDUFA8,NUDT10,ATPIF1,DLG4,OLA1,UQCRC2,ADCYAP1,ATP1B1,ATP6V1B2,SLC25A25,DLG2,AK5,ATP5J,HK1,ATP5G1,PRKAA2,NDUFS4,ATP7A,NDUFB6,VCP,PGM2L1,HPRT1,ATP5L,ATP5H,DDIT4,COA6,STAT3,CYCS,UQCRH,COX5A,PFAS,SCRIB,NDUFA6,NDUFA4,NUDT11,OGDHL,NDUFS3,ADSL,NUDT3
1	TRUE	0.0197	457	2479	81	0.033	0.177	GO:0016055	BP	26	Wnt signaling pathway	7	HECW1,ITGA3,WWTR1,CDK14,RHOA,CBFB,CAMK2A,CDC42,NLK,BAMBI,CBY1,GSKIP,FERMT1,TBL1X,FGF9,AXIN1,SALL1,STK3,CCNE1,HBP1,CAV1,WNT2,KANK1,PPP3CB,FBXW4,CCND1,CAPRIN2,MDFI,SKP1,PPP2CA,ARL6,WNT6,MARK1,HDAC1,SOX4,CITED1,PIN1,MACF1,NPHP4,SULF1,LEF1,PPP3CA,PRICKLE1,TGFB1I1,CLTC,ARHGEF19,LIMD1,G3BP1,RSPO2,NOTCH1,LATS2,PTPRO,HHEX,LRRK1,GNAQ,AP2M1,LRP5,PRKAA2,DISC1,WNK2,VCP,DDB1,WNT10B,SOSTDC1,RARG,JUP,RNF213,ATP…
1	TRUE	0.0197	36	2479	12	0.005	0.333	GO:0007616	BP	26	long-term memory	4	TAC1,RASGRF1,CALB1,SLC17A7,SGK1,CAMK4,GRIA1,ADCY1,RGS14,NPAS4,GRIN1,BTBD9
1	TRUE	0.0198	5	2479	4	0.002	0.8	GO:0050975	BP	231	sensory perception of touch	1	RAB3A,KCNA1,CACNB3,KCNK4
1	TRUE	0.0198	27	2479	10	0.004	0.37	GO:0060384	BP	26	innervation	5	SEMA3A,UNC13A,SULF1,RNF165,GABRB2,RET,GABRB3,NPTX1,CHD7,ADARB1
1	TRUE	0.0198	66	2479	18	0.007	0.273	GO:0060998	BP	26	regulation of dendritic spine development	10	ARHGAP44,PAFAH1B1,FSTL4,NGEF,MEF2C,DNM1L,CAPRIN2,CUX2,EPHA4,CAMK1,PLK2,C21ORF91,NRG1,KALRN,CDK5,CFL1,DNM3,BHLHB9
1	TRUE	0.0198	27	2479	10	0.004	0.37	GO:0010882	BP	26	regulation of cardiac muscle contraction by calcium ion signaling	8	PRKACA,SLC9A1,FKBP1B,ATP1B1,CALM2,ANK2,CLIC2,CALM3,ATP2A2,CALM1
1	TRUE	0.0198	27	2479	10	0.004	0.37	GO:0015991	BP	26	ATP hydrolysis coupled proton transport	2	ATP6V1H,ATP4A,ATP6V0E1,ATP6V1A,ATP6V1F,ATP6V1E1,ATP6V1B2,ATP6V1C1,ATP5G1,ATP6V0D1
1	TRUE	0.0198	5	2479	4	0.002	0.8	GO:0048242	BP	26	epinephrine secretion	3	CRH,CARTPT,ADRA2C,ADRA2B
1	TRUE	0.0198	5	2479	4	0.002	0.8	GO:0014060	BP	26	regulation of epinephrine secretion	4	CRH,CARTPT,ADRA2C,ADRA2B
1	TRUE	0.0198	5	2479	4	0.002	0.8	GO:0098881	BP	26	exocytic insertion of neurotransmitter receptor to plasma membrane	3	STX1B,SNAP25,SNAP47,VAMP2
1	TRUE	0.0198	5	2479	4	0.002	0.8	GO:0098967	BP	26	exocytic insertion of neurotransmitter receptor to postsynaptic membrane	4	STX1B,SNAP25,SNAP47,VAMP2
1	TRUE	0.0198	5	2479	4	0.002	0.8	GO:0007197	BP	26	adenylate cyclase-inhibiting G-protein coupled acetylcholine receptor signaling pathway	1	CHRM3,CHRM1,CHRM4,CHRM2
1	TRUE	0.0198	5	2479	4	0.002	0.8	GO:0044501	BP	50	modulation of signal transduction in other organism	1	CALM2,CALM3,SCRIB,CALM1
1	TRUE	0.0198	5	2479	4	0.002	0.8	GO:0052250	BP	50	modulation of signal transduction in other organism involved in symbiotic interaction	2	CALM2,CALM3,SCRIB,CALM1
1	TRUE	0.02	471	2479	83	0.033	0.176	GO:0006091	BP	159	generation of precursor metabolites and energy	1	NDUFAB1,NOS2,CYB561,UQCRC1,MDH1,NDUFS1,PFKP,PKM,RHOA,IDH3G,SDHA,AACS,OXCT1,FH,IDH3B,SLC25A14,PGK1,GPI,AKT2,PMPCB,ENO2,COX7A2,SLC25A12,ATP5F1,LEPR,SDHB,AKR1A1,NDUFA8,CISD1,TRAP1,MCHR1,VGF,ATPIF1,COX7B,PDHA1,MYBBP1A,SCO1,MRAP2,ALDH1B1,SLC37A4,UQCRC2,SRD5A1,HMGCLL1,MDH2,SLC25A25,ME3,SLC25A4,ATP5J,OXA1L,HK1,BDH1,PRKAA2,SUCLG1,NDUFAF2,NDUFS4,COX6C,ATP7A,NDUFB6,VCP,PGM2L1,ATP5L,ATP5H,DDIT4,COA6,STAT3,U…
1	TRUE	0.02	339	2479	63	0.025	0.186	GO:0070482	BP	26	response to oxygen levels	4	CREBBP,NOS2,F7,PKM,RHOA,TGFBR3,POLB,XRCC1,PLOD1,MMP2,DNM1L,SLC9A1,ANGPT2,HMOX1,SLC8A3,PGK1,RGCC,HMOX2,TGFB1,CAV1,CHCHD2,SLC29A1,FAM162A,ATP6V1A,PGF,PTK2B,HIF3A,CDKN1A,AJUBA,UBQLN1,CDK4,BRIP1,NOL3,TP53,SMAD4,WTIP,ATP1B1,PSEN2,LIMD1,NOTCH1,PAK1,ITPR1,AIFM1,MMP14,ATP6V0D1,CHRNB2,CYGB,NPPC,CITED2,ATP7A,PRKCB,CACNB3,DDIT4,PRKCE,KCNK3,VEGFB,CHRNA7,PENK,KCND2,MDM4,AGER,ANG,ADSL
1	TRUE	0.0206	682	2479	114	0.046	0.167	GO:0010942	BP	26	positive regulation of cell death	4	STPG1,TNFRSF12A,MAP3K9,PLAUR,NLRP2,TNFRSF1B,MAPK9,LTK,MAP2K4,NGEF,RHOA,CAMK2A,CDC42,MEF2C,PTPRC,B4GALT1,DNM1L,SLC9A1,PLEKHG2,ITGA6,NLRP1,TOMM22,HMOX1,CD40,EEF1A2,MCF2,RGCC,STK3,TNFRSF10A,PDCD5,TGFB1,CARD8,CAV1,MAPK8,MTCH2,LTBR,HMGCR,RASGRF2,KNG1,FAM162A,TFDP2,KMO,ID3,CNR1,GNA13,PREX1,SPDEF,CDKN1A,SOX4,EEF1E1,PIN1,HIP1,YWHAH,ATPIF1,MYBBP1A,SERINC3,CDK4,ASCL1,KATNB1,PTRH2,TP53,ARHGEF19,MCL1,ARL6IP5…
1	TRUE	0.0208	56	2479	16	0.006	0.286	GO:0015800	BP	26	acidic amino acid transport	1	SYT1,SLC17A6,SLC17A7,SLC1A6,RAB3A,GLS,SLC25A12,KMO,SYT4,GLS2,STXBP1,ARL6IP5,SLC25A22,CCK,GRM7,VAMP2
1	TRUE	0.021	46	2479	14	0.006	0.304	GO:0070534	BP	221	protein K63-linked ubiquitination	1	NEDD4,UBE2T,UBE2S,PRPF19,RNF8,TRIM5,OTUB1,UBE2V2,UBE2E3,PELI3,UBE2O,RNF152,UBE2E2,PARK2
1	TRUE	0.0212	194	2479	40	0.016	0.206	GO:0009746	BP	26	response to hexose	7	PTPRN,RHOA,PRKACA,AACS,OXCT1,ANGPT2,CDK16,TGFB1,PPP3CB,SLC29A1,HMGCR,GPR68,FKBP1B,ENY2,PTK2B,SOX4,NKX2-2,SERPINF1,RAB11FIP5,SLC37A4,KHK,PPP3CA,MPC2,EPHA5,STAR,CRH,SYBU,KCNB1,LRP5,PRKAA2,VSNL1,NKX6-1,NDUFAF2,PRKCE,BRSK2,NRXN1,EFNA5,AGER,VAMP2,TXNIP
1	TRUE	0.0212	105	2479	25	0.01	0.238	GO:0021761	BP	26	limbic system development	5	PAFAH1B1,XRCC1,SEMA3A,DCX,FGFR1,SLC32A1,KCNA1,HDAC1,MKKS,FGF13,KDM6B,BCAN,TBX3,TBR1,LEF1,DLX1,EPHA5,SRD5A1,CRH,HTR5A,NEUROD6,CDK5,CDK5R2,CNTNAP2,NEFL
1	TRUE	0.0212	194	2479	40	0.016	0.206	GO:0010001	BP	26	glial cell differentiation	5	SOX8,ADAM22,LAMC3,RHOA,SOX10,SLC8A3,CSK,ARHGEF10,AKT2,TGFB1,CNTNAP1,PRPF19,SOX6,EPHA4,HDAC1,EGR2,CDKN2C,SOX4,NKX2-2,RNF112,EMX1,ZNF365,FGF5,LEF1,ASCL1,DLX1,NFIB,NOTCH1,PRDM8,NRG1,TAL1,NKX6-1,KLF15,CDK5,STAT3,MAP2K1,GAP43,RELA,MED12,AGER
1	TRUE	0.0216	459	2479	81	0.033	0.176	GO:0198738	BP	26	cell-cell signaling by wnt	5	HECW1,ITGA3,WWTR1,CDK14,RHOA,CBFB,CAMK2A,CDC42,NLK,BAMBI,CBY1,GSKIP,FERMT1,TBL1X,FGF9,AXIN1,SALL1,STK3,CCNE1,HBP1,CAV1,WNT2,KANK1,PPP3CB,FBXW4,CCND1,CAPRIN2,MDFI,SKP1,PPP2CA,ARL6,WNT6,MARK1,HDAC1,SOX4,CITED1,PIN1,MACF1,NPHP4,SULF1,LEF1,PPP3CA,PRICKLE1,TGFB1I1,CLTC,ARHGEF19,LIMD1,G3BP1,RSPO2,NOTCH1,LATS2,PTPRO,HHEX,LRRK1,GNAQ,AP2M1,LRP5,PRKAA2,DISC1,WNK2,VCP,DDB1,WNT10B,SOSTDC1,RARG,JUP,RNF213,ATP…
1	TRUE	0.0216	244	2479	48	0.019	0.197	GO:0061025	BP	26	membrane fusion	5	CD4,SYT7,SYT13,GNAI3,TBC1D1,SYT1,NSF,DNM1L,RPH3A,SNAP23,STX1B,SYTL4,AKT2,RAB3A,CAV2,STX1A,YKT6,DNM1,VAT1,TBC1D9,TBC1D30,NAPB,SYT5,SNAP25,SYT11,SYT4,STXBP1,VAMP1,AFG3L2,SNAPIN,SNAP47,SYT2,RABGAP1L,VPS11,OMA1,SGSM1,TBC1D2B,PRRT2,TAP1,STX18,ANXA2,VPS33B,PARK2,CHP1,PPIA,DNM3,SYT3,VAMP2
1	TRUE	0.0217	601	2479	102	0.041	0.17	GO:0097190	BP	26	apoptotic signaling pathway	5	CX3CL1,TNFRSF12A,GGCT,PLAUR,BRCA1,TNFRSF1B,RAI14,MAPK9,CSDA,GNAI3,SP100,POLB,FGFR1,PTPRC,DNM1L,ITGA6,HMOX1,GSKIP,CD40,STK3,TNFRSF10A,PDCD5,TGFB1,CAV1,MAPK8,MADD,LTBR,NME5,FAM162A,TFDP2,GNAI2,HDAC1,IVNS1ABP,TNFAIP3,TRIM32,CDKN1A,TRAP1,HIP1,YWHAH,CDKN2D,PARP2,ATPIF1,MYBBP1A,SERINC3,DPF2,UBQLN1,SCN2A,UACA,NOL3,TP53,MAEL,MCL1,ZNF385B,ARL6IP5,CRH,ITPR1,BAG3,AIFM1,SST,IL6R,PEA15,ATF3,MSX1,IFI16,YWHAZ,T…
1	TRUE	0.022	94	2479	23	0.009	0.245	GO:0032414	BP	26	positive regulation of ion transmembrane transporter activity	5	ABCC8,CACNG3,ACTN2,SLC9A1,KCNA1,KCNC1,STAC2,ATP1B1,CALM2,ANK2,CACNA2D1,CALM3,LRRC38,WNK2,CACNB2,KCNC2,CACNB3,PTAFR,GLRX,TRDN,CHP1,HTT,CALM1
1	TRUE	0.0223	15	2479	7	0.003	0.467	GO:0048172	BP	26	regulation of short-term neuronal synaptic plasticity	8	SYNGR1,SYP,RAB3A,SLC8A2,UNC13A,SYT4,GRIK2
1	TRUE	0.0223	15	2479	7	0.003	0.467	GO:0051280	BP	26	negative regulation of release of sequestered calcium ion into cytosol	1	TGFB1,FKBP1B,CALM2,CLIC2,CALM3,TRDN,CALM1
1	TRUE	0.0225	32	2479	11	0.004	0.344	GO:0042407	BP	272	cristae formation	1	SAMM50,ATP5F1,IMMT,AFG3L2,ATP5J,ATP5G1,CHCHD6,OMA1,ATP5L,ATP5H,APOO
1	TRUE	0.0225	32	2479	11	0.004	0.344	GO:0009154	BP	240	purine ribonucleotide catabolic process	2	PDE4A,ACOT7,PDE1A,NUDT10,PDE1B,HPRT1,HINT1,PDE2A,NUDT11,NUDT3,NUDT18
1	TRUE	0.0228	719	2479	119	0.048	0.166	GO:0044283	BP	460	small molecule biosynthetic process	1	NDUFAB1,PDK4,MPO,ADIPOR2,BRCA1,MBTPS2,MDH1,BCAT1,DGAT2,PDE4A,PFKP,PKM,ASNS,MGLL,AACS,PLOD1,SEPHS1,ACOT7,HSD3B7,CYB5R3,MCAT,PGK1,IMPAD1,GPI,TGFB1,HAS1,ISYNA1,ERLIN1,ENO2,DSE,QKI,HMGCS1,NME5,HMGCR,PDE1A,GLS,SLC25A12,MECR,LEPR,KMO,AKR1A1,ELOVL4,GDA,GOT1,MTHFD1L,PTK2B,NUDT10,PDE1B,ACSL3,GOT2,GAD1,DUT,CDO1,CYP2E1,UCK1,GGT7,ACLY,COQ3,BCAN,SERINC3,RFK,GLS2,BAAT,CYP2C8,ASNSD1,SLC27A2,CLTC,NME7,MGST3,DGKQ…
1	TRUE	0.0228	67	2479	18	0.007	0.269	GO:0021872	BP	26	forebrain generation of neurons	7	RHOA,SEMA3A,DCX,FGFR1,AXIN1,SALL1,NUMBL,SATB2,BCL11B,TBR1,LEF1,ASCL1,SLC4A10,DLX1,SLIT2,GNAQ,ATP7A,ROBO2
1	TRUE	0.023	1148	2479	180	0.073	0.157	GO:0019637	BP	240	organophosphate metabolic process	2	MTMR7,NDUFAB1,PDK4,PAFAH1B1,NOS2,UQCRC1,MDH1,NDUFS1,INPP4A,HEXB,DGAT2,GNAI3,DGKA,PDE4A,PFKP,PKM,RHOA,KCNAB2,PIGB,CDC42,SDHA,FGFR1,DLG3,PIGS,PITPNM3,ACOT7,IDH3B,PRPS2,PGK1,FGF9,IMPAD1,MTMR9,GPI,TGFB1,PLEKHA4,ISYNA1,PMPCB,PLEKHA8,GARS,MTMR4,GAB1,CCKBR,AMBRA1,ENO2,RAB23,NME5,HMGCR,ATP6V1A,PDE1A,ATP5F1,KMO,AKR1A1,GDA,TJP2,PIGZ,NDUFA8,PTK2B,ADCY7,FABP3,HPCA,SERAC1,NUDT10,PDE1B,ACSL3,MOCS3,SRD5A3,DUT,A…
1	TRUE	0.023	467	2479	82	0.033	0.176	GO:0031667	BP	126	response to nutrient levels	2	CYP26B1,PDK4,MPO,TBXA2R,ADIPOR2,CD4,F7,PKM,ASNS,ATP2B1,AACS,CADPS2,P2RX5,OXCT1,SEH1L,EIF2AK1,DNM1L,COMT,P2RX6,DEPDC5,HMOX1,GSS,CD40,TGFB1,USF2,MAPK8,CCND1,AMBRA1,HMGCS1,SPARC,HMGCR,GNAI2,KIAA1324,CNR1,FKBP1B,BCL11A,LRP11,TRIM25,HPCA,ACSL3,CDKN1A,MKKS,MAX,VGF,CDKN2D,MYBBP1A,BRIP1,SLC37A4,GABARAPL1,ASCL1,BCAS3,ADCYAP1,TP53,ABCG8,DGKQ,SRD5A1,SLC22A3,PSPH,STAR,SLC25A25,SLC16A1,RRAGA,AIFM1,SST,KCNB1,P…
1	TRUE	0.0232	189	2479	39	0.016	0.206	GO:1901654	BP	26	response to ketone	5	TBXA2R,F7,TGFBR3,ATP2B1,AACS,SOX10,GPI,TGFB1,CAV1,CCND1,HPCA,CDKN1A,FOSB,NKX2-2,SERPINF1,CDK4,SLIT2,EPHA5,SRD5A1,PSPH,HDAC8,STAR,CRH,AIFM1,CALM3,PRKAA2,ADCY1,DDIT4,PTAFR,PRKCE,RELA,NPAS4,FOSL1,EFNA5,SMYD3,GNG2,CALM1,TXNIP,NEFL
1	TRUE	0.0235	78	2479	20	0.008	0.256	GO:0072347	BP	26	response to anesthetic	5	TAC1,F7,GPI,RGS4,CNR1,PTK2B,HPCA,GOT2,FOSB,CRH,HOMER1,KALRN,CHRNB2,PEA15,CDK5,DRD5,PRKCE,RELA,GRIN1,PENK
1	TRUE	0.0235	1842	2479	276	0.111	0.15	GO:0040011	BP	26	locomotion	2	SOX8,ITGA3,ABCC8,TAC1,CX3CL1,TNFRSF12A,TBXA2R,PAFAH1B1,RHBDF1,PLAUR,RUFY3,NRXN3,HEXB,F7,STYK1,CNN2,CD84,SP100,NEO1,RHOA,TGFBR3,NEDD4,PFN2,SPTB,CDC42,CRMP1,NDE1,SEMA3A,ADD2,CAMSAP3,RAP1GAP,DCX,FGFR1,MEF2C,PTPRC,SEMA5B,B4GALT1,SLC9A1,CHRD,NRCAM,LAMB1,ITGA6,ANGPT2,SLC7A8,EPB41L4B,BAMBI,HSD3B7,HMOX1,RBFOX2,CACNA1I,LGMN,CHGA,APEX1,CD40,NFATC2,SPEF1,FERMT1,MAPRE1,JAG1,CHMP4B,PLP2,CD99L2,FGF9,RGCC,NDRG4…
1	TRUE	0.0239	171	2479	36	0.015	0.211	GO:0022406	BP	26	membrane docking	3	PAFAH1B1,OFD1,SYT1,PRKACA,NDE1,STX1B,MAPRE1,NDRG4,RPGRIP1L,CAV2,STX1A,YKT6,B9D1,BVES,EXOC8,TUBA4A,UNC13A,NPHP4,SNAP25,AHI1,STXBP1,RABEPK,EXOC6,RAB15,KCNB1,VPS11,TMEM67,TCTN2,YWHAG,RAB37,DCTN2,VPS33B,SCFD2,TMEM216,CHP1,DYNC1H1
1	TRUE	0.0241	37	2479	12	0.005	0.324	GO:0061001	BP	26	regulation of dendritic spine morphogenesis	11	ARHGAP44,PAFAH1B1,NGEF,DNM1L,CAPRIN2,CUX2,EPHA4,KALRN,CDK5,CFL1,DNM3,BHLHB9
1	TRUE	0.0241	37	2479	12	0.005	0.324	GO:0086091	BP	26	regulation of heart rate by cardiac conduction	6	CACNA1G,KCNQ1,SCN1B,CAV1,ANK2,SCN2B,CACNA2D1,KCNJ3,CACNB2,JUP,KCNH6,SCN4B
1	TRUE	0.0241	37	2479	12	0.005	0.324	GO:0051931	BP	26	regulation of sensory perception	2	MGLL,SLC9A1,COMT,NMU,OPRL1,FAM173B,GRM1,CACNB3,PTAFR,GRIN2A,ADRA2C,CCK
1	TRUE	0.0241	37	2479	12	0.005	0.324	GO:1901021	BP	26	positive regulation of calcium ion transmembrane transporter activity	1	SLC9A1,STAC2,ATP1B1,CALM2,ANK2,CACNA2D1,CALM3,CACNB2,CACNB3,TRDN,HTT,CALM1
1	TRUE	0.0245	57	2479	16	0.006	0.281	GO:1902305	BP	26	regulation of sodium ion transmembrane transport	8	NEDD4,PTPN3,SLC9A1,SCN1B,FGF12,YWHAH,FXYD6,ATP1B1,STOM,SCN2B,WNK2,NETO1,PRKCE,GLRX,SCN4B,CHP1
1	TRUE	0.0246	349	2479	64	0.026	0.183	GO:0007265	BP	26	Ras protein signal transduction	7	ITGA3,ARHGAP44,RTN4R,RASGRF1,NGEF,RHOA,CDC42,PLEKHG2,MCF2,ARHGEF10,LIMK1,KANK1,GBF1,SHOC2,MADD,WASF1,RASGRF2,DOK1,STMN1,GNA13,IQSEC3,CDK2,PREX1,IQSEC2,CDKN1A,RRAS,PAK4,GPR55,PLCE1,G3BP2,CDH13,KSR1,TP53,ARHGEF19,RIT1,GPR17,PLK2,G3BP1,DYNLT1,TIAM2,NOTCH1,PAK1,RIT2,ELMO1,NRG1,MRAS,WASF2,ARHGAP35,KALRN,ARHGEF3,COL1A2,ABCA1,CRK,PLEKHG5,RASGRP1,CFL1,TNK1,GPR4,PAK2,STMN3,PHACTR4,GPR56,ARHGEF33,ARHGEF25
1	TRUE	0.025	42	2479	13	0.005	0.31	GO:0047496	BP	26	vesicle transport along microtubule	7	PAFAH1B1,AP3M2,NDE1,KIFAP3,MAP2,AP3B2,SNAPIN,SYBU,DYNC1I1,RASGRP1,BLOC1S5,DYNC1H1,HTT
1	TRUE	0.0251	52	2479	15	0.006	0.288	GO:0021695	BP	26	cerebellar cortex development	1	SEZ6,AARS,SEZ6L,CBLN1,HERC1,ZNF365,CDK5,ATP7A,MAP2K1,NEUROD2,KNDC1,SPTBN2,SEZ6L2,NRXN1,TRNP1
1	TRUE	0.0252	84	2479	21	0.008	0.25	GO:0002028	BP	26	regulation of sodium ion transport	7	NEDD4,PTPN3,SLC9A1,TGFB1,SCN1B,FGF12,YWHAH,FXYD6,ATP1B1,STOM,SCN2B,CNKSR3,SPTBN4,ATP1A1,WNK2,NETO1,PRKCE,GLRX,SCN4B,CHP1,MLLT6
1	TRUE	0.0256	330	2479	61	0.025	0.185	GO:0048638	BP	26	regulation of developmental growth	4	TNFRSF12A,PAFAH1B1,CACNA2D2,RUFY3,RTN4R,FSTL4,CSDA,SYT1,TGFBR3,SEMA3A,FGFR1,MAP2,MEF2C,NRCAM,LGMN,FGF9,STK3,WNT2,LIMK1,RTN4,RGS4,BCL11A,MKKS,PIN1,MACF1,PARP2,FGF13,UNC13A,OLFM1,SYT4,ATP8A2,CDK4,HEY2,SEMA4F,AFG3L2,MAEL,CRABP2,SYT2,CPNE9,NOTCH1,PAK1,LATS2,NRG1,SPTBN4,NPPC,NKX6-1,NIPBL,CITED2,CDK5,ISLR2,STAT3,CHD7,BASP1,IST1,PLCB1,EFNA5,PARK2,GPR21,L1CAM,SYT3,PLXNA4
1	TRUE	0.0257	28	2479	10	0.004	0.357	GO:0099131	BP	26	ATP hydrolysis coupled ion transmembrane transport	8	ATP6V1H,ATP4A,ATP6V0E1,ATP6V1A,ATP6V1F,ATP6V1E1,ATP6V1B2,ATP6V1C1,ATP5G1,ATP6V0D1
1	TRUE	0.0259	178	2479	37	0.015	0.208	GO:0045333	BP	41	cellular respiration	1	NDUFAB1,NOS2,UQCRC1,MDH1,NDUFS1,IDH3G,SDHA,FH,IDH3B,SLC25A14,PMPCB,SLC25A12,SDHB,NDUFA8,CISD1,TRAP1,PDHA1,MYBBP1A,UQCRC2,MDH2,SLC25A25,ME3,OXA1L,SUCLG1,NDUFAF2,NDUFS4,NDUFB6,VCP,COA6,CYCS,UQCRH,COX5A,NDUFA6,NDUFA4,OGDHL,NDUFS3,ADSL
1	TRUE	0.0265	160	2479	34	0.014	0.212	GO:0006906	BP	26	vesicle fusion	7	SYT7,SYT13,GNAI3,TBC1D1,SYT1,RPH3A,SNAP23,STX1B,SYTL4,AKT2,RAB3A,CAV2,STX1A,YKT6,TBC1D9,TBC1D30,SYT5,SNAP25,SYT11,SYT4,STXBP1,VAMP1,SNAPIN,SNAP47,SYT2,RABGAP1L,VPS11,SGSM1,TBC1D2B,PRRT2,TAP1,ANXA2,SYT3,VAMP2
1	TRUE	0.0265	160	2479	34	0.014	0.212	GO:0008361	BP	26	regulation of cell size	5	TNFRSF12A,PAFAH1B1,RUFY3,RTN4R,XK,FSTL4,RHOA,SEMA3A,MAP2,NRCAM,LIMK1,SLC12A7,RTN4,MACF1,FGF13,OLFM1,RAP1GAP2,CDK4,SEMA4F,CRABP2,PAK1,NRG1,NKX6-1,CDK5,ATP7A,RET,ISLR2,RARG,ANO6,IST1,EFNA5,LRRC8B,L1CAM,PLXNA4
1	TRUE	0.0271	1527	2479	232	0.094	0.152	GO:1903508	BP	26	positive regulation of nucleic acid-templated transcription	1	CREBBP,SOX8,CX3CL1,PAX7,CD4,BRCA1,MBTPS2,WWTR1,RUNX3,IKZF2,HEXB,FOXN3,PTPRN,SP100,KLF6,CBFB,PPP2R5B,TCF3,NFATC3,NOTCH3,TEAD2,ACTL6B,ACTN2,MEF2C,KAT6A,MAPRE3,EBF4,MAVS,FUS,SLC9A1,CCNK,FLT3LG,ITGA6,BAMBI,PATZ1,SOX10,THOC5,PSMC1,APEX1,CD40,NFATC2,JAG1,TBL1X,ELF4,PIM2,RGCC,ZNF821,AXIN1,SALL1,TRIP4,IKBKB,TRPS1,NFKBIB,CCNE1,DYRK1B,TGFB1,USF2,SP4,WNT2,CHCHD2,TFR2,ERLIN1,PPP3CB,CAMTA2,MED13,HLF,ELF2,SOX6…
1	TRUE	0.0272	344	2479	63	0.025	0.183	GO:1901653	BP	26	cellular response to peptide	7	PDK4,BAIAP2L1,ATP6V1H,CACNB1,PKM,CAMK2A,PRKACA,ACTN2,SLC9A1,ATP6V1D,LGMN,APEX1,CSK,AKT2,TGFB1,ATP1A3,CAV2,CAV1,KANK1,GAB1,ATP6V0E1,GNAI2,ATP6V1A,EPHA4,GOT1,CRHR1,ADCY7,MAX,ATP6V1F,ATP6V1E1,CDK4,BRIP1,TP53,PRKACB,RAB13,SRD5A1,ATP6V1B2,STAR,EIF4EBP2,PAK1,SOGA1,CACNA2D1,ATP6V1C1,ATP6V0D1,ZBTB7B,NKX6-1,KLF15,ADCY1,CDK5,PRKCB,CRK,STAT3,GRM5,SYAP1,YWHAG,RELA,SOCS3,SP1,PRKAR1B,GPR21,CASP4,AGER,VAMP2
1	TRUE	0.0273	331	2479	61	0.025	0.184	GO:1902903	BP	26	regulation of supramolecular fiber organization	5	TAC1,CX3CL1,BAIAP2L1,RHOA,PFN2,SPTB,CDC42,ADD2,CAMSAP3,ACTN2,MAP2,MEF2C,SLC9A1,PLEKHG2,TRIOBP,SPEF1,MAPRE1,RGCC,STMN2,ARHGEF10,WASL,LIMK1,KANK1,ARPC3,WASF1,RGS4,STMN1,SORBS3,PTK2B,CIT,PREX1,VASP,MKKS,DSTN,FGF13,ARFIP2,ACTR3B,FHOD1,ARPC5L,TRIM54,KATNB1,SMAD4,SLIT2,EPHA1,PAK1,RHOC,BAG4,WASF2,ARHGAP35,SPTBN4,C16ORF45,PRKCE,CFL1,SPTBN2,CHRNA7,INPP5J,PARK2,SPTAN1,FCHSD1,SPIRE2,ARPC1A
1	TRUE	0.0276	191	2479	39	0.016	0.204	GO:0048284	BP	26	organelle fusion	5	SYT7,SYT13,GNAI3,TBC1D1,SYT1,DNM1L,RPH3A,SNAP23,STX1B,SYTL4,AKT2,RAB3A,CAV2,STX1A,YKT6,VAT1,TBC1D9,TBC1D30,SYT5,SNAP25,SYT11,SYT4,STXBP1,VAMP1,AFG3L2,SNAPIN,SNAP47,SYT2,RABGAP1L,VPS11,OMA1,SGSM1,TBC1D2B,PRRT2,TAP1,ANXA2,PARK2,SYT3,VAMP2
1	TRUE	0.0278	2981	2479	429	0.173	0.144	GO:0051173	BP	26	positive regulation of nitrogen compound metabolic process	2	CAMKK1,CREBBP,SOX8,CX3CL1,MAP3K9,NOS2,PAX7,CD4,PTBP1,PLAUR,BRCA1,MBTPS2,WWTR1,RUNX3,NLRP2,BIRC3,TNFRSF1B,IKZF2,HEXB,MAPK9,FOXN3,PTPRN,CYFIP2,CSDA,MAP2K4,PPP2R5A,SP100,KLF6,RHOA,CBFB,PPP2R5B,NEDD4,PFN2,CDC42,TCF3,PRKACA,NFATC3,XRCC1,NSF,NOTCH3,TEAD2,SEMA3A,TRAF4,MAP2K7,ACTL6B,ACTN2,FGFR1,TOLLIP,MEF2C,PTPRC,DLG3,KAT6A,MAPRE3,DOCK3,EBF4,MAVS,FUS,SLC9A1,CCNK,FLT3LG,ITGA6,NLRP1,COMT,BAMBI,PATZ1,SOX10,…
1	TRUE	0.0278	1528	2479	232	0.094	0.152	GO:1902680	BP	26	positive regulation of RNA biosynthetic process	2	CREBBP,SOX8,CX3CL1,PAX7,CD4,BRCA1,MBTPS2,WWTR1,RUNX3,IKZF2,HEXB,FOXN3,PTPRN,SP100,KLF6,CBFB,PPP2R5B,TCF3,NFATC3,NOTCH3,TEAD2,ACTL6B,ACTN2,MEF2C,KAT6A,MAPRE3,EBF4,MAVS,FUS,SLC9A1,CCNK,FLT3LG,ITGA6,BAMBI,PATZ1,SOX10,THOC5,PSMC1,APEX1,CD40,NFATC2,JAG1,TBL1X,ELF4,PIM2,RGCC,ZNF821,AXIN1,SALL1,TRIP4,IKBKB,TRPS1,NFKBIB,CCNE1,DYRK1B,TGFB1,USF2,SP4,WNT2,CHCHD2,TFR2,ERLIN1,PPP3CB,CAMTA2,MED13,HLF,ELF2,SOX6…
1	TRUE	0.0281	235	2479	46	0.019	0.196	GO:0030100	BP	26	regulation of endocytosis	1	SYT7,CNN2,SNAP91,RAB27A,DNM1L,STX1B,CSK,SLC17A7,TGFB1,CAV1,WASL,TFR2,DNM1,SH3GL2,DNAJC6,PACSIN1,HIP1,CALY,DLG4,SYT11,SYT4,AHI1,TOR1A,ATAD1,PPP3CA,CDH13,RIT2,SYNJ1,CALM3,AP2M1,LRRTM1,LRPAP1,MCTP1,RUFY1,ANO6,ANXA2,CAMK1D,BTBD9,UBQLN2,PRTN3,CD47,AP2A1,CD2AP,CALM1,SCAMP5,STON1
1	TRUE	0.0283	179	2479	37	0.015	0.207	GO:0006941	BP	26	striated muscle contraction	3	CACNA1G,MYOM2,KCNQ1,PRKACA,SLC9A1,SMPX,CHGA,SLC8A3,PPP1R13L,SCN1B,CAV1,FGF12,TNNI3K,TNNT2,FKBP1B,FGF13,ATP8A2,ATP1B1,CALM2,SCN1A,ANK2,SCN2B,HOMER1,CACNA2D1,CLIC2,CALM3,KCNJ3,ATP1A1,CACNB2,ADRA1B,VEGFB,JUP,ATP2A2,SCN4B,SYNM,SMTN,CALM1
1	TRUE	0.0291	24	2479	9	0.004	0.375	GO:0045662	BP	26	negative regulation of myoblast differentiation	1	SOX8,TGFB1,ID3,TBX3,PRICKLE1,NOTCH1,ANKRD2,SOSTDC1,EID2B
1	TRUE	0.0292	319	2479	59	0.024	0.185	GO:0009123	BP	240	nucleoside monophosphate metabolic process	3	NDUFAB1,UQCRC1,NDUFS1,PFKP,PKM,RHOA,SDHA,DLG3,PRPS2,PGK1,GPI,TGFB1,PMPCB,ENO2,ATP6V1A,ATP5F1,TJP2,NDUFA8,NUDT10,DUT,UCK1,ATPIF1,DLG4,RFK,OLA1,UQCRC2,ADCYAP1,ATP1B1,ATP6V1B2,SLC25A25,DLG2,AK5,ATP5J,HK1,ATP5G1,PRKAA2,NDUFS4,ATP7A,NDUFB6,VCP,PGM2L1,HPRT1,ATP5L,ATP5H,DDIT4,COA6,STAT3,CYCS,UQCRH,COX5A,PFAS,SCRIB,NDUFA6,NDUFA4,NUDT11,OGDHL,NDUFS3,ADSL,NUDT3
1	TRUE	0.0302	12	2479	6	0.002	0.5	GO:0030208	BP	334	dermatan sulfate biosynthetic process	2	DSE,BCAN,CHST14,DSEL,CSPG4,BGN
1	TRUE	0.0302	38	2479	12	0.005	0.316	GO:0006101	BP	41	citrate metabolic process	1	MDH1,IDH3G,SDHA,FH,IDH3B,SDHB,ACLY,PDHA1,MDH2,ME3,SUCLG1,OGDHL
1	TRUE	0.0302	622	2479	104	0.042	0.167	GO:0031400	BP	279	negative regulation of protein modification process	1	PAFAH1B1,BRCA1,WWTR1,RTN4R,HMG20B,XRCC1,PTPRC,IRAK3,RASD2,GSKIP,CSK,IKBKB,TGFB1,CAV1,LIMK1,ASPN,DUSP3,STK38,PPP2R5D,HMGCR,PPP2CA,GNAI2,CBLB,IVNS1ABP,RGS4,GBP1,TNFAIP3,FKBP1B,TARDBP,CRY2,CDKN2C,PREX1,CDKN1A,SOX4,FLRT3,PIN1,PRKRIP1,CDKN2D,LRRC4B,VPS25,CDK4,FAM129A,PWP1,SORL1,SMAD4,TIPRL,CALM2,CTDSP1,SLIT2,DGKQ,EPHA1,HDAC8,LATS2,HHEX,PTPRR,CNKSR3,THY1,UBASH3B,LRRK1,UCHL1,GNAQ,CALM3,LRP5,PRKAA2,ATF3,…
1	TRUE	0.0302	12	2479	6	0.002	0.5	GO:0046710	BP	240	GDP metabolic process	4	DLG3,TJP2,DLG4,DLG2,SCRIB,NUDT18
1	TRUE	0.0302	255	2479	49	0.02	0.192	GO:0098656	BP	26	anion transmembrane transport	7	SLC6A7,GABRA3,GABRA1,SLC4A8,CLCN4,VDAC3,SLC17A6,SLC7A8,SLC7A4,SLC25A17,SLC32A1,GABRE,SLC17A7,SLC1A6,AKT2,GABRA4,GLRB,SLC6A12,SLC26A8,GABRG2,SLC12A7,SLC25A12,RGS4,SLC12A5,SLC26A10,BEST4,MPC2,SLC4A10,ARL6IP5,GABRB2,SLC16A1,CLIC2,SLC4A2,ABCA1,VDAC2,SLC6A5,GABRB3,SLC43A2,GRM5,PTAFR,CLIC4,SLC19A1,ANO6,SLC25A22,GABRD,SLC6A17,LRRC8B,SLC35B4,VDAC1
1	TRUE	0.0302	1235	2479	191	0.077	0.155	GO:0007010	BP	26	cytoskeleton organization	5	TAC1,CX3CL1,BAIAP2L1,ARHGAP44,PAFAH1B1,BRCA1,RUFY3,ANK1,MYOM2,TUBG2,CNTLN,SPAG4,CNN2,RHOA,PFN2,SPTB,CDC42,CRMP1,NDE1,ADD2,FRYL,CAMSAP3,ACTL6B,ACTN2,MAP2,MEF2C,EPB41L3,XPO1,EPB41L1,SLC9A1,PLEKHG2,EPB41L4B,RANBP1,CECR2,TRIOBP,NEFH,TUBB1,SPEF1,MAPRE1,CHMP4B,STAG2,RGCC,AXIN1,IKBKB,STMN2,NEFM,ARHGEF10,SYDE1,TGFB1,WASL,LIMK1,KANK1,TRIM37,CNTNAP1,GAB1,ARPC3,WASF1,DNAH1,MARK1,RGS4,STMN1,TNNT2,PPL,TRIM32,…
1	TRUE	0.0302	12	2479	6	0.002	0.5	GO:0090148	BP	26	membrane fission	5	DNM1L,CHMP4B,DNM1,SH3GL2,SLC25A46,DNM3
1	TRUE	0.0302	359	2479	65	0.026	0.181	GO:0006936	BP	26	muscle contraction	2	CACNA1G,TBXA2R,MYOM2,KCNQ1,RHOA,PRKACA,ACTN2,SLC9A1,SMPX,P2RX6,CHGA,SLC8A3,PPP1R13L,SCN1B,CAV1,NMU,KCNA1,FGF12,TNNI3K,TNNT2,FKBP1B,KCNIP2,SORBS3,CALD1,MKKS,FGF13,ATP8A2,CHRM3,TLN1,SULF1,MYOF,PLCE1,ATP1B1,ACTA1,CALM2,SCN1A,ANK2,HTR7,SCN2B,HOMER1,CACNA2D1,CLIC2,CALM3,CHRNB2,KCNJ3,ATP1A1,ANKRD2,CACNB2,CHRM1,PTAFR,ADRA1B,ADRA1D,VEGFB,JUP,ATP2A2,SCN4B,CHRM2,SYNM,SMTN,ADRA2C,TRDN,ANXA6,CALM1,ITGA1,ADRA…
1	TRUE	0.0302	12	2479	6	0.002	0.5	GO:0021877	BP	26	forebrain neuron fate commitment	1	AXIN1,SATB2,BCL11B,TBR1,ASCL1,DLX1
1	TRUE	0.0305	48	2479	14	0.006	0.292	GO:0007029	BP	26	endoplasmic reticulum organization	5	REEP1,CAV2,TMEM33,RTN4,SEC16B,RTN3,DOPEY2,TMEM170A,STX18,ATL3,TRDN,SPTSSB,ATL1,BAG6
1	TRUE	0.031	3	2479	3	0.001	1	GO:0050976	BP	231	detection of mechanical stimulus involved in sensory perception of touch	2	KCNA1,CACNB3,KCNK4
1	TRUE	0.031	3	2479	3	0.001	1	GO:0033693	BP	391	neurofilament bundle assembly	1	NEFH,NEFM,NEFL
1	TRUE	0.031	3	2479	3	0.001	1	GO:0090176	BP	484	microtubule cytoskeleton organization involved in establishment of planar polarity	1	PAFAH1B1,BRSK1,BRSK2
1	TRUE	0.031	3	2479	3	0.001	1	GO:0097112	BP	57	gamma-aminobutyric acid receptor clustering	1	GLRB,GPHN,NRXN1
1	TRUE	0.031	3	2479	3	0.001	1	GO:0099566	BP	26	regulation of postsynaptic cytosolic calcium ion concentration	10	GRM1,GRIA1,GRM5
1	TRUE	0.031	3	2479	3	0.001	1	GO:1990926	BP	26	short-term synaptic potentiation	7	SYT7,SNAP25,PRRT2
1	TRUE	0.031	3	2479	3	0.001	1	GO:0060025	BP	26	regulation of synaptic activity	6	MEF2C,STX1B,SYBU
1	TRUE	0.031	3	2479	3	0.001	1	GO:1900126	BP	356	negative regulation of hyaluronan biosynthetic process	1	TGFB1,CLTC,AP2A1
1	TRUE	0.031	3	2479	3	0.001	1	GO:0006106	BP	105	fumarate metabolic process	1	FH,GOT1,GOT2
1	TRUE	0.031	3	2479	3	0.001	1	GO:0044502	BP	50	positive regulation of signal transduction in other organism	2	CALM2,CALM3,CALM1
1	TRUE	0.031	3	2479	3	0.001	1	GO:0052526	BP	50	positive regulation by organism of signal transduction in other organism involved in symbiotic interaction	3	CALM2,CALM3,CALM1
1	TRUE	0.031	3	2479	3	0.001	1	GO:0052470	BP	50	modulation by host of symbiont signal transduction pathway	3	CALM2,CALM3,CALM1
1	TRUE	0.031	3	2479	3	0.001	1	GO:0075205	BP	50	modulation by host of symbiont cAMP-mediated signal transduction	4	CALM2,CALM3,CALM1
1	TRUE	0.031	3	2479	3	0.001	1	GO:0052525	BP	50	positive regulation by host of symbiont signal transduction pathway	4	CALM2,CALM3,CALM1
1	TRUE	0.031	3	2479	3	0.001	1	GO:0075206	BP	50	positive regulation by host of symbiont cAMP-mediated signal transduction	5	CALM2,CALM3,CALM1
1	TRUE	0.0313	846	2479	136	0.055	0.161	GO:0009894	BP	472	regulation of catabolic process	1	NOS2,RHBDF1,TNFRSF1B,ATP6V1H,MAPK9,CSDA,GNAI3,KDM4A,ERLEC1,NEDD4,PTPN3,SMG6,CDC42,PRKACA,NSF,EXOSC5,XPO1,DNM1L,IRAK3,EXOC1,KLHL22,DEPDC5,HMOX1,ATP6V1D,PSMC1,APEX1,EEF1A2,CHMP4B,PIM2,AXIN1,HERC1,LAPTM4B,MTMR9,AKT2,ZC3HAV1,CAV1,MAPK8,PSMD3,AMBRA1,CAMKK2,QKI,ATP6V0E1,ATP6V1A,EPHA4,KIAA1324,LEPR,EXOC8,CNR1,TNFAIP3,TRIM32,PTK2B,TARDBP,EXOSC9,RNF114,PIN1,ATPIF1,ATP6V1E1,NDFIP1,TRIM22,SCO1,RNF128,UBQLN1…
1	TRUE	0.032	16	2479	7	0.003	0.438	GO:0071786	BP	26	endoplasmic reticulum tubular network organization	6	REEP1,TMEM33,RTN4,RTN3,TMEM170A,ATL3,ATL1
1	TRUE	0.032	16	2479	7	0.003	0.438	GO:0051284	BP	26	positive regulation of sequestering of calcium ion	1	TGFB1,FKBP1B,CALM2,CLIC2,CALM3,TRDN,CALM1
1	TRUE	0.032	16	2479	7	0.003	0.438	GO:0007213	BP	26	G-protein coupled acetylcholine receptor signaling pathway	1	GNAI2,CHRM3,GNAQ,CHRM1,CHRM4,CHRM2,PLCB1
1	TRUE	0.0326	29	2479	10	0.004	0.345	GO:0015988	BP	26	energy coupled proton transmembrane transport, against electrochemical gradient	1	ATP6V1H,ATP4A,ATP6V0E1,ATP6V1A,ATP6V1F,ATP6V1E1,ATP6V1B2,ATP6V1C1,ATP5G1,ATP6V0D1
1	TRUE	0.0326	1775	2479	265	0.107	0.149	GO:0010557	BP	26	positive regulation of macromolecule biosynthetic process	1	CREBBP,SOX8,CX3CL1,PAX7,CD4,BRCA1,MBTPS2,WWTR1,RUNX3,IKZF2,HEXB,FOXN3,PTPRN,CSDA,MAP2K4,SP100,KLF6,RHOA,CBFB,PPP2R5B,CDC42,TCF3,NFATC3,NOTCH3,TEAD2,MAP2K7,ACTL6B,ACTN2,FGFR1,MEF2C,KAT6A,MAPRE3,EBF4,MAVS,FUS,SLC9A1,CCNK,FLT3LG,ITGA6,BAMBI,PATZ1,SOX10,POLDIP3,HMOX1,THOC5,PSMC1,APEX1,CD40,UQCC,NFATC2,JAG1,TBL1X,ELF4,PIM2,RGCC,ZNF821,AXIN1,SALL1,TRIP4,IKBKB,TRPS1,NFKBIB,CCNE1,DYRK1B,AKT2,TGFB1,USF2,S…
1	TRUE	0.0326	250	2479	48	0.019	0.192	GO:0110053	BP	26	regulation of actin filament organization	1	TAC1,CX3CL1,BAIAP2L1,RHOA,PFN2,SPTB,CDC42,ADD2,ACTN2,SLC9A1,PLEKHG2,TRIOBP,RGCC,ARHGEF10,WASL,LIMK1,KANK1,ARPC3,WASF1,RGS4,STMN1,SORBS3,PTK2B,CIT,PREX1,VASP,MKKS,DSTN,ARFIP2,ACTR3B,FHOD1,ARPC5L,SLIT2,EPHA1,PAK1,RHOC,BAG4,WASF2,ARHGAP35,SPTBN4,PRKCE,CFL1,SPTBN2,PARK2,SPTAN1,FCHSD1,SPIRE2,ARPC1A
1	TRUE	0.0326	75	2479	19	0.008	0.253	GO:0051702	BP	50	interaction with symbiont	1	CCNK,CAV2,TUSC2,HDAC1,TARDBP,TBC1D20,LEF1,CALM2,STOM,FBXL2,CHD1,CALM3,RRP1B,DDB1,CFL1,ANXA2,PARK2,SP1,CALM1
1	TRUE	0.0334	175	2479	36	0.015	0.206	GO:0060538	BP	515	skeletal muscle organ development	1	CYP26B1,SOX8,PAX7,MYOM2,XK,CSDA,HMG20B,RHOA,MEF2C,TGFB1,CAV2,CAV1,HLF,BVES,HMGCR,MEF2D,EGR2,LARGE,FLNB,FAM129B,PPP3CA,ACTA1,NOTCH1,HOMER1,DISP1,ATF3,HEYL,CITED2,CDK5,ANKRD2,KCNAB1,WNT10B,BASP1,MAFF,NR2F2,BCL9L
1	TRUE	0.0337	1189	2479	184	0.074	0.155	GO:0033043	BP	26	regulation of organelle organization	5	CDC27,TAC1,CX3CL1,BAIAP2L1,ARHGAP44,PAFAH1B1,PAX7,PLAUR,BRCA1,ANK1,MAPK9,TBC1D1,RHOA,SYT1,PFN2,SPTB,SMG6,CDC42,XRCC1,ADD2,CAMSAP3,MAP2K7,ACTN2,MAP2,VDAC3,MEF2C,XPO1,DNM1L,KIF9,MAVS,SLC9A1,PLEKHG2,RANBP1,KLHL22,TRIOBP,SPEF1,MAPRE1,CHMP4B,STAG2,RGCC,LAPTM4B,STMN2,ARHGEF10,SYDE1,PDCD5,AKT2,TGFB1,RAB3A,CAV2,WASL,LIMK1,KANK1,MAPK8,TRIM37,VAT1,TMEM33,TBC1D9,CAMKK2,ARPC3,TBC1D30,WASF1,FAM162A,TFDP2,KIAA…
1	TRUE	0.0346	309	2479	57	0.023	0.184	GO:0071496	BP	26	cellular response to external stimulus	1	PDK4,CNN2,MAP2K4,KIF26A,ASNS,ATP2B1,CADPS2,SEH1L,DNM1L,SLC9A1,ITGA6,COMT,DEPDC5,HMOX1,CD40,PIEZO1,TNFRSF10A,TGFB1,USF2,MAPK8,AMBRA1,LTBR,KIAA1324,BCL11A,GOT1,CDKN1A,IRF1,MAX,HABP4,MYBBP1A,BRIP1,GABARAPL1,TP53,SRD5A1,BAG3,PIEZO2,RRAGA,AIFM1,KCNB1,ARHGAP35,PRKAA2,ATF3,ATP1A1,IFI16,ALB,CARTPT,CACNB3,MAP3K2,FOSL1,RNF152,DCTPP1,PENK,KCNK4,PDE2A,TLR5,SREBF2,SIPA1
1	TRUE	0.0351	34	2479	11	0.004	0.324	GO:0006099	BP	41	tricarboxylic acid cycle	2	MDH1,IDH3G,SDHA,FH,IDH3B,SDHB,PDHA1,MDH2,ME3,SUCLG1,OGDHL
1	TRUE	0.0351	34	2479	11	0.004	0.324	GO:0014072	BP	26	response to isoquinoline alkaloid	6	TAC1,GPI,RGS4,CNR1,GOT2,FOSB,PEA15,PRKCE,RELA,GRIN1,PENK
1	TRUE	0.0351	34	2479	11	0.004	0.324	GO:0043278	BP	26	response to morphine	1	TAC1,GPI,RGS4,CNR1,GOT2,FOSB,PEA15,PRKCE,RELA,GRIN1,PENK
1	TRUE	0.0354	1443	2479	219	0.088	0.152	GO:0045893	BP	26	positive regulation of transcription, DNA-templated	2	CREBBP,SOX8,CX3CL1,PAX7,CD4,BRCA1,MBTPS2,WWTR1,RUNX3,IKZF2,HEXB,FOXN3,PTPRN,SP100,KLF6,CBFB,PPP2R5B,TCF3,NFATC3,NOTCH3,TEAD2,MEF2C,KAT6A,MAPRE3,EBF4,MAVS,SLC9A1,CCNK,FLT3LG,ITGA6,BAMBI,PATZ1,SOX10,THOC5,PSMC1,CD40,NFATC2,JAG1,TBL1X,ELF4,PIM2,RGCC,ZNF821,AXIN1,SALL1,TRIP4,IKBKB,TRPS1,CCNE1,DYRK1B,TGFB1,USF2,WNT2,CHCHD2,TFR2,ERLIN1,PPP3CB,CAMTA2,MED13,HLF,ELF2,SOX6,GTF2H1,CAPRIN2,CAMKK2,ELK3,TFDP2,…
1	TRUE	0.0355	316	2479	58	0.023	0.184	GO:0036293	BP	26	response to decreased oxygen levels	5	CREBBP,NOS2,F7,PKM,RHOA,TGFBR3,XRCC1,PLOD1,MMP2,DNM1L,SLC9A1,ANGPT2,HMOX1,SLC8A3,PGK1,RGCC,HMOX2,TGFB1,CAV1,CHCHD2,SLC29A1,FAM162A,PGF,PTK2B,HIF3A,AJUBA,UBQLN1,BRIP1,NOL3,TP53,SMAD4,WTIP,ATP1B1,PSEN2,LIMD1,NOTCH1,PAK1,ITPR1,AIFM1,MMP14,CHRNB2,CYGB,NPPC,CITED2,ATP7A,PRKCB,CACNB3,DDIT4,PRKCE,KCNK3,VEGFB,CHRNA7,PENK,KCND2,MDM4,AGER,ANG,ADSL
1	TRUE	0.0363	39	2479	12	0.005	0.308	GO:0051932	BP	26	synaptic transmission, GABAergic	9	TAC1,GABRA1,DNM1,GABRG2,CNR1,STXBP1,CLSTN3,GABRB2,PLCL2,CA7,PRKCE,NPAS4
1	TRUE	0.0365	44	2479	13	0.005	0.295	GO:0021762	BP	26	substantia nigra development	1	RHOA,CDC42,FGF9,ATP5F1,SYNGR3,YWHAH,CALM2,INA,ATP5J,CALM3,BASP1,CALM1,NDUFS3
1	TRUE	0.0371	220	2479	43	0.017	0.195	GO:0007187	BP	152	G-protein coupled receptor signaling pathway, coupled to cyclic nucleotide second messenger	1	GNAI3,CHGA,ARRDC3,GNAI2,VIPR1,CNR1,GNA13,CRHR1,ADCY7,GRM4,OPRL1,MCHR1,CHRM3,MRAP2,GNAL,ADCYAP1,PRKACB,HTR7,RIT2,GRM1,GNAQ,HTR5A,WASF2,PTH1R,ADCY1,ABCA1,CHRM1,GRM5,DRD5,ADRA1B,RXFP1,ADRA1D,CHRM4,CHRM2,TSKU,ADRA2C,GNG2,PDE2A,GRM7,S1PR3,CORT,ADRA2B,SSTR3
1	TRUE	0.0371	1714	2479	256	0.103	0.149	GO:0019220	BP	240	regulation of phosphate metabolic process	3	CAMKK1,PDK4,CX3CL1,MAP3K9,PAFAH1B1,NOS2,CD4,PTBP1,PLAUR,WWTR1,RTN4R,RIMBP2,MAP2K4,PPP2R5A,RHOA,PPP2R5B,PFN2,SMG6,CDC42,PRKACA,NUAK1,SEMA3A,TRAF4,CAMSAP3,MAP2K7,FGFR1,MEF2C,PTPRC,PHLPP1,DLG3,MAPRE3,EIF2AK1,DOCK3,MAVS,CCNK,IRAK3,FLT3LG,ITGA6,GSKIP,CD40,EEF1A2,FGF9,RGCC,NDRG4,AXIN1,CSK,IKBKB,STK3,SH2D4A,MTMR9,TNFRSF10A,CCNE1,AKT2,TGFB1,CAV2,CAV1,ASPN,SHOC2,MTMR4,DUSP3,CCND1,CCKBR,AMBRA1,MADD,GTF2H1,…
1	TRUE	0.0374	25	2479	9	0.004	0.36	GO:0007214	BP	536	gamma-aminobutyric acid signaling pathway	1	GABRA3,GABRA1,GABRA4,GABRG2,GNAI2,GABBR2,GABRB2,PLCL2,GABRB3
1	TRUE	0.0374	25	2479	9	0.004	0.36	GO:1904376	BP	26	negative regulation of protein localization to cell periphery	7	PPP2R5A,CSK,TGFB1,GBP1,MRAP2,CLTC,LYPD1,AP2M1,LZTFL1
1	TRUE	0.0374	25	2479	9	0.004	0.36	GO:0035235	BP	26	ionotropic glutamate receptor signaling pathway	7	GRIA2,PTK2B,GRIA3,GRIA4,GRIA1,GRIK2,GRIK1,GRIN1,GRIN2A
1	TRUE	0.0374	25	2479	9	0.004	0.36	GO:0051953	BP	26	negative regulation of amine transport	4	CHGA,RGS4,CNR1,SYT4,ARL6IP5,CRH,ADRA2C,GRM7,ADRA2B
1	TRUE	0.0377	265	2479	50	0.02	0.189	GO:0045927	BP	26	positive regulation of growth	3	TNFRSF12A,PAFAH1B1,CACNA2D2,RUFY3,CSDA,RHOA,SYT1,TGFBR3,CDC42,FGFR1,MEF2C,SLC9A1,KLHL22,FGF9,WNT2,LIMK1,RTN4,TRIM32,PTK2B,EXOSC9,MKKS,PIN1,MACF1,PARP2,UNC13A,SYT4,ATP8A2,HEY2,LEF1,CRABP2,SYT2,CPNE9,NOTCH1,PAK1,NRG1,MMP14,SPTBN4,CXCL16,NIPBL,ISLR2,CHD7,BASP1,IST1,PLCB1,EFNA5,PARK2,GPR21,L1CAM,SYT3,TAF9
1	TRUE	0.0379	304	2479	56	0.023	0.184	GO:0009141	BP	240	nucleoside triphosphate metabolic process	3	NDUFAB1,UQCRC1,NDUFS1,GNAI3,PFKP,PKM,RHOA,SDHA,PGK1,GPI,TGFB1,PMPCB,ENO2,RAB23,NME5,ATP6V1A,ATP5F1,NDUFA8,MOCS3,DUT,UCK1,ATPIF1,OLA1,UQCRC2,ADCYAP1,ATP1B1,NME7,ATP6V1B2,SLC25A25,AK5,ATP5J,HK1,ATP5G1,PRKAA2,NDUFS4,ATP7A,NDUFB6,VCP,PGM2L1,ATP5L,ATP5H,ENTPD3,DDIT4,COA6,STAT3,GPHN,CTPS1,CYCS,UQCRH,COX5A,DCTPP1,NDUFA6,NDUFA4,OGDHL,NDUFS3,NME1
1	TRUE	0.038	128	2479	28	0.011	0.219	GO:0035113	BP	26	embryonic appendage morphogenesis	1	CYP26B1,CREBBP,DLX6,FGFR1,FGF9,SALL1,RPGRIP1L,IMPAD1,FBXW4,B9D1,PRRX1,HDAC1,ECE1,TBX3,LEF1,SMAD4,CRABP2,AFF3,RSPO2,NOTCH1,GNAQ,LRP5,MSX1,NIPBL,CHST11,CHD7,RARG,SP9
1	TRUE	0.038	128	2479	28	0.011	0.219	GO:0030326	BP	26	embryonic limb morphogenesis	2	CYP26B1,CREBBP,DLX6,FGFR1,FGF9,SALL1,RPGRIP1L,IMPAD1,FBXW4,B9D1,PRRX1,HDAC1,ECE1,TBX3,LEF1,SMAD4,CRABP2,AFF3,RSPO2,NOTCH1,GNAQ,LRP5,MSX1,NIPBL,CHST11,CHD7,RARG,SP9
1	TRUE	0.0384	9	2479	5	0.002	0.556	GO:1901844	BP	26	regulation of cell communication by electrical coupling involved in cardiac conduction	6	CAV1,CALM2,CALM3,TRDN,CALM1
1	TRUE	0.0384	9	2479	5	0.002	0.556	GO:2001135	BP	26	regulation of endocytic recycling	1	ACTN2,NDRG4,BVES,SORL1,INPP5F
1	TRUE	0.0388	1716	2479	256	0.103	0.149	GO:0051174	BP	240	regulation of phosphorus metabolic process	2	CAMKK1,PDK4,CX3CL1,MAP3K9,PAFAH1B1,NOS2,CD4,PTBP1,PLAUR,WWTR1,RTN4R,RIMBP2,MAP2K4,PPP2R5A,RHOA,PPP2R5B,PFN2,SMG6,CDC42,PRKACA,NUAK1,SEMA3A,TRAF4,CAMSAP3,MAP2K7,FGFR1,MEF2C,PTPRC,PHLPP1,DLG3,MAPRE3,EIF2AK1,DOCK3,MAVS,CCNK,IRAK3,FLT3LG,ITGA6,GSKIP,CD40,EEF1A2,FGF9,RGCC,NDRG4,AXIN1,CSK,IKBKB,STK3,SH2D4A,MTMR9,TNFRSF10A,CCNE1,AKT2,TGFB1,CAV2,CAV1,ASPN,SHOC2,MTMR4,DUSP3,CCND1,CCKBR,AMBRA1,MADD,GTF2H1,…
1	TRUE	0.0391	285	2479	53	0.021	0.186	GO:0009199	BP	240	ribonucleoside triphosphate metabolic process	4	NDUFAB1,UQCRC1,NDUFS1,GNAI3,PFKP,PKM,RHOA,SDHA,PGK1,GPI,TGFB1,PMPCB,ENO2,RAB23,NME5,ATP6V1A,ATP5F1,NDUFA8,MOCS3,UCK1,ATPIF1,OLA1,UQCRC2,ADCYAP1,ATP1B1,NME7,ATP6V1B2,SLC25A25,AK5,ATP5J,HK1,ATP5G1,PRKAA2,NDUFS4,ATP7A,NDUFB6,VCP,PGM2L1,ATP5L,ATP5H,DDIT4,COA6,STAT3,GPHN,CTPS1,CYCS,UQCRH,COX5A,NDUFA6,NDUFA4,OGDHL,NDUFS3,NME1
1	TRUE	0.0393	177	2479	36	0.015	0.203	GO:0051099	BP	26	positive regulation of binding	5	STPG1,PLAUR,ADD2,TRAF4,MEF2C,MAPRE3,BAMBI,MAPRE1,STK3,TGFB1,CAV1,EPHB6,CAPRIN2,PPP2CA,EPHA4,STMN1,PIN1,TXN,FAM129B,PARP9,CALM2,PLK2,CDCA5,HDAC8,HMBOX1,PLCL2,CLIC2,CALM3,DTX3L,NIPBL,CDK5,SYAP1,CTBP2,ANXA2,PARK2,NME1
1	TRUE	0.0399	171	2479	35	0.014	0.205	GO:0010921	BP	240	regulation of phosphatase activity	5	RIMBP2,PPP2R5A,PPP2R5B,NUAK1,CAMSAP3,MEF2C,DLG3,IKBKB,SH2D4A,MTMR9,SHOC2,PPP2R5D,GNAI2,FKBP1B,CRY2,TIPRL,CALM2,DLG2,TMEM132D,PPP2R2B,BAG4,CALM3,RRP1B,CNST,LMTK2,RCAN2,PPP1R3B,PPP1R14B,CHP1,HTT,CALM1,PPP1R14C,PHACTR4,ITGA1,PPME1
1	TRUE	0.0399	71	2479	18	0.007	0.254	GO:0086001	BP	26	cardiac muscle cell action potential	6	CACNA1G,KCNQ1,SCN1B,CAV1,FGF12,KCNIP2,FGF13,ATP1B1,SCN1A,ANK2,SCN2B,CACNA2D1,KCNJ3,ATP1A1,CACNB2,JUP,ATP2A2,SCN4B
1	TRUE	0.0399	71	2479	18	0.007	0.254	GO:0051851	BP	50	modification by host of symbiont morphology or physiology	2	CCNK,CAV2,TUSC2,HDAC1,TARDBP,TBC1D20,LEF1,CALM2,STOM,FBXL2,CHD1,CALM3,RRP1B,CFL1,ANXA2,PARK2,SP1,CALM1
1	TRUE	0.0401	105	2479	24	0.01	0.229	GO:0006821	BP	426	chloride transport	1	GABRA3,GABRA1,CLCN4,GABRE,SLC17A7,GABRA4,GLRB,SLC26A8,GABRG2,SLC12A7,SLC12A5,SLC26A10,BEST4,SLC4A10,GABRB2,CLIC2,GABRB3,CA7,GRM5,PTAFR,CLIC4,ANO5,ANO6,GABRD
1	TRUE	0.0402	196	2479	39	0.016	0.199	GO:1901215	BP	26	negative regulation of neuron death	1	CX3CL1,MAP2K4,RHOA,SNCB,MEF2C,AARS,HMOX1,LGMN,CHGA,PSMC1,DNAJC5,CHMP4B,GPI,AMBRA1,PTK2B,CITED1,PIN1,PARP2,SERPINF1,VSTM2L,CHL1,STXBP1,SORL1,DLX1,GABRB2,STAR,BTBD10,ATP13A2,GRIK2,CDK5,GABRB3,STAT3,UBE2V2,CEBPB,GRIN1,PARK2,FZD9,BHLHB9,NEFL
1	TRUE	0.0408	55	2479	15	0.006	0.273	GO:0060563	BP	417	neuroepithelial cell differentiation	1	PAFAH1B1,FGFR1,TRIOBP,JAG1,B9D1,SOX4,HEY2,EMX1,LEF1,ASCL1,NOTCH1,CEBPB,SCRIB,PDZD7,STRC
1	TRUE	0.0411	616	2479	102	0.041	0.166	GO:0030036	BP	26	actin cytoskeleton organization	6	TAC1,CX3CL1,BAIAP2L1,ARHGAP44,PAFAH1B1,RUFY3,MYOM2,CNN2,RHOA,PFN2,SPTB,CDC42,ADD2,FRYL,ACTN2,MEF2C,EPB41L3,EPB41L1,SLC9A1,PLEKHG2,EPB41L4B,TRIOBP,RGCC,IKBKB,ARHGEF10,TGFB1,WASL,LIMK1,KANK1,GAB1,ARPC3,WASF1,RGS4,STMN1,TNNT2,TRIM32,IQSEC3,SORBS3,PTK2B,CIT,PREX1,IQSEC2,PACSIN1,TRIP10,VASP,MKKS,DSTN,CGNL1,PAK4,NPHP4,LLGL1,ARFIP2,MYH10,ACTR3B,MICAL2,FHOD1,FLNB,ARPC5L,TLN1,RHOF,BCAS3,SMAD4,ARHGEF19,RAB…
1	TRUE	0.0413	153	2479	32	0.013	0.209	GO:0001764	BP	26	neuron migration	1	ITGA3,CX3CL1,PAFAH1B1,NDE1,SEMA3A,DCX,FGFR1,MEF2C,NRCAM,MARK1,SATB2,FGF13,DCLK1,CHL1,NAV1,ASCL1,UNC5D,NRG1,DISC1,NKX6-1,NIPBL,CDK5,DRGX,DDIT4,STAT3,CDK5R2,NDN,NR2F2,CCK,PLXNB2,GPR56,SCRT2
1	TRUE	0.0418	141	2479	30	0.012	0.213	GO:0045471	BP	26	response to ethanol	6	TBXA2R,RHOA,POLB,AACS,OXCT1,CCND1,SPARC,HMGCR,RGS4,CNR1,PTK2B,ADCY7,GOT2,CDO1,CYP2E1,UNC79,GGH,ADCYAP1,STAR,CRH,CHRNB2,NPPC,TP53INP1,KCNC2,STAT3,PRKCE,RGS19,GRIN1,PENK,GRIN2A
1	TRUE	0.0424	50	2479	14	0.006	0.28	GO:0099518	BP	26	vesicle cytoskeletal trafficking	6	PAFAH1B1,AP3M2,NDE1,KIFAP3,MAP2,AP3B2,WASL,SNAPIN,SYBU,DYNC1I1,RASGRP1,BLOC1S5,DYNC1H1,HTT
1	TRUE	0.0425	77	2479	19	0.008	0.247	GO:0021675	BP	26	nerve development	4	SEMA3A,SALL1,EGR2,NKX2-2,UNC13A,SULF1,AFG3L2,RNF165,GABRB2,CHRNB2,CITED2,DRGX,RET,GABRB3,NPTX1,CHD7,KCNA2,ADARB1,PLXNA4
1	TRUE	0.0425	66	2479	17	0.007	0.258	GO:2001259	BP	26	positive regulation of cation channel activity	6	ABCC8,CACNG3,ACTN2,KCNA1,KCNC1,STAC2,CALM2,ANK2,CACNA2D1,CALM3,LRRC38,CACNB2,KCNC2,CACNB3,TRDN,HTT,CALM1
1	TRUE	0.0425	66	2479	17	0.007	0.258	GO:0032507	BP	26	maintenance of protein location in cell	1	CD4,SPAG4,SP100,EPB41L3,CAV1,SKP1,FLNB,TXN,TLN1,SORL1,CIZ1,RIT2,HK1,SPTBN4,CDK5,TLN2,JUP
1	TRUE	0.0426	306	2479	56	0.023	0.183	GO:0001666	BP	26	response to hypoxia	6	CREBBP,NOS2,F7,PKM,RHOA,TGFBR3,XRCC1,PLOD1,MMP2,DNM1L,SLC9A1,ANGPT2,HMOX1,SLC8A3,PGK1,RGCC,HMOX2,TGFB1,CAV1,CHCHD2,SLC29A1,FAM162A,PGF,PTK2B,HIF3A,AJUBA,UBQLN1,BRIP1,NOL3,TP53,SMAD4,WTIP,ATP1B1,PSEN2,LIMD1,NOTCH1,PAK1,ITPR1,MMP14,CHRNB2,CYGB,NPPC,CITED2,ATP7A,PRKCB,DDIT4,PRKCE,KCNK3,VEGFB,CHRNA7,PENK,KCND2,MDM4,AGER,ANG,ADSL
1	TRUE	0.0432	35	2479	11	0.004	0.314	GO:0030431	BP	26	sleep	3	CACNA1I,NMU,SLC29A1,OPN4,SRD5A1,STAR,CRH,CHRNB2,KCNA2,GRIN2A,BTBD9
1	TRUE	0.0432	172	2479	35	0.014	0.203	GO:0051224	BP	26	negative regulation of protein transport	1	ABCC8,CX3CL1,RHBDF1,SP100,ERLEC1,FERMT1,SYTL4,NDFIP2,RGCC,CSK,CARD8,RAB23,HMGCR,GBP1,FKBP1B,ENY2,NDFIP1,SYT11,SYT4,RAB11FIP5,TXN,PPP3CA,STXBP5L,BAG3,BAG4,CABP1,KCNB1,NLRP3,VSNL1,NDUFAF2,CDK5,CIDEA,PARK2,PDE2A,CHP1
1	TRUE	0.0433	45	2479	13	0.005	0.289	GO:0006195	BP	240	purine nucleotide catabolic process	1	PDE4A,ACOT7,PDE1A,GDA,NUDT10,PDE1B,HPRT1,HINT1,PDE2A,NUDT11,PNP,NUDT3,NUDT18
1	TRUE	0.0433	45	2479	13	0.005	0.289	GO:0007622	BP	26	rhythmic behavior	3	NMU,OPN4,EGR2,OPRL1,ZFHX3,TP53,SRD5A1,STAR,CRH,CHRNB2,KCNA2,BTBD9,KCND2
1	TRUE	0.0434	1538	2479	231	0.093	0.15	GO:0042981	BP	26	regulation of apoptotic process	6	STPG1,PDK4,CIAPIN1,CREBBP,MPO,SOX8,CX3CL1,TNFRSF12A,MAP3K9,PAX7,PLAUR,BRCA1,NLRP2,BIRC3,TNFRSF1B,MAPK9,CSDA,LTK,GNAI3,MAP2K4,NGEF,SP100,RHOA,ASNS,CAMK2A,CDC42,SNCB,KIFAP3,TRAF4,MAP2K7,ACTN2,FGFR1,MEF2C,PTPRC,PHLPP1,B4GALT1,DNM1L,SLC9A1,FLT3LG,AARS,PLEKHG2,ITGA6,NLRP1,TOMM22,HMOX1,LGMN,APEX1,DHRS2,CD40,DNAJC5,EEF1A2,MCF2,PIM2,RGCC,IKBKB,STK3,TNFRSF10A,PDCD5,GPI,AKT2,TGFB1,CARD8,CAV1,MAPK8,ASIC2,MT…
1	TRUE	0.0435	40	2479	12	0.005	0.3	GO:0072583	BP	171	clathrin-dependent endocytosis	1	SNAP91,WASL,DNM1,SH3GL2,DNAJC6,HIP1,SYT11,CLTC,AP2M1,UBQLN2,AP2A1,INPP5F
1	TRUE	0.0435	6	2479	4	0.002	0.667	GO:0010637	BP	245	negative regulation of mitochondrial fusion	1	DNM1L,VAT1,OMA1,PARK2
1	TRUE	0.0435	166	2479	34	0.014	0.205	GO:0090174	BP	26	organelle membrane fusion	6	SYT7,SYT13,GNAI3,TBC1D1,SYT1,RPH3A,SNAP23,STX1B,SYTL4,AKT2,RAB3A,CAV2,STX1A,YKT6,TBC1D9,TBC1D30,SYT5,SNAP25,SYT11,SYT4,STXBP1,VAMP1,SNAPIN,SNAP47,SYT2,RABGAP1L,VPS11,SGSM1,TBC1D2B,PRRT2,TAP1,ANXA2,SYT3,VAMP2
1	TRUE	0.0435	6	2479	4	0.002	0.667	GO:0090158	BP	26	endoplasmic reticulum membrane organization	6	RTN4,STX18,TRDN,ATL1
1	TRUE	0.0435	6	2479	4	0.002	0.667	GO:1990504	BP	26	dense core granule exocytosis	7	CADPS2,UNC13A,STXBP1,CADPS
1	TRUE	0.0435	40	2479	12	0.005	0.3	GO:1901385	BP	26	regulation of voltage-gated calcium channel activity	9	CACNB1,GNB5,CRHR1,HPCA,OPRL1,STAC2,CACNA2D1,CALM3,CACNB2,CACNB3,CACNB4,CALM1
1	TRUE	0.0435	6	2479	4	0.002	0.667	GO:0010807	BP	26	regulation of synaptic vesicle priming	8	STX1B,STX1A,NAPB,STXBP1
1	TRUE	0.0435	6	2479	4	0.002	0.667	GO:1903367	BP	26	positive regulation of fear response	4	MEF2C,CRH,PENK,CCK
1	TRUE	0.0435	6	2479	4	0.002	0.667	GO:0048241	BP	26	epinephrine transport	2	CRH,CARTPT,ADRA2C,ADRA2B
1	TRUE	0.0435	6	2479	4	0.002	0.667	GO:2000987	BP	26	positive regulation of behavioral fear response	1	MEF2C,CRH,PENK,CCK
1	TRUE	0.0435	6	2479	4	0.002	0.667	GO:0007207	BP	26	phospholipase C-activating G-protein coupled acetylcholine receptor signaling pathway	1	CHRM3,CHRM1,CHRM4,CHRM2
1	TRUE	0.044	1861	2479	275	0.111	0.148	GO:0031328	BP	26	positive regulation of cellular biosynthetic process	1	CREBBP,SOX8,CX3CL1,NOS2,PAX7,CD4,BRCA1,MBTPS2,WWTR1,RUNX3,IKZF2,HEXB,FOXN3,PTPRN,CSDA,DGAT2,MAP2K4,SP100,KLF6,RHOA,CBFB,PPP2R5B,CDC42,TCF3,NFATC3,NOTCH3,TEAD2,MAP2K7,ACTL6B,ACTN2,FGFR1,MEF2C,KAT6A,MAPRE3,EBF4,MAVS,FUS,SLC9A1,CCNK,FLT3LG,ITGA6,BAMBI,PATZ1,SOX10,POLDIP3,HMOX1,THOC5,PSMC1,APEX1,CD40,UQCC,NFATC2,JAG1,TBL1X,ELF4,PIM2,RGCC,ZNF821,AXIN1,SALL1,TRIP4,IKBKB,TRPS1,NFKBIB,CCNE1,DYRK1B,AKT2,T…
1	TRUE	0.0443	13	2479	6	0.002	0.462	GO:0030205	BP	334	dermatan sulfate metabolic process	1	DSE,BCAN,CHST14,DSEL,CSPG4,BGN
1	TRUE	0.0443	13	2479	6	0.002	0.462	GO:0021781	BP	26	glial cell fate commitment	6	SOX8,SOX6,NKX2-2,ASCL1,NRG1,TAL1
1	TRUE	0.0443	13	2479	6	0.002	0.462	GO:0033604	BP	26	negative regulation of catecholamine secretion	3	CHGA,CNR1,SYT4,CRH,ADRA2C,ADRA2B
1	TRUE	0.0443	13	2479	6	0.002	0.462	GO:1901160	BP	139	primary amino compound metabolic process	1	AGMAT,PDE1B,SRD5A1,ATP7A,GRIN2A,BTBD9
1	TRUE	0.0448	681	2479	111	0.045	0.163	GO:0040008	BP	26	regulation of growth	3	MPO,TNFRSF12A,ADIPOR2,PAFAH1B1,CACNA2D2,RUFY3,RTN4R,FSTL4,CSDA,KIF26A,RHOA,SYT1,TGFBR3,CDC42,SEMA3A,FGFR1,MAP2,MEF2C,EPB41L3,SLC9A1,NRCAM,KLHL22,LGMN,NDRG3,FGF9,STK3,TGFB1,WNT2,LIMK1,KAZALD1,CAPRIN2,PPP2CA,RTN4,RGS4,SGK1,TRIM32,BCL11A,PTK2B,CDKN2C,MORF4L2,EXOSC9,CDKN1A,MKKS,PIN1,MACF1,CDKN2D,PARP2,FGF13,UNC13A,OLFM1,PAK4,SYT4,ATP8A2,CDK4,HEY2,SEMA4F,PLCE1,LEF1,CLSTN3,AFG3L2,TP53,SMAD4,MAEL,CRABP2…
1	TRUE	0.0449	488	2479	83	0.033	0.17	GO:1903827	BP	26	regulation of cellular protein localization	5	ITGA3,RUFY3,PPP2R5A,SP100,ERLEC1,KCNAB2,CDC42,ACTN2,MAP2,XPO1,MAVS,FERMT1,CSK,CCNE1,PDCD5,AKT2,TGFB1,MAPK8,GBF1,RAB23,TFDP2,RTN4,GBP1,CRIPT,SEC16B,HPCA,ACSL3,CDKN1A,PIN1,YWHAH,ATPIF1,SYT11,DCLK1,CAMK1,MRAP2,RAB11FIP5,TXN,TOR1A,SORL1,PARP9,CLTC,BCAS3,TP53,STAC2,CDCA5,HDAC8,STOM,PAK1,LYPD1,BAG3,NPTN,BAG4,NRG1,CABP1,KCNB1,ATP13A2,KALRN,VPS11,AP2M1,PRKAA2,CNST,LZTFL1,DTX3L,GNL3,CDK5,YWHAZ,MAP1A,CACNB…
1	TRUE	0.0449	281	2479	52	0.021	0.185	GO:0033673	BP	26	negative regulation of kinase activity	2	WWTR1,RTN4R,PPP2R5A,PTPRC,IRAK3,GSKIP,CSK,CAV1,ASPN,DUSP3,STK38,HMGCR,PPP2CA,CBLB,RGS4,TNFAIP3,CDKN2C,PREX1,CDKN1A,FLRT3,PRKRIP1,CDKN2D,AJUBA,LRRC4B,VPS25,CDK4,SORL1,EPHA1,LATS2,HHEX,THY1,UBASH3B,UCHL1,GNAQ,LRP5,LRRTM1,LRTM2,RGS14,YWHAG,SOCS6,LRRTM4,SOCS4,PAK2,BGN,SOCS3,PARK2,SMYD3,NR2F2,CHP1,PRKAR1B,ADARB1,LRRTM3
1	TRUE	0.0471	167	2479	34	0.014	0.204	GO:0043112	BP	520	receptor metabolic process	1	NEDD4,NSF,LGMN,TGFB1,CAV1,DNM1,SH3GL2,BVES,HDAC1,ECE1,DLG4,SNAP25,AHI1,ATAD1,CLTC,GRIA1,NRG1,AP2M1,LRRTM1,DTX3L,LRPAP1,CAMLG,LMTK2,CDK5,FNTA,NSG1,REP15,SCRIB,ANXA2,UBQLN2,AP2A1,DNM3,INPP5F,GPRASP1
1	TRUE	0.0471	56	2479	15	0.006	0.268	GO:0021879	BP	26	forebrain neuron differentiation	7	SEMA3A,DCX,AXIN1,SALL1,SATB2,BCL11B,TBR1,LEF1,ASCL1,SLC4A10,DLX1,SLIT2,GNAQ,ATP7A,ROBO2
1	TRUE	0.0473	26	2479	9	0.004	0.346	GO:0032400	BP	201	melanosome localization	1	RAB27B,RAB27A,ARL6,MKKS,BBS7,SHROOM2,DCTN2,VPS33B,BLOC1S5
1	TRUE	0.0473	26	2479	9	0.004	0.346	GO:1904646	BP	26	cellular response to amyloid-beta	8	CACNB1,LGMN,ATP1A3,EPHA4,CACNA2D1,CDK5,GRM5,CASP4,AGER
1	TRUE	0.0475	78	2479	19	0.008	0.244	GO:0021766	BP	26	hippocampus development	4	PAFAH1B1,XRCC1,DCX,SLC32A1,KCNA1,HDAC1,MKKS,FGF13,KDM6B,BCAN,LEF1,DLX1,EPHA5,SRD5A1,HTR5A,NEUROD6,CDK5,CDK5R2,NEFL
1	TRUE	0.0475	78	2479	19	0.008	0.244	GO:0071260	BP	26	cellular response to mechanical stimulus	2	CNN2,MAP2K4,SLC9A1,CD40,PIEZO1,TNFRSF10A,TGFB1,MAPK8,LTBR,GOT1,IRF1,HABP4,BAG3,PIEZO2,ATP1A1,MAP3K2,KCNK4,PDE2A,TLR5
1	TRUE	0.0476	161	2479	33	0.013	0.205	GO:0030307	BP	26	positive regulation of cell growth	4	TNFRSF12A,PAFAH1B1,RUFY3,RHOA,SYT1,CDC42,SLC9A1,KLHL22,LIMK1,RTN4,TRIM32,PTK2B,EXOSC9,PIN1,MACF1,PARP2,UNC13A,SYT4,LEF1,CRABP2,SYT2,CPNE9,PAK1,NRG1,MMP14,CXCL16,ISLR2,IST1,EFNA5,PARK2,L1CAM,SYT3,TAF9
1	TRUE	0.0484	1924	2479	283	0.114	0.147	GO:0006468	BP	240	protein phosphorylation	1	CAMKK1,PDK4,CX3CL1,MAP3K9,PAFAH1B1,CAMK1G,CD4,PLAUR,WWTR1,RUNX3,RTN4R,MAPK9,CDK14,RASGRF1,STYK1,LTK,MAP2K4,RHOA,PPP2R5B,TGFBR3,PFN2,SPTB,CAMK2A,CDC42,PRKACA,NUAK1,SEMA3A,TRAF4,MAP2K7,ACTN2,FGFR1,MEF2C,PTPRC,PHLPP1,DLG3,MAPRE3,EIF2AK1,NLK,DOCK3,MAVS,PEBP1,CCNK,IRAK3,FLT3LG,GSKIP,VRK1,CD40,PIM2,CDK16,FGF9,RGCC,NDRG4,AXIN1,CSK,IKBKB,STK3,TNFRSF10A,CCNE1,DYRK1B,AKT2,TGFB1,CAV2,CAV1,EPHB6,LIMK1,ASPN,M…
1	TRUE	0.0484	1601	2479	239	0.096	0.149	GO:0051254	BP	26	positive regulation of RNA metabolic process	3	CREBBP,SOX8,CX3CL1,PAX7,CD4,BRCA1,MBTPS2,WWTR1,RUNX3,TNFRSF1B,IKZF2,HEXB,FOXN3,PTPRN,SP100,KLF6,CBFB,PPP2R5B,TCF3,NFATC3,NOTCH3,TEAD2,ACTL6B,ACTN2,MEF2C,KAT6A,MAPRE3,EBF4,MAVS,FUS,SLC9A1,CCNK,FLT3LG,ITGA6,BAMBI,PATZ1,SOX10,THOC5,PSMC1,APEX1,CD40,NFATC2,JAG1,TBL1X,ELF4,PIM2,RGCC,ZNF821,AXIN1,SALL1,TRIP4,IKBKB,TRPS1,NFKBIB,CCNE1,DYRK1B,TGFB1,USF2,SP4,ZC3HAV1,WNT2,CHCHD2,TFR2,ERLIN1,PPP3CB,CAMTA2,ME…
1	TRUE	0.0485	205	2479	40	0.016	0.195	GO:0035303	BP	240	regulation of dephosphorylation	4	PTBP1,RIMBP2,PPP2R5A,PPP2R5B,SMG6,NUAK1,CAMSAP3,MEF2C,DLG3,IKBKB,SH2D4A,MTMR9,TGFB1,SHOC2,MTMR4,PPP2R5D,GNAI2,FKBP1B,CRY2,PIN1,TIPRL,CALM2,DLG2,TMEM132D,PPP2R2B,BAG4,CALM3,RRP1B,CNST,LMTK2,RCAN2,PPP1R3B,PPP1R14B,CHP1,HTT,CALM1,PPP1R14C,PHACTR4,ITGA1,PPME1
1	TRUE	0.0488	149	2479	31	0.013	0.208	GO:0035107	BP	26	appendage morphogenesis	4	CYP26B1,CREBBP,DLX6,FGFR1,FGF9,SALL1,RPGRIP1L,IMPAD1,FBXW4,B9D1,PRRX1,HDAC1,ECE1,SOX4,TBX3,LEF1,RNF165,SMAD4,CRABP2,AFF3,RSPO2,NOTCH1,GNAQ,LRP5,MSX1,NIPBL,ZNF219,CHST11,CHD7,RARG,SP9
1	TRUE	0.0488	149	2479	31	0.013	0.208	GO:0035108	BP	26	limb morphogenesis	5	CYP26B1,CREBBP,DLX6,FGFR1,FGF9,SALL1,RPGRIP1L,IMPAD1,FBXW4,B9D1,PRRX1,HDAC1,ECE1,SOX4,TBX3,LEF1,RNF165,SMAD4,CRABP2,AFF3,RSPO2,NOTCH1,GNAQ,LRP5,MSX1,NIPBL,ZNF219,CHST11,CHD7,RARG,SP9
1	TRUE	0.0497	84	2479	20	0.008	0.238	GO:0097306	BP	26	cellular response to alcohol	6	BRCA1,ATP2B1,AACS,HMGCS1,ADCY7,LANCL2,CDK4,EPHA5,HDAC8,AIFM1,PRKAA2,ADCY1,TP53INP1,ABCA1,PRKCE,JUP,NPAS4,EFNA5,GNG2,BLM
1	TRUE	1.77e-51	1479	2479	403	0.163	0.272	GO:0097458	CC	24	neuron part	3	ICA1,ITGA3,ABCC8,CACNG3,TAC1,CX3CL1,ARHGAP44,PAFAH1B1,SYN1,CAMK1G,ADAM22,SYPL1,SYT7,RUFY3,SYT13,NCDN,NRXN3,TNFRSF1B,ANK1,LRRC7,APBA2,RTN4R,RAB27B,SPATA7,SLC4A8,MAPK9,OPN3,PTPRN,CYFIP2,RASGRF1,SEZ6,MAP2K4,NGEF,PKM,RHOA,SYT1,KCNAB2,GNB5,RAB27A,PFN2,AP3M2,CAMK2A,CDC42,ATP2B1,NSF,SEMA3A,ADD2,KIFAP3,RAP1GAP,ACTL6B,DCX,ACTN2,MAP2,AMPH,CADPS2,EPB41L3,DLG3,SCAMP1,DNM1L,RPH3A,FUS,NRCAM,WDR7,MYO15A,SLC17A6…
1	TRUE	4.85e-47	859	2479	273	0.11	0.318	GO:0045202	CC	24	synapse	2	ICA1,ITGA3,ABCC8,CACNG3,ARHGAP44,SYN1,SYPL1,SYT7,GABRA3,SYT13,NRXN3,GABRA1,ANK1,LRRC7,APBA2,RAB27B,PTPRN,CBLN4,CYFIP2,RIMBP2,SEZ6,RHOA,SYT1,KCNAB2,RAB27A,PFN2,CAMK2A,CDC42,ATP2B1,NDE1,NSF,SNCB,ADD2,ACTN2,MAP2,AMPH,MEF2C,CADPS2,EPB41L3,DLG3,P2RX5,SCAMP1,DNM1L,RPH3A,FUS,NRCAM,WDR7,SLC17A6,SNAP23,COMT,STX1B,P2RX6,NEFH,SYNGR1,PSMA3,SLC8A3,DNAJC5,PDYN,SLC32A1,PGRMC1,SYP,CDK16,GABRE,SYTL4,DRP2,CBLN1,TR…
1	TRUE	7.25e-46	718	2479	241	0.097	0.336	GO:0044456	CC	24	synapse part	2	ICA1,ITGA3,ABCC8,CACNG3,ARHGAP44,SYN1,SYPL1,SYT7,GABRA3,SYT13,NRXN3,GABRA1,ANK1,LRRC7,APBA2,RAB27B,PTPRN,SEZ6,RHOA,SYT1,KCNAB2,PFN2,CAMK2A,CDC42,ATP2B1,NSF,ADD2,ACTN2,MAP2,AMPH,MEF2C,CADPS2,EPB41L3,DLG3,P2RX5,SCAMP1,DNM1L,RPH3A,FUS,WDR7,SLC17A6,SNAP23,COMT,STX1B,P2RX6,NEFH,SYNGR1,SLC8A3,DNAJC5,PDYN,SLC32A1,SYP,CDK16,GABRE,SYTL4,DRP2,CBLN1,CALB1,SLC17A7,RAB3A,STX1A,AP1S1,DNM1,NCS1,SH3GL2,ASIC2,GAB…
1	TRUE	8.09e-39	1163	2479	315	0.127	0.271	GO:0043005	CC	24	neuron projection	5	ITGA3,CACNG3,TAC1,CX3CL1,ARHGAP44,PAFAH1B1,SYN1,CAMK1G,ADAM22,SYT7,RUFY3,NCDN,TNFRSF1B,ANK1,LRRC7,RTN4R,SPATA7,SLC4A8,MAPK9,OPN3,PTPRN,CYFIP2,RASGRF1,SEZ6,MAP2K4,NGEF,RHOA,SYT1,KCNAB2,GNB5,RAB27A,PFN2,AP3M2,CAMK2A,CDC42,ATP2B1,NSF,SEMA3A,KIFAP3,RAP1GAP,DCX,ACTN2,MAP2,EPB41L3,DLG3,RPH3A,FUS,NRCAM,MYO15A,SLC17A6,JPH4,SNAP23,COMT,CRTAC1,STX1B,RANBP1,P2RX6,TRIOBP,NEFH,PVALB,SLC8A3,CD40,PDYN,SLC32A1,P…
1	TRUE	1.62e-33	365	2479	141	0.057	0.386	GO:0098793	CC	24	presynapse	3	ICA1,ABCC8,SYN1,SYPL1,SYT7,SYT13,NRXN3,APBA2,RAB27B,PTPRN,SYT1,KCNAB2,PFN2,CAMK2A,AMPH,CADPS2,SCAMP1,DNM1L,RPH3A,WDR7,SLC17A6,SNAP23,STX1B,SYNGR1,DNAJC5,PDYN,SLC32A1,SYP,CDK16,SYTL4,CALB1,SLC17A7,RAB3A,STX1A,AP1S1,DNM1,SH3GL2,NMU,LIN7A,KCNA1,CDH9,TANC1,SLC30A3,EPHA4,RIMS3,CNR1,GOT1,SV2C,GRM4,PACSIN1,SEPT6,FLRT3,LAMP5,LRFN3,SYNGR3,HIP1,RNF112,GAD1,SYT5,UNC13A,C1QL1,KCNC3,LRRC4B,DLG4,SNAP25,SYT11,S…
1	TRUE	3.68e-33	542	2479	180	0.073	0.332	GO:0030424	CC	24	axon	6	ITGA3,TAC1,PAFAH1B1,SYN1,ADAM22,SYT7,RUFY3,TNFRSF1B,ANK1,RTN4R,PTPRN,RASGRF1,MAP2K4,NGEF,RHOA,SYT1,KCNAB2,PFN2,AP3M2,SEMA3A,RAP1GAP,MAP2,EPB41L3,DLG3,NRCAM,COMT,CRTAC1,STX1B,RANBP1,NEFH,PVALB,CD40,PDYN,SLC32A1,SYP,AP3B2,CALB1,STMN2,NEFM,SLC17A7,TGFB1,ATP1A3,RAB3A,SCN1B,STX1A,GARS,AP1S1,DNM1,NCS1,MAPK8,CNTNAP1,NMU,ARPC3,KCNA1,GABRG2,FXR1,TANC1,RTN4,EPHA4,EXOC8,CNR1,GOT1,PTK2B,HPCA,PREX1,PACSIN1,SE…
1	TRUE	5.62e-28	1939	2479	419	0.169	0.216	GO:0120025	CC	24	plasma membrane bounded cell projection	4	ITGA3,CACNG3,TAC1,CX3CL1,TNFRSF12A,ARHGAP44,PAFAH1B1,DNAH9,SYN1,CAMK1G,ADAM22,SYT7,PLAUR,RUFY3,NCDN,TNFRSF1B,ANK1,LRRC7,RTN4R,SPATA7,OFD1,SLC4A8,MAPK9,OPN3,PTPRN,CYFIP2,RASGRF1,SPAG4,SEZ6,SPA17,MAP2K4,PDE4A,NGEF,PKM,RHOA,SYT1,KCNAB2,GNB5,RAB27A,PFN2,AP3M2,CAMK2A,CDC42,ATP2B1,PRKACA,NSF,SEMA3A,KIFAP3,RAP1GAP,DCX,ACTN2,MAP2,EPB41L3,DLG3,KIF3C,B4GALT1,RPH3A,FUS,SLC9A1,NRCAM,ITGA6,MYO15A,SLC17A6,JPH4…
1	TRUE	6.08e-28	2002	2479	429	0.173	0.214	GO:0042995	CC	24	cell projection	3	ITGA3,CACNG3,TAC1,CX3CL1,TNFRSF12A,ARHGAP44,PAFAH1B1,DNAH9,SYN1,CAMK1G,ADAM22,SYT7,PLAUR,RUFY3,NCDN,TNFRSF1B,ANK1,LRRC7,RTN4R,SPATA7,OFD1,SLC4A8,MAPK9,OPN3,PTPRN,CYFIP2,RASGRF1,SPAG4,SEZ6,SPA17,MAP2K4,PDE4A,NGEF,PKM,RHOA,SYT1,KCNAB2,GNB5,RAB27A,PFN2,AP3M2,CAMK2A,CDC42,ATP2B1,PRKACA,NSF,SEMA3A,KIFAP3,RAP1GAP,DCX,ACTN2,MAP2,EPB41L3,DLG3,KIF3C,B4GALT1,RPH3A,FUS,SLC9A1,NRCAM,ITGA6,MYO15A,PITPNM3,SLC1…
1	TRUE	2.8e-25	310	2479	115	0.046	0.371	GO:0097060	CC	24	synaptic membrane	3	ITGA3,CACNG3,SYT7,GABRA3,GABRA1,ANK1,LRRC7,SYT1,CAMK2A,ATP2B1,CADPS2,DLG3,COMT,STX1B,SYP,GABRE,DRP2,CBLN1,STX1A,NCS1,GABRA4,GLRB,LIN7A,KCNA1,CDH9,GABRG2,TANC1,EPHA4,CNR1,GRIA2,IQSEC3,GRM4,GRIA3,FLRT3,LRFN3,HIP1,RNF112,UNC13A,KCNC3,LRRC4B,DLG4,SNAP25,SYT11,CHRM3,SEMA4F,PCDH8,GAD2,STXBP1,GABBR2,ATAD1,CLSTN3,CACNG8,CNIH3,ANK2,GABRB2,DLG2,HOMER1,GRIA4,GRM1,PI4K2A,GRIA1,LRFN2,NPTN,CABP1,CLSTN2,KCNB1,S…
1	TRUE	8.72e-25	743	2479	203	0.082	0.273	GO:0036477	CC	24	somatodendritic compartment	4	CACNG3,TAC1,CX3CL1,ARHGAP44,PAFAH1B1,SYN1,SYT7,RUFY3,NCDN,TNFRSF1B,RTN4R,SLC4A8,PTPRN,SEZ6,MAP2K4,RHOA,RAB27A,CDC42,ATP2B1,NSF,SEMA3A,RAP1GAP,ACTN2,MAP2,DLG3,FUS,JPH4,COMT,P2RX6,SEZ6L,PVALB,SLC8A3,CD40,EEF1A2,PDYN,SLC32A1,PGRMC1,CACNA1F,DRP2,CALB1,STMN2,TGFB1,ATP1A3,YKT6,NCS1,SH3GL2,MAPK8,ASIC2,GLRB,TRIM3,KCNA1,ENO2,GABRG2,UNC5A,KPNA1,GNAI2,FXR1,TANC1,PDE1A,RTN4,EPHA4,MARK1,HDAC1,KIF17,SLC8A2,CRI…
1	TRUE	1.27e-24	346	2479	122	0.049	0.353	GO:0033267	CC	24	axon part	6	ITGA3,PAFAH1B1,SYT7,RUFY3,TNFRSF1B,ANK1,RTN4R,PTPRN,RASGRF1,NGEF,KCNAB2,PFN2,AP3M2,MAP2,EPB41L3,DLG3,NRCAM,CRTAC1,RANBP1,CD40,PDYN,SLC32A1,SYP,AP3B2,STMN2,RAB3A,SCN1B,AP1S1,DNM1,CNTNAP1,NMU,ARPC3,KCNA1,TANC1,RTN4,EPHA4,EXOC8,CNR1,GOT1,PTK2B,PREX1,PACSIN1,SEPT6,FLRT3,LAMP5,GAD1,KCNC1,FGF13,UNC13A,OLFM1,SERPINF1,DLG4,SNAP25,SYT11,CHRM3,NAV1,SCN2A,TOR1A,EXOC6,MAPK8IP3,KATNB1,ADCYAP1,SNAPIN,PSEN2,SCN…
1	TRUE	9.15e-24	437	2479	140	0.056	0.32	GO:0098794	CC	24	postsynapse	3	CACNG3,ARHGAP44,SYN1,GABRA3,GABRA1,ANK1,LRRC7,SEZ6,RHOA,KCNAB2,CAMK2A,CDC42,ATP2B1,NSF,ADD2,ACTN2,MAP2,MEF2C,CADPS2,EPB41L3,DLG3,P2RX5,DNM1L,FUS,COMT,P2RX6,NEFH,SLC8A3,GABRE,DRP2,CBLN1,CALB1,SLC17A7,STX1A,NCS1,ASIC2,GABRA4,GLRB,LIN7A,SLC29A1,CDH9,GABRG2,DROSHA,FXR1,TANC1,RTN4,EPHA4,DNAJC6,SLC8A2,BCL11A,CRIPT,GRIA2,IQSEC3,PTK2B,HPCA,GRIA3,LRFN3,HIP1,RNF112,KCNC3,DLG4,SNAP25,SYT11,CHRM3,DCLK1,SEMA4…
1	TRUE	1.26e-23	1253	2479	291	0.117	0.232	GO:0030054	CC	24	cell junction	2	ICA1,ITGA3,BAIAP2L1,ARHGAP44,SYN1,SYT7,PLAUR,GABRA3,RUFY3,GABRA1,LRRC7,RAI14,PTPRN,CBLN4,CYFIP2,GDI2,CSDA,RIMBP2,CNN2,SLC9A3R2,RHOA,SYT1,KCNAB2,CAMK2A,CDC42,PANX2,TRAF4,CAMSAP3,ACTN2,AMPH,PTPRC,CADPS2,EPB41L3,DLG3,B4GALT1,DNM1L,RPH3A,SLC9A1,ITGA6,SMPX,SLC17A6,SNAP23,EPB41L4B,P2RX6,TRIOBP,SYNGR1,SLC8A3,FERMT1,JAG1,SYP,CD99L2,CDK16,GABRE,DRP2,CBLN1,RPGRIP1L,CSK,PPP1R13L,SLC17A7,SCN1B,CAV2,CAV1,STX1…
1	TRUE	1.38e-23	1337	2479	305	0.123	0.228	GO:0044463	CC	24	cell projection part	4	ITGA3,CACNG3,ARHGAP44,PAFAH1B1,DNAH9,SYN1,SYT7,PLAUR,RUFY3,NCDN,TNFRSF1B,ANK1,RTN4R,SPATA7,OFD1,OPN3,PTPRN,RASGRF1,SEZ6,SPA17,MAP2K4,PDE4A,NGEF,RHOA,SYT1,KCNAB2,GNB5,RAB27A,PFN2,AP3M2,CDC42,ATP2B1,PRKACA,NSF,SEMA3A,KIFAP3,RAP1GAP,ACTN2,MAP2,EPB41L3,DLG3,KIF3C,B4GALT1,FUS,NRCAM,JPH4,COMT,CRTAC1,RANBP1,P2RX6,TRIOBP,CBY1,SLC8A3,CD40,SPEF1,FERMT1,PDYN,MAPRE1,SLC32A1,CACNA1F,SYP,DRP2,NDRG4,PIEZO1,RPGR…
1	TRUE	1.38e-23	1337	2479	305	0.123	0.228	GO:0120038	CC	24	plasma membrane bounded cell projection part	5	ITGA3,CACNG3,ARHGAP44,PAFAH1B1,DNAH9,SYN1,SYT7,PLAUR,RUFY3,NCDN,TNFRSF1B,ANK1,RTN4R,SPATA7,OFD1,OPN3,PTPRN,RASGRF1,SEZ6,SPA17,MAP2K4,PDE4A,NGEF,RHOA,SYT1,KCNAB2,GNB5,RAB27A,PFN2,AP3M2,CDC42,ATP2B1,PRKACA,NSF,SEMA3A,KIFAP3,RAP1GAP,ACTN2,MAP2,EPB41L3,DLG3,KIF3C,B4GALT1,FUS,NRCAM,JPH4,COMT,CRTAC1,RANBP1,P2RX6,TRIOBP,CBY1,SLC8A3,CD40,SPEF1,FERMT1,PDYN,MAPRE1,SLC32A1,CACNA1F,SYP,DRP2,NDRG4,PIEZO1,RPGR…
1	TRUE	1.76e-23	11390	2479	1687	0.681	0.148	GO:0005737	CC	24	cytoplasm	5	STPG1,HECW1,CYP26B1,ICA1,MTMR7,ARF5,CAMKK1,NDUFAB1,PDK4,CDC27,CIAPIN1,COPZ2,CREBBP,MPO,SOX8,ITGA3,ABCC8,CACNG3,CX3CL1,CACNA1G,MAP3K9,BAIAP2L1,GGCT,TBXA2R,ARHGAP44,ELAC2,PAFAH1B1,NOS2,DNAH9,RHBDF1,SYN1,CAMK1G,SYPL1,CYB561,RHOBTB2,UQCRC1,CD4,TTC19,SYT7,PLAUR,BRCA1,MBTPS2,PRICKLE3,MDH1,GLT8D1,RUFY3,WWTR1,SYT13,NCDN,RUNX3,GABRA1,NLRP2,NDUFS1,ALAS1,BIRC3,TOMM34,TNFRSF1B,ANK1,TFB1M,NUP160,SARS,LRRC7,AP…
1	TRUE	2.66e-21	9521	2479	1444	0.582	0.152	GO:0044444	CC	24	cytoplasmic part	6	STPG1,HECW1,CYP26B1,ICA1,MTMR7,ARF5,CAMKK1,NDUFAB1,PDK4,CDC27,CIAPIN1,COPZ2,MPO,ITGA3,ABCC8,CACNG3,CX3CL1,BAIAP2L1,GGCT,TBXA2R,ARHGAP44,ELAC2,PAFAH1B1,NOS2,DNAH9,RHBDF1,SYN1,CAMK1G,SYPL1,CYB561,RHOBTB2,UQCRC1,CD4,TTC19,SYT7,PLAUR,BRCA1,MBTPS2,MDH1,GLT8D1,RUFY3,WWTR1,SYT13,NCDN,RUNX3,GABRA1,NLRP2,NDUFS1,ALAS1,BIRC3,TOMM34,TNFRSF1B,ANK1,TFB1M,NUP160,SARS,LRRC7,APBA2,MYOM2,TUBG2,RPL26L1,RAI14,RTN4R,…
1	TRUE	4.42e-19	164	2479	70	0.028	0.427	GO:0008021	CC	24	synaptic vesicle	3	ICA1,ABCC8,SYN1,SYPL1,SYT7,APBA2,RAB27B,SYT1,AMPH,SCAMP1,DNM1L,RPH3A,WDR7,SLC17A6,STX1B,SYNGR1,DNAJC5,SLC32A1,SYP,CDK16,SLC17A7,RAB3A,STX1A,DNM1,SLC30A3,SV2C,SEPT6,LAMP5,SYNGR3,RNF112,SYT5,DLG4,SNAP25,SYT11,SYT4,GAD2,TOR1A,COPS4,VAMP1,SNAPIN,SNAP47,SYT2,RAB3C,PI4K2A,GRIA1,SYN2,TPRG1L,SV2A,ATP6V0D1,CALM3,BRSK1,SYNPR,VDAC2,SVOP,PRKCB,PRRT2,KCNK9,RAB37,MCTP1,GRIN1,GRIN2A,SEPT5,SV2B,KIAA1107,SLC6A17,…
1	TRUE	4.98e-18	539	2479	148	0.06	0.275	GO:0097447	CC	24	dendritic tree	6	CACNG3,ARHGAP44,SYN1,SYT7,RUFY3,NCDN,RTN4R,SEZ6,MAP2K4,RHOA,RAB27A,CDC42,ATP2B1,NSF,SEMA3A,RAP1GAP,ACTN2,MAP2,DLG3,FUS,JPH4,COMT,P2RX6,SLC8A3,PDYN,SLC32A1,DRP2,CALB1,YKT6,NCS1,SH3GL2,MAPK8,ASIC2,GLRB,TRIM3,KCNA1,GABRG2,KPNA1,GNAI2,FXR1,TANC1,RTN4,EPHA4,MARK1,KIF17,SLC8A2,CRIPT,CNNM1,GRIA2,PTK2B,HPCA,PREX1,SLC12A5,PCSK2,LAMP5,MAX,LRFN3,GNG13,KCNC1,NGDN,FGF13,ATXN10,KCNC3,NDFIP1,DLG4,SYT11,SYT4,CHR…
1	TRUE	6.89e-18	179	2479	72	0.029	0.402	GO:0070382	CC	24	exocytic vesicle	5	ICA1,ABCC8,SYN1,SYPL1,SYT7,APBA2,RAB27B,SYT1,RAB27A,AMPH,SCAMP1,DNM1L,RPH3A,WDR7,SLC17A6,STX1B,SYNGR1,DNAJC5,SLC32A1,SYP,CDK16,SYTL4,SLC17A7,RAB3A,STX1A,DNM1,SLC30A3,SV2C,SEPT6,LAMP5,SYNGR3,RNF112,SYT5,DLG4,SNAP25,SYT11,SYT4,GAD2,TOR1A,COPS4,VAMP1,SNAPIN,SNAP47,SYT2,RAB3C,PI4K2A,GRIA1,SYN2,TPRG1L,SV2A,ATP6V0D1,CALM3,BRSK1,SYNPR,VDAC2,SVOP,PRKCB,PRRT2,KCNK9,RAB37,MCTP1,GRIN1,GRIN2A,SEPT5,SV2B,KIAA…
1	TRUE	8.35e-18	257	2479	90	0.036	0.35	GO:0150034	CC	24	distal axon	7	ITGA3,PAFAH1B1,SYT7,RUFY3,RTN4R,PTPRN,RASGRF1,NGEF,KCNAB2,PFN2,MAP2,DLG3,CRTAC1,PDYN,SLC32A1,SYP,STMN2,RAB3A,AP1S1,NMU,ARPC3,KCNA1,TANC1,RTN4,EPHA4,EXOC8,CNR1,GOT1,PTK2B,PREX1,PACSIN1,SEPT6,FLRT3,LAMP5,GAD1,FGF13,UNC13A,OLFM1,SNAP25,SYT11,CHRM3,TOR1A,EXOC6,KATNB1,ADCYAP1,PSEN2,DYNLT1,TIAM2,CCDC120,CDH8,PTPRO,NRSN1,THY1,SYNJ1,ATP6V0D1,CALM3,BRSK1,TBC1D24,SHANK2,LRRTM1,GRIK2,LMTK2,CDK5,KCNC2,APBB1,…
1	TRUE	8.43e-18	537	2479	147	0.059	0.274	GO:0030425	CC	24	dendrite	6	CACNG3,ARHGAP44,SYN1,SYT7,RUFY3,NCDN,RTN4R,SEZ6,MAP2K4,RHOA,RAB27A,CDC42,ATP2B1,NSF,SEMA3A,RAP1GAP,ACTN2,MAP2,DLG3,FUS,JPH4,COMT,P2RX6,SLC8A3,PDYN,SLC32A1,DRP2,CALB1,YKT6,NCS1,SH3GL2,MAPK8,ASIC2,GLRB,TRIM3,KCNA1,GABRG2,KPNA1,GNAI2,FXR1,TANC1,RTN4,EPHA4,MARK1,KIF17,SLC8A2,CRIPT,CNNM1,GRIA2,PTK2B,HPCA,PREX1,SLC12A5,PCSK2,LAMP5,MAX,LRFN3,GNG13,KCNC1,NGDN,FGF13,ATXN10,KCNC3,NDFIP1,DLG4,SYT11,SYT4,CHR…
1	TRUE	2.26e-17	14266	2479	1996	0.805	0.14	GO:0044424	CC	24	intracellular part	4	STPG1,HECW1,CYP26B1,ICA1,MTMR7,ARF5,CAMKK1,NDUFAB1,PDK4,CDC27,CIAPIN1,COPZ2,CREBBP,MPO,SOX8,ITGA3,ABCC8,CACNG3,CX3CL1,CACNA1G,DLX6,MAP3K9,BAIAP2L1,GGCT,TBXA2R,ARHGAP44,ELAC2,PAFAH1B1,NOS2,DNAH9,RHBDF1,SYN1,CAMK1G,SYPL1,CYB561,RHOBTB2,PAX7,UQCRC1,IFFO1,CD4,HIVEP2,MBTD1,UTP18,TTC19,PTBP1,SYT7,PLAUR,BRCA1,MBTPS2,PRICKLE3,MDH1,GLT8D1,RUFY3,WWTR1,SYT13,NCDN,RUNX3,GABRA1,NLRP2,NDUFS1,ALAS1,BIRC3,DEPDC1…
1	TRUE	7.72e-17	238	2479	84	0.034	0.353	GO:0045211	CC	24	postsynaptic membrane	4	CACNG3,GABRA3,GABRA1,ANK1,LRRC7,CADPS2,DLG3,COMT,GABRE,DRP2,CBLN1,NCS1,GABRA4,GLRB,LIN7A,CDH9,GABRG2,TANC1,EPHA4,GRIA2,IQSEC3,GRIA3,LRFN3,HIP1,RNF112,DLG4,CHRM3,SEMA4F,PCDH8,GABBR2,ATAD1,CLSTN3,CACNG8,CNIH3,ANK2,GABRB2,DLG2,HOMER1,GRIA4,GRIA1,LRFN2,CABP1,CLSTN2,KCNB1,CHRNB2,RUSC1,SHANK2,DISC1,LRRTM1,GRIK2,CDK5,KCNC2,GABRB3,APBB1,NETO1,PRRT2,KCNJ4,CHRM1,NSG1,RGS14,SYAP1,DLGAP1,GRIK1,CLSTN1,GPHN,CH…
1	TRUE	1.51e-16	9556	2479	1421	0.573	0.149	GO:0016020	CC	24	membrane	2	CYP26B1,ICA1,MTMR7,ARF5,NDUFAB1,CDC27,COPZ2,ITGA3,ABCC8,CACNG3,TAC1,CX3CL1,CACNA1G,TNFRSF12A,BAIAP2L1,TBXA2R,ARHGAP44,ADIPOR2,PAFAH1B1,RHBDF1,CACNA2D2,SYN1,CAMK1G,ADAM22,SYPL1,CYB561,RHOBTB2,UQCRC1,CD4,SLC6A7,UTP18,TTC19,PTBP1,SYT7,PLAUR,GABRA3,BRCA1,MBTPS2,PRICKLE3,GLT8D1,RUFY3,SYT13,NCDN,NRXN3,GABRA1,SLC45A4,GRAMD1B,NDUFS1,BIRC3,TOMM34,TNFRSF1B,ANK1,LRRC7,APBA2,RTN4R,RAB27B,TDP1,OFD1,ATP6V1H,XK…
1	TRUE	3.12e-16	14606	2479	2029	0.818	0.139	GO:0005622	CC	24	intracellular	3	STPG1,HECW1,CYP26B1,ICA1,MTMR7,ARF5,CAMKK1,NDUFAB1,PDK4,CDC27,CIAPIN1,COPZ2,CREBBP,MPO,SOX8,ITGA3,ABCC8,CACNG3,CX3CL1,CACNA1G,DLX6,MAP3K9,BAIAP2L1,GGCT,TBXA2R,ARHGAP44,ELAC2,PAFAH1B1,NOS2,DNAH9,RHBDF1,SYN1,CAMK1G,SYPL1,CYB561,RHOBTB2,PAX7,UQCRC1,IFFO1,CD4,HIVEP2,MBTD1,UTP18,TTC19,PTBP1,SYT7,PLAUR,BRCA1,MBTPS2,PRICKLE3,MDH1,GLT8D1,RUFY3,WWTR1,SYT13,NCDN,RUNX3,GABRA1,NLRP2,NDUFS1,ALAS1,BIRC3,DEPDC1…
1	TRUE	1.3e-15	75	2479	41	0.017	0.547	GO:0042734	CC	24	presynaptic membrane	4	SYT7,SYT1,CAMK2A,CADPS2,STX1B,SYP,STX1A,KCNA1,CDH9,CNR1,GRM4,LRFN3,HIP1,UNC13A,KCNC3,LRRC4B,SNAP25,SYT11,PCDH8,GAD2,STXBP1,GRM1,PI4K2A,NPTN,GRIK2,KCNC2,APBB1,PRRT2,GRM5,SYAP1,FOSL1,KCNA2,KCTD12,NRXN1,SCRIB,GRIN2A,KCTD16,KCTD8,PDE2A,ERC2,GRM7
1	TRUE	2.34e-15	366	2479	108	0.044	0.295	GO:0030133	CC	24	transport vesicle	4	ICA1,COPZ2,ABCC8,SYN1,SYPL1,SYT7,SYT13,APBA2,RAB27B,PTPRN,SYT1,RAB27A,AMPH,SCAMP1,DNM1L,RPH3A,WDR7,SLC17A6,STX1B,SYNGR1,CHGA,SEC23A,DNAJC5,SLC32A1,SYP,CDK16,SYTL4,SCG3,NCALD,SLC17A7,RAB3A,CAV2,STX1A,AP1S1,YKT6,DNM1,SLC30A3,SV2C,SEPT6,NRSN2,PCSK2,LAMP5,SYNGR3,RNF112,VGF,SYT5,DLG4,SNAP25,SYT11,SYT4,RAB11FIP5,GAD2,TOR1A,RABEPK,COPS4,VAMP1,SCAMP2,CLTC,SNAPIN,SNAP47,CNIH3,SYT2,ITPR1,RAB3C,NRSN1,NRGN,P…
1	TRUE	5.79e-15	469	2479	127	0.051	0.271	GO:0043025	CC	24	neuronal cell body	4	TAC1,CX3CL1,PAFAH1B1,SYT7,RUFY3,NCDN,TNFRSF1B,RTN4R,SLC4A8,PTPRN,SEZ6,MAP2K4,CDC42,ATP2B1,RAP1GAP,MAP2,DLG3,FUS,P2RX6,SEZ6L,PVALB,SLC8A3,CD40,EEF1A2,PDYN,PGRMC1,CACNA1F,DRP2,CALB1,STMN2,TGFB1,ATP1A3,YKT6,SH3GL2,ASIC2,KCNA1,ENO2,UNC5A,TANC1,PDE1A,RTN4,EPHA4,HDAC1,SLC8A2,CRIPT,CNNM1,PTK2B,HPCA,CIT,PDE1B,SLC12A5,GOT2,NRSN2,PCSK2,KCNC1,SYT5,OLFM1,ATXN10,KCNC3,SERPINF1,SYT4,KCNK1,ASCL1,KATNB1,SNAP47,P…
1	TRUE	5.79e-15	1068	2479	232	0.094	0.217	GO:0098590	CC	24	plasma membrane region	4	ITGA3,CACNG3,SYT7,PLAUR,GABRA3,GABRA1,ANK1,LRRC7,RAB27B,KCNQ1,SLC9A3R2,PDE4A,RHOA,SYT1,NEDD4,RAB27A,CAMK2A,ATP2B1,PRKACA,NDE1,ADD2,KIFAP3,CLDND1,CADPS2,EPB41L3,DLG3,B4GALT1,SLC9A1,EXOC1,ITGA6,SLC7A8,COMT,STX1B,HMOX1,FERMT1,MAPRE1,JAG1,SYP,GABRE,DRP2,CBLN1,NDRG4,PIEZO1,GPI,AKT2,CAV2,CAV1,STX1A,KANK1,NCS1,PKD2L1,GABRA4,GLRB,LIN7A,KCNA1,BVES,SLC29A1,CDH9,GABRG2,UNC5A,ATP6V1A,TANC1,EPHA4,LEPR,OSCP1,K…
1	TRUE	7.98e-15	313	2479	96	0.039	0.307	GO:1902495	CC	24	transmembrane transporter complex	5	ABCC8,CACNG3,CACNA1G,CACNA2D2,GABRA3,GABRA1,KCNQ1,CACNB1,KCNAB2,PRKACA,DLG3,SLC9A1,CACNA1I,CACNA1F,GABRE,ATP1A3,SCN1B,STX1A,KCNT1,PKD2L1,MICU1,CNTNAP1,GABRA4,GLRB,KCNA1,GABRG2,KCNQ4,OLFM3,FKBP1B,KCNIP2,GRIA2,PTK2B,KCNS1,NRN1,GRIA3,KCNC1,DPP6,KCNC3,DLG4,SNAP25,KCNK1,SCN2A,CACNG8,BEST4,ATP1B1,CNIH3,ABCG8,CALM2,SCN1A,GABRB2,CACNA1B,SCN2B,DLG2,GRIA4,CACNA2D1,GRIA1,CLIC2,KCNS2,KCNB1,CALM3,CHRNB2,SHANK…
1	TRUE	8.97e-15	536	2479	139	0.056	0.259	GO:0044297	CC	24	cell body	3	TAC1,CX3CL1,PAFAH1B1,SYT7,RUFY3,NCDN,TNFRSF1B,RTN4R,SLC4A8,PTPRN,SEZ6,MAP2K4,CDC42,ATP2B1,RAP1GAP,MAP2,DLG3,FUS,PITPNM3,COMT,P2RX6,SEZ6L,PVALB,SLC8A3,CD40,EEF1A2,PDYN,PGRMC1,CACNA1F,DRP2,CALB1,STMN2,TGFB1,ATP1A3,YKT6,SH3GL2,ASIC2,KCNA1,ENO2,UNC5A,GNAI2,TANC1,PDE1A,RTN4,EPHA4,HDAC1,SLC8A2,CRIPT,CNNM1,PTK2B,HPCA,CIT,PDE1B,SLC12A5,GOT2,NRSN2,PCSK2,RNF112,KCNC1,SYT5,OLFM1,ATXN10,KCNC3,SERPINF1,SYT11,…
1	TRUE	9.11e-15	89	2479	44	0.018	0.494	GO:0099501	CC	24	exocytic vesicle membrane	7	ICA1,ABCC8,SYN1,SYPL1,SYT7,RAB27B,SYT1,AMPH,SCAMP1,DNM1L,RPH3A,SLC17A6,SYNGR1,SLC32A1,SYP,SLC17A7,RAB3A,STX1A,SLC30A3,SV2C,LAMP5,SYNGR3,SYT5,SYT11,SYT4,GAD2,VAMP1,SNAPIN,SNAP47,SYT2,PI4K2A,SYN2,TPRG1L,SV2A,CALM3,SYNPR,SVOP,PRRT2,MCTP1,SV2B,SLC6A17,CALM1,SCAMP5,VAMP2
1	TRUE	9.11e-15	89	2479	44	0.018	0.494	GO:0030672	CC	24	synaptic vesicle membrane	8	ICA1,ABCC8,SYN1,SYPL1,SYT7,RAB27B,SYT1,AMPH,SCAMP1,DNM1L,RPH3A,SLC17A6,SYNGR1,SLC32A1,SYP,SLC17A7,RAB3A,STX1A,SLC30A3,SV2C,LAMP5,SYNGR3,SYT5,SYT11,SYT4,GAD2,VAMP1,SNAPIN,SNAP47,SYT2,PI4K2A,SYN2,TPRG1L,SV2A,CALM3,SYNPR,SVOP,PRRT2,MCTP1,SV2B,SLC6A17,CALM1,SCAMP5,VAMP2
1	TRUE	1e-14	290	2479	91	0.037	0.314	GO:0034702	CC	24	ion channel complex	6	ABCC8,CACNG3,CACNA1G,CACNA2D2,GABRA3,GABRA1,KCNQ1,CACNB1,KCNAB2,PRKACA,DLG3,CACNA1I,CACNA1F,GABRE,SCN1B,STX1A,KCNT1,PKD2L1,MICU1,CNTNAP1,GABRA4,GLRB,KCNA1,GABRG2,KCNQ4,OLFM3,FKBP1B,KCNIP2,GRIA2,PTK2B,KCNS1,NRN1,GRIA3,KCNC1,DPP6,KCNC3,DLG4,SNAP25,KCNK1,SCN2A,CACNG8,BEST4,CNIH3,CALM2,SCN1A,GABRB2,CACNA1B,SCN2B,DLG2,GRIA4,CACNA2D1,GRIA1,CLIC2,KCNS2,KCNB1,CALM3,CHRNB2,SHANK2,LRRC38,KCNJ3,GRIK2,HCN1,K…
1	TRUE	1.18e-14	320	2479	97	0.039	0.303	GO:1990351	CC	24	transporter complex	3	ABCC8,CACNG3,CACNA1G,CACNA2D2,GABRA3,GABRA1,KCNQ1,CACNB1,KCNAB2,PRKACA,DLG3,SLC9A1,CACNA1I,CACNA1F,GABRE,ATP1A3,SCN1B,STX1A,KCNT1,PKD2L1,MICU1,CNTNAP1,GABRA4,GLRB,KCNA1,GABRG2,KCNQ4,OLFM3,FKBP1B,KCNIP2,GRIA2,PTK2B,KCNS1,NRN1,GRIA3,KCNC1,DPP6,KCNC3,DLG4,SNAP25,KCNK1,SCN2A,CACNG8,PEX14,BEST4,ATP1B1,CNIH3,ABCG8,CALM2,SCN1A,GABRB2,CACNA1B,SCN2B,DLG2,GRIA4,CACNA2D1,GRIA1,CLIC2,KCNS2,KCNB1,CALM3,CHRNB2…
1	TRUE	1.18e-14	16791	2479	2262	0.912	0.135	GO:0044464	CC	24	cell part	2	STPG1,HECW1,CYP26B1,ICA1,MTMR7,ARF5,CAMKK1,NDUFAB1,PDK4,CDC27,CIAPIN1,COPZ2,CREBBP,MPO,SOX8,ITGA3,ABCC8,CACNG3,TAC1,CX3CL1,CACNA1G,TNFRSF12A,DLX6,MAP3K9,BAIAP2L1,GGCT,TBXA2R,ARHGAP44,ELAC2,ADIPOR2,PAFAH1B1,NOS2,DNAH9,RHBDF1,CACNA2D2,SYN1,CAMK1G,ADAM22,SYPL1,CYB561,RHOBTB2,PAX7,UQCRC1,IFFO1,CD4,HIVEP2,SLC6A7,MBTD1,UTP18,TTC19,PTBP1,SYT7,PLAUR,GABRA3,BRCA1,MBTPS2,PRICKLE3,MDH1,GLT8D1,RUFY3,WWTR1,SY…
1	TRUE	2.44e-14	16822	2479	2264	0.913	0.135	GO:0005623	CC	24	cell	2	STPG1,HECW1,CYP26B1,ICA1,MTMR7,ARF5,CAMKK1,NDUFAB1,PDK4,CDC27,CIAPIN1,COPZ2,CREBBP,MPO,SOX8,ITGA3,ABCC8,CACNG3,TAC1,CX3CL1,CACNA1G,TNFRSF12A,DLX6,MAP3K9,BAIAP2L1,GGCT,TBXA2R,ARHGAP44,ELAC2,ADIPOR2,PAFAH1B1,NOS2,DNAH9,RHBDF1,CACNA2D2,SYN1,CAMK1G,ADAM22,SYPL1,CYB561,RHOBTB2,PAX7,UQCRC1,IFFO1,CD4,HIVEP2,SLC6A7,MBTD1,UTP18,TTC19,PTBP1,SYT7,PLAUR,GABRA3,BRCA1,MBTPS2,PRICKLE3,MDH1,GLT8D1,RUFY3,WWTR1,SY…
1	TRUE	7.8e-14	214	2479	73	0.029	0.341	GO:0034703	CC	24	cation channel complex	7	ABCC8,CACNG3,CACNA1G,CACNA2D2,KCNQ1,CACNB1,KCNAB2,PRKACA,DLG3,CACNA1I,CACNA1F,SCN1B,STX1A,KCNT1,PKD2L1,MICU1,CNTNAP1,KCNA1,KCNQ4,OLFM3,FKBP1B,KCNIP2,GRIA2,PTK2B,KCNS1,NRN1,GRIA3,KCNC1,DPP6,KCNC3,DLG4,SNAP25,KCNK1,SCN2A,CACNG8,CNIH3,CALM2,SCN1A,CACNA1B,SCN2B,DLG2,GRIA4,CACNA2D1,GRIA1,KCNS2,KCNB1,CALM3,LRRC38,KCNJ3,GRIK2,HCN1,KCNV1,CACNB2,KCNC2,CACNB3,KCNJ4,KCNAB1,VWC2L,CNTNAP2,GRIN1,SCN4B,KCNA2,AM…
1	TRUE	3.23e-13	1139	2479	237	0.096	0.208	GO:0098796	CC	24	membrane protein complex	3	NDUFAB1,COPZ2,ITGA3,ABCC8,CACNG3,CACNA1G,CACNA2D2,UQCRC1,CD4,GABRA3,GABRA1,NDUFS1,ATP6V1H,KCNQ1,DNAJC25,GNAI3,NEO1,CACNB1,SYT1,KCNAB2,TGFBR3,AP3M2,PRKACA,EPN2,SDHA,VDAC3,TOLLIP,DLG3,PIGS,NECAP1,SLC9A1,ITGA6,SNAP23,STX1B,TOMM22,CACNA1I,SAMM50,AP4S1,ATP6V1D,SEC23A,CD40,CHMP4B,CACNA1F,MAGT1,GABRE,AP3B2,IKBKB,NCALD,TUSC3,ATP1A3,SCN1B,PMPCB,CAV1,STX1A,TFR2,AP1S1,YKT6,DNM1,KCNT1,PKD2L1,MICU1,CNTNAP1,GA…
1	TRUE	5.85e-12	2740	2479	474	0.191	0.173	GO:0044459	CC	24	plasma membrane part	3	ITGA3,ABCC8,CACNG3,CACNA1G,TBXA2R,ARHGAP44,ADIPOR2,CACNA2D2,SYPL1,CD4,SLC6A7,SYT7,PLAUR,GABRA3,SYT13,NRXN3,GABRA1,TNFRSF1B,ANK1,LRRC7,RTN4R,RAB27B,EPN3,SLC4A8,KCNQ1,OPN3,DNAJC25,STYK1,LTK,SPA17,SLC9A3R2,GNAI3,PDE4A,CD84,NEO1,CACNB1,RHOA,SYT1,ATP2B3,KCNAB2,TGFBR3,NEDD4,RAB27A,PTPN3,SPTB,CAMK2A,CDC42,ATP2B1,PRKACA,TRHDE,NDE1,CLCN4,ADD2,SLC25A3,KIFAP3,IL4R,FGFR1,AMPH,TOLLIP,CLDND1,PTPRC,CADPS2,EPB41…
1	TRUE	1.12e-11	2904	2479	496	0.2	0.171	GO:0031090	CC	24	organelle membrane	3	CYP26B1,ICA1,NDUFAB1,COPZ2,ABCC8,CACNG3,PAFAH1B1,RHBDF1,SYN1,CAMK1G,SYPL1,CYB561,UQCRC1,CD4,UTP18,TTC19,SYT7,PLAUR,MBTPS2,GABRA1,NDUFS1,TOMM34,TNFRSF1B,RAB27B,ATP6V1H,LETMD1,KCNQ1,PTPRN,ATP9A,SPAG4,MRPS35,GNAI3,STOML1,RHOA,SYT1,REEP1,NUP133,KCNAB2,RAB27A,AP3M2,CAMK2A,CDC42,EPN2,TMEM38A,CLCN4,SDHA,NSF,NOTCH3,SLC25A3,RAP1GAP,AMPH,VDAC3,PTPRC,CADPS2,PHLPP1,MRPL22,XPO1,PLOD1,P2RX5,SCAMP1,SEH1L,B4GALT…
1	TRUE	5.8e-11	166	2479	57	0.023	0.343	GO:0043209	CC	24	myelin sheath	3	SYN1,UQCRC1,MDH1,NDUFS1,GDI2,PKM,GNB5,CDC42,SDHA,NSF,SLC25A3,NEFH,EEF1A2,GPI,DNM1,CNTNAP1,ENO2,ATP6V1A,SLC25A12,ATP5F1,CNRIP1,TUBA1B,GOT2,NAPB,PDHA1,IMMT,SNAP25,STXBP1,UQCRC2,CLTC,ATP1B1,CALM2,TAGLN3,SRD5A1,MDH2,ATP6V1B2,INA,SLC25A4,THY1,UCHL1,SYN2,MPZ,CALM3,ATP1A1,ALB,VCP,VDAC2,ATP5H,YWHAG,COX5A,SCRIB,PLCB1,ANXA2,CALM1,VDAC1,NDUFS3,NEFL
1	TRUE	1.2e-10	116	2479	45	0.018	0.388	GO:0044306	CC	24	neuron projection terminus	6	SYT7,PTPRN,SYT1,KCNAB2,PFN2,PDYN,SLC32A1,SYP,RAB3A,AP1S1,NMU,KCNA1,TANC1,EPHA4,GOT1,PACSIN1,SEPT6,FLRT3,GAD1,UNC13A,DLG4,SYT11,SYT4,CHRM3,ADCYAP1,CDH8,UCHL1,SYNJ1,ATP6V0D1,TBC1D24,BSN,GRIK2,KCNC2,PRRT2,PNOC,CHRM1,GRIN1,KCNA2,CHRM2,PENK,ADRA2C,CCK,KIAA1107,SLC9A6,VAMP2
1	TRUE	1.84e-10	189	2479	61	0.025	0.323	GO:0030658	CC	24	transport vesicle membrane	6	ICA1,ABCC8,SYN1,SYPL1,SYT7,RAB27B,PTPRN,SYT1,AMPH,SCAMP1,DNM1L,RPH3A,SLC17A6,SYNGR1,CHGA,SEC23A,SLC32A1,SYP,SYTL4,SCG3,NCALD,SLC17A7,RAB3A,STX1A,AP1S1,SLC30A3,SV2C,LAMP5,SYNGR3,SYT5,SYT11,SYT4,RAB11FIP5,GAD2,VAMP1,CLTC,SNAPIN,SNAP47,CNIH3,SYT2,ITPR1,NRGN,PI4K2A,GRIA1,SYN2,TPRG1L,SV2A,CALM3,SYNPR,SVOP,PRRT2,MAP6,MCTP1,SV2B,AP2A1,SLC6A17,CALM1,SCAMP5,SREBF2,SYT3,VAMP2
1	TRUE	3.71e-10	221	2479	67	0.027	0.303	GO:0098984	CC	24	neuron to neuron synapse	3	CACNG3,SYN1,LRRC7,KCNAB2,CAMK2A,NSF,ADD2,MAP2,EPB41L3,DLG3,P2RX6,NEFH,DRP2,STX1A,NCS1,LIN7A,DROSHA,TANC1,RTN4,EPHA4,DNAJC6,BCL11A,CRIPT,PTK2B,RNF112,DLG4,SYT11,CHRM3,DCLK1,CLSTN3,CACNG8,DLG2,ITPR1,HOMER1,GRM1,NRGN,GRIA1,NPTN,SYN2,CABP1,CLSTN2,KALRN,RUSC1,SHANK2,GNG3,DISC1,ATP1A1,BSN,GRIK2,CDK5,NETO1,PRRT2,CHRM1,GRM5,RGS14,DLGAP1,CLSTN1,GAP43,GRIN1,SCRIB,CHRM2,PENK,GRIN2A,SH2D5,GRM7,DNM3,DLGAP2
1	TRUE	3.94e-10	5424	2479	835	0.337	0.154	GO:0005886	CC	24	plasma membrane	3	ARF5,ITGA3,ABCC8,CACNG3,TAC1,CX3CL1,CACNA1G,TNFRSF12A,BAIAP2L1,TBXA2R,ARHGAP44,ADIPOR2,CACNA2D2,CAMK1G,ADAM22,SYPL1,RHOBTB2,CD4,SLC6A7,SYT7,PLAUR,GABRA3,BRCA1,PRICKLE3,SYT13,NRXN3,GABRA1,TNFRSF1B,ANK1,LRRC7,APBA2,RTN4R,RAB27B,TDP1,ATP6V1H,XK,EPN3,SLC4A8,KCNQ1,OPN3,PTPRN,ATP9A,F7,CDK14,RASGRF1,DNAJC25,STYK1,RIMBP2,LTK,SEZ6,SPA17,SLC9A3R2,GNAI3,DGKA,SNAP91,PDE4A,CD84,NEO1,CACNB1,STOML1,RHOA,SYT1,AT…
1	TRUE	4.12e-10	5522	2479	848	0.342	0.154	GO:0071944	CC	24	cell periphery	3	ARF5,ITGA3,ABCC8,CACNG3,TAC1,CX3CL1,CACNA1G,TNFRSF12A,BAIAP2L1,TBXA2R,ARHGAP44,ADIPOR2,PAFAH1B1,NOS2,CACNA2D2,CAMK1G,ADAM22,SYPL1,RHOBTB2,CD4,SLC6A7,SYT7,PLAUR,GABRA3,BRCA1,PRICKLE3,SYT13,NRXN3,GABRA1,TNFRSF1B,ANK1,LRRC7,APBA2,RAI14,RTN4R,RAB27B,TDP1,ATP6V1H,XK,EPN3,SLC4A8,KCNQ1,OPN3,PTPRN,ATP9A,F7,CDK14,RASGRF1,DNAJC25,STYK1,RIMBP2,LTK,SEZ6,SPA17,SLC9A3R2,GNAI3,DGKA,SNAP91,PDE4A,CD84,NEO1,CACNB1…
1	TRUE	4.38e-10	217	2479	66	0.027	0.304	GO:0032279	CC	24	asymmetric synapse	4	CACNG3,SYN1,LRRC7,KCNAB2,CAMK2A,NSF,ADD2,MAP2,EPB41L3,DLG3,P2RX6,NEFH,DRP2,STX1A,NCS1,LIN7A,DROSHA,TANC1,RTN4,EPHA4,DNAJC6,BCL11A,CRIPT,PTK2B,RNF112,DLG4,SYT11,CHRM3,DCLK1,CLSTN3,CACNG8,DLG2,ITPR1,HOMER1,GRM1,NRGN,GRIA1,NPTN,SYN2,CABP1,CLSTN2,KALRN,RUSC1,SHANK2,GNG3,DISC1,ATP1A1,BSN,GRIK2,CDK5,NETO1,PRRT2,CHRM1,GRM5,RGS14,DLGAP1,CLSTN1,GAP43,GRIN1,SCRIB,CHRM2,GRIN2A,SH2D5,GRM7,DNM3,DLGAP2
1	TRUE	5.71e-10	65	2479	31	0.013	0.477	GO:0044304	CC	24	main axon	7	TNFRSF1B,ANK1,KCNAB2,MAP2,EPB41L3,NRCAM,CD40,SCN1B,DNM1,CNTNAP1,KCNA1,KCNC1,DLG4,NAV1,SCN2A,MAPK8IP3,SCN1A,CRH,DLG2,THY1,NRG1,SPTBN4,KCNC2,APBB1,MAP1A,KCNAB1,CNTNAP2,KCNA2,KCNQ3,ROBO2,CCK
1	TRUE	7.32e-10	6998	2479	1042	0.42	0.149	GO:0044425	CC	24	membrane part	2	CYP26B1,ICA1,NDUFAB1,CDC27,COPZ2,ITGA3,ABCC8,CACNG3,CX3CL1,CACNA1G,TNFRSF12A,TBXA2R,ARHGAP44,ADIPOR2,RHBDF1,CACNA2D2,SYN1,ADAM22,SYPL1,CYB561,UQCRC1,CD4,SLC6A7,UTP18,TTC19,SYT7,PLAUR,GABRA3,BRCA1,MBTPS2,GLT8D1,SYT13,NRXN3,GABRA1,SLC45A4,GRAMD1B,NDUFS1,BIRC3,TOMM34,TNFRSF1B,ANK1,LRRC7,RTN4R,RAB27B,ATP6V1H,XK,EPN3,LETMD1,SLC4A8,THOC3,KCNQ1,OPN3,PTPRN,ATP9A,DNAJC25,STYK1,SPAG4,DGAT2,LTK,SEZ6,SPA17,S…
1	TRUE	2.79e-09	2241	2479	386	0.156	0.172	GO:0031410	CC	24	cytoplasmic vesicle	7	ICA1,COPZ2,MPO,ABCC8,CACNG3,TBXA2R,ARHGAP44,SYN1,SYPL1,CD4,SYT7,PLAUR,SYT13,GABRA1,TNFRSF1B,LRRC7,APBA2,RAB27B,EPN3,HEXB,FSTL4,KCNQ1,PTPRN,ATP9A,GDI2,CNN2,GNAI3,SNAP91,STOML1,PKM,RHOA,SYT1,KCNAB2,RAB27A,AP3M2,CAMK2A,CDC42,PRKACA,EPN2,CLCN4,ADD2,RAP1GAP,ACTN2,FGFR1,AMPH,TOLLIP,PTPRC,CADPS2,SCAMP1,B4GALT1,SNX10,FTL,DNM1L,RPH3A,CHGB,NECAP1,WDR7,SLC17A6,SNAP23,STX1B,MICALL1,CYB5R3,SYNGR1,AP4S1,GNPNAT…
1	TRUE	3.19e-09	754	2479	159	0.064	0.211	GO:0012506	CC	24	vesicle membrane	4	ICA1,COPZ2,ABCC8,CACNG3,SYN1,SYPL1,CD4,SYT7,PLAUR,GABRA1,TNFRSF1B,RAB27B,KCNQ1,PTPRN,RHOA,SYT1,KCNAB2,RAB27A,AP3M2,CAMK2A,EPN2,AMPH,PTPRC,CADPS2,SCAMP1,B4GALT1,DNM1L,RPH3A,NECAP1,SLC17A6,SNAP23,SYNGR1,ATP6V1D,CHGA,SEC23A,DNAJC5,SLC32A1,PGRMC1,SYP,MAGT1,SYTL4,HMOX2,AP3B2,SCG3,NCALD,SLC17A7,RAB3A,CAV2,CAV1,STX1A,WASL,AP1S1,YKT6,SH3GL2,MLEC,RAB23,SPARC,GABRG2,ATP6V0E1,SLC30A3,WNT6,CD58,GBP1,GRIA2,SV…
1	TRUE	3.24e-09	2244	2479	386	0.156	0.172	GO:0097708	CC	24	intracellular vesicle	6	ICA1,COPZ2,MPO,ABCC8,CACNG3,TBXA2R,ARHGAP44,SYN1,SYPL1,CD4,SYT7,PLAUR,SYT13,GABRA1,TNFRSF1B,LRRC7,APBA2,RAB27B,EPN3,HEXB,FSTL4,KCNQ1,PTPRN,ATP9A,GDI2,CNN2,GNAI3,SNAP91,STOML1,PKM,RHOA,SYT1,KCNAB2,RAB27A,AP3M2,CAMK2A,CDC42,PRKACA,EPN2,CLCN4,ADD2,RAP1GAP,ACTN2,FGFR1,AMPH,TOLLIP,PTPRC,CADPS2,SCAMP1,B4GALT1,SNX10,FTL,DNM1L,RPH3A,CHGB,NECAP1,WDR7,SLC17A6,SNAP23,STX1B,MICALL1,CYB5R3,SYNGR1,AP4S1,GNPNAT…
1	TRUE	3.34e-09	212	2479	63	0.025	0.297	GO:0014069	CC	24	postsynaptic density	5	CACNG3,SYN1,LRRC7,KCNAB2,CAMK2A,NSF,ADD2,MAP2,EPB41L3,DLG3,P2RX6,NEFH,DRP2,STX1A,NCS1,LIN7A,DROSHA,TANC1,RTN4,EPHA4,DNAJC6,BCL11A,CRIPT,PTK2B,RNF112,DLG4,SYT11,DCLK1,CLSTN3,CACNG8,DLG2,ITPR1,HOMER1,GRM1,NRGN,GRIA1,NPTN,SYN2,CABP1,CLSTN2,KALRN,RUSC1,SHANK2,GNG3,DISC1,ATP1A1,BSN,GRIK2,CDK5,NETO1,PRRT2,CHRM1,GRM5,RGS14,DLGAP1,CLSTN1,GAP43,GRIN1,SCRIB,GRIN2A,SH2D5,DNM3,DLGAP2
1	TRUE	4.14e-09	213	2479	63	0.025	0.296	GO:0099572	CC	24	postsynaptic specialization	4	CACNG3,SYN1,LRRC7,KCNAB2,CAMK2A,NSF,ADD2,MAP2,EPB41L3,DLG3,P2RX6,NEFH,DRP2,STX1A,NCS1,LIN7A,DROSHA,TANC1,RTN4,EPHA4,DNAJC6,BCL11A,CRIPT,PTK2B,RNF112,DLG4,SYT11,DCLK1,CLSTN3,CACNG8,DLG2,ITPR1,HOMER1,GRM1,NRGN,GRIA1,NPTN,SYN2,CABP1,CLSTN2,KALRN,RUSC1,SHANK2,GNG3,DISC1,ATP1A1,BSN,GRIK2,CDK5,NETO1,PRRT2,CHRM1,GRM5,RGS14,DLGAP1,CLSTN1,GAP43,GRIN1,SCRIB,GRIN2A,SH2D5,DNM3,DLGAP2
1	TRUE	4.54e-09	5004	2479	770	0.311	0.154	GO:0005829	CC	24	cytosol	7	HECW1,ICA1,MTMR7,CAMKK1,NDUFAB1,CDC27,COPZ2,BAIAP2L1,GGCT,ARHGAP44,PAFAH1B1,NOS2,SYN1,RHOBTB2,UQCRC1,SYT7,MDH1,RUFY3,WWTR1,NCDN,RUNX3,NLRP2,ALAS1,BIRC3,TOMM34,ANK1,NUP160,SARS,TUBG2,RPL26L1,RAI14,INPP4A,SPATA7,CNTLN,OFD1,ATP6V1H,MAPK9,FAM160A2,CYFIP2,GDI2,CDK14,RASGRF1,CSDA,BCAT1,HAGH,DGKA,MAP2K4,TBC1D1,PDE4A,PPP2R5A,KDM4A,NGEF,KIF26A,PFKP,KLF6,PKM,RHOA,PPP2R5B,NUP133,DNAJA2,KCNAB2,NEDD4,GNB5,RAB…
1	TRUE	4.97e-09	98	2479	38	0.015	0.388	GO:0034705	CC	24	potassium channel complex	8	ABCC8,KCNQ1,KCNAB2,STX1A,KCNT1,CNTNAP1,KCNA1,KCNQ4,KCNIP2,KCNS1,KCNC1,DPP6,KCNC3,DLG4,SNAP25,KCNK1,CALM2,DLG2,KCNS2,KCNB1,CALM3,LRRC38,KCNJ3,GRIK2,HCN1,KCNV1,KCNC2,KCNJ4,KCNAB1,CNTNAP2,KCNA2,AMIGO1,KCNK4,KCNQ3,KCND2,KCNQ5,KCNIP4,VAMP2
1	TRUE	4.97e-09	98	2479	38	0.015	0.388	GO:0043679	CC	24	axon terminus	4	SYT7,PTPRN,KCNAB2,PFN2,PDYN,SLC32A1,SYP,RAB3A,AP1S1,NMU,KCNA1,TANC1,EPHA4,GOT1,PACSIN1,SEPT6,FLRT3,GAD1,UNC13A,SYT11,CHRM3,ADCYAP1,CDH8,SYNJ1,ATP6V0D1,TBC1D24,GRIK2,KCNC2,PRRT2,PNOC,CHRM1,GRIN1,KCNA2,CHRM2,PENK,ADRA2C,CCK,SLC9A6
1	TRUE	6.19e-09	171	2479	54	0.022	0.316	GO:0030427	CC	24	site of polarized growth	3	ITGA3,PAFAH1B1,RUFY3,RTN4R,RASGRF1,NGEF,FRYL,MAP2,DLG3,CRTAC1,STMN2,ARPC3,RTN4,EPHA4,EXOC8,CNR1,PTK2B,PREX1,FLRT3,LAMP5,FGF13,OLFM1,SNAP25,TOR1A,EXOC6,KATNB1,PSEN2,DYNLT1,TIAM2,CCDC120,PTPRO,NRSN1,THY1,PI4K2A,CALM3,SHANK2,LRRTM1,LMTK2,CDK5,APBB1,GPRIN1,SYAP1,CDK5R2,GAP43,DCTN2,BASP1,NRXN1,INPP5J,ERC2,STMN3,CALM1,L1CAM,ANG,NEFL
1	TRUE	7.44e-09	3788	2479	602	0.243	0.159	GO:0031982	CC	24	vesicle	4	CFH,ICA1,ARF5,COPZ2,MPO,ITGA3,ABCC8,CACNG3,BAIAP2L1,GGCT,TBXA2R,ARHGAP44,PAFAH1B1,SYN1,SYPL1,CD4,PTBP1,SYT7,PLAUR,MDH1,SYT13,GABRA1,TNFRSF1B,SARS,LRRC7,APBA2,RPL26L1,RTN4R,RAB27B,CNTLN,ATP6V1H,VPS13D,EPN3,HEXB,FSTL4,KCNQ1,PTPRN,ATP9A,CYFIP2,F7,GDI2,CNN2,SLC9A3R2,GNAI3,SPEN,SNAP91,PFKP,STOML1,PKM,RHOA,SYT1,ATP2B3,DNAJA2,KCNAB2,TGFBR3,NEDD4,RAB27A,PFN2,AP3M2,CAMK2A,CDC42,ATP2B1,PRKACA,EPN2,TRHDE,TM…
1	TRUE	9.63e-09	735	2479	154	0.062	0.21	GO:0030659	CC	24	cytoplasmic vesicle membrane	5	ICA1,COPZ2,ABCC8,CACNG3,SYN1,SYPL1,CD4,SYT7,PLAUR,GABRA1,TNFRSF1B,RAB27B,KCNQ1,PTPRN,RHOA,SYT1,KCNAB2,RAB27A,AP3M2,CAMK2A,EPN2,AMPH,PTPRC,CADPS2,SCAMP1,B4GALT1,DNM1L,RPH3A,NECAP1,SLC17A6,SNAP23,SYNGR1,ATP6V1D,CHGA,SEC23A,DNAJC5,SLC32A1,PGRMC1,SYP,MAGT1,SYTL4,HMOX2,AP3B2,SCG3,NCALD,SLC17A7,RAB3A,CAV2,CAV1,STX1A,WASL,AP1S1,YKT6,SH3GL2,MLEC,RAB23,SPARC,GABRG2,ATP6V0E1,SLC30A3,WNT6,CD58,GRIA2,SV2C,RA…
1	TRUE	1.82e-08	166	2479	52	0.021	0.313	GO:0030426	CC	24	growth cone	7	ITGA3,PAFAH1B1,RUFY3,RTN4R,RASGRF1,NGEF,MAP2,DLG3,CRTAC1,STMN2,ARPC3,RTN4,EPHA4,EXOC8,CNR1,PTK2B,PREX1,FLRT3,LAMP5,FGF13,OLFM1,SNAP25,TOR1A,EXOC6,KATNB1,PSEN2,DYNLT1,TIAM2,CCDC120,PTPRO,NRSN1,THY1,CALM3,SHANK2,LRRTM1,LMTK2,CDK5,APBB1,GPRIN1,SYAP1,CDK5R2,GAP43,DCTN2,BASP1,NRXN1,INPP5J,ERC2,STMN3,CALM1,L1CAM,ANG,NEFL
1	TRUE	2.88e-08	12497	2479	1725	0.696	0.138	GO:0043229	CC	24	intracellular organelle	5	STPG1,CYP26B1,ICA1,ARF5,CAMKK1,NDUFAB1,PDK4,CDC27,CIAPIN1,COPZ2,CREBBP,MPO,SOX8,ABCC8,CACNG3,DLX6,BAIAP2L1,TBXA2R,ARHGAP44,ELAC2,PAFAH1B1,NOS2,DNAH9,RHBDF1,SYN1,CAMK1G,SYPL1,CYB561,PAX7,UQCRC1,IFFO1,CD4,HIVEP2,MBTD1,UTP18,TTC19,PTBP1,SYT7,PLAUR,BRCA1,MBTPS2,PRICKLE3,MDH1,GLT8D1,WWTR1,SYT13,RUNX3,GABRA1,NLRP2,NDUFS1,ALAS1,BIRC3,DEPDC1,TOMM34,TNFRSF1B,ANK1,TFB1M,NUP160,IKZF2,SARS,LRRC7,APBA2,MYOM2,…
1	TRUE	3.07e-08	13288	2479	1821	0.735	0.137	GO:0043226	CC	24	organelle	2	CFH,STPG1,CYP26B1,ICA1,ARF5,CAMKK1,NDUFAB1,PDK4,CDC27,CIAPIN1,COPZ2,CREBBP,MPO,SOX8,ITGA3,ABCC8,CACNG3,DLX6,BAIAP2L1,GGCT,TBXA2R,ARHGAP44,ELAC2,PAFAH1B1,NOS2,DNAH9,RHBDF1,SYN1,CAMK1G,SYPL1,CYB561,PAX7,UQCRC1,IFFO1,CD4,HIVEP2,MBTD1,UTP18,TTC19,PTBP1,SYT7,PLAUR,BRCA1,MBTPS2,PRICKLE3,MDH1,GLT8D1,WWTR1,SYT13,RUNX3,GABRA1,NLRP2,NDUFS1,ALAS1,BIRC3,DEPDC1,TOMM34,TNFRSF1B,ANK1,TFB1M,NUP160,IKZF2,SARS,LRR…
1	TRUE	3.21e-08	91	2479	35	0.014	0.385	GO:0008076	CC	24	voltage-gated potassium channel complex	5	KCNQ1,KCNAB2,STX1A,KCNT1,CNTNAP1,KCNA1,KCNQ4,KCNIP2,KCNS1,KCNC1,DPP6,KCNC3,DLG4,SNAP25,KCNK1,CALM2,DLG2,KCNS2,KCNB1,CALM3,LRRC38,KCNJ3,HCN1,KCNV1,KCNC2,KCNJ4,KCNAB1,CNTNAP2,KCNA2,AMIGO1,KCNQ3,KCND2,KCNQ5,KCNIP4,VAMP2
1	TRUE	4.14e-08	18641	2479	2424	0.978	0.13	GO:0005575	CC	24	cellular_component	1	CFH,STPG1,HECW1,CYP26B1,ICA1,MTMR7,ARF5,CAMKK1,NDUFAB1,PDK4,CDC27,CIAPIN1,COPZ2,CREBBP,MPO,SOX8,ITGA3,ABCC8,CACNG3,TAC1,CX3CL1,CACNA1G,TNFRSF12A,DLX6,MAP3K9,BAIAP2L1,GGCT,TBXA2R,ARHGAP44,ELAC2,ADIPOR2,PAFAH1B1,NOS2,DNAH9,RHBDF1,CACNA2D2,SYN1,CAMK1G,ADAM22,SYPL1,CYB561,RHOBTB2,PAX7,UQCRC1,IFFO1,CD4,HIVEP2,SLC6A7,MBTD1,UTP18,TTC19,PTBP1,SYT7,PLAUR,GABRA3,BRCA1,MBTPS2,PRICKLE3,MDH1,GLT8D1,RUFY3,WWTR…
1	TRUE	5.38e-08	2019	2479	346	0.14	0.171	GO:0098588	CC	24	bounding membrane of organelle	4	ICA1,COPZ2,ABCC8,CACNG3,RHBDF1,SYN1,CAMK1G,SYPL1,CYB561,CD4,SYT7,PLAUR,MBTPS2,TOMM34,TNFRSF1B,RAB27B,ATP6V1H,LETMD1,PTPRN,ATP9A,GNAI3,STOML1,RHOA,SYT1,KCNAB2,RAB27A,CAMK2A,CDC42,EPN2,TMEM38A,CLCN4,NSF,NOTCH3,RAP1GAP,AMPH,VDAC3,PTPRC,PLOD1,SCAMP1,SEH1L,B4GALT1,SNX10,DNM1L,MAVS,RPH3A,NECAP1,SLC17A6,JPH4,SNAP23,MICALL1,SOX10,DEPDC5,TOMM22,CYB5R3,SYNGR1,SAMM50,SLC25A17,AP4S1,GNPNAT1,ATP6V1D,CHGA,SLC8…
1	TRUE	8.14e-08	544	2479	119	0.048	0.219	GO:0098797	CC	24	plasma membrane protein complex	4	ITGA3,ABCC8,CACNG3,CACNA1G,CACNA2D2,CD4,KCNQ1,DNAJC25,GNAI3,NEO1,CACNB1,KCNAB2,TGFBR3,TOLLIP,DLG3,ITGA6,CACNA1I,CD40,CACNA1F,IKBKB,ATP1A3,SCN1B,STX1A,TFR2,KCNT1,CNTNAP1,GLRB,LIN7A,KCNA1,GNAI2,KCNQ4,OLFM3,KCNIP2,GNA13,GRIA2,PTK2B,KHDRBS1,ACVR2A,KCNS1,NRN1,GRIA3,GNG13,GNG11,HIP1,KCNC1,DPP6,KCNC3,IL13RA1,DLG4,SNAP25,KCNK1,SCN2A,GABBR2,CLTC,GNAL,CACNG8,ATP1B1,CNIH3,ABCG8,CALM2,SCN1A,CACNA1B,SCN2B,MPP…
1	TRUE	1.18e-07	1617	2479	285	0.115	0.176	GO:0098805	CC	24	whole membrane	3	ICA1,COPZ2,ABCC8,CACNG3,SYN1,SYPL1,CYB561,CD4,SYT7,PLAUR,BIRC3,TOMM34,TNFRSF1B,RTN4R,RAB27B,ATP6V1H,LETMD1,KCNQ1,PTPRN,ATP9A,GNAI3,STOML1,RHOA,SYT1,KCNAB2,RAB27A,CAMK2A,ATP2B1,PRKACA,EPN2,CLCN4,NSF,ADD2,AMPH,VDAC3,PTPRC,XPO1,SCAMP1,SEH1L,B4GALT1,SNX10,DNM1L,MAVS,RPH3A,NECAP1,SLC9A1,SLC17A6,SNAP23,MICALL1,SOX10,DEPDC5,TOMM22,CYB5R3,HMOX1,SYNGR1,SAMM50,SLC25A17,GNPNAT1,ATP6V1D,CHGA,SLC8A3,SEC23A,DN…
1	TRUE	1.28e-07	12266	2479	1691	0.682	0.138	GO:0043227	CC	24	membrane-bounded organelle	3	CFH,STPG1,CYP26B1,ICA1,ARF5,CAMKK1,NDUFAB1,PDK4,CDC27,CIAPIN1,COPZ2,CREBBP,MPO,SOX8,ITGA3,ABCC8,CACNG3,DLX6,BAIAP2L1,GGCT,TBXA2R,ARHGAP44,ELAC2,PAFAH1B1,NOS2,RHBDF1,SYN1,CAMK1G,SYPL1,CYB561,PAX7,UQCRC1,CD4,HIVEP2,MBTD1,UTP18,TTC19,PTBP1,SYT7,PLAUR,BRCA1,MBTPS2,PRICKLE3,MDH1,GLT8D1,WWTR1,SYT13,RUNX3,GABRA1,NLRP2,NDUFS1,ALAS1,BIRC3,DEPDC1,TOMM34,TNFRSF1B,ANK1,TFB1M,NUP160,IKZF2,SARS,LRRC7,APBA2,MYO…
1	TRUE	1.55e-07	9254	2479	1313	0.53	0.142	GO:0044422	CC	24	organelle part	2	CYP26B1,ICA1,NDUFAB1,PDK4,CDC27,CIAPIN1,COPZ2,CREBBP,MPO,SOX8,ABCC8,CACNG3,BAIAP2L1,TBXA2R,ELAC2,PAFAH1B1,NOS2,DNAH9,RHBDF1,SYN1,CAMK1G,SYPL1,CYB561,UQCRC1,IFFO1,CD4,HIVEP2,UTP18,TTC19,PTBP1,SYT7,PLAUR,BRCA1,MBTPS2,PRICKLE3,WWTR1,RUNX3,GABRA1,NLRP2,NDUFS1,ALAS1,BIRC3,TOMM34,TNFRSF1B,ANK1,TFB1M,NUP160,LRRC7,MYOM2,TUBG2,RPL26L1,RAI14,RAB27B,SPATA7,CNTLN,OFD1,ATP6V1H,EPN3,HEXB,LETMD1,MAPK9,THOC3,MRT…
1	TRUE	2.19e-07	9038	2479	1284	0.518	0.142	GO:0044446	CC	24	intracellular organelle part	3	CYP26B1,ICA1,NDUFAB1,PDK4,CDC27,CIAPIN1,COPZ2,CREBBP,MPO,SOX8,ABCC8,CACNG3,BAIAP2L1,TBXA2R,ELAC2,PAFAH1B1,NOS2,DNAH9,RHBDF1,SYN1,CAMK1G,SYPL1,CYB561,UQCRC1,IFFO1,CD4,HIVEP2,UTP18,TTC19,PTBP1,SYT7,PLAUR,BRCA1,MBTPS2,PRICKLE3,WWTR1,RUNX3,GABRA1,NLRP2,NDUFS1,ALAS1,BIRC3,TOMM34,TNFRSF1B,TFB1M,NUP160,LRRC7,MYOM2,TUBG2,RPL26L1,RAI14,RAB27B,SPATA7,CNTLN,OFD1,ATP6V1H,EPN3,HEXB,LETMD1,MAPK9,THOC3,MRTO4,KC…
1	TRUE	2.84e-07	956	2479	183	0.074	0.191	GO:0099503	CC	24	secretory vesicle	8	ICA1,MPO,ABCC8,TBXA2R,SYN1,SYPL1,SYT7,PLAUR,TNFRSF1B,LRRC7,APBA2,RAB27B,HEXB,FSTL4,PTPRN,GDI2,CNN2,GNAI3,PKM,RHOA,SYT1,KCNAB2,RAB27A,CDC42,PRKACA,ACTN2,AMPH,TOLLIP,PTPRC,SCAMP1,B4GALT1,SNX10,FTL,DNM1L,RPH3A,CHGB,WDR7,SLC17A6,SNAP23,STX1B,CYB5R3,SYNGR1,ATP6V1D,CHGA,DNAJC5,SLC32A1,PGRMC1,SYP,MAGT1,CDK16,MAGED2,SYTL4,OLFM4,PSMD7,HMOX2,SCG3,SLC17A7,GPI,TGFB1,RAB3A,CAV2,CAV1,STX1A,GARS,DNM1,NCS1,PSMD3…
1	TRUE	4.39e-07	4393	2479	671	0.271	0.153	GO:0012505	CC	24	endomembrane system	3	CYP26B1,ICA1,ARF5,COPZ2,MPO,ABCC8,TBXA2R,ARHGAP44,PAFAH1B1,RHBDF1,SYN1,CAMK1G,SYPL1,CD4,UTP18,SYT7,PLAUR,MBTPS2,GLT8D1,RUFY3,SYT13,NLRP2,TNFRSF1B,ANK1,NUP160,LRRC7,APBA2,RTN4R,RAB27B,EPN3,HEXB,FSTL4,KCNQ1,PTPRN,ATP9A,F7,GDI2,SPAG4,DGAT2,SEZ6,CNN2,SLC9A3R2,GNAI3,SNAP91,TBC1D1,NEO1,TRAM1,STOML1,PKM,RHOA,SYT1,ATP2B3,REEP1,ERLEC1,NUP133,KCNAB2,NEDD4,PIGB,RAB27A,SPTB,AP3M2,CDC42,PRKACA,TMEM38A,PANX2,C…
1	TRUE	4.92e-07	1452	2479	257	0.104	0.177	GO:0044433	CC	24	cytoplasmic vesicle part	4	ICA1,COPZ2,MPO,ABCC8,CACNG3,SYN1,SYPL1,CD4,SYT7,PLAUR,GABRA1,TNFRSF1B,LRRC7,RAB27B,HEXB,KCNQ1,PTPRN,ATP9A,GDI2,CNN2,STOML1,PKM,RHOA,SYT1,KCNAB2,RAB27A,AP3M2,CAMK2A,EPN2,CLCN4,ACTN2,AMPH,TOLLIP,PTPRC,CADPS2,SCAMP1,B4GALT1,SNX10,FTL,DNM1L,RPH3A,NECAP1,SLC17A6,SNAP23,MICALL1,CYB5R3,SYNGR1,AP4S1,GNPNAT1,ATP6V1D,LGMN,CHGA,SEC23A,DNAJC5,CHMP4B,SLC32A1,PGRMC1,SYP,MAGT1,MAGED2,SYTL4,NDFIP2,OLFM4,PSMD7,MO…
1	TRUE	7.49e-07	120	2479	39	0.016	0.325	GO:0043204	CC	24	perikaryon	5	RUFY3,RTN4R,PTPRN,MAP2K4,FUS,SLC8A3,CACNA1F,DRP2,KCNA1,ENO2,EPHA4,SLC8A2,HPCA,GOT2,PCSK2,OLFM1,KCNC3,KCNK1,G3BP1,CRH,PI4K2A,HTR5A,KCNB1,SERPINI1,GRIK2,CDK5,ATP7A,KCNC2,KCNAB1,SYAP1,KNDC1,CNTNAP2,KCNA2,PENK,AMIGO1,NDN,KCND2,CCK,ITGA1
1	TRUE	1.57e-06	691	2479	138	0.056	0.2	GO:0031966	CC	24	mitochondrial membrane	4	NDUFAB1,UQCRC1,TTC19,NDUFS1,TOMM34,LETMD1,MRPS35,REEP1,SDHA,SLC25A3,VDAC3,MRPL22,DNM1L,MAVS,MRPS33,SOX10,TOMM22,CYB5R3,SAMM50,SLC25A17,SLC8A3,UQCC,NDUFAF5,SLC25A14,PMPCB,COA1,DNM1,MICU1,VAT1,GRPEL1,MTCH2,AMBRA1,WASF1,MRPL2,COX7A2,MRPS30,MRPS27,EFHD1,SLC25A12,EPHA4,ATP5F1,KMO,SDHB,CNR1,NDUFA8,CISD1,ACSL3,GOT2,MSTO1,TRAP1,TIMM8A,TOMM40,RTN4IP1,ATPIF1,COX7B,IMMT,COQ3,SCO1,TIMM17A,RAB11FIP5,MRPS9,MRP…
1	TRUE	2.42e-06	734	2479	144	0.058	0.196	GO:0005740	CC	24	mitochondrial envelope	5	NDUFAB1,CIAPIN1,UQCRC1,TTC19,NDUFS1,TOMM34,LETMD1,MRPS35,REEP1,SDHA,SLC25A3,VDAC3,MRPL22,DNM1L,MAVS,MRPS33,SOX10,TOMM22,CYB5R3,SAMM50,SLC25A17,SLC8A3,UQCC,NDUFAF5,SLC25A14,PMPCB,CHCHD2,COA1,DNM1,MICU1,VAT1,GRPEL1,MTCH2,AMBRA1,WASF1,MRPL2,COX7A2,MRPS30,MRPS27,EFHD1,SLC25A12,EPHA4,ATP5F1,KMO,SDHB,CNR1,NDUFA8,CISD1,ACSL3,GOT2,MSTO1,TRAP1,TIMM8A,TOMM40,RTN4IP1,ATPIF1,COX7B,IMMT,COQ3,SCO1,TIMM17A,RAB1…
1	TRUE	5.79e-06	1583	2479	270	0.109	0.171	GO:0005739	CC	24	mitochondrion	7	STPG1,NDUFAB1,PDK4,CIAPIN1,ABCC8,ELAC2,UQCRC1,TTC19,MDH1,NDUFS1,ALAS1,TOMM34,TFB1M,MYOM2,SPATA7,LETMD1,MAPK9,BCAT1,MRPS35,DGAT2,HAGH,PKM,IDH3G,REEP1,CAMK2A,PRKACA,SDHA,SLC25A3,VDAC3,MRPL22,OXCT1,MMP2,DNM1L,MAVS,SLC9A1,MRPS33,FH,ACOT7,SOX10,TOMM22,CYB5R3,MCAT,SAMM50,SLC25A17,SLC8A3,APEX1,DHRS2,UQCC,DNAJC5,NDUFAF5,IDH3B,SLC25A14,NDFIP2,OLFM4,NDRG4,HSDL1,CRYM,MTFMT,TUSC3,PMPCB,GARS,CHCHD2,COA1,YKT6,…
1	TRUE	7.4e-06	34	2479	17	0.007	0.5	GO:0048786	CC	24	presynaptic active zone	3	SYN1,STX1B,SLC32A1,SYP,SLC17A7,STX1A,RIMS3,GAD1,UNC13A,SYT11,STXBP1,PPFIA4,SV2A,BRSK1,BSN,ERC2,GRM7
1	TRUE	8.65e-06	680	2479	133	0.054	0.196	GO:0048471	CC	24	perinuclear region of cytoplasm	7	ARF5,ITGA3,CX3CL1,PAFAH1B1,NOS2,TNFRSF1B,EPN3,ATP9A,CYFIP2,CSDA,DGAT2,SEZ6,PDE4A,NEDD4,PRKACA,TRAF4,TOLLIP,DNM1L,FUS,SLC9A1,EXOC1,LAMB1,DEPDC5,HMOX1,LGMN,CHGA,SLC8A3,APEX1,SEC23A,NDFIP2,OLFM4,AXIN1,STMN2,CAV2,CAV1,NCS1,SH3GL2,RAD51C,TRIM37,AMBRA1,ATN1,FXR1,DOK1,STK16,EXOC8,TSNAX,GBP3,ECE1,PTK2B,ACSL3,PREX1,KCNS1,PACSIN1,CDKN1A,TRIP10,XRCC3,SYT5,DOCK6,ATXN10,NDFIP1,RAP1GAP2,SERPINF1,SNAP25,SYT11,S…
1	TRUE	4.25e-05	1581	2479	264	0.106	0.167	GO:0005887	CC	24	integral component of plasma membrane	5	ITGA3,ABCC8,CACNG3,TBXA2R,SYPL1,CD4,SLC6A7,PLAUR,GABRA3,SYT13,NRXN3,GABRA1,TNFRSF1B,RTN4R,SLC4A8,KCNQ1,OPN3,LTK,CD84,NEO1,ATP2B3,KCNAB2,TGFBR3,ATP2B1,TRHDE,CLCN4,SLC25A3,IL4R,FGFR1,TOLLIP,PTPRC,DLG3,P2RX5,SLC9A1,NRCAM,ITGA6,SLC7A8,P2RX6,SLC8A3,CD40,SLCO4A1,JAG1,PGRMC1,SLC25A14,MAGT1,NAGPA,RHBDL1,AQP8,IKBKB,TNFRSF10A,TUSC3,SLC1A6,ICAM5,ATP1A3,HAS1,ATP4A,SCN1B,CAV2,CAV1,STX1A,EPHB6,TFR2,TSPAN13,YKT…
1	TRUE	4.91e-05	1166	2479	203	0.082	0.174	GO:0031975	CC	24	envelope	3	NDUFAB1,CIAPIN1,PAFAH1B1,UQCRC1,UTP18,TTC19,NDUFS1,TOMM34,NUP160,LETMD1,SPAG4,MRPS35,REEP1,NUP133,TMEM38A,SDHA,SLC25A3,VDAC3,PHLPP1,MRPL22,XPO1,P2RX5,SEH1L,SEPHS1,DNM1L,MAVS,MRPS33,NUP50,RANBP1,P2RX6,SOX10,TOMM22,CYB5R3,SAMM50,SLC25A17,SLC8A3,DHRS2,UQCC,NDUFAF5,CHMP4B,POLA1,SLC25A14,PMPCB,STX1A,CHCHD2,COA1,DNM1,MICU1,VAT1,TMEM33,GRPEL1,MTCH2,AMBRA1,WASF1,MRPL2,COX7A2,MRPS30,MRPS27,KPNA1,RTN4,EFHD…
1	TRUE	4.91e-05	1166	2479	203	0.082	0.174	GO:0031967	CC	24	organelle envelope	4	NDUFAB1,CIAPIN1,PAFAH1B1,UQCRC1,UTP18,TTC19,NDUFS1,TOMM34,NUP160,LETMD1,SPAG4,MRPS35,REEP1,NUP133,TMEM38A,SDHA,SLC25A3,VDAC3,PHLPP1,MRPL22,XPO1,P2RX5,SEH1L,SEPHS1,DNM1L,MAVS,MRPS33,NUP50,RANBP1,P2RX6,SOX10,TOMM22,CYB5R3,SAMM50,SLC25A17,SLC8A3,DHRS2,UQCC,NDUFAF5,CHMP4B,POLA1,SLC25A14,PMPCB,STX1A,CHCHD2,COA1,DNM1,MICU1,VAT1,TMEM33,GRPEL1,MTCH2,AMBRA1,WASF1,MRPL2,COX7A2,MRPS30,MRPS27,KPNA1,RTN4,EFHD…
1	TRUE	4.96e-05	1661	2479	275	0.111	0.166	GO:0031226	CC	24	intrinsic component of plasma membrane	4	ITGA3,ABCC8,CACNG3,TBXA2R,ADIPOR2,SYPL1,CD4,SLC6A7,PLAUR,GABRA3,SYT13,NRXN3,GABRA1,TNFRSF1B,RTN4R,SLC4A8,KCNQ1,OPN3,LTK,CD84,NEO1,ATP2B3,KCNAB2,TGFBR3,SPTB,ATP2B1,TRHDE,CLCN4,SLC25A3,IL4R,FGFR1,TOLLIP,PTPRC,DLG3,P2RX5,SLC9A1,FLT3LG,NRCAM,ITGA6,SLC7A8,P2RX6,SLC8A3,CD40,SLCO4A1,JAG1,PGRMC1,SLC25A14,MAGT1,NAGPA,RHBDL1,AQP8,IKBKB,TNFRSF10A,TUSC3,SLC1A6,ICAM5,ATP1A3,HAS1,ATP4A,SCN1B,CAV2,CAV1,STX1A,EP…
1	TRUE	6.76e-05	21	2479	12	0.005	0.571	GO:0044298	CC	24	cell body membrane	4	SLC4A8,ATP2B1,ATP1A3,UNC5A,HPCA,KCNC1,THY1,KCNB1,KCNC2,KCNA2,AMIGO1,KCND2
1	TRUE	6.76e-05	21	2479	12	0.005	0.571	GO:0032809	CC	24	neuronal cell body membrane	5	SLC4A8,ATP2B1,ATP1A3,UNC5A,HPCA,KCNC1,THY1,KCNB1,KCNC2,KCNA2,AMIGO1,KCND2
1	TRUE	7.14e-05	47	2479	19	0.008	0.404	GO:0008328	CC	24	ionotropic glutamate receptor complex	6	CACNG3,DLG3,OLFM3,GRIA2,PTK2B,NRN1,GRIA3,DLG4,CACNG8,CNIH3,DLG2,GRIA4,GRIA1,SHANK2,GRIK2,VWC2L,GRIN1,SCRIB,GRIN2A
1	TRUE	8.13e-05	1623	2479	268	0.108	0.165	GO:0031984	CC	24	organelle subcompartment	4	CYP26B1,ICA1,COPZ2,RHBDF1,CAMK1G,CD4,PLAUR,MBTPS2,RAB27B,ATP9A,DGAT2,GNAI3,TRAM1,RHOA,REEP1,PIGB,CDC42,TMEM38A,CLCN4,NSF,NOTCH3,MGLL,BCAP29,RAP1GAP,RBFOX1,PLOD1,SCAMP1,B4GALT1,ALG9,PIGS,DNM1L,SLC9A1,JPH4,HSD3B7,SEZ6L,CBY1,CYB5R3,HMOX1,AP4S1,GNPNAT1,SLC8A3,VRK1,SEC23A,ST8SIA5,STS,PGRMC1,ATP11C,PLP2,MAGT1,ZDHHC15,NDFIP2,NDRG4,NAGPA,PIEZO1,HMOX2,TUSC3,PLD3,TMEM59L,CAV2,CAV1,PLEKHA8,AP1S1,YKT6,SH3GL2…
1	TRUE	9.35e-05	10	2479	8	0.003	0.8	GO:0044224	CC	24	juxtaparanode region of axon	7	KCNAB2,EPB41L3,KCNA1,DLG4,DLG2,KCNAB1,CNTNAP2,KCNA2
1	TRUE	0.000135	200	2479	49	0.02	0.245	GO:0031300	CC	24	intrinsic component of organelle membrane	4	SYN1,SYPL1,RAB27B,SYT1,P2RX5,P2RX6,TOMM22,SLC25A17,SLC32A1,SYP,SLC17A7,RAB3A,COA1,MICU1,ECE1,MAN1C1,TBC1D20,A4GALT,TOMM40,PEX11B,IMMT,SYT4,SCO1,LARGE,TIMM17A,B4GALNT1,SLC27A2,AFG3L2,MPC2,TEX261,TMEM177,SLC25A4,OXA1L,STEAP2,SV2A,ATP13A2,CHCHD6,SLC25A44,SYNPR,TOMM20,TMEM70,RNF152,APOO,ENTPD4,SGMS1,SLC35B4,VAMP2,PISD,TIMM23
1	TRUE	0.000139	49	2479	19	0.008	0.388	GO:0098878	CC	24	neurotransmitter receptor complex	1	CACNG3,DLG3,OLFM3,GRIA2,PTK2B,NRN1,GRIA3,DLG4,CACNG8,CNIH3,DLG2,GRIA4,GRIA1,SHANK2,GRIK2,VWC2L,GRIN1,SCRIB,GRIN2A
1	TRUE	0.000139	8	2479	7	0.003	0.875	GO:0061200	CC	24	clathrin-sculpted gamma-aminobutyric acid transport vesicle	3	SYT1,DNAJC5,SLC32A1,RAB3A,GAD1,GAD2,VAMP2
1	TRUE	0.000139	8	2479	7	0.003	0.875	GO:0061202	CC	24	clathrin-sculpted gamma-aminobutyric acid transport vesicle membrane	2	SYT1,DNAJC5,SLC32A1,RAB3A,GAD1,GAD2,VAMP2
1	TRUE	0.000215	42	2479	17	0.007	0.405	GO:0032589	CC	24	neuron projection membrane	5	ANK1,ATP2B1,EPB41L3,GABRG2,UNC5A,HPCA,LAMP5,KCNC1,KCNC3,MAPK8IP3,GABARAPL1,THY1,GRIA1,NRG1,KCNC2,CNTNAP2,ROBO2
1	TRUE	0.000287	145	2479	38	0.015	0.262	GO:0044309	CC	24	neuron spine	6	ARHGAP44,SEZ6,RHOA,CDC42,ATP2B1,ACTN2,FUS,COMT,P2RX6,SLC8A3,CALB1,ASIC2,FXR1,EPHA4,SLC8A2,CRIPT,GRIA2,PTK2B,HPCA,KCNC3,DLG4,SYT11,PPP3CA,PTPRO,HOMER1,GRIA4,NRGN,GRIA1,SHANK2,APBB1,PRRT2,RGS14,FRMPD4,GRIN1,KCND2,PPP1CC,DNM3,SLC9A6
1	TRUE	0.000295	223	2479	52	0.021	0.233	GO:0044455	CC	24	mitochondrial membrane part	5	NDUFAB1,UQCRC1,NDUFS1,SDHA,TOMM22,SAMM50,NDUFAF5,PMPCB,COA1,MICU1,GRPEL1,COX7A2,ATP5F1,SDHB,NDUFA8,TOMM40,ATPIF1,COX7B,IMMT,SCO1,TIMM17A,UQCRC2,AFG3L2,MPC2,TMEM177,STAR,FAM173B,SLC25A4,ATP5J,OXA1L,C14ORF2,ATP5G1,CHCHD6,SLC25A44,BDH1,NDUFS4,NDUFB6,ATP5L,ATP5H,UQCRFS1,UQCRH,TOMM20,USMG5,TMEM70,COX5A,APOO,NDUFA6,NDUFA4L2,NDUFA4,NDUFS3,PISD,TIMM23
1	TRUE	0.000332	10736	2479	1464	0.591	0.136	GO:0043231	CC	24	intracellular membrane-bounded organelle	6	STPG1,CYP26B1,ICA1,ARF5,CAMKK1,NDUFAB1,PDK4,CDC27,CIAPIN1,COPZ2,CREBBP,MPO,SOX8,ABCC8,DLX6,BAIAP2L1,TBXA2R,ELAC2,PAFAH1B1,NOS2,RHBDF1,SYN1,CAMK1G,CYB561,PAX7,UQCRC1,CD4,HIVEP2,MBTD1,UTP18,TTC19,PTBP1,SYT7,PLAUR,BRCA1,MBTPS2,PRICKLE3,MDH1,GLT8D1,WWTR1,SYT13,RUNX3,NLRP2,NDUFS1,ALAS1,BIRC3,DEPDC1,TOMM34,TNFRSF1B,ANK1,TFB1M,NUP160,IKZF2,SARS,MYOM2,RAI14,RTN4R,RAB27B,TDP1,SPATA7,CNTLN,OFD1,ATP6V1H,EPN…
1	TRUE	0.000361	185	2479	45	0.018	0.243	GO:0031301	CC	24	integral component of organelle membrane	5	SYPL1,SYT1,P2RX5,P2RX6,TOMM22,SLC25A17,SLC32A1,SYP,SLC17A7,COA1,MICU1,MAN1C1,TBC1D20,A4GALT,TOMM40,PEX11B,IMMT,SYT4,SCO1,LARGE,TIMM17A,B4GALNT1,SLC27A2,AFG3L2,MPC2,TEX261,TMEM177,SLC25A4,OXA1L,STEAP2,SV2A,ATP13A2,CHCHD6,SLC25A44,SYNPR,TOMM20,TMEM70,RNF152,APOO,ENTPD4,SGMS1,SLC35B4,VAMP2,PISD,TIMM23
1	TRUE	0.000411	142	2479	37	0.015	0.261	GO:0043197	CC	24	dendritic spine	4	ARHGAP44,SEZ6,RHOA,CDC42,ATP2B1,ACTN2,FUS,COMT,P2RX6,SLC8A3,CALB1,ASIC2,FXR1,EPHA4,SLC8A2,CRIPT,GRIA2,PTK2B,HPCA,KCNC3,DLG4,SYT11,PPP3CA,PTPRO,HOMER1,GRIA4,NRGN,GRIA1,SHANK2,APBB1,PRRT2,RGS14,FRMPD4,GRIN1,KCND2,PPP1CC,DNM3
1	TRUE	0.000452	464	2479	91	0.037	0.196	GO:0005743	CC	24	mitochondrial inner membrane	5	NDUFAB1,UQCRC1,TTC19,NDUFS1,LETMD1,MRPS35,SDHA,SLC25A3,MRPL22,MRPS33,SLC25A17,UQCC,NDUFAF5,SLC25A14,PMPCB,COA1,MICU1,GRPEL1,MTCH2,MRPL2,COX7A2,MRPS30,MRPS27,EFHD1,SLC25A12,ATP5F1,SDHB,NDUFA8,GOT2,TRAP1,TIMM8A,TOMM40,ATPIF1,COX7B,IMMT,COQ3,SCO1,TIMM17A,MRPS9,MRPL47,MRPL15,UQCRC2,ABCA8,AFG3L2,MPC2,PSEN2,TMEM177,STAR,SLC25A25,FAM173B,SLC25A4,ATP5J,OXA1L,C14ORF2,AIFM1,MRPL17,ATP5G1,THEM4,CHCHD6,SLC25…
1	TRUE	0.000565	1029	2479	176	0.071	0.171	GO:0044429	CC	24	mitochondrial part	4	NDUFAB1,PDK4,CIAPIN1,ELAC2,UQCRC1,TTC19,NDUFS1,ALAS1,TOMM34,TFB1M,LETMD1,MRPS35,HAGH,IDH3G,REEP1,SDHA,SLC25A3,VDAC3,MRPL22,OXCT1,DNM1L,MAVS,MRPS33,FH,SOX10,TOMM22,CYB5R3,MCAT,SAMM50,SLC25A17,SLC8A3,DHRS2,UQCC,NDUFAF5,IDH3B,SLC25A14,PMPCB,GARS,CHCHD2,COA1,DNM1,MICU1,VAT1,GRPEL1,MTCH2,AMBRA1,WASF1,MRPL2,COX7A2,MRPS30,MRPS27,GLS,EFHD1,SLC25A12,EPHA4,MECR,ATP5F1,KMO,SDHB,CNR1,NDUFA8,MTHFD1L,CISD1,ACS…
1	TRUE	0.000571	25	2479	12	0.005	0.48	GO:0098563	CC	24	intrinsic component of synaptic vesicle membrane	9	SYN1,SYPL1,RAB27B,SYT1,SLC32A1,SYP,SLC17A7,RAB3A,SYT4,SV2A,SYNPR,VAMP2
1	TRUE	0.000636	5778	2479	823	0.332	0.142	GO:0031224	CC	24	intrinsic component of membrane	3	ICA1,CDC27,ITGA3,ABCC8,CACNG3,CX3CL1,CACNA1G,TNFRSF12A,TBXA2R,ADIPOR2,RHBDF1,CACNA2D2,SYN1,ADAM22,SYPL1,CYB561,CD4,SLC6A7,UTP18,SYT7,PLAUR,GABRA3,BRCA1,MBTPS2,GLT8D1,SYT13,NRXN3,GABRA1,SLC45A4,GRAMD1B,TOMM34,TNFRSF1B,RTN4R,RAB27B,XK,LETMD1,SLC4A8,THOC3,KCNQ1,OPN3,PTPRN,ATP9A,DNAJC25,STYK1,SPAG4,DGAT2,LTK,SEZ6,CD84,NEO1,TRAM1,CACNB1,STOML1,SYT1,ATP2B3,REEP1,KCNAB2,TGFBR3,PIGB,PFN2,SPTB,DGCR2,ATP2B…
1	TRUE	0.00064	12	2479	8	0.003	0.667	GO:0060198	CC	24	clathrin-sculpted vesicle	2	SYT1,DNAJC5,SLC32A1,SLC17A7,RAB3A,GAD1,GAD2,VAMP2
1	TRUE	0.000643	37	2479	15	0.006	0.405	GO:0043198	CC	24	dendritic shaft	6	RTN4R,SEZ6,NSF,MAP2,DLG3,JPH4,EPHA4,CRIPT,PREX1,SLC12A5,CNIH3,PSEN2,MAP1A,INPP5J,GRM7
1	TRUE	0.000848	530	2479	100	0.04	0.189	GO:0070161	CC	24	anchoring junction	3	ITGA3,BAIAP2L1,PLAUR,GDI2,CNN2,SLC9A3R2,RHOA,CDC42,CAMSAP3,ACTN2,PTPRC,B4GALT1,SLC9A1,ITGA6,SMPX,SNAP23,TRIOBP,FERMT1,JAG1,CD99L2,CAV2,CAV1,LIMK1,LIN7A,TENC1,ARPC3,WASF1,FRMD4B,FHL2,PPL,TJP2,GNA13,SORBS3,PTK2B,VASP,FLRT3,RRAS,AJUBA,PAK4,TES,AHI1,FLNB,LMO7,GYPC,FAM129B,ARPC5L,TLN1,ARHGAP24,PIANP,TGFB1I1,CDH13,CLTC,GRB7,WTIP,DCAF6,FBLN7,LIMD1,LPP,EPHA5,ARHGAP26,G3BP1,SHROOM2,NOTCH1,CAPN5,PAK1,MPP7,…
1	TRUE	0.00101	513	2479	97	0.039	0.189	GO:0005912	CC	24	adherens junction	4	ITGA3,BAIAP2L1,PLAUR,GDI2,CNN2,SLC9A3R2,RHOA,CDC42,CAMSAP3,ACTN2,PTPRC,SLC9A1,ITGA6,SMPX,SNAP23,TRIOBP,FERMT1,JAG1,CD99L2,CAV2,CAV1,LIMK1,LIN7A,TENC1,ARPC3,WASF1,FRMD4B,FHL2,TJP2,GNA13,SORBS3,PTK2B,VASP,FLRT3,RRAS,AJUBA,PAK4,TES,AHI1,FLNB,LMO7,GYPC,FAM129B,ARPC5L,TLN1,ARHGAP24,PIANP,TGFB1I1,CDH13,CLTC,GRB7,WTIP,DCAF6,FBLN7,LIMD1,LPP,EPHA5,ARHGAP26,G3BP1,SHROOM2,NOTCH1,CAPN5,PAK1,MPP7,THY1,ENAH,MM…
1	TRUE	0.00123	16	2479	9	0.004	0.562	GO:0030673	CC	24	axolemma	6	ANK1,EPB41L3,KCNC1,MAPK8IP3,THY1,NRG1,KCNC2,CNTNAP2,ROBO2
1	TRUE	0.00131	150	2479	37	0.015	0.247	GO:0031256	CC	24	leading edge membrane	4	ARHGAP44,ANK1,PDE4A,RHOA,CDC42,ATP2B1,AMPH,EPB41L3,FERMT1,PIEZO1,AKT2,KANK1,GABRG2,UNC5A,HPCA,PACSIN1,VASP,LAMP5,MACF1,KCNC1,KCNC3,TLN1,MAPK8IP3,GABARAPL1,KSR1,PAK1,THY1,GRIA1,NRG1,THEM4,KCNC2,CFL1,CSPG4,CNTNAP2,KCNA2,ROBO2,NME1
1	TRUE	0.00141	2115	2479	327	0.132	0.155	GO:0005856	CC	24	cytoskeleton	7	CDC27,BAIAP2L1,PAFAH1B1,NOS2,DNAH9,SYN1,IFFO1,TTC19,BRCA1,PRICKLE3,ANK1,MYOM2,TUBG2,RAI14,SPATA7,CNTLN,OFD1,SPAG4,CNN2,GNAI3,PPP2R5A,KIF26A,RHOA,KCNAB2,PFN2,PTPN3,SPTB,POLB,CDC42,PRKACA,CRMP1,NDE1,NOTCH3,NUAK1,ADD2,KIFAP3,TRAF4,CAMSAP3,DCX,ACTN2,MAP2,AMPH,SCTR,EPB41L3,KIF3C,MAPRE3,SNX10,KLHDC5,DNM1L,EPB41L1,KIF9,MYO15A,EPB41L4B,STX1B,RANBP1,KLHL22,TRIOBP,TTC28,CBY1,NEFH,ATP6V1D,SLC8A3,VRK1,APEX1,…
1	TRUE	0.00186	375	2479	74	0.03	0.197	GO:0031252	CC	24	cell leading edge	3	TNFRSF12A,ARHGAP44,PAFAH1B1,RUFY3,ANK1,PDE4A,RHOA,CDC42,ATP2B1,AMPH,EPB41L3,SLC9A1,FERMT1,PIEZO1,STMN2,AKT2,WASL,LIMK1,KANK1,GBF1,ARPC3,WASF1,GABRG2,UNC5A,FRMD4B,EXOC8,PTK2B,HPCA,PACSIN1,VASP,LAMP5,MACF1,KCNC1,AJUBA,KCNC3,ARFIP2,MYH10,TLN1,MAPK8IP3,GABARAPL1,KSR1,BCAS3,LMO4,RAB13,ACTA1,DYNLT1,TIAM2,ATP6V1B2,PAK1,PTPRO,THY1,ENAH,GRIA1,NRG1,WASF2,THEM4,CDK5,ATP7A,KCNC2,APBB1,LDB2,PLEKHG5,TLN2,CFL1,…
1	TRUE	0.00193	802	2479	139	0.056	0.173	GO:0098791	CC	24	Golgi subcompartment	5	ICA1,COPZ2,RHBDF1,CAMK1G,MBTPS2,RAB27B,ATP9A,GNAI3,CDC42,NSF,NOTCH3,RAP1GAP,RBFOX1,SCAMP1,B4GALT1,DNM1L,CBY1,AP4S1,GNPNAT1,VRK1,SEC23A,ST8SIA5,ZDHHC15,NDFIP2,NAGPA,TMEM59L,CAV2,CAV1,PLEKHA8,AP1S1,YKT6,SH3GL2,GBF1,CUX2,DSE,ST3GAL5,FAM20B,KIAA1324,GBP3,GBP1,MAN1C1,B4GALT6,SEC16B,HS3ST2,CIT,TBC1D20,NECAB3,A4GALT,CYP2E1,SLC35D2,NDFIP1,LLGL1,ARFIP2,SNAP25,SERINC3,SYT4,TPTE2,RTN3,LARGE,ARF3,B4GALNT1,RA…
1	TRUE	0.00194	28	2479	12	0.005	0.429	GO:0032281	CC	24	AMPA glutamate receptor complex	7	CACNG3,DLG3,OLFM3,GRIA2,NRN1,GRIA3,DLG4,CACNG8,CNIH3,GRIA4,GRIA1,VWC2L
1	TRUE	0.00208	17	2479	9	0.004	0.529	GO:0030285	CC	24	integral component of synaptic vesicle membrane	10	SYPL1,SYT1,SLC32A1,SYP,SLC17A7,SYT4,SV2A,SYNPR,VAMP2
1	TRUE	0.00216	64	2479	20	0.008	0.312	GO:0034704	CC	24	calcium channel complex	8	CACNG3,CACNA1G,CACNA2D2,CACNB1,PRKACA,CACNA1I,CACNA1F,PKD2L1,MICU1,FKBP1B,CACNG8,CALM2,CACNA1B,CACNA2D1,CALM3,CACNB2,CACNB3,CACNB4,CACNA1E,CALM1
1	TRUE	0.00229	1142	2479	188	0.076	0.165	GO:0015630	CC	24	microtubule cytoskeleton	8	CDC27,PAFAH1B1,DNAH9,TTC19,BRCA1,PRICKLE3,TUBG2,SPATA7,CNTLN,OFD1,GNAI3,PPP2R5A,KIF26A,KCNAB2,POLB,CDC42,PRKACA,CRMP1,NDE1,NUAK1,KIFAP3,CAMSAP3,DCX,MAP2,SCTR,KIF3C,MAPRE3,SNX10,KLHDC5,DNM1L,KIF9,STX1B,RANBP1,KLHL22,TRIOBP,TTC28,CBY1,ATP6V1D,SLC8A3,VRK1,APEX1,TUBB1,MAPRE1,TBL1X,STAG2,CDK16,SYTL4,RGCC,POLR2C,RPGRIP1L,TRIP4,ARHGEF10,DNAH11,CLIP2,DNM1,B9D1,PRPF19,CAPRIN2,TBC1D30,CHD4,RAB23,PPP2CA,ARL…
1	TRUE	0.00243	520	2479	96	0.039	0.185	GO:0019866	CC	24	organelle inner membrane	4	NDUFAB1,UQCRC1,TTC19,NDUFS1,LETMD1,SPAG4,MRPS35,SDHA,SLC25A3,MRPL22,P2RX5,MRPS33,P2RX6,SLC25A17,UQCC,NDUFAF5,SLC25A14,PMPCB,COA1,MICU1,GRPEL1,MTCH2,MRPL2,COX7A2,MRPS30,MRPS27,EFHD1,SLC25A12,ATP5F1,SDHB,NDUFA8,GOT2,TRAP1,TIMM8A,TOMM40,ATPIF1,COX7B,IMMT,COQ3,SCO1,TIMM17A,MRPS9,MRPL47,MRPL15,UQCRC2,ABCA8,AFG3L2,MPC2,PSEN2,TMEM177,STAR,SLC25A25,FAM173B,ITPR1,SLC25A4,ATP5J,OXA1L,C14ORF2,AIFM1,MRPL17,A…
1	TRUE	0.00252	14	2479	8	0.003	0.571	GO:0043194	CC	24	axon initial segment	7	MAP2,NRCAM,NAV1,SCN1A,SPTBN4,MAP1A,KCNQ3,CCK
1	TRUE	0.00256	5628	2479	795	0.321	0.141	GO:0016021	CC	24	integral component of membrane	4	ICA1,CDC27,ITGA3,ABCC8,CACNG3,CX3CL1,CACNA1G,TNFRSF12A,TBXA2R,ADIPOR2,RHBDF1,CACNA2D2,ADAM22,SYPL1,CYB561,CD4,SLC6A7,UTP18,SYT7,PLAUR,GABRA3,BRCA1,MBTPS2,GLT8D1,SYT13,NRXN3,GABRA1,SLC45A4,GRAMD1B,TOMM34,TNFRSF1B,RTN4R,XK,LETMD1,SLC4A8,THOC3,KCNQ1,OPN3,PTPRN,ATP9A,DNAJC25,STYK1,SPAG4,DGAT2,LTK,SEZ6,CD84,NEO1,TRAM1,CACNB1,STOML1,SYT1,ATP2B3,REEP1,KCNAB2,TGFBR3,PIGB,PFN2,DGCR2,ATP2B1,PRKACA,TRHDE,SI…
1	TRUE	0.00273	11	2479	7	0.003	0.636	GO:0032585	CC	449	multivesicular body membrane	1	RAB27B,RAB27A,NDFIP2,LAPTM4B,ATP13A2,NSG1,NSG2
1	TRUE	0.00339	18	2479	9	0.004	0.5	GO:1902710	CC	24	GABA receptor complex	4	GABRA3,GABRA1,GABRE,GABRA4,GABRG2,GABBR2,GABRB2,GABRB3,GABRD
1	TRUE	0.00359	52	2479	17	0.007	0.327	GO:0016469	CC	24	proton-transporting two-sector ATPase complex	4	ATP6V1H,ATP6V1D,ATP6V0E1,ATP6V1A,ATP5F1,ATP6V1F,ATPIF1,ATP6V1E1,ATP6V1B2,ATP5J,ATP6V1C1,C14ORF2,ATP5G1,ATP6V0D1,ATP5L,ATP5H,USMG5
1	TRUE	0.0039	30	2479	12	0.005	0.4	GO:0060076	CC	24	excitatory synapse	3	ITGA3,CACNG3,SYT1,SYP,SLC17A7,GRIA2,DLG4,SYT11,LRRTM1,BSN,NETO1,GRIN1
1	TRUE	0.00443	1497	2479	236	0.095	0.158	GO:0005794	CC	24	Golgi apparatus	4	ICA1,ARF5,COPZ2,RHBDF1,SYN1,CAMK1G,MBTPS2,GLT8D1,NLRP2,RAB27B,PTPRN,ATP9A,F7,GDI2,GNAI3,NEO1,SYT1,ATP2B3,NEDD4,RAB27A,SPTB,AP3M2,CDC42,NSF,NOTCH3,KIFAP3,RAP1GAP,RBFOX1,SCAMP1,B4GALT1,DNM1L,RPH3A,CBY1,AP4S1,GNPNAT1,VRK1,SEC23A,MAPRE1,ST8SIA5,STS,ZDHHC15,NDFIP2,NAGPA,HERC1,AP3B2,CPQ,IMPAD1,STMN2,NCALD,SLC1A6,TGFB1,ATP1A3,TMEM59L,CAV2,CAV1,PLEKHA8,AP1S1,YKT6,LIMK1,DNM1,NCS1,SH3GL2,GBF1,TRIM3,CUX2,LT…
1	TRUE	0.00475	407	2479	77	0.031	0.189	GO:0005874	CC	24	microtubule	9	CDC27,PAFAH1B1,DNAH9,TUBG2,KIF26A,KCNAB2,POLB,NDE1,KIFAP3,CAMSAP3,DCX,MAP2,SCTR,KIF3C,MAPRE3,DNM1L,KIF9,KLHL22,SLC8A3,TUBB1,MAPRE1,TBL1X,RPGRIP1L,DNAH11,CLIP2,DNM1,ARL6,DNAH1,KIF17,STMN1,TUBA1B,TBCC,MACF1,TUBA4A,MTUS1,FGF13,NAV1,HOOK1,LRRC49,DYNC2LI1,TRIM54,GABARAPL1,KATNB1,CLTC,BCAS3,CALM2,DYNC1LI1,SRPRB,NICN1,DYNLT1,SHROOM2,SYBU,JAKMIP1,RASSF3,DYNC1I1,SYNJ1,CALM3,RUSC1,DISC1,CDK5,MAP1A,TUBA1C,R…
1	TRUE	0.0048	110	2479	28	0.011	0.255	GO:0031234	CC	24	extrinsic component of cytoplasmic side of plasma membrane	3	DNAJC25,STYK1,GNAI3,RHOA,KCNAB2,CDK16,CSK,CAV2,GNAI2,GNA13,PTK2B,GNG13,GNG11,HIP1,DLG4,SNAP25,GNAL,STAC2,GNAQ,GNG3,KCNAB1,SYAP1,RGS19,GNG5,TNK1,ATP2A2,SNX18,GNG2
1	TRUE	0.00514	918	2479	153	0.062	0.167	GO:0044431	CC	24	Golgi apparatus part	4	ICA1,COPZ2,RHBDF1,CAMK1G,MBTPS2,RAB27B,ATP9A,F7,GNAI3,CDC42,NSF,NOTCH3,RAP1GAP,RBFOX1,SCAMP1,B4GALT1,DNM1L,CBY1,AP4S1,GNPNAT1,VRK1,SEC23A,ST8SIA5,ZDHHC15,NDFIP2,NAGPA,IMPAD1,NCALD,TGFB1,TMEM59L,CAV2,CAV1,PLEKHA8,AP1S1,YKT6,SH3GL2,GBF1,CUX2,DSE,PODXL2,ST3GAL5,WNT6,FAM20B,KIAA1324,PHTF1,GBP3,GBP1,MAN1C1,B4GALT6,SEC16B,HS3ST2,CIT,TBC1D20,NECAB3,A4GALT,CYP2E1,SLC35D2,NDFIP1,LLGL1,ARFIP2,SNAP25,BCAN,S…
1	TRUE	0.00569	4	2479	4	0.002	1	GO:0048787	CC	24	presynaptic active zone membrane	4	STX1B,STX1A,SYT11,STXBP1
1	TRUE	0.00569	4	2479	4	0.002	1	GO:0005955	CC	24	calcineurin complex	1	PPP3CB,PPP3CA,ITPR1,PPP3R1
1	TRUE	0.00569	4	2479	4	0.002	1	GO:0060199	CC	24	clathrin-sculpted glutamate transport vesicle	3	SYT1,SLC17A7,RAB3A,VAMP2
1	TRUE	0.00569	4	2479	4	0.002	1	GO:0060203	CC	24	clathrin-sculpted glutamate transport vesicle membrane	2	SYT1,SLC17A7,RAB3A,VAMP2
1	TRUE	0.00569	4	2479	4	0.002	1	GO:0070032	CC	447	synaptobrevin 2-SNAP-25-syntaxin-1a-complexin I complex	1	STX1A,SNAP25,CPLX1,VAMP2
1	TRUE	0.00713	182	2479	40	0.016	0.22	GO:0005741	CC	24	mitochondrial outer membrane	5	TOMM34,LETMD1,VDAC3,DNM1L,MAVS,SOX10,TOMM22,CYB5R3,SAMM50,SLC8A3,VAT1,AMBRA1,WASF1,EPHA4,KMO,CNR1,CISD1,ACSL3,MSTO1,TOMM40,RTN4IP1,RAB11FIP5,VAMP1,MCL1,CISD2,FATE1,PPP2R2B,HK1,SLC25A44,SLC25A46,ACSL6,VDAC2,MOAP1,TOMM20,ARMCX2,PPP1CC,PDE2A,ACSL5,VDAC1,MYO19
1	TRUE	0.00742	427	2479	79	0.032	0.185	GO:0099568	CC	24	cytoplasmic region	6	PAFAH1B1,NOS2,DNAH9,RAI14,SPATA7,MAP2K4,RHOA,NEDD4,SPTB,AP3M2,PRKACA,FRYL,KIFAP3,ACTN2,MAP2,EXOC1,RANBP1,TRIOBP,SPEF1,MAPRE1,RPGRIP1L,AP3B2,AKT2,DNAH11,CAV1,WASL,AMBRA1,ARL6,DNAH1,EXOC8,KIF17,MED28,PTK2B,HPCA,CALD1,SEPT6,TRIP10,BFSP1,DSTN,GAD1,KCNC3,NDFIP1,LLGL1,ARFIP2,LANCL2,DLG4,MYH10,FLNB,GYPC,DYNC2LI1,EXOC6,BBS7,GABARAPL1,SNAPIN,PSEN2,SHROOM2,SYBU,DLG2,UCHL1,CABP1,SPTBN4,KNCN,FBLIM1,BSN,GRIK2…
1	TRUE	0.00788	142	2479	33	0.013	0.232	GO:0098800	CC	24	inner mitochondrial membrane protein complex	6	NDUFAB1,UQCRC1,NDUFS1,SDHA,PMPCB,MICU1,GRPEL1,ATP5F1,SDHB,NDUFA8,ATPIF1,IMMT,TIMM17A,UQCRC2,AFG3L2,ATP5J,C14ORF2,ATP5G1,CHCHD6,NDUFS4,NDUFB6,ATP5L,ATP5H,UQCRFS1,UQCRH,USMG5,COX5A,APOO,NDUFA6,NDUFA4L2,NDUFA4,NDUFS3,TIMM23
1	TRUE	0.00996	713	2479	121	0.049	0.17	GO:0000139	CC	24	Golgi membrane	5	ICA1,COPZ2,RHBDF1,CAMK1G,MBTPS2,GNAI3,CDC42,NSF,NOTCH3,RAP1GAP,B4GALT1,DNM1L,AP4S1,GNPNAT1,SEC23A,ST8SIA5,ZDHHC15,NDFIP2,NAGPA,TMEM59L,CAV2,CAV1,PLEKHA8,AP1S1,YKT6,SH3GL2,GBF1,CUX2,DSE,ST3GAL5,FAM20B,GBP3,GBP1,MAN1C1,B4GALT6,SEC16B,HS3ST2,TBC1D20,A4GALT,CYP2E1,SLC35D2,NDFIP1,LLGL1,ARFIP2,SERINC3,SYT4,TPTE2,RTN3,LARGE,ARF3,B4GALNT1,RAB11FIP5,GAD2,RABEPK,SORL1,PLCE1,MAPK8IP3,B4GALNT3,CLSTN3,TAPBPL,…
1	TRUE	0.0101	399	2479	74	0.03	0.185	GO:0005924	CC	24	cell-substrate adherens junction	4	ITGA3,PLAUR,GDI2,CNN2,SLC9A3R2,RHOA,CDC42,ACTN2,PTPRC,SLC9A1,ITGA6,SMPX,SNAP23,TRIOBP,FERMT1,CD99L2,CAV2,CAV1,LIMK1,TENC1,ARPC3,WASF1,FHL2,GNA13,SORBS3,PTK2B,VASP,FLRT3,RRAS,AJUBA,PAK4,TES,FLNB,LMO7,ARPC5L,TLN1,ARHGAP24,TGFB1I1,CDH13,CLTC,GRB7,DCAF6,FBLN7,LIMD1,LPP,ARHGAP26,G3BP1,CAPN5,PAK1,THY1,ENAH,MMP14,ZYX,FBLIM1,ANXA5,SLC4A2,YWHAZ,MAP2K1,YWHAG,TLN2,CFL1,CSPG4,JUP,CSRP2,LMLN,PPP1CC,CHP1,FOCAD…
1	TRUE	0.0107	180	2479	39	0.016	0.217	GO:0009898	CC	24	cytoplasmic side of plasma membrane	2	DNAJC25,STYK1,GNAI3,RHOA,KCNAB2,PTPN3,SPTB,ATP2B1,EXOC1,CHMP4B,CDK16,CSK,IKBKB,CAV2,PRMT8,GNAI2,GNA13,PTK2B,GNG13,GNG11,HIP1,DLG4,SNAP25,PPP3CA,GNAL,STAC2,GNAQ,GNG3,KCNAB1,SYAP1,RGS19,JUP,GNG5,TNK1,ATP2A2,SNX18,CACNB4,GNG2,LITAF
1	TRUE	0.011	7	2479	5	0.002	0.714	GO:0097441	CC	24	basal dendrite	7	MAP2,YKT6,SH3GL2,MAPK8,SLC4A10
1	TRUE	0.011	10	2479	6	0.002	0.6	GO:0005883	CC	24	neurofilament	7	NEFH,NEFM,INA,SHANK2,DLGAP2,NEFL
1	TRUE	0.011	10	2479	6	0.002	0.6	GO:0098839	CC	24	postsynaptic density membrane	4	CACNG3,DLG4,GRIA1,NETO1,GRIN1,GRIN2A
1	TRUE	0.0111	17	2479	8	0.003	0.471	GO:1902711	CC	24	GABA-A receptor complex	5	GABRA3,GABRA1,GABRE,GABRA4,GABRG2,GABRB2,GABRB3,GABRD
1	TRUE	0.0117	5095	2479	715	0.288	0.14	GO:0032991	CC	24	protein-containing complex	2	NDUFAB1,CDC27,COPZ2,CREBBP,SOX8,ITGA3,ABCC8,CACNG3,CACNA1G,PAFAH1B1,DNAH9,CACNA2D2,CAMK1G,UQCRC1,CD4,UTP18,GABRA3,BRCA1,WWTR1,RUNX3,NRXN3,GABRA1,NDUFS1,BIRC3,DEPDC1,NUP160,MYOM2,TUBG2,RPL26L1,ATP6V1H,FAM160A2,THOC3,KCNQ1,F7,CDK14,DNAJC25,MRPS35,GNAI3,SPEN,PPP2R5A,KIF26A,SP100,NEO1,CACNB1,PKM,METTL22,SYT1,CBFB,PPP2R5B,NUP133,KCNAB2,TGFBR3,NEDD4,GNB5,SPTB,SMG6,POLB,AP3M2,CDC42,TCF3,PRKACA,EPN2,NDE1…
1	TRUE	0.0122	34	2479	12	0.005	0.353	GO:1905360	CC	24	GTPase complex	1	DNAJC25,GNAI3,GNAI2,GNA13,GNG13,GNG11,GNAL,GNAQ,GNG3,RGS19,GNG5,GNG2
1	TRUE	0.0122	34	2479	12	0.005	0.353	GO:0005834	CC	24	heterotrimeric G-protein complex	4	DNAJC25,GNAI3,GNAI2,GNA13,GNG13,GNG11,GNAL,GNAQ,GNG3,RGS19,GNG5,GNG2
1	TRUE	0.0123	396	2479	73	0.029	0.184	GO:0005925	CC	24	focal adhesion	5	ITGA3,PLAUR,GDI2,CNN2,SLC9A3R2,RHOA,CDC42,ACTN2,PTPRC,SLC9A1,ITGA6,SNAP23,TRIOBP,FERMT1,CD99L2,CAV2,CAV1,LIMK1,TENC1,ARPC3,WASF1,FHL2,GNA13,SORBS3,PTK2B,VASP,FLRT3,RRAS,AJUBA,PAK4,TES,FLNB,LMO7,ARPC5L,TLN1,ARHGAP24,TGFB1I1,CDH13,CLTC,GRB7,DCAF6,FBLN7,LIMD1,LPP,ARHGAP26,G3BP1,CAPN5,PAK1,THY1,ENAH,MMP14,ZYX,FBLIM1,ANXA5,SLC4A2,YWHAZ,MAP2K1,YWHAG,TLN2,CFL1,CSPG4,JUP,CSRP2,LMLN,PPP1CC,CHP1,FOCAD,PPIA…
1	TRUE	0.0125	306	2479	59	0.024	0.193	GO:0098857	CC	24	membrane microdomain	4	CD4,BIRC3,TNFRSF1B,RTN4R,KCNQ1,GNAI3,STOML1,ATP2B1,PRKACA,ADD2,PTPRC,SLC9A1,HMOX1,PGK1,CSK,IKBKB,CAV2,CAV1,BVES,UNC5A,GNAI2,CBLB,CNR1,PTK2B,TUBA1B,SULF1,MYOF,CDH13,EFHD2,ATP1B1,PSEN2,ANK2,MAL2,STOM,RIT2,THY1,PI4K2A,HK1,CHRNB2,RFTN2,ATP1A1,ADCY1,ABCA1,ATP7A,RET,CRK,INPP5D,ADRA1B,RGS19,RGMB,CHRNA7,ANXA2,EFNA5,KCND2,PRTN3,GPR56,VDAC1,EMP2,ITGA1
1	TRUE	0.0125	306	2479	59	0.024	0.193	GO:0045121	CC	24	membrane raft	5	CD4,BIRC3,TNFRSF1B,RTN4R,KCNQ1,GNAI3,STOML1,ATP2B1,PRKACA,ADD2,PTPRC,SLC9A1,HMOX1,PGK1,CSK,IKBKB,CAV2,CAV1,BVES,UNC5A,GNAI2,CBLB,CNR1,PTK2B,TUBA1B,SULF1,MYOF,CDH13,EFHD2,ATP1B1,PSEN2,ANK2,MAL2,STOM,RIT2,THY1,PI4K2A,HK1,CHRNB2,RFTN2,ATP1A1,ADCY1,ABCA1,ATP7A,RET,CRK,INPP5D,ADRA1B,RGS19,RGMB,CHRNA7,ANXA2,EFNA5,KCND2,PRTN3,GPR56,VDAC1,EMP2,ITGA1
1	TRUE	0.0133	326	2479	62	0.025	0.19	GO:0043235	CC	24	receptor complex	3	ITGA3,CACNG3,CD4,GABRA3,GABRA1,TGFBR3,NOTCH3,IL4R,FGFR1,TOLLIP,DLG3,ITGA6,CD40,GABRE,IKBKB,TFR2,PKD2L1,GABRA4,CAPRIN2,NT5DC3,GABRG2,VIPR1,LEPR,OLFM3,GRIA2,PTK2B,ACVR2A,NRN1,GRIA3,IL13RA1,DLG4,GABBR2,CACNG8,CNIH3,ABCG8,GABRB2,NOTCH1,DLG2,GRIA4,GRM1,GRIA1,GPR61,IL6R,CHRNB2,PTH1R,SHANK2,LRP5,GRIK2,SLITRK5,RET,GABRB3,VWC2L,CHRNA7,GRIN1,SCRIB,GRIN2A,KCTD16,KCTD8,GABRD,GRM7,ITGA1,PLXNA4
1	TRUE	0.0134	404	2479	74	0.03	0.183	GO:0030055	CC	24	cell-substrate junction	3	ITGA3,PLAUR,GDI2,CNN2,SLC9A3R2,RHOA,CDC42,ACTN2,PTPRC,SLC9A1,ITGA6,SMPX,SNAP23,TRIOBP,FERMT1,CD99L2,CAV2,CAV1,LIMK1,TENC1,ARPC3,WASF1,FHL2,GNA13,SORBS3,PTK2B,VASP,FLRT3,RRAS,AJUBA,PAK4,TES,FLNB,LMO7,ARPC5L,TLN1,ARHGAP24,TGFB1I1,CDH13,CLTC,GRB7,DCAF6,FBLN7,LIMD1,LPP,ARHGAP26,G3BP1,CAPN5,PAK1,THY1,ENAH,MMP14,ZYX,FBLIM1,ANXA5,SLC4A2,YWHAZ,MAP2K1,YWHAG,TLN2,CFL1,CSPG4,JUP,CSRP2,LMLN,PPP1CC,CHP1,FOCAD…
1	TRUE	0.0135	1033	2479	166	0.067	0.161	GO:0098827	CC	24	endoplasmic reticulum subcompartment	5	CYP26B1,COPZ2,RHBDF1,CD4,PLAUR,MBTPS2,DGAT2,GNAI3,TRAM1,RHOA,REEP1,PIGB,CDC42,TMEM38A,CLCN4,NOTCH3,MGLL,BCAP29,PLOD1,ALG9,PIGS,DNM1L,SLC9A1,JPH4,HSD3B7,SEZ6L,CYB5R3,HMOX1,SLC8A3,SEC23A,STS,PGRMC1,ATP11C,PLP2,MAGT1,NDRG4,PIEZO1,HMOX2,TUSC3,PLD3,CAV1,ERLIN1,TMEM33,PTPN5,MLEC,GSG1,HMGCR,RASGRF2,SPCS1,RTN4,ELOVL4,SGK1,PIGZ,FKBP1B,GRIA2,SEC16B,RNF170,ACSL3,RTN2,FLRT3,TBC1D20,NECAB3,KTN1,SRD5A3,APOL2,E…
1	TRUE	0.0172	317	2479	60	0.024	0.189	GO:0098589	CC	24	membrane region	3	CD4,BIRC3,TNFRSF1B,RTN4R,KCNQ1,GNAI3,STOML1,ATP2B1,PRKACA,ADD2,PTPRC,XPO1,SLC9A1,HMOX1,PGK1,CSK,IKBKB,CAV2,CAV1,BVES,UNC5A,GNAI2,CBLB,CNR1,PTK2B,TUBA1B,SULF1,MYOF,CDH13,EFHD2,ATP1B1,PSEN2,ANK2,MAL2,STOM,RIT2,THY1,PI4K2A,HK1,CHRNB2,RFTN2,ATP1A1,ADCY1,ABCA1,ATP7A,RET,CRK,INPP5D,ADRA1B,RGS19,RGMB,CHRNA7,ANXA2,EFNA5,KCND2,PRTN3,GPR56,VDAC1,EMP2,ITGA1
1	TRUE	0.0178	50	2479	15	0.006	0.3	GO:0030315	CC	24	T-tubule	4	SLC9A1,SCN1B,PPP3CB,GOT2,RTN2,SCN2A,CACNG8,SCN1A,ANK2,CACNA2D1,KCNJ3,ATP1A1,CACNB2,CACNB3,AHNAK2
1	TRUE	0.0183	831	2479	136	0.055	0.164	GO:0030141	CC	24	secretory granule	4	ICA1,MPO,TBXA2R,SYPL1,SYT7,PLAUR,TNFRSF1B,LRRC7,RAB27B,HEXB,FSTL4,PTPRN,GDI2,CNN2,GNAI3,PKM,RHOA,SYT1,KCNAB2,RAB27A,CDC42,PRKACA,ACTN2,TOLLIP,PTPRC,SCAMP1,B4GALT1,SNX10,FTL,RPH3A,CHGB,SNAP23,CYB5R3,SYNGR1,ATP6V1D,CHGA,DNAJC5,PGRMC1,MAGT1,MAGED2,SYTL4,OLFM4,PSMD7,HMOX2,SCG3,GPI,TGFB1,RAB3A,CAV2,CAV1,STX1A,GARS,NCS1,PSMD3,VAT1,MLEC,SPARC,KNG1,NIT2,ACTR1B,CD58,ECE1,RAB9B,PCSK2,CCDC136,SYT5,ACLY,ACTR…
1	TRUE	0.019	71	2479	19	0.008	0.268	GO:0120111	CC	24	neuron projection cytoplasm	1	PAFAH1B1,MAP2K4,AP3M2,MAP2,RANBP1,AP3B2,KIF17,HPCA,DLG4,GABARAPL1,SNAPIN,SYBU,DLG2,UCHL1,GRIK2,MAP1A,KCNAB1,BLOC1S5,NEFL
1	TRUE	0.0191	11	2479	6	0.002	0.545	GO:0099634	CC	24	postsynaptic specialization membrane	3	CACNG3,DLG4,GRIA1,NETO1,GRIN1,GRIN2A
1	TRUE	0.0195	1029	2479	164	0.066	0.159	GO:0005789	CC	24	endoplasmic reticulum membrane	6	CYP26B1,COPZ2,RHBDF1,CD4,PLAUR,MBTPS2,DGAT2,GNAI3,TRAM1,RHOA,REEP1,PIGB,CDC42,TMEM38A,CLCN4,NOTCH3,MGLL,BCAP29,PLOD1,ALG9,PIGS,DNM1L,SLC9A1,JPH4,HSD3B7,SEZ6L,CYB5R3,HMOX1,SLC8A3,SEC23A,STS,PGRMC1,ATP11C,PLP2,MAGT1,NDRG4,PIEZO1,HMOX2,TUSC3,PLD3,CAV1,ERLIN1,TMEM33,PTPN5,MLEC,GSG1,HMGCR,RASGRF2,SPCS1,RTN4,ELOVL4,SGK1,PIGZ,FKBP1B,GRIA2,SEC16B,RNF170,ACSL3,RTN2,FLRT3,TBC1D20,NECAB3,KTN1,SRD5A3,APOL2,E…
1	TRUE	0.0198	27	2479	10	0.004	0.37	GO:0030125	CC	24	clathrin vesicle coat	2	EPN2,NECAP1,NCALD,AP1S1,HIP1,CLTC,NECAP2,AP2M1,KIAA1107,AP2A1
1	TRUE	0.0199	175	2479	37	0.015	0.211	GO:0030136	CC	24	clathrin-coated vesicle	1	CD4,RAB27B,EPN3,SNAP91,SYT1,RAB27A,EPN2,SCAMP1,NECAP1,DNAJC5,SLC32A1,AP3B2,NCALD,SLC17A7,RAB3A,AP1S1,SH3GL2,ECE1,HIP1,GAD1,GAD2,CLTC,SYT2,NRGN,NECAP2,STEAP2,VPS11,AP2M1,ATP7A,RGS19,SNX18,CHRM2,VPS33B,KIAA1107,AP2A1,INPP5F,VAMP2
1	TRUE	0.021	46	2479	14	0.006	0.304	GO:0043195	CC	24	terminal bouton	4	PFN2,SYP,RAB3A,AP1S1,NMU,UNC13A,SYT11,ADCYAP1,SYNJ1,TBC1D24,GRIK2,KCNC2,GRIN1,CCK
1	TRUE	0.022	152	2479	33	0.013	0.217	GO:0019897	CC	24	extrinsic component of plasma membrane	4	EPN3,DNAJC25,STYK1,GNAI3,RHOA,KCNAB2,RS1,CDK16,CSK,CAV2,GNAI2,GNA13,PTK2B,GNG13,GNG11,HIP1,DLG4,SNAP25,GNAL,STAC2,GNAQ,GNG3,KCNAB1,SYAP1,RGS19,PRSS27,JUP,GNG5,TNK1,ATP2A2,SNX18,ANXA2,GNG2
1	TRUE	0.0226	315	2479	59	0.024	0.187	GO:0031253	CC	24	cell projection membrane	5	ITGA3,PLAUR,ANK1,PDE4A,RHOA,ATP2B1,EPB41L3,B4GALT1,FERMT1,MAPRE1,NDRG4,PIEZO1,GPI,AKT2,KANK1,PKD2L1,BVES,GABRG2,UNC5A,GNA13,HPCA,OPN4,PACSIN1,VASP,LAMP5,MACF1,MCHR1,KCNC1,KCNC3,RAB25,KCNK1,TLN1,BBS7,MAPK8IP3,GABARAPL1,KSR1,PAK1,THY1,GRIA1,NRG1,THEM4,PTH1R,SHANK2,TMEM67,ATP7A,KCNC2,AMN,TCTN2,DRD5,GAP43,CFL1,EVC2,CSPG4,CNTNAP2,KCNA2,ROBO2,FZD9,NME1,SSTR3
1	TRUE	0.025	73	2479	19	0.008	0.26	GO:0032592	CC	24	integral component of mitochondrial membrane	7	TOMM22,COA1,MICU1,TOMM40,IMMT,SCO1,TIMM17A,AFG3L2,MPC2,TMEM177,SLC25A4,OXA1L,CHCHD6,SLC25A44,TOMM20,TMEM70,APOO,PISD,TIMM23
1	TRUE	0.0291	24	2479	9	0.004	0.375	GO:0032590	CC	24	dendrite membrane	6	ATP2B1,GABRG2,HPCA,LAMP5,KCNC1,KCNC3,GABARAPL1,THY1,GRIA1
1	TRUE	0.0291	74	2479	19	0.008	0.257	GO:0098573	CC	24	intrinsic component of mitochondrial membrane	6	TOMM22,COA1,MICU1,TOMM40,IMMT,SCO1,TIMM17A,AFG3L2,MPC2,TMEM177,SLC25A4,OXA1L,CHCHD6,SLC25A44,TOMM20,TMEM70,APOO,PISD,TIMM23
1	TRUE	0.0292	102	2479	24	0.01	0.235	GO:0030665	CC	24	clathrin-coated vesicle membrane	1	CD4,SYT1,EPN2,NECAP1,DNAJC5,SLC32A1,AP3B2,NCALD,SLC17A7,RAB3A,AP1S1,SH3GL2,HIP1,GAD1,GAD2,CLTC,SYT2,NRGN,NECAP2,AP2M1,CHRM2,KIAA1107,AP2A1,VAMP2
1	TRUE	0.0302	12	2479	6	0.002	0.5	GO:0031045	CC	24	dense core granule	5	SYT7,SYT1,NCS1,SYT5,SYT4,SCG2
1	TRUE	0.0305	43	2479	13	0.005	0.302	GO:0005891	CC	24	voltage-gated calcium channel complex	5	CACNG3,CACNA1G,CACNA2D2,CACNB1,CACNA1I,CACNA1F,CACNG8,CACNA1B,CACNA2D1,CACNB2,CACNB3,CACNB4,CACNA1E
1	TRUE	0.0313	1051	2479	165	0.067	0.157	GO:0042175	CC	24	nuclear outer membrane-endoplasmic reticulum membrane network	3	CYP26B1,COPZ2,RHBDF1,CD4,PLAUR,MBTPS2,DGAT2,GNAI3,TRAM1,RHOA,REEP1,PIGB,CDC42,TMEM38A,CLCN4,NOTCH3,MGLL,BCAP29,XPO1,PLOD1,ALG9,PIGS,DNM1L,SLC9A1,JPH4,HSD3B7,SEZ6L,CYB5R3,HMOX1,SLC8A3,SEC23A,STS,PGRMC1,ATP11C,PLP2,MAGT1,NDRG4,PIEZO1,HMOX2,TUSC3,PLD3,CAV1,ERLIN1,TMEM33,PTPN5,MLEC,GSG1,HMGCR,RASGRF2,SPCS1,RTN4,ELOVL4,SGK1,PIGZ,FKBP1B,GRIA2,SEC16B,RNF170,ACSL3,RTN2,FLRT3,TBC1D20,NECAB3,KTN1,SRD5A3,AP…
1	TRUE	0.0326	250	2479	48	0.019	0.192	GO:0005938	CC	24	cell cortex	7	PAFAH1B1,NOS2,RAI14,RHOA,NEDD4,SPTB,FRYL,ACTN2,EXOC1,TRIOBP,MAPRE1,AKT2,CAV1,WASL,EXOC8,MED28,PTK2B,CALD1,SEPT6,TRIP10,BFSP1,DSTN,GAD1,KCNC3,NDFIP1,LLGL1,ARFIP2,LANCL2,DLG4,MYH10,FLNB,GYPC,EXOC6,PSEN2,SHROOM2,CABP1,SPTBN4,KNCN,FBLIM1,BSN,MYO5B,CFL1,SPTBN2,ANXA2,FMNL1,GRM7,SPTAN1,SPIRE2
1	TRUE	0.0346	127	2479	28	0.011	0.22	GO:0042383	CC	24	sarcolemma	4	ABCC8,ANK1,CACNB1,SLC9A1,SLC8A3,SCN1B,PPP3CB,BVES,GOT2,RTN2,SCN2A,PPP3CA,CACNG8,ATP1B1,SCN1A,ANK2,MLIP,CACNA2D1,KCNB1,KCNJ3,ATP1A1,CACNB2,CACNB3,SYNM,BGN,ANXA2,AHNAK2,PPP3R1
1	TRUE	0.0351	98	2479	23	0.009	0.235	GO:0048475	CC	24	coated membrane	3	COPZ2,AP3M2,EPN2,NECAP1,AP4S1,SEC23A,CHMP4B,AP3B2,NCALD,AP1S1,DNM1,ARL6,HIP1,CLTC,NECAP2,SYNJ1,VPS11,AP2M1,COPG1,VPS33B,KCNQ5,KIAA1107,AP2A1
1	TRUE	0.0351	98	2479	23	0.009	0.235	GO:0030117	CC	24	membrane coat	4	COPZ2,AP3M2,EPN2,NECAP1,AP4S1,SEC23A,CHMP4B,AP3B2,NCALD,AP1S1,DNM1,ARL6,HIP1,CLTC,NECAP2,SYNJ1,VPS11,AP2M1,COPG1,VPS33B,KCNQ5,KIAA1107,AP2A1
1	TRUE	0.0353	264	2479	50	0.02	0.189	GO:0098798	CC	24	mitochondrial protein complex	5	NDUFAB1,UQCRC1,NDUFS1,MRPS35,SDHA,MRPL22,MRPS33,TOMM22,SAMM50,PMPCB,MICU1,GRPEL1,MRPL2,MRPS27,ATP5F1,SDHB,NDUFA8,TOMM40,ATPIF1,IMMT,TIMM17A,MRPS9,MRPL47,MRPL15,UQCRC2,AFG3L2,ATP5J,C14ORF2,MRPL17,ATP5G1,CHCHD6,NDUFS4,NDUFB6,MRPL16,ATP5L,ATP5H,UQCRFS1,UQCRH,TOMM20,USMG5,TRMT10C,COX5A,APOO,NDUFA6,NDUFA4L2,NDUFA4,MRPL21,VDAC1,NDUFS3,TIMM23
1	TRUE	0.0359	49	2479	14	0.006	0.286	GO:0030118	CC	24	clathrin coat	5	AP3M2,EPN2,NECAP1,NCALD,AP1S1,HIP1,CLTC,NECAP2,SYNJ1,AP2M1,VPS33B,KCNQ5,KIAA1107,AP2A1
1	TRUE	0.0384	9	2479	5	0.002	0.556	GO:0000137	CC	454	Golgi cis cisterna	1	NECAB3,LLGL1,NSG2,GOLT1A,ATL1
1	TRUE	0.0384	9	2479	5	0.002	0.556	GO:0033180	CC	257	proton-transporting V-type ATPase, V1 domain	1	ATP6V1H,ATP6V1A,ATP6V1F,ATP6V1B2,ATP6V1C1
1	TRUE	0.045	204	2479	40	0.016	0.196	GO:0098562	CC	24	cytoplasmic side of membrane	1	DNAJC25,STYK1,GNAI3,RHOA,KCNAB2,PTPN3,SPTB,ATP2B1,EXOC1,EEF1A2,CHMP4B,CDK16,CSK,IKBKB,CAV2,PRMT8,GNAI2,GNA13,PTK2B,GNG13,GNG11,HIP1,DLG4,SNAP25,PPP3CA,GNAL,STAC2,GNAQ,GNG3,KCNAB1,SYAP1,RGS19,JUP,GNG5,TNK1,ATP2A2,SNX18,CACNB4,GNG2,LITAF
1	TRUE	0.0485	205	2479	40	0.016	0.195	GO:0031968	CC	24	organelle outer membrane	5	TOMM34,LETMD1,VDAC3,DNM1L,MAVS,SOX10,TOMM22,CYB5R3,SAMM50,SLC8A3,VAT1,AMBRA1,WASF1,EPHA4,KMO,CNR1,CISD1,ACSL3,MSTO1,TOMM40,RTN4IP1,RAB11FIP5,VAMP1,MCL1,CISD2,FATE1,PPP2R2B,HK1,SLC25A44,SLC25A46,ACSL6,VDAC2,MOAP1,TOMM20,ARMCX2,PPP1CC,PDE2A,ACSL5,VDAC1,MYO19
1	TRUE	0.0499	4131	2479	577	0.233	0.14	GO:0043228	CC	24	non-membrane-bounded organelle	3	CDC27,CIAPIN1,CREBBP,BAIAP2L1,ELAC2,PAFAH1B1,NOS2,DNAH9,SYN1,IFFO1,UTP18,TTC19,PTBP1,BRCA1,PRICKLE3,RUNX3,NLRP2,ANK1,TFB1M,NUP160,MYOM2,TUBG2,RPL26L1,RAI14,SPATA7,CNTLN,OFD1,THOC3,MRTO4,SPAG4,MRPS35,DGAT2,CNN2,HMG20B,GNAI3,PPP2R5A,KDM4A,KIF26A,SP100,KLF6,METTL22,RHOA,IDH3G,NUP133,KCNAB2,NEDD4,PFN2,PTPN3,SPTB,SMG6,POLB,CDC42,TCF3,PRKACA,CRMP1,NDE1,XRCC1,SDHA,NOTCH3,NUAK1,ADD2,KIFAP3,MCM6,BAZ2A,TRA…
1	TRUE	0.0499	4131	2479	577	0.233	0.14	GO:0043232	CC	24	intracellular non-membrane-bounded organelle	6	CDC27,CIAPIN1,CREBBP,BAIAP2L1,ELAC2,PAFAH1B1,NOS2,DNAH9,SYN1,IFFO1,UTP18,TTC19,PTBP1,BRCA1,PRICKLE3,RUNX3,NLRP2,ANK1,TFB1M,NUP160,MYOM2,TUBG2,RPL26L1,RAI14,SPATA7,CNTLN,OFD1,THOC3,MRTO4,SPAG4,MRPS35,DGAT2,CNN2,HMG20B,GNAI3,PPP2R5A,KDM4A,KIF26A,SP100,KLF6,METTL22,RHOA,IDH3G,NUP133,KCNAB2,NEDD4,PFN2,PTPN3,SPTB,SMG6,POLB,CDC42,TCF3,PRKACA,CRMP1,NDE1,XRCC1,SDHA,NOTCH3,NUAK1,ADD2,KIFAP3,MCM6,BAZ2A,TRA…
1	TRUE	1.15e-07	624	557	148	0.266	0.237	HP:0004305	hp	115	Involuntary movements	4	CREBBP,CACNA1G,TTC19,GABRA3,GABRA1,TNFRSF1B,OFD1,HEXB,ATP2B3,REEP1,KCNAB2,NDE1,SDHA,SEMA3A,FGFR1,MEF2C,SNX10,FTL,FUS,SLC9A1,AARS,FH,SOX10,VRK1,GSS,DNAJC5,PDYN,RPGRIP1L,MTFMT,ATP1A3,SCN1B,CAV1,CLIP2,LIMK1,DNM1,KCNT1,ERLIN1,MICU1,B9D1,GLRB,KCNA1,ATN1,GABRG2,RARS,ST3GAL5,MECR,DNAJC6,SDHB,ELOVL4,TARDBP,HPCA,IQSEC2,GRIA3,RTN2,FLRT3,MAX,TIMM8A,PNKD,KCNC1,TOMM40,ATXN10,KCNC3,PDHA1,AHI1,TMEM127,SCN2A,TOR…
1	TRUE	1.73e-06	61	557	29	0.052	0.475	HP:0200134	hp	115	Epileptic encephalopathy	4	GABRA1,MEF2C,DNM1L,NECAP1,AARS,EEF1A2,AP3B2,SCN1B,DNM1,KCNT1,FGF12,SLC25A12,SCN2A,STXBP1,SCN1A,MDH2,KCNB1,SYNJ1,TBC1D24,BOLA3,HCN1,PIGA,GABRB3,KCNA2,SLC25A22,NRXN1,PLCB1,WWOX,SPTAN1
1	TRUE	5.5e-06	1236	557	242	0.434	0.196	HP:0011442	hp	115	Abnormality of central motor function	3	CREBBP,ABCC8,CACNA1G,PAFAH1B1,TTC19,GABRA3,GABRA1,NDUFS1,TDP1,SPATA7,OFD1,HEXB,ATP2B3,REEP1,KCNAB2,TGFBR3,RAB27A,ASNS,CDC42,NDE1,SDHA,NOTCH3,SNCB,SEMA3A,DCX,FGFR1,FTL,DNM1L,FUS,SLC9A1,AARS,LAMB1,FH,OSGEP,SOX10,CYB5R3,NEFH,AP4S1,VRK1,GSS,DNAJC5,NDUFAF5,PDYN,POLA1,PGK1,NALCN,RPGRIP1L,HERC1,MTFMT,GPI,TGFB1,ATP1A3,SCN1B,ERF,CAV1,CLIP2,LIMK1,KANK1,KCNT1,ERLIN1,MICU1,B9D1,GLRB,KCNA1,ATN1,GABRG2,RARS,FG…
1	TRUE	9.81e-06	158	557	51	0.092	0.323	HP:0001336	hp	115	Myoclonus	5	SDHA,DNAJC5,DNM1,GLRB,ATN1,ST3GAL5,MECR,DNAJC6,GRIA3,KCNC1,TOMM40,KCNC3,SCN2A,TOR1A,STXBP1,SORL1,PRICKLE1,NOL3,AFG3L2,PSEN2,SCN1A,CACNA1B,PRDM8,RMND1,SYNJ1,ATP13A2,TBC1D24,BOLA3,SERPINI1,GRIK2,PIGA,SLC6A5,GABRB3,PRRT2,BSCL2,CPLX1,GPHN,KCNA2,SLC25A22,GLRX5,PLCB1,KCNQ3,NHLRC1,TSPYL1,HTT,SPTAN1,HIBCH,NME1,ADSL,ZNHIT3,ADRA2B
1	TRUE	1.02e-05	56	557	26	0.047	0.464	HP:0007359	hp	115	Focal seizures	4	SYN1,GABRA1,STX1B,AP4S1,SCN1B,DNM1,KCNT1,KCNA1,GABRG2,SLC12A5,ATXN10,SCN2A,STXBP1,SCN1A,POLR3A,VPS11,TBC1D24,PCDH19,GABRB3,PRRT2,SLC25A22,PLCB1,KCNQ3,NHLRC1,DYNC1H1,ADRA2B
1	TRUE	0.000184	1417	557	262	0.47	0.185	HP:0100022	hp	115	Abnormality of movement	3	CREBBP,ABCC8,CACNA1G,HIVEP2,TTC19,GABRA3,BRCA1,GABRA1,NDUFS1,TNFRSF1B,TDP1,SPATA7,OFD1,XK,HEXB,ATP2B3,REEP1,KCNAB2,GNB5,ASNS,NDE1,SDHA,NOTCH3,SEMA3A,UBE2T,FGFR1,MEF2C,KAT6A,PLOD1,SNX10,FTL,MMP2,DNM1L,FUS,SLC9A1,AARS,PLEKHG2,FH,COMT,SOX10,NEFH,AP4S1,VRK1,GSS,DNAJC5,EEF1A2,NDUFAF5,PDYN,IDH3B,JAG1,STS,NALCN,RPGRIP1L,HERC1,TRIP4,MTFMT,AP3B2,TGFB1,ATP1A3,SCN1B,CAV1,GARS,CLIP2,LIMK1,DNM1,KANK1,KCNT1,ER…
1	TRUE	0.000392	509	557	113	0.203	0.222	HP:0001257	hp	115	Spasticity	5	ABCC8,CACNA1G,PAFAH1B1,TTC19,NDUFS1,ATP2B3,REEP1,RAB27A,ASNS,NDE1,SDHA,NOTCH3,FGFR1,FTL,FUS,AARS,LAMB1,SOX10,CYB5R3,NEFH,AP4S1,GSS,NDUFAF5,POLA1,NALCN,RPGRIP1L,MTFMT,SCN1B,CLIP2,LIMK1,KANK1,KCNT1,ERLIN1,GLRB,KCNA1,RARS,ATP6V1A,SLC25A12,EPHA4,MECR,DNAJC6,ELOVL4,TARDBP,SERAC1,CIT,RTN2,TBC1D20,TIMM8A,BCL11B,GAD1,UNC13A,ATXN10,ATP6V1E1,PEX11B,PDHA1,ACP2,SNX14,B4GALNT1,RNASEH2B,SCN2A,STXBP1,GABBR2,ENT…
1	TRUE	0.000493	359	557	85	0.153	0.237	HP:0001337	hp	115	Tremor	5	CACNA1G,TTC19,GABRA3,GABRA1,TNFRSF1B,OFD1,ATP2B3,SDHA,SEMA3A,FGFR1,SNX10,FTL,FUS,SLC9A1,FH,SOX10,GSS,PDYN,RPGRIP1L,MTFMT,SCN1B,CLIP2,LIMK1,MICU1,B9D1,KCNA1,ATN1,GABRG2,RARS,DNAJC6,SDHB,ELOVL4,HPCA,FLRT3,MAX,TIMM8A,KCNC1,ATXN10,KCNC3,AHI1,TMEM127,SCN2A,TOR1A,STXBP1,PRICKLE1,VAMP1,AFG3L2,PIK3R5,SCN1A,MDH2,CACNA1B,POLR3A,ITPR1,SLC25A4,GRM1,UCHL1,RAB39B,PPP2R2B,AIFM1,MPZ,SYNJ1,ATP13A2,GRIK2,TMEM67,PC…
1	TRUE	0.000493	638	557	134	0.241	0.21	HP:0001251	hp	115	Ataxia	5	ABCC8,CACNA1G,PAFAH1B1,TTC19,GABRA1,NDUFS1,TDP1,OFD1,HEXB,ATP2B3,CDC42,SDHA,SEMA3A,DCX,FGFR1,FTL,SLC9A1,SOX10,VRK1,GSS,DNAJC5,NDUFAF5,PDYN,PGK1,RPGRIP1L,HERC1,MTFMT,GPI,TGFB1,ATP1A3,SCN1B,CAV1,CLIP2,LIMK1,MICU1,B9D1,GLRB,KCNA1,ATN1,GABRG2,RARS,FGF12,MECR,DNAJC6,SDHB,ELOVL4,RTN2,FLRT3,MKKS,KCNC1,TOMM40,RTN4IP1,ATXN10,KCNC3,NPHP4,PEX11B,PDHA1,SNAP25,ATP8A2,SCO1,SNX14,B4GALNT1,AHI1,SCN2A,STXBP1,SORL…
1	TRUE	0.000493	690	557	143	0.257	0.207	HP:0002167	hp	115	Neurological speech impairment	4	CACNA1G,TTC19,NDUFS1,XK,HEXB,ATP2B3,REEP1,KCNAB2,SDHA,NOTCH3,SEMA3A,DCX,FGFR1,KAT6A,FTL,FUS,SLC9A1,FH,COMT,SOX10,GSS,NDUFAF5,PDYN,STS,ZDHHC15,NALCN,MTFMT,AP3B2,TGFB1,ATP1A3,CLIP2,LIMK1,DNM1,ERLIN1,TRIM37,KCNA1,ATN1,RARS,ARL6,FGF12,ATP6V1A,ST3GAL5,SLC25A12,MECR,DNAJC6,SDHB,ELOVL4,SATB2,TRIM32,TARDBP,HPCA,IQSEC2,FLRT3,MKKS,MAX,RRAS,TIMM8A,BCL11B,PNKD,TOMM40,ATXN10,ATP6V1E1,COX7B,KCNC3,PDHA1,SNAP25,…
1	TRUE	0.000493	11	557	9	0.016	0.818	HP:0002266	hp	115	Focal clonic seizures	6	GABRA1,SCN1B,GABRG2,SLC12A5,SCN2A,STXBP1,SCN1A,PCDH19,KCNQ3
1	TRUE	0.000493	636	557	134	0.241	0.211	HP:0001276	hp	115	Hypertonia	4	ABCC8,CACNA1G,PAFAH1B1,TTC19,NDUFS1,ATP2B3,REEP1,RAB27A,ASNS,NDE1,SDHA,NOTCH3,DCX,FGFR1,FTL,FUS,AARS,LAMB1,OSGEP,SOX10,CYB5R3,NEFH,AP4S1,GSS,NDUFAF5,POLA1,NALCN,RPGRIP1L,MTFMT,SCN1B,ERF,CLIP2,LIMK1,KANK1,KCNT1,ERLIN1,GLRB,KCNA1,RARS,ATP6V1A,SLC25A12,EPHA4,MECR,DNAJC6,ELOVL4,TARDBP,SERAC1,CIT,RTN2,TBC1D20,TIMM8A,BCL11B,GAD1,DOCK6,TOMM40,UNC13A,ATXN10,ATP6V1E1,PEX11B,PDHA1,LARGE,ACP2,SNX14,B4GALNT1…
1	TRUE	0.00067	817	557	163	0.293	0.2	HP:0002493	hp	115	Upper motor neuron dysfunction	4	ABCC8,CACNA1G,PAFAH1B1,TTC19,GABRA3,NDUFS1,SPATA7,ATP2B3,REEP1,KCNAB2,TGFBR3,RAB27A,ASNS,NDE1,SDHA,NOTCH3,SEMA3A,DCX,FGFR1,FTL,DNM1L,FUS,AARS,LAMB1,OSGEP,SOX10,CYB5R3,NEFH,AP4S1,GSS,NDUFAF5,PDYN,POLA1,NALCN,RPGRIP1L,MTFMT,ATP1A3,SCN1B,ERF,CAV1,CLIP2,LIMK1,KANK1,KCNT1,ERLIN1,GLRB,KCNA1,ATN1,RARS,ATP6V1A,SLC25A12,EPHA4,MECR,DNAJC6,ELOVL4,RNF170,TARDBP,SERAC1,CIT,SLC12A5,RTN2,FLRT3,TBC1D20,TIMM8A,BC…
1	TRUE	0.00112	17	557	11	0.02	0.647	HP:0011153	hp	115	Focal motor seizures	5	GABRA1,SCN1B,GABRG2,SLC12A5,ATXN10,SCN2A,STXBP1,SCN1A,PCDH19,SLC25A22,KCNQ3
1	TRUE	0.00137	12	557	9	0.016	0.75	HP:0007270	hp	115	Atypical absence seizures	6	GABRA1,SCN1B,DNM1,GABRG2,SCN2A,STXBP1,SCN1A,PCDH19,GABRB3
1	TRUE	0.00204	57	557	22	0.039	0.386	HP:0002133	hp	115	Status epilepticus	4	GABRA1,DNM1L,FH,AP3B2,ATP1A3,SCN1B,KCNT1,GABRG2,FGF12,ST3GAL5,ECE1,SLC12A5,ATXN10,COX7B,SCN2A,STXBP1,SCN1A,SYNJ1,TBC1D24,PCDH19,BSCL2,EHMT1
1	TRUE	0.00225	708	557	142	0.255	0.201	HP:0011443	hp	115	Abnormality of coordination	4	CREBBP,ABCC8,CACNA1G,PAFAH1B1,TTC19,GABRA1,NDUFS1,TDP1,OFD1,HEXB,ATP2B3,CDC42,SDHA,SEMA3A,DCX,FGFR1,FTL,SLC9A1,SOX10,NEFH,VRK1,GSS,DNAJC5,NDUFAF5,PDYN,PGK1,RPGRIP1L,HERC1,MTFMT,GPI,TGFB1,ATP1A3,SCN1B,CAV1,CLIP2,LIMK1,MICU1,B9D1,GLRB,KCNA1,ATN1,GABRG2,RARS,FGF12,MECR,DNAJC6,SDHB,ELOVL4,RTN2,FLRT3,MKKS,KCNC1,TOMM40,RTN4IP1,ATXN10,KCNC3,NPHP4,PEX11B,PDHA1,SNAP25,ATP8A2,SCO1,SNX14,B4GALNT1,AHI1,SCN2A…
1	TRUE	0.00225	8	557	7	0.013	0.875	HP:0031475	hp	115	Nonconvulsive status epilepticus	5	GABRA1,SCN1B,GABRG2,SCN2A,STXBP1,SCN1A,PCDH19
1	TRUE	0.00225	8	557	7	0.013	0.875	HP:0011151	hp	115	Obtundation status	7	GABRA1,SCN1B,GABRG2,SCN2A,STXBP1,SCN1A,PCDH19
1	TRUE	0.00225	1423	557	255	0.458	0.179	HP:0003808	hp	115	Abnormal muscle tone	3	CREBBP,ABCC8,CACNA1G,ELAC2,PAFAH1B1,HIVEP2,TTC19,MBTPS2,GABRA1,NDUFS1,SPATA7,OFD1,ATP2B3,REEP1,KCNAB2,GNB5,RAB27A,DGCR2,ASNS,NDE1,CLCN4,SDHA,NOTCH3,SEMA3A,SLC25A3,DCX,FGFR1,MEF2C,DLG3,KAT6A,PLOD1,B4GALT1,ALG9,FTL,DNM1L,FUS,NECAP1,AARS,PLEKHG2,LAMB1,FH,OSGEP,COMT,SOX10,CYB5R3,NEFH,AP4S1,VRK1,GSS,EEF1A2,NDUFAF5,POLA1,ZDHHC15,NALCN,RPGRIP1L,HERC1,TRIP4,MTFMT,AP3B2,TRPS1,ATP1A3,SCN1B,ERF,AP1S1,CLIP2,…
1	TRUE	0.00225	8	557	7	0.013	0.875	HP:0025356	hp	158	Pschomotor retardation	1	GABRA1,SCN1B,GABRG2,SCN2A,STXBP1,SCN1A,PCDH19
1	TRUE	0.00286	59	557	22	0.039	0.373	HP:0002123	hp	115	Generalized myoclonic seizures	5	ABCC8,GABRA1,NDE1,SCN1B,DNM1,GABRG2,ELOVL4,SCN2A,STXBP1,PRICKLE1,AFG3L2,SCN1A,PRDM8,TBC1D24,PCDH19,PIGA,GABRB3,STAT3,CPLX1,SLC25A22,NHLRC1,KCTD7
1	TRUE	0.00358	172	557	46	0.083	0.267	HP:0001298	hp	115	Encephalopathy	3	GABRA1,NDUFS1,ASNS,MEF2C,DNM1L,NECAP1,AARS,EEF1A2,NDUFAF5,AP3B2,ATP1A3,SCN1B,DNM1,KCNT1,FGF12,SLC25A12,SERAC1,RNASEH2B,SCN2A,STXBP1,TP53,SCN1A,UNC80,MDH2,KCNB1,SYNJ1,TBC1D24,BOLA3,SERPINI1,SUCLG1,NDUFAF2,NDUFS4,HCN1,PIGA,GABRB3,BSCL2,TMEM70,KCNA2,SLC25A22,ACAD9,NRXN1,PLCB1,WWOX,SPTAN1,NDUFS3,ZNHIT3
1	TRUE	0.00414	2560	557	417	0.749	0.163	HP:0012638	hp	115	Abnormality of nervous system physiology	2	CREBBP,ABCC8,CACNA1G,ELAC2,PAFAH1B1,SYN1,HIVEP2,TTC19,GABRA3,BRCA1,MBTPS2,GABRA1,NDUFS1,TNFRSF1B,ANK1,TDP1,SPATA7,OFD1,XK,HEXB,LAMC3,GNAI3,ATP2B3,REEP1,KCNAB2,TGFBR3,GNB5,RAB27A,DGCR2,ASNS,CDC42,PRKACA,NDE1,CLCN4,SDHA,NOTCH3,SNCB,SEMA3A,UBE2T,DCX,FGFR1,MEF2C,DLG3,KAT6A,PLOD1,B4GALT1,SNX10,ALG9,FTL,MMP2,SH3BP2,DNM1L,EPB41L1,FUS,NECAP1,SLC9A1,AARS,PLEKHG2,LAMB1,FH,NLRP1,PITPNM3,OSGEP,COMT,STX1B,SOX…
1	TRUE	0.00526	1233	557	223	0.4	0.181	HP:0001250	hp	115	Seizures	3	CREBBP,ABCC8,PAFAH1B1,SYN1,HIVEP2,MBTPS2,GABRA1,NDUFS1,ANK1,SPATA7,OFD1,XK,LAMC3,KCNAB2,TGFBR3,GNB5,RAB27A,ASNS,NDE1,SDHA,NOTCH3,SEMA3A,DCX,FGFR1,MEF2C,DLG3,KAT6A,ALG9,DNM1L,PLEKHG2,LAMB1,FH,OSGEP,COMT,STX1B,SOX10,DEPDC5,AP4S1,GSS,DNAJC5,EEF1A2,NDUFAF5,STS,POLA1,SYP,PGK1,ZDHHC15,NALCN,RPGRIP1L,HERC1,MTFMT,AP3B2,AKT2,ATP1A3,SCN1B,DNM1,KCNT1,B9D1,GLRB,KCNA1,ATN1,PPP2R5D,GABRG2,FGF12,ATP6V1A,ST3GAL5…
1	TRUE	0.00526	14	557	9	0.016	0.643	HP:0007334	hp	115	Generalized tonic-clonic seizures with focal onset	6	GABRA1,SCN1B,GABRG2,SLC12A5,SCN2A,STXBP1,SCN1A,PCDH19,NHLRC1
1	TRUE	0.00526	88	557	28	0.05	0.318	HP:0025373	hp	38	Interictal EEG abnormality	1	ABCC8,ASNS,EEF1A2,AP3B2,DNM1,FGF12,IQSEC2,ATXN10,SNAP25,SCN2A,STXBP1,ATAD1,PRICKLE1,VAMP1,SYT2,SCN1A,KCNB1,TBC1D24,PIGA,GABRB3,PRRT2,CPLX1,SLC25A22,PLCB1,GRIN2A,SPTAN1,ZNHIT3,ADRA2B
1	TRUE	0.00627	1701	557	293	0.526	0.172	HP:0011804	hp	115	Abnormality of muscle physiology	2	CREBBP,ABCC8,CACNA1G,ELAC2,PAFAH1B1,HIVEP2,TTC19,GABRA3,MBTPS2,GABRA1,NDUFS1,SPATA7,OFD1,XK,HEXB,ATP2B3,REEP1,KCNAB2,GNB5,RAB27A,DGCR2,ASNS,PRKACA,NDE1,CLCN4,SDHA,NOTCH3,SEMA3A,SLC25A3,DCX,ACTN2,FGFR1,MEF2C,DLG3,KAT6A,PLOD1,B4GALT1,SNX10,ALG9,FTL,DNM1L,FUS,NECAP1,AARS,PLEKHG2,LAMB1,FH,OSGEP,COMT,SOX10,CYB5R3,NEFH,AP4S1,VRK1,GSS,EEF1A2,NDUFAF5,POLA1,PGK1,ZDHHC15,NALCN,RPGRIP1L,HERC1,TRIP4,MTFMT,AP…
1	TRUE	0.00846	221	557	54	0.097	0.244	HP:0001272	hp	207	Cerebellar atrophy	4	CACNA1G,TTC19,NDUFS1,ATP2B3,CDC42,SLC9A1,NDUFAF5,PDYN,NALCN,HERC1,AP3B2,KCNA1,FGF12,ELOVL4,BCL11A,SERAC1,TBC1D20,KCNC1,ATXN10,KCNC3,ATP8A2,SNX14,VPS53,PTRH2,AFG3L2,PIK3R5,MDH2,CACNA1B,POLR3A,ITPR1,SLC25A4,GRM1,UCHL1,PPP2R2B,ATP13A2,VPS11,NDUFAF2,SLC25A46,NDUFS4,COG5,ZNF592,SPTBN2,ATP6AP2,MED12,WWOX,COL4A1,HTT,SPTAN1,SLC9A6,TMEM240,NDUFS3,ADSL,KCTD7,ZNHIT3
1	TRUE	0.00846	86	557	27	0.048	0.314	HP:0011182	hp	38	Interictal epileptiform activity	2	ABCC8,ASNS,EEF1A2,AP3B2,DNM1,FGF12,IQSEC2,ATXN10,SNAP25,SCN2A,STXBP1,ATAD1,PRICKLE1,VAMP1,SYT2,SCN1A,KCNB1,TBC1D24,PIGA,GABRB3,CPLX1,SLC25A22,PLCB1,GRIN2A,SPTAN1,ZNHIT3,ADRA2B
1	TRUE	0.00849	134	557	37	0.066	0.276	HP:0002197	hp	115	Generalized seizures	4	ABCC8,GABRA1,XK,LAMC3,NDE1,STX1B,SCN1B,DNM1,GABRG2,ST3GAL5,ELOVL4,SLC12A5,ATXN10,SCN2A,STXBP1,PRICKLE1,AFG3L2,SCN1A,PRDM8,TBC1D24,PCDH19,PIGA,VCP,GABRB3,PRRT2,STAT3,CPLX1,GPHN,SLC25A22,EHMT1,ATP6AP2,PLCB1,KCNQ3,NHLRC1,SLC9A6,KCTD7,ADRA2B
1	TRUE	0.00849	28	557	13	0.023	0.464	HP:0002373	hp	115	Febrile seizures	4	GABRA1,STX1B,AP4S1,SCN1B,GABRG2,SCN2A,STXBP1,SCN1A,VPS11,TBC1D24,HCN1,PCDH19,CPLX1
1	TRUE	0.00967	625	557	124	0.223	0.198	HP:0001288	hp	115	Gait disturbance	4	CREBBP,CACNA1G,TDP1,OFD1,ATP2B3,REEP1,KCNAB2,NOTCH3,SEMA3A,FGFR1,MEF2C,PLOD1,FTL,MMP2,FUS,SLC9A1,SOX10,NEFH,AP4S1,EEF1A2,PDYN,RPGRIP1L,HERC1,MTFMT,TGFB1,ATP1A3,CAV1,CLIP2,LIMK1,DNM1,ERLIN1,MICU1,B9D1,GLRB,KCNA1,CHD4,ATN1,BVES,RARS,FGF12,MECR,DNAJC6,ELOVL4,SATB2,TRIM32,RNF170,EGR2,SLC12A5,IQSEC2,RTN2,FLRT3,MKKS,ATXN10,KCNC3,SNAP25,ATP8A2,LARGE,SNX14,B4GALNT1,AHI1,TOR1A,ENTPD1,STAT4,VAMP1,NOL3,AFG3…
1	TRUE	0.0145	37	557	15	0.027	0.405	HP:0002121	hp	115	Absence seizures	5	GABRA1,STX1B,SCN1B,DNM1,GABRG2,SCN2A,STXBP1,SCN1A,TBC1D24,PCDH19,GABRB3,PRRT2,CPLX1,EHMT1,NHLRC1
1	TRUE	0.0145	523	557	106	0.19	0.203	HP:0003812	hp	269	Phenotypic variability	2	CFH,CREBBP,ITGA3,PAFAH1B1,TTC19,MBTPS2,NDUFS1,F7,REEP1,SDHA,DCX,ACTN2,FGFR1,FTL,DNM1L,AARS,LAMB1,FH,STX1B,SOX10,DEPDC5,NEFH,NDUFAF5,JAG1,PGK1,PIEZO1,RPGRIP1L,MTFMT,ATP1A3,SCN1B,CAV1,KCNA1,CHD4,GABRG2,RARS,ARL6,FGF12,PRRX1,MECR,SDHB,ELOVL4,TRIM32,EGR2,CIT,GTPBP3,ATXN10,PDHA1,LARGE,RNASEH2B,SCN2A,CFC1,TOR1A,STXBP1,YARS2,VAMP1,SLC5A2,PARN,AFG3L2,ACTA1,SCN1A,HDAC8,EBP,ATP6V1B2,NOTCH1,POLR3A,ITPR1,PTP…
1	TRUE	0.0149	389	557	83	0.149	0.213	HP:0001260	hp	115	Dysarthria	5	CACNA1G,TTC19,NDUFS1,XK,HEXB,ATP2B3,REEP1,SDHA,NOTCH3,SEMA3A,DCX,FGFR1,FTL,FUS,SLC9A1,SOX10,GSS,NDUFAF5,PDYN,MTFMT,ATP1A3,CLIP2,LIMK1,ERLIN1,TRIM37,KCNA1,ATN1,RARS,MECR,DNAJC6,ELOVL4,TARDBP,HPCA,FLRT3,RRAS,TIMM8A,PNKD,ATXN10,KCNC3,PDHA1,SNAP25,ATP8A2,B4GALNT1,TOR1A,ENTPD1,PRICKLE1,VAMP1,AFG3L2,PIK3R5,RIT1,CISD2,POLR3A,ITPR1,SLC25A4,PRDM8,GRM1,PIEZO2,RAB39B,PPP2R2B,SYNJ1,ATP13A2,TBC1D24,SERPINI1,N…
1	TRUE	0.0149	524	557	106	0.19	0.202	HP:0012823	hp	269	Clinical modifier	1	CFH,CREBBP,ITGA3,PAFAH1B1,TTC19,MBTPS2,NDUFS1,F7,REEP1,SDHA,DCX,ACTN2,FGFR1,FTL,DNM1L,AARS,LAMB1,FH,STX1B,SOX10,DEPDC5,NEFH,NDUFAF5,JAG1,PGK1,PIEZO1,RPGRIP1L,MTFMT,ATP1A3,SCN1B,CAV1,KCNA1,CHD4,GABRG2,RARS,ARL6,FGF12,PRRX1,MECR,SDHB,ELOVL4,TRIM32,EGR2,CIT,GTPBP3,ATXN10,PDHA1,LARGE,RNASEH2B,SCN2A,CFC1,TOR1A,STXBP1,YARS2,VAMP1,SLC5A2,PARN,AFG3L2,ACTA1,SCN1A,HDAC8,EBP,ATP6V1B2,NOTCH1,POLR3A,ITPR1,PTP…
1	TRUE	0.0162	16	557	9	0.016	0.562	HP:0010819	hp	115	Atonic seizures	5	GABRA1,STX1B,SCN1B,DNM1,GABRG2,PRICKLE1,SCN1A,PCDH19,GABRB3
1	TRUE	0.0209	177	557	44	0.079	0.249	HP:0002071	hp	115	Abnormality of extrapyramidal motor function	4	TTC19,ASNS,NOTCH3,SNCB,FTL,DNAJC5,ATP1A3,CLIP2,LIMK1,MICU1,GLRB,RARS,DNAJC6,SERAC1,CDKN2D,TOMM40,ATXN10,KCNC3,CDK4,SORL1,AFG3L2,PSEN2,SLC25A4,RAB39B,PPP2R2B,SYNJ1,ATP13A2,TBC1D24,BOLA3,SERPINI1,VCP,HPRT1,SLC6A5,ZNF592,TERF2IP,GPHN,KLC2,ATP6AP2,PARK2,MITF,PRKAR1B,HTT,ATL1,TMEM240
1	TRUE	0.0209	589	557	116	0.208	0.197	HP:0001317	hp	207	Abnormal cerebellum morphology	3	CACNA1G,PAFAH1B1,TTC19,MBTPS2,NDUFS1,SPATA7,OFD1,KCNQ1,ATP2B3,RAB27A,ASNS,CDC42,NDE1,NOTCH3,FGFR1,MEF2C,B4GALT1,SLC9A1,LAMB1,VRK1,NDUFAF5,PDYN,NALCN,SALL1,RPGRIP1L,HERC1,AP3B2,ERF,CLIP2,LIMK1,ERLIN1,B9D1,KCNA1,CHD4,ATN1,FGF12,ATP6V1A,PRRX1,SDHB,ELOVL4,BCL11A,SERAC1,CIT,TBC1D20,SRD5A3,KCNC1,DOCK6,ATXN10,ATP6V1E1,KCNC3,ATP8A2,LARGE,SNX14,B4GALNT1,AHI1,STXBP1,GABBR2,PARN,VPS53,PTRH2,AFG3L2,PIK3R5,MD…
1	TRUE	0.0227	591	557	116	0.208	0.196	HP:0011282	hp	207	Abnormality of hindbrain morphology	1	CACNA1G,PAFAH1B1,TTC19,MBTPS2,NDUFS1,SPATA7,OFD1,KCNQ1,ATP2B3,RAB27A,ASNS,CDC42,NDE1,NOTCH3,FGFR1,MEF2C,B4GALT1,SLC9A1,LAMB1,VRK1,NDUFAF5,PDYN,NALCN,SALL1,RPGRIP1L,HERC1,AP3B2,ERF,CLIP2,LIMK1,ERLIN1,B9D1,KCNA1,CHD4,ATN1,FGF12,ATP6V1A,PRRX1,SDHB,ELOVL4,BCL11A,SERAC1,CIT,TBC1D20,SRD5A3,KCNC1,DOCK6,ATXN10,ATP6V1E1,KCNC3,ATP8A2,LARGE,SNX14,B4GALNT1,AHI1,STXBP1,GABBR2,PARN,VPS53,PTRH2,AFG3L2,PIK3R5,MD…
1	TRUE	0.0227	591	557	116	0.208	0.196	HP:0011283	hp	207	Abnormality of the metencephalon	2	CACNA1G,PAFAH1B1,TTC19,MBTPS2,NDUFS1,SPATA7,OFD1,KCNQ1,ATP2B3,RAB27A,ASNS,CDC42,NDE1,NOTCH3,FGFR1,MEF2C,B4GALT1,SLC9A1,LAMB1,VRK1,NDUFAF5,PDYN,NALCN,SALL1,RPGRIP1L,HERC1,AP3B2,ERF,CLIP2,LIMK1,ERLIN1,B9D1,KCNA1,CHD4,ATN1,FGF12,ATP6V1A,PRRX1,SDHB,ELOVL4,BCL11A,SERAC1,CIT,TBC1D20,SRD5A3,KCNC1,DOCK6,ATXN10,ATP6V1E1,KCNC3,ATP8A2,LARGE,SNX14,B4GALNT1,AHI1,STXBP1,GABBR2,PARN,VPS53,PTRH2,AFG3L2,PIK3R5,MD…
1	TRUE	0.0246	2763	557	439	0.788	0.159	HP:0000707	hp	115	Abnormality of the nervous system	1	CYP26B1,CREBBP,ITGA3,ABCC8,CACNA1G,ELAC2,PAFAH1B1,SYN1,HIVEP2,TTC19,GABRA3,BRCA1,MBTPS2,GABRA1,NDUFS1,TNFRSF1B,ANK1,TDP1,SPATA7,OFD1,XK,HEXB,LAMC3,KCNQ1,F7,GNAI3,ATP2B3,REEP1,KCNAB2,TGFBR3,GNB5,RAB27A,DGCR2,ASNS,CDC42,TCF3,PRKACA,NDE1,CLCN4,SDHA,NOTCH3,SNCB,SEMA3A,UBE2T,DCX,FGFR1,MEF2C,DLG3,KAT6A,PLOD1,B4GALT1,SNX10,ALG9,FTL,MMP2,SH3BP2,DNM1L,EPB41L1,FUS,NECAP1,SLC9A1,AARS,PLEKHG2,LAMB1,FH,NLRP1,…
1	TRUE	0.0246	1994	557	331	0.594	0.166	HP:0003011	hp	115	Abnormality of the musculature	1	CREBBP,ABCC8,CACNA1G,ELAC2,PAFAH1B1,PAX7,HIVEP2,TTC19,GABRA3,MBTPS2,GABRA1,NDUFS1,TNFRSF1B,TDP1,SPATA7,OFD1,XK,HEXB,KCNQ1,F7,ATP2B3,REEP1,KCNAB2,GNB5,RAB27A,DGCR2,ASNS,CDC42,PRKACA,NDE1,CLCN4,SDHA,NOTCH3,SEMA3A,SLC25A3,DCX,ACTN2,FGFR1,MEF2C,DLG3,KAT6A,PLOD1,B4GALT1,SNX10,ALG9,FTL,MMP2,DNM1L,FUS,NECAP1,AARS,PLEKHG2,LAMB1,ITGA6,FH,OSGEP,COMT,SOX10,CYB5R3,NEFH,AP4S1,VRK1,GSS,EEF1A2,NDUFAF5,FERMT1,PO…
1	TRUE	0.0277	14	557	8	0.014	0.571	HP:0012222	hp	6	Arachnoid hemangiomatosis	1	SDHA,FH,SDHB,MAX,TMEM127,MDH2,GNAQ,RET
1	TRUE	0.0277	11	557	7	0.013	0.636	HP:0002411	hp	115	Myokymia	4	CACNA1G,KCNA1,PNKD,UCHL1,PPP2R2B,HINT1,SPTBN2
1	TRUE	0.0277	14	557	8	0.014	0.571	HP:0011979	hp	402	Elevated urinary dopamine	1	SDHA,FH,SDHB,MAX,TMEM127,MDH2,RET,NME1
1	TRUE	0.0317	85	557	25	0.045	0.294	HP:0002069	hp	115	Generalized tonic-clonic seizures	5	ABCC8,GABRA1,LAMC3,STX1B,SCN1B,DNM1,GABRG2,ST3GAL5,SLC12A5,SCN2A,STXBP1,AFG3L2,SCN1A,TBC1D24,PCDH19,VCP,GABRB3,STAT3,CPLX1,GPHN,ATP6AP2,KCNQ3,NHLRC1,SLC9A6,ADRA2B
1	TRUE	0.0335	95	557	27	0.048	0.284	HP:0002363	hp	309	Abnormality of brainstem morphology	1	CACNA1G,PAFAH1B1,TGFBR3,ASNS,NDE1,LAMB1,FH,VRK1,RPGRIP1L,DNM1,CIT,LARGE,AHI1,SCN1A,PIEZO2,COG5,TMEM67,PIGA,GABRB3,ZNF592,TUBA8,TMEM216,DYNC1H1,SPTAN1,GPR56,TUBB3,ZNHIT3
1	TRUE	0.0343	172	557	42	0.075	0.244	HP:0031828	hp	115	Abnormal superficial reflex	1	CACNA1G,TTC19,NDUFS1,REEP1,SDHA,FTL,NEFH,AP4S1,NDUFAF5,PDYN,CAV1,ERLIN1,KCNA1,RNF170,TARDBP,RTN2,GAD1,ATXN10,LARGE,SNX14,B4GALNT1,PRICKLE1,VAMP1,AFG3L2,PIK3R5,MDH2,POLR3A,UCHL1,ATP13A2,NDUFAF2,SLC25A46,NDUFS4,VCP,BSCL2,ATP6AP2,GLRX5,MED12,WWOX,COL4A1,ATL1,GPR56,NDUFS3
1	TRUE	0.0343	58	557	19	0.034	0.328	HP:0002510	hp	115	Spastic tetraplegia	6	ASNS,NDE1,SOX10,NALCN,KANK1,ELOVL4,TBC1D20,BCL11B,GAD1,SCN2A,STXBP1,VPS53,PRDM8,SYNJ1,ATP13A2,ZNF592,FUCA1,DYNC1H1,SPTAN1
1	TRUE	0.0343	172	557	42	0.075	0.244	HP:0003487	hp	115	Babinski sign	2	CACNA1G,TTC19,NDUFS1,REEP1,SDHA,FTL,NEFH,AP4S1,NDUFAF5,PDYN,CAV1,ERLIN1,KCNA1,RNF170,TARDBP,RTN2,GAD1,ATXN10,LARGE,SNX14,B4GALNT1,PRICKLE1,VAMP1,AFG3L2,PIK3R5,MDH2,POLR3A,UCHL1,ATP13A2,NDUFAF2,SLC25A46,NDUFS4,VCP,BSCL2,ATP6AP2,GLRX5,MED12,WWOX,COL4A1,ATL1,GPR56,NDUFS3
1	TRUE	0.035	254	557	57	0.102	0.224	HP:0007256	hp	115	Abnormal pyramidal sign	1	CACNA1G,TTC19,NDUFS1,REEP1,SDHA,FTL,DNM1L,FUS,SOX10,NEFH,AP4S1,NDUFAF5,PDYN,NALCN,MTFMT,SCN1B,CAV1,ERLIN1,KCNA1,ATN1,DNAJC6,RNF170,TARDBP,SLC12A5,RTN2,GAD1,ATXN10,KCNC3,LARGE,SNX14,B4GALNT1,STAT4,PRICKLE1,VAMP1,AFG3L2,PIK3R5,MDH2,POLR3A,GRM1,UCHL1,PPP2R2B,SYNJ1,ATP13A2,NDUFAF2,SLC25A46,NDUFS4,VCP,BSCL2,FUCA1,ATP6AP2,GLRX5,MED12,WWOX,COL4A1,ATL1,GPR56,NDUFS3
1	TRUE	0.0364	1085	557	193	0.346	0.178	HP:0011446	hp	115	Abnormality of higher mental function	3	ABCC8,CACNA1G,TTC19,MBTPS2,NDUFS1,XK,HEXB,ATP2B3,REEP1,KCNAB2,RAB27A,SDHA,NOTCH3,SNCB,SEMA3A,DCX,FGFR1,KAT6A,ALG9,FTL,DNM1L,FUS,SLC9A1,FH,OSGEP,COMT,SOX10,GSS,DNAJC5,NDUFAF5,PDYN,STS,ZDHHC15,NALCN,RPGRIP1L,MTFMT,AP3B2,AKT2,TGFB1,ATP1A3,ERF,CLIP2,LIMK1,DNM1,KCNT1,ERLIN1,TRIM37,B9D1,KCNA1,ATN1,RARS,ARL6,FGF12,ATP6V1A,ST3GAL5,SLC25A12,MECR,DNAJC6,SDHB,ELOVL4,SATB2,TRIM32,TARDBP,HPCA,IQSEC2,FLRT3,MKK…
1	TRUE	0.0394	50	557	17	0.031	0.34	HP:0011146	hp	115	Dialeptic seizures	4	GABRA1,STX1B,SCN1B,DNM1,GABRG2,ATXN10,SCN2A,STXBP1,SCN1A,VPS11,TBC1D24,PCDH19,GABRB3,PRRT2,CPLX1,EHMT1,NHLRC1
1	TRUE	0.0394	4	557	4	0.007	1	HP:0006813	hp	115	Hemiclonic seizures	7	GABRA1,SCN1B,SLC12A5,SCN1A
1	TRUE	0.0436	22	557	10	0.018	0.455	HP:0002384	hp	115	Focal seizures with impairment of consciousness or awareness	5	GABRA1,STX1B,SCN1B,GABRG2,ATXN10,SCN2A,STXBP1,SCN1A,VPS11,PCDH19
1	TRUE	0.0466	108	557	29	0.052	0.269	HP:0008055	hp	295	Aplasia/Hypoplasia affecting the uvea	1	DLX6,BRCA1,SDHA,UBE2T,FGFR1,FH,SOX10,RPGRIP1L,CLIP2,LIMK1,RAD51C,B9D1,FANCE,SDHB,MAX,CHN1,TMEM127,BRIP1,MDH2,ITPR1,TMEM67,RET,ZNF592,TCTN2,CPLX1,WNT10B,TMEM216,MITF,COL4A1
1	TRUE	0.0466	108	557	29	0.052	0.269	HP:0008053	hp	295	Aplasia/Hypoplasia of the iris	1	DLX6,BRCA1,SDHA,UBE2T,FGFR1,FH,SOX10,RPGRIP1L,CLIP2,LIMK1,RAD51C,B9D1,FANCE,SDHB,MAX,CHN1,TMEM127,BRIP1,MDH2,ITPR1,TMEM67,RET,ZNF592,TCTN2,CPLX1,WNT10B,TMEM216,MITF,COL4A1
1	TRUE	0.0466	361	557	75	0.135	0.208	HP:0031466	hp	462	Impairment in personality functioning	1	CREBBP,CACNA1G,HIVEP2,TTC19,NDUFS1,XK,PRKACA,SDHA,NOTCH3,FGFR1,FTL,FUS,FH,COMT,NEFH,DNAJC5,NDUFAF5,PGK1,MTFMT,ATP1A3,CLIP2,LIMK1,DNM1,KCNT1,EPHA4,LEPR,SDHB,SATB2,TARDBP,IQSEC2,MAX,TOMM40,UNC13A,ATXN10,PDHA1,B4GALNT1,TMEM127,TOR1A,SORL1,AFG3L2,TP53,PSEN2,SCN1A,CISD2,MDH2,HDAC8,SLC25A4,AFF2,PPP2R2B,ATP13A2,SLC45A1,NDUFAF2,NIPBL,NDUFS4,VCP,RET,GABRB3,TAC3,PRRT2,CHD7,ATP2A2,CHRNA7,EHMT1,MED12,PDZD7,U…
1	TRUE	0.0466	26	557	11	0.02	0.423	HP:0001293	hp	522	Cranial nerve compression	1	SDHA,SNX10,FH,TGFB1,SDHB,MAX,TMEM127,MDH2,VCP,RET,COL4A1
1	TRUE	2.18e-05	1657	1313	302	0.23	0.182	HPA:008050_22	hpa	335	cerebral cortex; neuropil[Approved,Medium]	3	HECW1,CACNG3,MAP3K9,GGCT,PAFAH1B1,GLT8D1,NRXN3,GRAMD1B,NDUFS1,TNFRSF1B,TUBG2,OFD1,ATP6V1H,MAPK9,FAM160A2,RASGRF1,HAGH,GNAI3,DGKA,CACNB1,STOML1,NEDD4,PTPN3,SMG6,CDC42,EPN2,IPCEF1,FGFR1,AACS,EIF2AK1,EPDR1,PIGS,DOCK3,NRCAM,WDR7,ANGPT2,EPB41L4B,BAMBI,PATZ1,RASL10A,MCAT,AP4S1,GSKIP,PSMC1,UQCC,NDRG3,DNAJC5,TUBB1,FERMT1,ST8SIA5,PLP2,MAGT1,CDK16,NALCN,RGCC,CSK,TRIP4,NCALD,TUSC3,NUMBL,AVL9,RPA3,GIMAP2,CNT…
1	TRUE	0.00341	3219	1313	516	0.393	0.16	HPA:008050_21	hpa	335	cerebral cortex; neuropil[Approved,Low]	2	HECW1,ICA1,CAMKK1,ABCC8,CACNG3,CX3CL1,MAP3K9,GGCT,PAFAH1B1,SYPL1,METTL13,MBTD1,GABRA3,GLT8D1,NRXN3,GRAMD1B,NDUFS1,TNFRSF1B,TFB1M,TUBG2,INPP4A,OFD1,ATP6V1H,XK,MAPK9,FAM160A2,FOXN3,ATP9A,RASGRF1,DNAJC25,HAGH,GNAI3,DGKA,TBC1D1,NGEF,CACNB1,STOML1,RHOA,DNAJA2,NEDD4,PTPN3,SMG6,CDC42,PRKACA,EPN2,CRMP1,NDE1,IPCEF1,SEMA3A,TTC38,FGFR1,CLDND1,AACS,C5ORF22,DLG3,SMAP2,EIF2AK1,EPDR1,ALG9,PIGS,SH3BP2,DOCK3,KIF9…
1	TRUE	0.01	898	1313	166	0.126	0.185	HPA:008030_23	hpa	349	cerebral cortex; neuronal cells[Approved,High]	4	HECW1,CAMKK1,PDK4,ELAC2,UTP18,INPP4A,MAPK9,FAM160A2,ATP9A,HMG20B,NGEF,PRKACA,IPCEF1,DLG3,EPDR1,ALG9,SH3BP2,DOCK3,ANGPT2,CECR2,PATZ1,SLC25A17,AP4S1,UQCC,NDRG3,EEF1A2,FERMT1,CDK16,AXIN1,PLD3,PMPCB,HBP1,RPA3,COA1,LIMK1,KANK1,PSMD3,OCIAD1,CAMKK2,ARPC3,WASF1,PPP2R5D,MRPL2,HMGCR,SLC12A7,SKP1,RARS,ARL6,GNAI2,FXR1,CBLB,SLC41A3,ATP6V1A,PODXL2,DOK1,EBNA1BP2,STMN1,SGK1,C1ORF198,KLHL29,ENY2,ACVR2A,SPRYD7,PDE…
1	TRUE	0.0151	2933	1313	467	0.356	0.159	HPA:008030_22	hpa	349	cerebral cortex; neuronal cells[Approved,Medium]	3	HECW1,CAMKK1,PDK4,ABCC8,TAC1,CX3CL1,TNFRSF12A,MAP3K9,ELAC2,PAFAH1B1,METTL13,IFFO1,UTP18,MBTPS2,GRAMD1B,DEPDC1,TFB1M,TUBG2,RPL26L1,INPP4A,OFD1,ATP6V1H,MAPK9,FAM160A2,THOC3,ATP9A,CDK14,RASGRF1,DNAJC25,CSDA,HAGH,HMG20B,NGEF,CACNB1,RHOA,PPP2R5B,NUP133,DNAJA2,NEDD4,PTPN3,SMG6,ASNS,PRKACA,EPN2,LNX1,CRMP1,NDE1,NOTCH3,IPCEF1,SEMA3A,RBMS2,CLDND1,AACS,C5ORF22,DLG3,SMAP2,EPDR1,ALG9,NLK,SH3BP2,DOCK3,KIF9,TRM…
1	TRUE	0.0201	3771	1313	584	0.445	0.155	HPA:007010_21	hpa	110	cerebellum; Purkinje cells[Approved,Low]	2	HECW1,ICA1,PDK4,ABCC8,CX3CL1,MAP3K9,GGCT,ELAC2,PAFAH1B1,SYPL1,CYB561,METTL13,IFFO1,UTP18,MBTPS2,GLT8D1,GRAMD1B,NDUFS1,DEPDC1,TNFRSF1B,TFB1M,TUBG2,RPL26L1,INPP4A,OFD1,ATP6V1H,XK,MAPK9,FAM160A2,THOC3,MRTO4,ATP9A,RASGRF1,DNAJC25,CSDA,HAGH,HMG20B,GNAI3,DGKA,TBC1D1,NGEF,RHOA,PPP2R5B,NUP133,DNAJA2,NEDD4,PTPN3,SMG6,ASNS,CDC42,PRKACA,LNX1,CRMP1,NDE1,NOTCH3,IPCEF1,SEMA3A,TTC38,RBMS2,FGFR1,CLDND1,AACS,C5OR…
1	TRUE	0.0219	2386	1313	385	0.293	0.161	HPA:006020_22	hpa	413	caudate; neuronal cells[Approved,Medium]	2	HECW1,CAMKK1,PDK4,ABCC8,TAC1,CX3CL1,TNFRSF12A,MAP3K9,GGCT,ELAC2,PAFAH1B1,CYB561,METTL13,MBTD1,UTP18,MBTPS2,GRAMD1B,DEPDC1,TFB1M,RPL26L1,OFD1,ATP6V1H,FAM160A2,THOC3,MRTO4,ATP9A,RASGRF1,DNAJC25,CSDA,HAGH,HMG20B,NGEF,STOML1,NUP133,DNAJA2,NEDD4,PTPN3,SMG6,ASNS,AP3M2,CDC42,PRKACA,EPN2,CRMP1,NDE1,IPCEF1,SEMA3A,RBMS2,FGFR1,AACS,C5ORF22,EIF2AK1,EPDR1,ALG9,PIGS,SH3BP2,DOCK3,TRMT6,IRAK3,CHRD,ANGPT2,EPB41L4…
1	TRUE	0.0258	2422	1313	389	0.296	0.161	HPA:022020_22	hpa	477	hippocampus; neuronal cells[Approved,Medium]	3	HECW1,PDK4,CX3CL1,TNFRSF12A,MAP3K9,ELAC2,PAFAH1B1,CYB561,METTL13,MBTD1,UTP18,MBTPS2,GRAMD1B,TFB1M,TUBG2,RPL26L1,INPP4A,OFD1,ATP6V1H,MAPK9,FAM160A2,THOC3,MRTO4,ATP9A,RASGRF1,DNAJC25,HAGH,HMG20B,DGKA,NGEF,CACNB1,RHOA,PPP2R5B,NUP133,DNAJA2,PTPN3,SMG6,CDC42,PRKACA,EPN2,CRMP1,NDE1,NOTCH3,IPCEF1,SEMA3A,RBMS2,FGFR1,C5ORF22,DLG3,EIF2AK1,EPDR1,ALG9,SH3BP2,DOCK3,TRMT6,ANGPT2,EPB41L4B,CECR2,PATZ1,CYB5R3,MCA…
1	TRUE	0.0295	5460	1313	806	0.614	0.148	HPA:027020_20	hpa	183	lung; pneumocytes[Approved,Not detected]	1	HECW1,ICA1,CAMKK1,PDK4,ABCC8,CACNG3,TAC1,CX3CL1,TNFRSF12A,MAP3K9,GGCT,ELAC2,ADIPOR2,PAFAH1B1,NOS2,SYPL1,CYB561,RHOBTB2,METTL13,IFFO1,MBTD1,UTP18,GABRA3,MBTPS2,GLT8D1,NRXN3,GRAMD1B,NDUFS1,DEPDC1,TNFRSF1B,TFB1M,IKZF2,TUBG2,RPL26L1,INPP4A,OFD1,ATP6V1H,XK,EPN3,MAPK9,FAM160A2,THOC3,FOXN3,MRTO4,ATP9A,CDK14,RASGRF1,DNAJC25,CSDA,SPAG4,HAGH,CNN2,HMG20B,GNAI3,DGKA,TBC1D1,NGEF,TRAM1,CACNB1,STOML1,RHOA,PPP2R…
1	TRUE	0.0295	945	1313	163	0.124	0.172	HPA:007010_23	hpa	110	cerebellum; Purkinje cells[Approved,High]	4	PDK4,ABCC8,ELAC2,TUBG2,RPL26L1,ATP6V1H,MAPK9,PPP2R5B,PTPN3,ASNS,DLG3,EPDR1,ALG9,DOCK3,TRMT6,CHRD,ANGPT2,CECR2,PATZ1,AP4S1,C14ORF93,NDRG3,EEF1A2,PLP2,CDK16,NALCN,MON1B,AXIN1,NCALD,ARHGEF10,ZC3HAV1,RPA3,LIMK1,KANK1,PSMD3,B9D1,OCIAD1,SIAE,CLEC2B,RNF8,WASF1,PPP2R5D,MRPL2,SLC12A7,SKP1,FXR1,CBLB,SLC41A3,ATP6V1A,DOK1,FAM20B,EXOC8,EBNA1BP2,SGK1,C1ORF198,LGALSL,ACVR2A,CDKN2C,SPRYD7,PDE1B,RNF114,HIF3A,DSTN…
1	TRUE	0.0295	5420	1313	800	0.609	0.148	HPA:058010_20	hpa	531	vagina; squamous epithelial cells[Approved,Not detected]	1	HECW1,ICA1,CAMKK1,PDK4,ABCC8,CACNG3,TAC1,CX3CL1,MAP3K9,GGCT,ELAC2,ADIPOR2,PAFAH1B1,NOS2,SYPL1,CYB561,RHOBTB2,METTL13,IFFO1,MBTD1,UTP18,GABRA3,MBTPS2,GLT8D1,NRXN3,GRAMD1B,NDUFS1,DEPDC1,TNFRSF1B,TFB1M,IKZF2,TUBG2,RPL26L1,INPP4A,OFD1,ATP6V1H,XK,EPN3,MAPK9,FAM160A2,THOC3,FOXN3,MRTO4,ATP9A,CDK14,RASGRF1,DNAJC25,CSDA,SPAG4,HAGH,CNN2,HMG20B,GNAI3,DGKA,TBC1D1,NGEF,TRAM1,CACNB1,STOML1,RHOA,PPP2R5B,NUP133,…
1	TRUE	0.0295	5459	1313	806	0.614	0.148	HPA:046010_20	hpa	535	smooth muscle; smooth muscle cells[Approved,Not detected]	1	HECW1,ICA1,CAMKK1,PDK4,ABCC8,CACNG3,TAC1,CX3CL1,TNFRSF12A,MAP3K9,GGCT,ELAC2,ADIPOR2,PAFAH1B1,NOS2,SYPL1,CYB561,RHOBTB2,METTL13,IFFO1,MBTD1,UTP18,GABRA3,MBTPS2,GLT8D1,NRXN3,GRAMD1B,NDUFS1,DEPDC1,TNFRSF1B,TFB1M,IKZF2,TUBG2,RPL26L1,INPP4A,OFD1,ATP6V1H,XK,EPN3,MAPK9,FAM160A2,THOC3,FOXN3,MRTO4,ATP9A,CDK14,RASGRF1,DNAJC25,CSDA,SPAG4,HAGH,CNN2,HMG20B,GNAI3,DGKA,TBC1D1,NGEF,TRAM1,CACNB1,STOML1,RHOA,PPP2R…
1	TRUE	0.0295	5232	1313	777	0.592	0.149	HPA:047030_20	hpa	401	soft tissue 1; fibroblasts[Approved,Not detected]	1	HECW1,ICA1,CAMKK1,PDK4,ABCC8,CACNG3,TAC1,CX3CL1,TNFRSF12A,MAP3K9,GGCT,ADIPOR2,PAFAH1B1,NOS2,SYPL1,CYB561,RHOBTB2,METTL13,IFFO1,MBTD1,UTP18,GABRA3,MBTPS2,GLT8D1,NRXN3,GRAMD1B,NDUFS1,DEPDC1,TNFRSF1B,TFB1M,IKZF2,TUBG2,RPL26L1,INPP4A,OFD1,ATP6V1H,XK,EPN3,MAPK9,FAM160A2,THOC3,FOXN3,MRTO4,ATP9A,CDK14,RASGRF1,DNAJC25,CSDA,SPAG4,HAGH,CNN2,HMG20B,GNAI3,DGKA,TBC1D1,NGEF,TRAM1,CACNB1,STOML1,RHOA,PPP2R5B,NUP…
1	TRUE	0.0295	5406	1313	800	0.609	0.148	HPA:030010_20	hpa	337	oral mucosa; squamous epithelial cells[Approved,Not detected]	1	HECW1,ICA1,CAMKK1,PDK4,ABCC8,CACNG3,TAC1,CX3CL1,TNFRSF12A,MAP3K9,GGCT,ELAC2,ADIPOR2,PAFAH1B1,NOS2,SYPL1,CYB561,RHOBTB2,METTL13,IFFO1,MBTD1,UTP18,GABRA3,MBTPS2,GLT8D1,NRXN3,GRAMD1B,NDUFS1,DEPDC1,TNFRSF1B,TFB1M,IKZF2,TUBG2,RPL26L1,INPP4A,OFD1,ATP6V1H,XK,EPN3,MAPK9,FAM160A2,THOC3,FOXN3,MRTO4,ATP9A,CDK14,RASGRF1,DNAJC25,CSDA,SPAG4,HAGH,CNN2,HMG20B,GNAI3,DGKA,TBC1D1,NGEF,TRAM1,CACNB1,STOML1,RHOA,PPP2R…
1	TRUE	0.0295	5451	1313	805	0.613	0.148	HPA:036010_20	hpa	523	prostate; glandular cells[Approved,Not detected]	1	HECW1,ICA1,CAMKK1,PDK4,ABCC8,CACNG3,TAC1,CX3CL1,TNFRSF12A,MAP3K9,GGCT,ELAC2,ADIPOR2,PAFAH1B1,NOS2,SYPL1,CYB561,RHOBTB2,METTL13,IFFO1,MBTD1,UTP18,GABRA3,MBTPS2,GLT8D1,NRXN3,GRAMD1B,NDUFS1,DEPDC1,TNFRSF1B,TFB1M,IKZF2,TUBG2,RPL26L1,INPP4A,OFD1,ATP6V1H,XK,EPN3,MAPK9,FAM160A2,THOC3,FOXN3,MRTO4,ATP9A,CDK14,RASGRF1,DNAJC25,CSDA,SPAG4,HAGH,CNN2,HMG20B,GNAI3,DGKA,TBC1D1,NGEF,TRAM1,CACNB1,STOML1,RHOA,PPP2R…
1	TRUE	0.0295	5252	1313	778	0.593	0.148	HPA:005010_20	hpa	185	bronchus; respiratory epithelial cells[Approved,Not detected]	1	HECW1,ICA1,CAMKK1,PDK4,ABCC8,CACNG3,TAC1,CX3CL1,TNFRSF12A,MAP3K9,GGCT,ELAC2,ADIPOR2,PAFAH1B1,NOS2,SYPL1,CYB561,RHOBTB2,METTL13,IFFO1,MBTD1,UTP18,GABRA3,MBTPS2,GLT8D1,NRXN3,GRAMD1B,NDUFS1,DEPDC1,TNFRSF1B,TFB1M,IKZF2,TUBG2,RPL26L1,INPP4A,OFD1,ATP6V1H,XK,EPN3,MAPK9,FAM160A2,THOC3,FOXN3,MRTO4,ATP9A,CDK14,RASGRF1,DNAJC25,CSDA,SPAG4,HAGH,CNN2,HMG20B,GNAI3,TBC1D1,NGEF,TRAM1,CACNB1,STOML1,RHOA,PPP2R5B,NU…
1	TRUE	0.0295	5459	1313	806	0.614	0.148	HPA:008030_20	hpa	349	cerebral cortex; neuronal cells[Approved,Not detected]	1	HECW1,ICA1,CAMKK1,PDK4,ABCC8,CACNG3,TAC1,CX3CL1,TNFRSF12A,MAP3K9,GGCT,ELAC2,ADIPOR2,PAFAH1B1,NOS2,SYPL1,CYB561,RHOBTB2,METTL13,IFFO1,MBTD1,UTP18,GABRA3,MBTPS2,GLT8D1,NRXN3,GRAMD1B,NDUFS1,DEPDC1,TNFRSF1B,TFB1M,IKZF2,TUBG2,RPL26L1,INPP4A,OFD1,ATP6V1H,XK,EPN3,MAPK9,FAM160A2,THOC3,FOXN3,MRTO4,ATP9A,CDK14,RASGRF1,DNAJC25,CSDA,SPAG4,HAGH,CNN2,HMG20B,GNAI3,DGKA,TBC1D1,NGEF,TRAM1,CACNB1,STOML1,RHOA,PPP2R…
1	TRUE	0.0295	5456	1313	806	0.614	0.148	HPA:041010_20	hpa	537	skeletal muscle; myocytes[Approved,Not detected]	1	HECW1,ICA1,CAMKK1,PDK4,ABCC8,CACNG3,TAC1,CX3CL1,TNFRSF12A,MAP3K9,GGCT,ELAC2,ADIPOR2,PAFAH1B1,NOS2,SYPL1,CYB561,RHOBTB2,METTL13,IFFO1,MBTD1,UTP18,GABRA3,MBTPS2,GLT8D1,NRXN3,GRAMD1B,NDUFS1,DEPDC1,TNFRSF1B,TFB1M,IKZF2,TUBG2,RPL26L1,INPP4A,OFD1,ATP6V1H,XK,EPN3,MAPK9,FAM160A2,THOC3,FOXN3,MRTO4,ATP9A,CDK14,RASGRF1,DNAJC25,CSDA,SPAG4,HAGH,CNN2,HMG20B,GNAI3,DGKA,TBC1D1,NGEF,TRAM1,CACNB1,STOML1,RHOA,PPP2R…
1	TRUE	0.0295	5425	1313	801	0.61	0.148	HPA:015010_20	hpa	268	epididymis; glandular cells[Approved,Not detected]	1	HECW1,ICA1,CAMKK1,PDK4,ABCC8,CACNG3,TAC1,CX3CL1,TNFRSF12A,MAP3K9,GGCT,ELAC2,ADIPOR2,PAFAH1B1,NOS2,SYPL1,CYB561,RHOBTB2,METTL13,IFFO1,MBTD1,UTP18,GABRA3,MBTPS2,GLT8D1,NRXN3,GRAMD1B,NDUFS1,DEPDC1,TNFRSF1B,TFB1M,IKZF2,TUBG2,RPL26L1,INPP4A,OFD1,ATP6V1H,XK,EPN3,MAPK9,FAM160A2,THOC3,FOXN3,MRTO4,ATP9A,CDK14,RASGRF1,DNAJC25,CSDA,SPAG4,HAGH,CNN2,HMG20B,GNAI3,DGKA,TBC1D1,NGEF,TRAM1,CACNB1,STOML1,RHOA,PPP2R…
1	TRUE	0.0295	5376	1313	797	0.607	0.148	HPA:004030_20	hpa	452	breast; myoepithelial cells[Approved,Not detected]	1	HECW1,ICA1,CAMKK1,PDK4,ABCC8,CACNG3,TAC1,CX3CL1,TNFRSF12A,MAP3K9,GGCT,ELAC2,ADIPOR2,PAFAH1B1,NOS2,SYPL1,CYB561,RHOBTB2,METTL13,IFFO1,MBTD1,UTP18,GABRA3,GLT8D1,NRXN3,GRAMD1B,NDUFS1,DEPDC1,TNFRSF1B,TFB1M,IKZF2,TUBG2,RPL26L1,INPP4A,OFD1,ATP6V1H,XK,EPN3,MAPK9,FAM160A2,THOC3,FOXN3,MRTO4,ATP9A,CDK14,RASGRF1,DNAJC25,CSDA,SPAG4,HAGH,CNN2,HMG20B,GNAI3,DGKA,TBC1D1,NGEF,TRAM1,CACNB1,STOML1,RHOA,PPP2R5B,NUP1…
1	TRUE	0.0295	5397	1313	799	0.609	0.148	HPA:003010_20	hpa	371	bone marrow; hematopoietic cells[Approved,Not detected]	1	HECW1,ICA1,CAMKK1,PDK4,ABCC8,CACNG3,TAC1,CX3CL1,TNFRSF12A,MAP3K9,GGCT,ELAC2,ADIPOR2,PAFAH1B1,NOS2,SYPL1,CYB561,RHOBTB2,METTL13,IFFO1,MBTD1,UTP18,GABRA3,MBTPS2,GLT8D1,GRAMD1B,NDUFS1,DEPDC1,TNFRSF1B,TFB1M,IKZF2,TUBG2,RPL26L1,INPP4A,OFD1,ATP6V1H,XK,EPN3,MAPK9,FAM160A2,THOC3,FOXN3,MRTO4,ATP9A,CDK14,RASGRF1,DNAJC25,CSDA,SPAG4,HAGH,CNN2,HMG20B,GNAI3,DGKA,TBC1D1,NGEF,TRAM1,CACNB1,STOML1,RHOA,PPP2R5B,NUP…
1	TRUE	0.0295	5429	1313	802	0.611	0.148	HPA:037010_20	hpa	436	rectum; glandular cells[Approved,Not detected]	1	HECW1,ICA1,CAMKK1,PDK4,ABCC8,CACNG3,TAC1,CX3CL1,TNFRSF12A,MAP3K9,GGCT,ELAC2,ADIPOR2,PAFAH1B1,NOS2,SYPL1,CYB561,RHOBTB2,METTL13,IFFO1,MBTD1,UTP18,GABRA3,MBTPS2,GLT8D1,NRXN3,GRAMD1B,NDUFS1,DEPDC1,TNFRSF1B,TFB1M,IKZF2,TUBG2,RPL26L1,INPP4A,OFD1,ATP6V1H,XK,EPN3,MAPK9,FAM160A2,THOC3,FOXN3,MRTO4,ATP9A,CDK14,RASGRF1,DNAJC25,CSDA,SPAG4,HAGH,CNN2,HMG20B,GNAI3,DGKA,TBC1D1,NGEF,TRAM1,CACNB1,STOML1,RHOA,PPP2R…
1	TRUE	0.0295	5449	1313	804	0.612	0.148	HPA:022020_20	hpa	477	hippocampus; neuronal cells[Approved,Not detected]	1	HECW1,ICA1,CAMKK1,PDK4,ABCC8,CACNG3,TAC1,CX3CL1,TNFRSF12A,MAP3K9,GGCT,ELAC2,ADIPOR2,PAFAH1B1,NOS2,SYPL1,CYB561,RHOBTB2,METTL13,IFFO1,MBTD1,UTP18,GABRA3,MBTPS2,GLT8D1,NRXN3,GRAMD1B,NDUFS1,DEPDC1,TNFRSF1B,TFB1M,IKZF2,TUBG2,RPL26L1,INPP4A,OFD1,ATP6V1H,XK,EPN3,MAPK9,FAM160A2,THOC3,FOXN3,MRTO4,ATP9A,CDK14,RASGRF1,DNAJC25,CSDA,SPAG4,HAGH,CNN2,HMG20B,GNAI3,DGKA,TBC1D1,NGEF,TRAM1,CACNB1,STOML1,RHOA,PPP2R…
1	TRUE	0.0295	3716	1313	566	0.431	0.152	HPA:022020_21	hpa	477	hippocampus; neuronal cells[Approved,Low]	2	HECW1,CAMKK1,PDK4,ABCC8,TAC1,CX3CL1,TNFRSF12A,MAP3K9,GGCT,ELAC2,PAFAH1B1,SYPL1,CYB561,METTL13,IFFO1,MBTD1,UTP18,GABRA3,MBTPS2,GLT8D1,GRAMD1B,DEPDC1,TNFRSF1B,TFB1M,TUBG2,RPL26L1,INPP4A,OFD1,ATP6V1H,MAPK9,FAM160A2,THOC3,FOXN3,MRTO4,ATP9A,CDK14,RASGRF1,DNAJC25,CSDA,HAGH,HMG20B,GNAI3,DGKA,NGEF,CACNB1,STOML1,RHOA,PPP2R5B,NUP133,DNAJA2,NEDD4,PTPN3,SMG6,ASNS,AP3M2,CDC42,PRKACA,EPN2,LNX1,CRMP1,NDE1,NOTCH…
1	TRUE	0.0295	5457	1313	805	0.613	0.148	HPA:055010_20	hpa	166	thyroid gland; glandular cells[Approved,Not detected]	1	HECW1,ICA1,CAMKK1,PDK4,ABCC8,CACNG3,TAC1,CX3CL1,TNFRSF12A,MAP3K9,GGCT,ELAC2,ADIPOR2,PAFAH1B1,NOS2,SYPL1,CYB561,RHOBTB2,METTL13,IFFO1,MBTD1,UTP18,GABRA3,MBTPS2,GLT8D1,NRXN3,GRAMD1B,NDUFS1,DEPDC1,TNFRSF1B,TFB1M,IKZF2,TUBG2,RPL26L1,INPP4A,OFD1,ATP6V1H,XK,EPN3,MAPK9,FAM160A2,THOC3,FOXN3,MRTO4,ATP9A,CDK14,RASGRF1,DNAJC25,CSDA,SPAG4,HAGH,CNN2,HMG20B,GNAI3,DGKA,TBC1D1,NGEF,TRAM1,CACNB1,STOML1,RHOA,PPP2R…
1	TRUE	0.0295	5457	1313	806	0.614	0.148	HPA:021010_20	hpa	379	heart muscle; myocytes[Approved,Not detected]	1	HECW1,ICA1,CAMKK1,PDK4,ABCC8,CACNG3,TAC1,CX3CL1,TNFRSF12A,MAP3K9,GGCT,ELAC2,ADIPOR2,PAFAH1B1,NOS2,SYPL1,CYB561,RHOBTB2,METTL13,IFFO1,MBTD1,UTP18,GABRA3,MBTPS2,GLT8D1,NRXN3,GRAMD1B,NDUFS1,DEPDC1,TNFRSF1B,TFB1M,IKZF2,TUBG2,RPL26L1,INPP4A,OFD1,ATP6V1H,XK,EPN3,MAPK9,FAM160A2,THOC3,FOXN3,MRTO4,ATP9A,CDK14,RASGRF1,DNAJC25,CSDA,SPAG4,HAGH,CNN2,HMG20B,GNAI3,DGKA,TBC1D1,NGEF,TRAM1,CACNB1,STOML1,RHOA,PPP2R…
1	TRUE	0.0295	5445	1313	806	0.614	0.148	HPA:051010_20	hpa	92	stomach 1; glandular cells[Approved,Not detected]	1	HECW1,ICA1,CAMKK1,PDK4,ABCC8,CACNG3,TAC1,CX3CL1,TNFRSF12A,MAP3K9,GGCT,ELAC2,ADIPOR2,PAFAH1B1,NOS2,SYPL1,CYB561,RHOBTB2,METTL13,IFFO1,MBTD1,UTP18,GABRA3,MBTPS2,GLT8D1,NRXN3,GRAMD1B,NDUFS1,DEPDC1,TNFRSF1B,TFB1M,IKZF2,TUBG2,RPL26L1,INPP4A,OFD1,ATP6V1H,XK,EPN3,MAPK9,FAM160A2,THOC3,FOXN3,MRTO4,ATP9A,CDK14,RASGRF1,DNAJC25,CSDA,SPAG4,HAGH,CNN2,HMG20B,GNAI3,DGKA,TBC1D1,NGEF,TRAM1,CACNB1,STOML1,RHOA,PPP2R…
1	TRUE	0.0295	5302	1313	785	0.598	0.148	HPA:056030_20	hpa	505	tonsil; squamous epithelial cells[Approved,Not detected]	1	HECW1,ICA1,CAMKK1,PDK4,ABCC8,CACNG3,TAC1,CX3CL1,TNFRSF12A,MAP3K9,GGCT,ELAC2,ADIPOR2,PAFAH1B1,NOS2,SYPL1,CYB561,RHOBTB2,METTL13,IFFO1,MBTD1,UTP18,GABRA3,MBTPS2,GLT8D1,NRXN3,GRAMD1B,DEPDC1,TNFRSF1B,TFB1M,IKZF2,TUBG2,RPL26L1,INPP4A,OFD1,ATP6V1H,XK,EPN3,MAPK9,FAM160A2,THOC3,FOXN3,MRTO4,ATP9A,CDK14,RASGRF1,DNAJC25,CSDA,SPAG4,HAGH,CNN2,HMG20B,GNAI3,DGKA,TBC1D1,NGEF,TRAM1,CACNB1,STOML1,RHOA,PPP2R5B,NUP1…
1	TRUE	0.0295	5458	1313	806	0.614	0.148	HPA:008010_20	hpa	21	cerebral cortex; endothelial cells[Approved,Not detected]	1	HECW1,ICA1,CAMKK1,PDK4,ABCC8,CACNG3,TAC1,CX3CL1,TNFRSF12A,MAP3K9,GGCT,ELAC2,ADIPOR2,PAFAH1B1,NOS2,SYPL1,CYB561,RHOBTB2,METTL13,IFFO1,MBTD1,UTP18,GABRA3,MBTPS2,GLT8D1,NRXN3,GRAMD1B,NDUFS1,DEPDC1,TNFRSF1B,TFB1M,IKZF2,TUBG2,RPL26L1,INPP4A,OFD1,ATP6V1H,XK,EPN3,MAPK9,FAM160A2,THOC3,FOXN3,MRTO4,ATP9A,CDK14,RASGRF1,DNAJC25,CSDA,SPAG4,HAGH,CNN2,HMG20B,GNAI3,DGKA,TBC1D1,NGEF,TRAM1,CACNB1,STOML1,RHOA,PPP2R…
1	TRUE	0.0295	5451	1313	806	0.614	0.148	HPA:008050_20	hpa	335	cerebral cortex; neuropil[Approved,Not detected]	1	HECW1,ICA1,CAMKK1,PDK4,ABCC8,CACNG3,TAC1,CX3CL1,TNFRSF12A,MAP3K9,GGCT,ELAC2,ADIPOR2,PAFAH1B1,NOS2,SYPL1,CYB561,RHOBTB2,METTL13,IFFO1,MBTD1,UTP18,GABRA3,MBTPS2,GLT8D1,NRXN3,GRAMD1B,NDUFS1,DEPDC1,TNFRSF1B,TFB1M,IKZF2,TUBG2,RPL26L1,INPP4A,OFD1,ATP6V1H,XK,EPN3,MAPK9,FAM160A2,THOC3,FOXN3,MRTO4,ATP9A,CDK14,RASGRF1,DNAJC25,CSDA,SPAG4,HAGH,CNN2,HMG20B,GNAI3,DGKA,TBC1D1,NGEF,TRAM1,CACNB1,STOML1,RHOA,PPP2R…
1	TRUE	0.0295	199	1313	45	0.034	0.226	HPA:008050_23	hpa	335	cerebral cortex; neuropil[Approved,High]	4	ATP6V1H,NRCAM,WDR7,DNAJC5,ST8SIA5,CDK16,NALCN,CNTNAP1,SKP1,C3ORF14,CBLB,C1ORF198,NAPB,DACH2,TUBA4A,EMC4,PGPEP1,RBM38,CAMK1,FXYD6,MAPK8IP3,VAMP1,EIF4EBP2,CNTN5,LATS2,FAM49B,C21ORF91,CCDC174,RAB39B,PPP2R2B,NPTN,SGSM1,TM2D2,CLSTN1,ZDHHC21,LDOC1,TUBA8,TSPYL2,EFNA5,SV2B,PTPRT,CD47,AP2A1,NDUFS3,ZBED6
1	TRUE	0.0295	5458	1313	806	0.614	0.148	HPA:008020_20	hpa	526	cerebral cortex; glial cells[Approved,Not detected]	1	HECW1,ICA1,CAMKK1,PDK4,ABCC8,CACNG3,TAC1,CX3CL1,TNFRSF12A,MAP3K9,GGCT,ELAC2,ADIPOR2,PAFAH1B1,NOS2,SYPL1,CYB561,RHOBTB2,METTL13,IFFO1,MBTD1,UTP18,GABRA3,MBTPS2,GLT8D1,NRXN3,GRAMD1B,NDUFS1,DEPDC1,TNFRSF1B,TFB1M,IKZF2,TUBG2,RPL26L1,INPP4A,OFD1,ATP6V1H,XK,EPN3,MAPK9,FAM160A2,THOC3,FOXN3,MRTO4,ATP9A,CDK14,RASGRF1,DNAJC25,CSDA,SPAG4,HAGH,CNN2,HMG20B,GNAI3,DGKA,TBC1D1,NGEF,TRAM1,CACNB1,STOML1,RHOA,PPP2R…
1	TRUE	0.0295	5458	1313	806	0.614	0.148	HPA:050010_20	hpa	280	spleen; cells in red pulp[Approved,Not detected]	1	HECW1,ICA1,CAMKK1,PDK4,ABCC8,CACNG3,TAC1,CX3CL1,TNFRSF12A,MAP3K9,GGCT,ELAC2,ADIPOR2,PAFAH1B1,NOS2,SYPL1,CYB561,RHOBTB2,METTL13,IFFO1,MBTD1,UTP18,GABRA3,MBTPS2,GLT8D1,NRXN3,GRAMD1B,NDUFS1,DEPDC1,TNFRSF1B,TFB1M,IKZF2,TUBG2,RPL26L1,INPP4A,OFD1,ATP6V1H,XK,EPN3,MAPK9,FAM160A2,THOC3,FOXN3,MRTO4,ATP9A,CDK14,RASGRF1,DNAJC25,CSDA,SPAG4,HAGH,CNN2,HMG20B,GNAI3,DGKA,TBC1D1,NGEF,TRAM1,CACNB1,STOML1,RHOA,PPP2R…
1	TRUE	0.0295	5457	1313	805	0.613	0.148	HPA:024010_20	hpa	312	kidney; cells in glomeruli[Approved,Not detected]	1	HECW1,ICA1,CAMKK1,PDK4,ABCC8,CACNG3,TAC1,CX3CL1,TNFRSF12A,MAP3K9,GGCT,ELAC2,ADIPOR2,PAFAH1B1,NOS2,SYPL1,CYB561,RHOBTB2,METTL13,IFFO1,MBTD1,UTP18,GABRA3,MBTPS2,GLT8D1,NRXN3,GRAMD1B,NDUFS1,DEPDC1,TNFRSF1B,TFB1M,IKZF2,TUBG2,RPL26L1,INPP4A,OFD1,ATP6V1H,XK,EPN3,MAPK9,FAM160A2,THOC3,FOXN3,MRTO4,ATP9A,CDK14,RASGRF1,DNAJC25,CSDA,SPAG4,HAGH,CNN2,HMG20B,GNAI3,DGKA,TBC1D1,NGEF,TRAM1,CACNB1,STOML1,RHOA,PPP2R…
1	TRUE	0.0295	5460	1313	806	0.614	0.148	HPA:053010_20	hpa	375	testis; Leydig cells[Approved,Not detected]	1	HECW1,ICA1,CAMKK1,PDK4,ABCC8,CACNG3,TAC1,CX3CL1,TNFRSF12A,MAP3K9,GGCT,ELAC2,ADIPOR2,PAFAH1B1,NOS2,SYPL1,CYB561,RHOBTB2,METTL13,IFFO1,MBTD1,UTP18,GABRA3,MBTPS2,GLT8D1,NRXN3,GRAMD1B,NDUFS1,DEPDC1,TNFRSF1B,TFB1M,IKZF2,TUBG2,RPL26L1,INPP4A,OFD1,ATP6V1H,XK,EPN3,MAPK9,FAM160A2,THOC3,FOXN3,MRTO4,ATP9A,CDK14,RASGRF1,DNAJC25,CSDA,SPAG4,HAGH,CNN2,HMG20B,GNAI3,DGKA,TBC1D1,NGEF,TRAM1,CACNB1,STOML1,RHOA,PPP2R…
1	TRUE	0.0295	5127	1313	763	0.581	0.149	HPA:028010_20	hpa	370	lymph node; germinal center cells[Approved,Not detected]	1	HECW1,ICA1,CAMKK1,PDK4,ABCC8,CX3CL1,TNFRSF12A,MAP3K9,ELAC2,ADIPOR2,PAFAH1B1,NOS2,SYPL1,CYB561,RHOBTB2,METTL13,IFFO1,MBTD1,UTP18,GABRA3,MBTPS2,GLT8D1,NRXN3,GRAMD1B,NDUFS1,DEPDC1,TNFRSF1B,TFB1M,IKZF2,TUBG2,INPP4A,OFD1,ATP6V1H,XK,EPN3,MAPK9,FAM160A2,THOC3,FOXN3,MRTO4,ATP9A,CDK14,RASGRF1,DNAJC25,CSDA,SPAG4,HAGH,CNN2,HMG20B,GNAI3,DGKA,TBC1D1,NGEF,TRAM1,CACNB1,STOML1,RHOA,PPP2R5B,NUP133,DNAJA2,NEDD4,PT…
1	TRUE	0.0295	5459	1313	806	0.614	0.148	HPA:026020_20	hpa	457	liver; hepatocytes[Approved,Not detected]	1	HECW1,ICA1,CAMKK1,PDK4,ABCC8,CACNG3,TAC1,CX3CL1,TNFRSF12A,MAP3K9,GGCT,ELAC2,ADIPOR2,PAFAH1B1,NOS2,SYPL1,CYB561,RHOBTB2,METTL13,IFFO1,MBTD1,UTP18,GABRA3,MBTPS2,GLT8D1,NRXN3,GRAMD1B,NDUFS1,DEPDC1,TNFRSF1B,TFB1M,IKZF2,TUBG2,RPL26L1,INPP4A,OFD1,ATP6V1H,XK,EPN3,MAPK9,FAM160A2,THOC3,FOXN3,MRTO4,ATP9A,CDK14,RASGRF1,DNAJC25,CSDA,SPAG4,HAGH,CNN2,HMG20B,GNAI3,DGKA,TBC1D1,NGEF,TRAM1,CACNB1,STOML1,RHOA,PPP2R…
1	TRUE	0.0295	5256	1313	781	0.595	0.149	HPA:029010_20	hpa	306	nasopharynx; respiratory epithelial cells[Approved,Not detected]	1	HECW1,ICA1,CAMKK1,PDK4,ABCC8,CACNG3,TAC1,CX3CL1,TNFRSF12A,MAP3K9,GGCT,ELAC2,ADIPOR2,PAFAH1B1,NOS2,SYPL1,CYB561,RHOBTB2,METTL13,IFFO1,MBTD1,UTP18,GABRA3,MBTPS2,GLT8D1,NRXN3,GRAMD1B,DEPDC1,TNFRSF1B,TFB1M,IKZF2,TUBG2,RPL26L1,INPP4A,OFD1,ATP6V1H,XK,EPN3,MAPK9,FAM160A2,THOC3,FOXN3,MRTO4,ATP9A,CDK14,RASGRF1,DNAJC25,CSDA,SPAG4,HAGH,CNN2,HMG20B,GNAI3,DGKA,TBC1D1,NGEF,CACNB1,STOML1,RHOA,PPP2R5B,NUP133,DNA…
1	TRUE	0.0295	5457	1313	806	0.614	0.148	HPA:022010_20	hpa	138	hippocampus; glial cells[Approved,Not detected]	1	HECW1,ICA1,CAMKK1,PDK4,ABCC8,CACNG3,TAC1,CX3CL1,TNFRSF12A,MAP3K9,GGCT,ELAC2,ADIPOR2,PAFAH1B1,NOS2,SYPL1,CYB561,RHOBTB2,METTL13,IFFO1,MBTD1,UTP18,GABRA3,MBTPS2,GLT8D1,NRXN3,GRAMD1B,NDUFS1,DEPDC1,TNFRSF1B,TFB1M,IKZF2,TUBG2,RPL26L1,INPP4A,OFD1,ATP6V1H,XK,EPN3,MAPK9,FAM160A2,THOC3,FOXN3,MRTO4,ATP9A,CDK14,RASGRF1,DNAJC25,CSDA,SPAG4,HAGH,CNN2,HMG20B,GNAI3,DGKA,TBC1D1,NGEF,TRAM1,CACNB1,STOML1,RHOA,PPP2R…
1	TRUE	0.0295	5426	1313	801	0.61	0.148	HPA:002010_20	hpa	69	appendix; glandular cells[Approved,Not detected]	1	HECW1,ICA1,CAMKK1,PDK4,ABCC8,CACNG3,TAC1,CX3CL1,TNFRSF12A,MAP3K9,GGCT,ELAC2,ADIPOR2,PAFAH1B1,NOS2,SYPL1,CYB561,RHOBTB2,METTL13,IFFO1,MBTD1,UTP18,GABRA3,MBTPS2,GLT8D1,NRXN3,GRAMD1B,NDUFS1,DEPDC1,TNFRSF1B,TFB1M,IKZF2,TUBG2,RPL26L1,INPP4A,OFD1,ATP6V1H,XK,EPN3,MAPK9,FAM160A2,THOC3,FOXN3,MRTO4,ATP9A,CDK14,RASGRF1,DNAJC25,CSDA,SPAG4,HAGH,CNN2,HMG20B,GNAI3,DGKA,TBC1D1,NGEF,TRAM1,CACNB1,STOML1,RHOA,PPP2R…
1	TRUE	0.0295	5460	1313	806	0.614	0.148	HPA:024020_20	hpa	339	kidney; cells in tubules[Approved,Not detected]	1	HECW1,ICA1,CAMKK1,PDK4,ABCC8,CACNG3,TAC1,CX3CL1,TNFRSF12A,MAP3K9,GGCT,ELAC2,ADIPOR2,PAFAH1B1,NOS2,SYPL1,CYB561,RHOBTB2,METTL13,IFFO1,MBTD1,UTP18,GABRA3,MBTPS2,GLT8D1,NRXN3,GRAMD1B,NDUFS1,DEPDC1,TNFRSF1B,TFB1M,IKZF2,TUBG2,RPL26L1,INPP4A,OFD1,ATP6V1H,XK,EPN3,MAPK9,FAM160A2,THOC3,FOXN3,MRTO4,ATP9A,CDK14,RASGRF1,DNAJC25,CSDA,SPAG4,HAGH,CNN2,HMG20B,GNAI3,DGKA,TBC1D1,NGEF,TRAM1,CACNB1,STOML1,RHOA,PPP2R…
1	TRUE	0.0295	5368	1313	797	0.607	0.148	HPA:053020_20	hpa	311	testis; cells in seminiferous ducts[Approved,Not detected]	1	HECW1,ICA1,CAMKK1,PDK4,ABCC8,CACNG3,TAC1,CX3CL1,TNFRSF12A,MAP3K9,GGCT,ELAC2,ADIPOR2,PAFAH1B1,NOS2,SYPL1,CYB561,RHOBTB2,METTL13,IFFO1,MBTD1,UTP18,GABRA3,MBTPS2,GLT8D1,NRXN3,GRAMD1B,NDUFS1,TNFRSF1B,TFB1M,IKZF2,TUBG2,RPL26L1,INPP4A,OFD1,ATP6V1H,XK,EPN3,MAPK9,FAM160A2,THOC3,FOXN3,MRTO4,ATP9A,CDK14,RASGRF1,DNAJC25,CSDA,SPAG4,HAGH,CNN2,HMG20B,GNAI3,DGKA,TBC1D1,NGEF,TRAM1,CACNB1,STOML1,RHOA,PPP2R5B,NUP1…
1	TRUE	0.0295	4463	1313	671	0.511	0.15	HPA:053020_21	hpa	311	testis; cells in seminiferous ducts[Approved,Low]	2	HECW1,ICA1,CAMKK1,PDK4,TAC1,CX3CL1,TNFRSF12A,MAP3K9,GGCT,ELAC2,PAFAH1B1,SYPL1,CYB561,RHOBTB2,METTL13,IFFO1,MBTD1,UTP18,MBTPS2,GLT8D1,GRAMD1B,TNFRSF1B,TFB1M,IKZF2,TUBG2,RPL26L1,INPP4A,OFD1,ATP6V1H,XK,EPN3,MAPK9,FAM160A2,THOC3,FOXN3,ATP9A,CDK14,RASGRF1,DNAJC25,CSDA,SPAG4,HAGH,HMG20B,GNAI3,DGKA,TBC1D1,NGEF,TRAM1,STOML1,RHOA,PPP2R5B,NUP133,DNAJA2,PTPN3,SMG6,ASNS,AP3M2,CDC42,TCF3,PRKACA,LNX1,NDE1,NOTC…
1	TRUE	0.0295	5334	1313	793	0.604	0.149	HPA:004010_20	hpa	525	breast; adipocytes[Approved,Not detected]	1	HECW1,ICA1,CAMKK1,PDK4,ABCC8,CACNG3,TAC1,CX3CL1,TNFRSF12A,MAP3K9,GGCT,ELAC2,ADIPOR2,PAFAH1B1,NOS2,SYPL1,CYB561,RHOBTB2,METTL13,IFFO1,MBTD1,UTP18,GABRA3,GLT8D1,NRXN3,GRAMD1B,NDUFS1,DEPDC1,TNFRSF1B,TFB1M,IKZF2,TUBG2,RPL26L1,INPP4A,OFD1,ATP6V1H,XK,EPN3,MAPK9,FAM160A2,THOC3,FOXN3,MRTO4,ATP9A,CDK14,RASGRF1,DNAJC25,CSDA,SPAG4,HAGH,CNN2,HMG20B,GNAI3,DGKA,TBC1D1,NGEF,TRAM1,CACNB1,STOML1,RHOA,PPP2R5B,NUP1…
1	TRUE	0.0295	5457	1313	806	0.614	0.148	HPA:032010_20	hpa	116	pancreas; exocrine glandular cells[Approved,Not detected]	1	HECW1,ICA1,CAMKK1,PDK4,ABCC8,CACNG3,TAC1,CX3CL1,TNFRSF12A,MAP3K9,GGCT,ELAC2,ADIPOR2,PAFAH1B1,NOS2,SYPL1,CYB561,RHOBTB2,METTL13,IFFO1,MBTD1,UTP18,GABRA3,MBTPS2,GLT8D1,NRXN3,GRAMD1B,NDUFS1,DEPDC1,TNFRSF1B,TFB1M,IKZF2,TUBG2,RPL26L1,INPP4A,OFD1,ATP6V1H,XK,EPN3,MAPK9,FAM160A2,THOC3,FOXN3,MRTO4,ATP9A,CDK14,RASGRF1,DNAJC25,CSDA,SPAG4,HAGH,CNN2,HMG20B,GNAI3,DGKA,TBC1D1,NGEF,TRAM1,CACNB1,STOML1,RHOA,PPP2R…
1	TRUE	0.0295	5382	1313	797	0.607	0.148	HPA:004020_20	hpa	398	breast; glandular cells[Approved,Not detected]	1	HECW1,ICA1,CAMKK1,PDK4,ABCC8,CACNG3,TAC1,CX3CL1,TNFRSF12A,MAP3K9,GGCT,ELAC2,ADIPOR2,PAFAH1B1,NOS2,SYPL1,CYB561,RHOBTB2,METTL13,IFFO1,MBTD1,UTP18,GABRA3,GLT8D1,NRXN3,GRAMD1B,NDUFS1,DEPDC1,TNFRSF1B,TFB1M,IKZF2,TUBG2,RPL26L1,INPP4A,OFD1,ATP6V1H,XK,EPN3,MAPK9,FAM160A2,THOC3,FOXN3,MRTO4,ATP9A,CDK14,RASGRF1,DNAJC25,CSDA,SPAG4,HAGH,CNN2,HMG20B,GNAI3,DGKA,TBC1D1,NGEF,TRAM1,CACNB1,STOML1,RHOA,PPP2R5B,NUP1…
1	TRUE	0.0295	5458	1313	806	0.614	0.148	HPA:045010_20	hpa	248	small intestine; glandular cells[Approved,Not detected]	1	HECW1,ICA1,CAMKK1,PDK4,ABCC8,CACNG3,TAC1,CX3CL1,TNFRSF12A,MAP3K9,GGCT,ELAC2,ADIPOR2,PAFAH1B1,NOS2,SYPL1,CYB561,RHOBTB2,METTL13,IFFO1,MBTD1,UTP18,GABRA3,MBTPS2,GLT8D1,NRXN3,GRAMD1B,NDUFS1,DEPDC1,TNFRSF1B,TFB1M,IKZF2,TUBG2,RPL26L1,INPP4A,OFD1,ATP6V1H,XK,EPN3,MAPK9,FAM160A2,THOC3,FOXN3,MRTO4,ATP9A,CDK14,RASGRF1,DNAJC25,CSDA,SPAG4,HAGH,CNN2,HMG20B,GNAI3,DGKA,TBC1D1,NGEF,TRAM1,CACNB1,STOML1,RHOA,PPP2R…
1	TRUE	0.0295	5460	1313	806	0.614	0.148	HPA:012010_20	hpa	1	duodenum; glandular cells[Approved,Not detected]	1	HECW1,ICA1,CAMKK1,PDK4,ABCC8,CACNG3,TAC1,CX3CL1,TNFRSF12A,MAP3K9,GGCT,ELAC2,ADIPOR2,PAFAH1B1,NOS2,SYPL1,CYB561,RHOBTB2,METTL13,IFFO1,MBTD1,UTP18,GABRA3,MBTPS2,GLT8D1,NRXN3,GRAMD1B,NDUFS1,DEPDC1,TNFRSF1B,TFB1M,IKZF2,TUBG2,RPL26L1,INPP4A,OFD1,ATP6V1H,XK,EPN3,MAPK9,FAM160A2,THOC3,FOXN3,MRTO4,ATP9A,CDK14,RASGRF1,DNAJC25,CSDA,SPAG4,HAGH,CNN2,HMG20B,GNAI3,DGKA,TBC1D1,NGEF,TRAM1,CACNB1,STOML1,RHOA,PPP2R…
1	TRUE	0.0295	5459	1313	806	0.614	0.148	HPA:035020_20	hpa	303	placenta; trophoblastic cells[Approved,Not detected]	1	HECW1,ICA1,CAMKK1,PDK4,ABCC8,CACNG3,TAC1,CX3CL1,TNFRSF12A,MAP3K9,GGCT,ELAC2,ADIPOR2,PAFAH1B1,NOS2,SYPL1,CYB561,RHOBTB2,METTL13,IFFO1,MBTD1,UTP18,GABRA3,MBTPS2,GLT8D1,NRXN3,GRAMD1B,NDUFS1,DEPDC1,TNFRSF1B,TFB1M,IKZF2,TUBG2,RPL26L1,INPP4A,OFD1,ATP6V1H,XK,EPN3,MAPK9,FAM160A2,THOC3,FOXN3,MRTO4,ATP9A,CDK14,RASGRF1,DNAJC25,CSDA,SPAG4,HAGH,CNN2,HMG20B,GNAI3,DGKA,TBC1D1,NGEF,TRAM1,CACNB1,STOML1,RHOA,PPP2R…
1	TRUE	0.0295	5432	1313	802	0.611	0.148	HPA:028020_20	hpa	302	lymph node; non-germinal center cells[Approved,Not detected]	1	HECW1,ICA1,CAMKK1,PDK4,ABCC8,CACNG3,TAC1,CX3CL1,TNFRSF12A,MAP3K9,GGCT,ELAC2,ADIPOR2,PAFAH1B1,NOS2,SYPL1,CYB561,RHOBTB2,METTL13,IFFO1,MBTD1,UTP18,GABRA3,MBTPS2,GLT8D1,GRAMD1B,NDUFS1,DEPDC1,TNFRSF1B,TFB1M,IKZF2,TUBG2,RPL26L1,INPP4A,OFD1,ATP6V1H,XK,EPN3,MAPK9,FAM160A2,THOC3,FOXN3,MRTO4,ATP9A,CDK14,RASGRF1,DNAJC25,CSDA,SPAG4,HAGH,CNN2,HMG20B,GNAI3,DGKA,TBC1D1,NGEF,TRAM1,CACNB1,STOML1,RHOA,PPP2R5B,NUP…
1	TRUE	0.0295	5457	1313	805	0.613	0.148	HPA:018010_20	hpa	234	fallopian tube; glandular cells[Approved,Not detected]	1	HECW1,ICA1,CAMKK1,PDK4,ABCC8,CACNG3,TAC1,CX3CL1,TNFRSF12A,MAP3K9,GGCT,ELAC2,ADIPOR2,PAFAH1B1,SYPL1,CYB561,RHOBTB2,METTL13,IFFO1,MBTD1,UTP18,GABRA3,MBTPS2,GLT8D1,NRXN3,GRAMD1B,NDUFS1,DEPDC1,TNFRSF1B,TFB1M,IKZF2,TUBG2,RPL26L1,INPP4A,OFD1,ATP6V1H,XK,EPN3,MAPK9,FAM160A2,THOC3,FOXN3,MRTO4,ATP9A,CDK14,RASGRF1,DNAJC25,CSDA,SPAG4,HAGH,CNN2,HMG20B,GNAI3,DGKA,TBC1D1,NGEF,TRAM1,CACNB1,STOML1,RHOA,PPP2R5B,NU…
1	TRUE	0.0297	5451	1313	803	0.612	0.147	HPA:027010_20	hpa	465	lung; macrophages[Approved,Not detected]	1	HECW1,ICA1,CAMKK1,PDK4,ABCC8,CACNG3,TAC1,CX3CL1,TNFRSF12A,MAP3K9,GGCT,ELAC2,ADIPOR2,PAFAH1B1,NOS2,SYPL1,CYB561,RHOBTB2,METTL13,IFFO1,MBTD1,UTP18,GABRA3,MBTPS2,GLT8D1,NRXN3,GRAMD1B,NDUFS1,DEPDC1,TNFRSF1B,TFB1M,IKZF2,TUBG2,RPL26L1,INPP4A,OFD1,ATP6V1H,XK,EPN3,MAPK9,FAM160A2,THOC3,FOXN3,MRTO4,ATP9A,CDK14,RASGRF1,DNAJC25,CSDA,SPAG4,HAGH,HMG20B,GNAI3,DGKA,TBC1D1,NGEF,TRAM1,CACNB1,STOML1,RHOA,PPP2R5B,NU…
1	TRUE	0.0297	5446	1313	803	0.612	0.147	HPA:039010_20	hpa	161	salivary gland; glandular cells[Approved,Not detected]	1	HECW1,ICA1,CAMKK1,PDK4,ABCC8,CACNG3,TAC1,CX3CL1,TNFRSF12A,MAP3K9,GGCT,ELAC2,ADIPOR2,PAFAH1B1,NOS2,SYPL1,CYB561,RHOBTB2,METTL13,IFFO1,MBTD1,UTP18,GABRA3,MBTPS2,GLT8D1,NRXN3,GRAMD1B,NDUFS1,DEPDC1,TNFRSF1B,TFB1M,IKZF2,TUBG2,RPL26L1,INPP4A,OFD1,ATP6V1H,XK,EPN3,MAPK9,FAM160A2,THOC3,FOXN3,MRTO4,ATP9A,CDK14,RASGRF1,DNAJC25,CSDA,SPAG4,HAGH,CNN2,HMG20B,GNAI3,DGKA,TBC1D1,NGEF,TRAM1,CACNB1,STOML1,RHOA,PPP2R…
1	TRUE	0.0297	4998	1313	741	0.564	0.148	HPA:009020_20	hpa	423	cervix, uterine; squamous epithelial cells[Approved,Not detected]	1	ICA1,CAMKK1,PDK4,ABCC8,CACNG3,TAC1,CX3CL1,MAP3K9,GGCT,ELAC2,ADIPOR2,PAFAH1B1,SYPL1,CYB561,RHOBTB2,METTL13,IFFO1,MBTD1,UTP18,GABRA3,MBTPS2,GLT8D1,NRXN3,GRAMD1B,NDUFS1,DEPDC1,TNFRSF1B,TFB1M,IKZF2,TUBG2,RPL26L1,INPP4A,OFD1,ATP6V1H,XK,EPN3,MAPK9,FAM160A2,THOC3,FOXN3,ATP9A,CDK14,RASGRF1,DNAJC25,CSDA,SPAG4,HAGH,HMG20B,GNAI3,TBC1D1,NGEF,TRAM1,CACNB1,STOML1,RHOA,PPP2R5B,NUP133,DNAJA2,NEDD4,PTPN3,ASNS,AP3…
1	TRUE	0.0297	5436	1313	801	0.61	0.147	HPA:016010_20	hpa	518	esophagus; squamous epithelial cells[Approved,Not detected]	1	ICA1,CAMKK1,PDK4,ABCC8,CACNG3,TAC1,CX3CL1,TNFRSF12A,MAP3K9,GGCT,ELAC2,ADIPOR2,PAFAH1B1,NOS2,SYPL1,CYB561,RHOBTB2,METTL13,IFFO1,MBTD1,UTP18,GABRA3,MBTPS2,GLT8D1,NRXN3,GRAMD1B,NDUFS1,DEPDC1,TNFRSF1B,TFB1M,IKZF2,TUBG2,RPL26L1,INPP4A,OFD1,ATP6V1H,XK,EPN3,MAPK9,FAM160A2,THOC3,FOXN3,MRTO4,ATP9A,CDK14,RASGRF1,DNAJC25,CSDA,SPAG4,HAGH,CNN2,HMG20B,GNAI3,DGKA,TBC1D1,NGEF,TRAM1,CACNB1,STOML1,RHOA,PPP2R5B,NUP…
1	TRUE	0.0297	5430	1313	801	0.61	0.148	HPA:019010_20	hpa	12	gallbladder; glandular cells[Approved,Not detected]	1	HECW1,ICA1,CAMKK1,PDK4,ABCC8,CACNG3,TAC1,CX3CL1,TNFRSF12A,MAP3K9,GGCT,ELAC2,ADIPOR2,PAFAH1B1,NOS2,SYPL1,CYB561,RHOBTB2,METTL13,IFFO1,MBTD1,UTP18,GABRA3,MBTPS2,GLT8D1,NRXN3,GRAMD1B,NDUFS1,DEPDC1,TNFRSF1B,TFB1M,IKZF2,TUBG2,RPL26L1,INPP4A,OFD1,ATP6V1H,XK,EPN3,MAPK9,FAM160A2,THOC3,FOXN3,MRTO4,ATP9A,CDK14,RASGRF1,DNAJC25,CSDA,SPAG4,HAGH,CNN2,HMG20B,GNAI3,DGKA,TBC1D1,NGEF,TRAM1,CACNB1,STOML1,RHOA,PPP2R…
1	TRUE	0.0297	5441	1313	802	0.611	0.147	HPA:052010_20	hpa	78	stomach 2; glandular cells[Approved,Not detected]	1	HECW1,ICA1,CAMKK1,PDK4,ABCC8,CACNG3,TAC1,CX3CL1,TNFRSF12A,MAP3K9,GGCT,ELAC2,ADIPOR2,PAFAH1B1,NOS2,SYPL1,CYB561,RHOBTB2,METTL13,IFFO1,MBTD1,UTP18,GABRA3,MBTPS2,GLT8D1,NRXN3,GRAMD1B,NDUFS1,DEPDC1,TNFRSF1B,TFB1M,IKZF2,TUBG2,RPL26L1,INPP4A,OFD1,ATP6V1H,XK,EPN3,MAPK9,FAM160A2,THOC3,FOXN3,MRTO4,ATP9A,CDK14,RASGRF1,DNAJC25,CSDA,SPAG4,HAGH,CNN2,HMG20B,GNAI3,DGKA,TBC1D1,NGEF,TRAM1,CACNB1,STOML1,RHOA,PPP2R…
1	TRUE	0.0297	5450	1313	803	0.612	0.147	HPA:006010_20	hpa	351	caudate; glial cells[Approved,Not detected]	1	HECW1,ICA1,CAMKK1,PDK4,ABCC8,CACNG3,TAC1,CX3CL1,TNFRSF12A,MAP3K9,GGCT,ELAC2,ADIPOR2,PAFAH1B1,NOS2,SYPL1,CYB561,RHOBTB2,METTL13,IFFO1,MBTD1,UTP18,GABRA3,MBTPS2,GLT8D1,NRXN3,GRAMD1B,NDUFS1,DEPDC1,TNFRSF1B,TFB1M,IKZF2,TUBG2,RPL26L1,INPP4A,OFD1,ATP6V1H,XK,EPN3,MAPK9,FAM160A2,THOC3,FOXN3,MRTO4,ATP9A,CDK14,RASGRF1,DNAJC25,CSDA,SPAG4,HAGH,CNN2,HMG20B,GNAI3,DGKA,TBC1D1,NGEF,TRAM1,CACNB1,STOML1,RHOA,PPP2R…
1	TRUE	0.0297	5454	1313	804	0.612	0.147	HPA:013010_20	hpa	412	endometrium 1; cells in endometrial stroma[Approved,Not detected]	1	HECW1,ICA1,CAMKK1,PDK4,ABCC8,CACNG3,TAC1,CX3CL1,TNFRSF12A,MAP3K9,GGCT,ELAC2,ADIPOR2,PAFAH1B1,NOS2,SYPL1,CYB561,RHOBTB2,METTL13,IFFO1,MBTD1,UTP18,GABRA3,MBTPS2,GLT8D1,NRXN3,GRAMD1B,NDUFS1,DEPDC1,TNFRSF1B,TFB1M,IKZF2,TUBG2,RPL26L1,INPP4A,OFD1,ATP6V1H,XK,EPN3,MAPK9,FAM160A2,THOC3,FOXN3,MRTO4,ATP9A,CDK14,RASGRF1,DNAJC25,CSDA,SPAG4,HAGH,CNN2,HMG20B,GNAI3,DGKA,TBC1D1,NGEF,TRAM1,CACNB1,STOML1,RHOA,PPP2R…
1	TRUE	0.0297	5453	1313	804	0.612	0.147	HPA:013020_20	hpa	260	endometrium 1; glandular cells[Approved,Not detected]	1	HECW1,ICA1,CAMKK1,PDK4,ABCC8,CACNG3,TAC1,CX3CL1,TNFRSF12A,MAP3K9,GGCT,ELAC2,ADIPOR2,PAFAH1B1,NOS2,SYPL1,CYB561,RHOBTB2,METTL13,IFFO1,MBTD1,UTP18,GABRA3,MBTPS2,GLT8D1,NRXN3,GRAMD1B,NDUFS1,DEPDC1,TNFRSF1B,TFB1M,IKZF2,TUBG2,RPL26L1,INPP4A,OFD1,ATP6V1H,XK,EPN3,MAPK9,FAM160A2,THOC3,FOXN3,MRTO4,ATP9A,CDK14,RASGRF1,DNAJC25,CSDA,SPAG4,HAGH,CNN2,HMG20B,GNAI3,DGKA,TBC1D1,NGEF,TRAM1,CACNB1,STOML1,RHOA,PPP2R…
1	TRUE	0.0297	5450	1313	803	0.612	0.147	HPA:031020_20	hpa	331	ovary; ovarian stroma cells[Approved,Not detected]	1	HECW1,ICA1,CAMKK1,PDK4,ABCC8,CACNG3,TAC1,CX3CL1,TNFRSF12A,MAP3K9,GGCT,ELAC2,ADIPOR2,PAFAH1B1,NOS2,SYPL1,CYB561,RHOBTB2,METTL13,IFFO1,MBTD1,UTP18,GABRA3,MBTPS2,GLT8D1,NRXN3,GRAMD1B,NDUFS1,DEPDC1,TNFRSF1B,TFB1M,IKZF2,TUBG2,RPL26L1,INPP4A,OFD1,ATP6V1H,XK,EPN3,MAPK9,FAM160A2,THOC3,FOXN3,MRTO4,ATP9A,CDK14,RASGRF1,DNAJC25,CSDA,SPAG4,HAGH,CNN2,HMG20B,GNAI3,DGKA,TBC1D1,NGEF,TRAM1,CACNB1,STOML1,RHOA,PPP2R…
1	TRUE	0.0297	1868	1313	299	0.228	0.16	HPA:007020_22	hpa	384	cerebellum; cells in granular layer[Approved,Medium]	1	HECW1,PDK4,GGCT,PAFAH1B1,METTL13,GRAMD1B,NDUFS1,IKZF2,TUBG2,ATP6V1H,MAPK9,FAM160A2,THOC3,FOXN3,RASGRF1,DNAJC25,HAGH,GNAI3,DGKA,STOML1,DNAJA2,PTPN3,SMG6,PRKACA,IPCEF1,RBMS2,CLDND1,AACS,DLG3,EIF2AK1,EPDR1,ALG9,PIGS,SH3BP2,DOCK3,KIF9,TRMT6,CHRD,ANGPT2,EPB41L4B,CECR2,PATZ1,RASL10A,AP4S1,UQCC,NDRG3,DNAJC5,TBL1X,PGK1,MAGT1,TRIP4,NCALD,TUSC3,FCGRT,NUMBL,HBP1,ZC3HAV1,RPA3,GIMAP2,COA1,URGCP,LIMK1,KANK1,B9…
1	TRUE	0.0297	5450	1313	803	0.612	0.147	HPA:014020_20	hpa	507	endometrium 2; glandular cells[Approved,Not detected]	1	HECW1,ICA1,CAMKK1,PDK4,ABCC8,CACNG3,TAC1,CX3CL1,TNFRSF12A,MAP3K9,GGCT,ELAC2,ADIPOR2,PAFAH1B1,NOS2,SYPL1,CYB561,RHOBTB2,METTL13,IFFO1,MBTD1,UTP18,GABRA3,MBTPS2,GLT8D1,NRXN3,GRAMD1B,NDUFS1,DEPDC1,TNFRSF1B,TFB1M,IKZF2,TUBG2,RPL26L1,INPP4A,OFD1,ATP6V1H,XK,EPN3,MAPK9,FAM160A2,THOC3,FOXN3,MRTO4,ATP9A,CDK14,RASGRF1,DNAJC25,CSDA,SPAG4,HAGH,CNN2,HMG20B,GNAI3,DGKA,TBC1D1,NGEF,TRAM1,CACNB1,STOML1,RHOA,PPP2R…
1	TRUE	0.0297	5407	1313	798	0.608	0.148	HPA:050020_20	hpa	395	spleen; cells in white pulp[Approved,Not detected]	1	HECW1,ICA1,CAMKK1,PDK4,ABCC8,CACNG3,TAC1,CX3CL1,TNFRSF12A,MAP3K9,GGCT,ELAC2,ADIPOR2,PAFAH1B1,NOS2,SYPL1,CYB561,RHOBTB2,METTL13,IFFO1,MBTD1,UTP18,GABRA3,MBTPS2,GLT8D1,NRXN3,GRAMD1B,NDUFS1,DEPDC1,TNFRSF1B,TFB1M,IKZF2,TUBG2,RPL26L1,INPP4A,OFD1,ATP6V1H,XK,EPN3,MAPK9,FAM160A2,THOC3,FOXN3,MRTO4,ATP9A,CDK14,RASGRF1,DNAJC25,CSDA,SPAG4,HAGH,CNN2,HMG20B,GNAI3,DGKA,TBC1D1,NGEF,TRAM1,CACNB1,STOML1,RHOA,PPP2R…
1	TRUE	0.0321	5441	1313	801	0.61	0.147	HPA:014010_20	hpa	114	endometrium 2; cells in endometrial stroma[Approved,Not detected]	1	HECW1,ICA1,CAMKK1,PDK4,ABCC8,CACNG3,TAC1,CX3CL1,TNFRSF12A,MAP3K9,GGCT,ELAC2,ADIPOR2,PAFAH1B1,NOS2,SYPL1,CYB561,RHOBTB2,METTL13,IFFO1,MBTD1,UTP18,GABRA3,MBTPS2,GLT8D1,NRXN3,GRAMD1B,NDUFS1,DEPDC1,TNFRSF1B,TFB1M,IKZF2,TUBG2,RPL26L1,INPP4A,OFD1,ATP6V1H,XK,EPN3,MAPK9,FAM160A2,THOC3,FOXN3,MRTO4,ATP9A,CDK14,RASGRF1,DNAJC25,CSDA,SPAG4,HAGH,CNN2,HMG20B,GNAI3,DGKA,TBC1D1,NGEF,TRAM1,CACNB1,STOML1,RHOA,PPP2R…
1	TRUE	0.0321	5389	1313	794	0.605	0.147	HPA:043010_20	hpa	125	skin 1; Langerhans[Approved,Not detected]	1	HECW1,ICA1,CAMKK1,PDK4,ABCC8,CACNG3,TAC1,CX3CL1,TNFRSF12A,MAP3K9,GGCT,ELAC2,ADIPOR2,PAFAH1B1,NOS2,SYPL1,CYB561,RHOBTB2,METTL13,IFFO1,MBTD1,UTP18,GABRA3,MBTPS2,GLT8D1,NRXN3,GRAMD1B,NDUFS1,TNFRSF1B,TFB1M,IKZF2,TUBG2,RPL26L1,INPP4A,OFD1,ATP6V1H,XK,EPN3,MAPK9,FAM160A2,THOC3,FOXN3,MRTO4,ATP9A,CDK14,RASGRF1,DNAJC25,CSDA,SPAG4,HAGH,CNN2,HMG20B,GNAI3,DGKA,TBC1D1,NGEF,TRAM1,CACNB1,STOML1,RHOA,PPP2R5B,NUP1…
1	TRUE	0.0321	5449	1313	802	0.611	0.147	HPA:056020_20	hpa	19	tonsil; non-germinal center cells[Approved,Not detected]	1	HECW1,ICA1,CAMKK1,PDK4,ABCC8,CACNG3,TAC1,CX3CL1,TNFRSF12A,MAP3K9,GGCT,ELAC2,ADIPOR2,PAFAH1B1,NOS2,SYPL1,CYB561,RHOBTB2,METTL13,IFFO1,MBTD1,UTP18,GABRA3,MBTPS2,GLT8D1,NRXN3,GRAMD1B,NDUFS1,DEPDC1,TNFRSF1B,TFB1M,IKZF2,TUBG2,RPL26L1,INPP4A,OFD1,ATP6V1H,XK,EPN3,MAPK9,FAM160A2,THOC3,FOXN3,MRTO4,ATP9A,CDK14,RASGRF1,DNAJC25,CSDA,SPAG4,HAGH,CNN2,HMG20B,GNAI3,DGKA,TBC1D1,NGEF,TRAM1,CACNB1,STOML1,RHOA,PPP2R…
1	TRUE	0.0321	5390	1313	794	0.605	0.147	HPA:043040_20	hpa	538	skin 1; melanocytes[Approved,Not detected]	1	HECW1,ICA1,CAMKK1,PDK4,ABCC8,CACNG3,TAC1,CX3CL1,TNFRSF12A,MAP3K9,GGCT,ELAC2,ADIPOR2,PAFAH1B1,NOS2,SYPL1,CYB561,RHOBTB2,METTL13,IFFO1,MBTD1,UTP18,GABRA3,MBTPS2,GLT8D1,NRXN3,GRAMD1B,NDUFS1,TNFRSF1B,TFB1M,IKZF2,TUBG2,RPL26L1,INPP4A,OFD1,ATP6V1H,XK,EPN3,MAPK9,FAM160A2,THOC3,FOXN3,MRTO4,ATP9A,CDK14,RASGRF1,DNAJC25,CSDA,SPAG4,HAGH,CNN2,HMG20B,GNAI3,DGKA,TBC1D1,NGEF,TRAM1,CACNB1,STOML1,RHOA,PPP2R5B,NUP1…
1	TRUE	0.0335	5393	1313	794	0.605	0.147	HPA:043030_20	hpa	195	skin 1; keratinocytes[Approved,Not detected]	1	HECW1,ICA1,CAMKK1,PDK4,ABCC8,CACNG3,TAC1,CX3CL1,TNFRSF12A,MAP3K9,GGCT,ELAC2,ADIPOR2,PAFAH1B1,NOS2,SYPL1,CYB561,RHOBTB2,METTL13,IFFO1,MBTD1,UTP18,GABRA3,MBTPS2,GLT8D1,NRXN3,GRAMD1B,NDUFS1,TNFRSF1B,TFB1M,IKZF2,TUBG2,RPL26L1,INPP4A,OFD1,ATP6V1H,XK,EPN3,MAPK9,FAM160A2,THOC3,FOXN3,MRTO4,ATP9A,CDK14,RASGRF1,DNAJC25,CSDA,SPAG4,HAGH,CNN2,HMG20B,GNAI3,DGKA,TBC1D1,NGEF,TRAM1,CACNB1,STOML1,RHOA,PPP2R5B,NUP1…
1	TRUE	0.0335	5357	1313	789	0.601	0.147	HPA:040010_20	hpa	236	seminal vesicle; glandular cells[Approved,Not detected]	1	HECW1,ICA1,CAMKK1,PDK4,ABCC8,CACNG3,TAC1,CX3CL1,TNFRSF12A,MAP3K9,GGCT,ELAC2,ADIPOR2,PAFAH1B1,NOS2,SYPL1,CYB561,RHOBTB2,METTL13,IFFO1,MBTD1,UTP18,GABRA3,MBTPS2,GLT8D1,NRXN3,GRAMD1B,NDUFS1,DEPDC1,TFB1M,IKZF2,TUBG2,RPL26L1,INPP4A,OFD1,ATP6V1H,XK,EPN3,FAM160A2,THOC3,FOXN3,MRTO4,ATP9A,CDK14,RASGRF1,DNAJC25,CSDA,SPAG4,CNN2,HMG20B,GNAI3,TBC1D1,NGEF,TRAM1,CACNB1,STOML1,RHOA,PPP2R5B,NUP133,DNAJA2,NEDD4,PT…
1	TRUE	0.0335	5452	1313	802	0.611	0.147	HPA:001040_20	hpa	497	adrenal gland; glandular cells[Approved,Not detected]	1	HECW1,ICA1,CAMKK1,PDK4,ABCC8,CACNG3,TAC1,CX3CL1,TNFRSF12A,MAP3K9,GGCT,ELAC2,ADIPOR2,PAFAH1B1,NOS2,SYPL1,CYB561,RHOBTB2,METTL13,IFFO1,MBTD1,UTP18,GABRA3,MBTPS2,GLT8D1,NRXN3,GRAMD1B,NDUFS1,DEPDC1,TNFRSF1B,TFB1M,IKZF2,TUBG2,RPL26L1,INPP4A,OFD1,ATP6V1H,XK,EPN3,MAPK9,FAM160A2,THOC3,FOXN3,MRTO4,ATP9A,CDK14,RASGRF1,DNAJC25,CSDA,SPAG4,HAGH,CNN2,HMG20B,GNAI3,DGKA,TBC1D1,NGEF,TRAM1,CACNB1,STOML1,RHOA,PPP2R…
1	TRUE	0.0339	5358	1313	789	0.601	0.147	HPA:011010_20	hpa	142	colon; endothelial cells[Approved,Not detected]	1	HECW1,ICA1,CAMKK1,PDK4,ABCC8,CACNG3,TAC1,CX3CL1,TNFRSF12A,MAP3K9,GGCT,ELAC2,ADIPOR2,PAFAH1B1,NOS2,SYPL1,CYB561,RHOBTB2,METTL13,IFFO1,MBTD1,UTP18,GABRA3,MBTPS2,GLT8D1,NRXN3,GRAMD1B,DEPDC1,TNFRSF1B,TFB1M,IKZF2,TUBG2,RPL26L1,INPP4A,OFD1,ATP6V1H,XK,EPN3,MAPK9,FAM160A2,THOC3,FOXN3,MRTO4,ATP9A,CDK14,RASGRF1,DNAJC25,CSDA,SPAG4,HAGH,CNN2,HMG20B,GNAI3,DGKA,TBC1D1,NGEF,TRAM1,CACNB1,STOML1,RHOA,PPP2R5B,NUP1…
1	TRUE	0.0345	5433	1313	799	0.609	0.147	HPA:007010_20	hpa	110	cerebellum; Purkinje cells[Approved,Not detected]	1	HECW1,ICA1,CAMKK1,PDK4,ABCC8,CACNG3,TAC1,CX3CL1,TNFRSF12A,MAP3K9,GGCT,ELAC2,ADIPOR2,PAFAH1B1,NOS2,SYPL1,CYB561,RHOBTB2,METTL13,IFFO1,MBTD1,UTP18,GABRA3,MBTPS2,GLT8D1,NRXN3,GRAMD1B,NDUFS1,DEPDC1,TNFRSF1B,TFB1M,IKZF2,TUBG2,RPL26L1,INPP4A,OFD1,ATP6V1H,XK,EPN3,MAPK9,FAM160A2,THOC3,FOXN3,MRTO4,ATP9A,CDK14,RASGRF1,DNAJC25,CSDA,SPAG4,HAGH,CNN2,HMG20B,GNAI3,DGKA,TBC1D1,NGEF,TRAM1,CACNB1,STOML1,RHOA,PPP2R…
1	TRUE	0.0345	5199	1313	767	0.584	0.148	HPA:048010_20	hpa	156	soft tissue 2; adipocytes[Approved,Not detected]	1	HECW1,ICA1,CAMKK1,PDK4,ABCC8,CACNG3,TAC1,CX3CL1,TNFRSF12A,MAP3K9,GGCT,ELAC2,PAFAH1B1,NOS2,SYPL1,CYB561,RHOBTB2,METTL13,IFFO1,MBTD1,UTP18,GABRA3,MBTPS2,GLT8D1,NRXN3,GRAMD1B,NDUFS1,DEPDC1,TNFRSF1B,TFB1M,IKZF2,TUBG2,RPL26L1,INPP4A,OFD1,ATP6V1H,XK,EPN3,MAPK9,FAM160A2,FOXN3,MRTO4,ATP9A,CDK14,RASGRF1,DNAJC25,CSDA,SPAG4,HAGH,CNN2,HMG20B,GNAI3,DGKA,TBC1D1,NGEF,TRAM1,CACNB1,STOML1,RHOA,PPP2R5B,NUP133,DNAJ…
1	TRUE	0.0351	2669	1313	413	0.315	0.155	HPA:047020_20	hpa	539	soft tissue 1; chondrocytes[Approved,Not detected]	1	PDK4,CACNG3,TAC1,MAP3K9,GGCT,ADIPOR2,PAFAH1B1,SYPL1,RHOBTB2,GABRA3,GLT8D1,NDUFS1,TUBG2,INPP4A,EPN3,FAM160A2,RASGRF1,DNAJC25,HAGH,NGEF,NUP133,NEDD4,AP3M2,CDC42,TCF3,PRKACA,EPN2,CRMP1,NDE1,NOTCH3,IPCEF1,TTC38,FGFR1,CLDND1,AACS,DLG3,EIF2AK1,SNX10,NLK,SH3BP2,DOCK3,KIF9,TRMT6,EPB41L4B,P2RX6,POLDIP3,CYB5R3,RASL10A,MCAT,SDR39U1,AP4S1,GNPNAT1,PSMA3,GSKIP,TUBB1,EEF1A2,FERMT1,ST8SIA5,TBL1X,RHOXF1,ATP11C,PL…
1	TRUE	0.0354	5435	1313	799	0.609	0.147	HPA:011020_20	hpa	485	colon; glandular cells[Approved,Not detected]	1	HECW1,ICA1,CAMKK1,PDK4,ABCC8,CACNG3,TAC1,CX3CL1,TNFRSF12A,MAP3K9,GGCT,ELAC2,ADIPOR2,PAFAH1B1,NOS2,SYPL1,CYB561,RHOBTB2,METTL13,IFFO1,MBTD1,UTP18,GABRA3,MBTPS2,GLT8D1,NRXN3,GRAMD1B,NDUFS1,DEPDC1,TNFRSF1B,TFB1M,IKZF2,TUBG2,RPL26L1,INPP4A,OFD1,ATP6V1H,XK,EPN3,MAPK9,FAM160A2,THOC3,FOXN3,MRTO4,ATP9A,CDK14,RASGRF1,DNAJC25,CSDA,SPAG4,HAGH,CNN2,HMG20B,GNAI3,DGKA,TBC1D1,NGEF,TRAM1,CACNB1,STOML1,RHOA,PPP2R…
1	TRUE	0.0359	5436	1313	799	0.609	0.147	HPA:007030_20	hpa	298	cerebellum; cells in molecular layer[Approved,Not detected]	1	HECW1,ICA1,CAMKK1,PDK4,ABCC8,CACNG3,TAC1,CX3CL1,TNFRSF12A,MAP3K9,GGCT,ELAC2,ADIPOR2,PAFAH1B1,NOS2,SYPL1,CYB561,RHOBTB2,METTL13,IFFO1,MBTD1,UTP18,GABRA3,MBTPS2,GLT8D1,NRXN3,GRAMD1B,NDUFS1,DEPDC1,TNFRSF1B,TFB1M,IKZF2,TUBG2,RPL26L1,INPP4A,OFD1,ATP6V1H,XK,EPN3,MAPK9,FAM160A2,THOC3,FOXN3,MRTO4,ATP9A,CDK14,RASGRF1,DNAJC25,CSDA,SPAG4,HAGH,CNN2,HMG20B,GNAI3,DGKA,TBC1D1,NGEF,TRAM1,CACNB1,STOML1,RHOA,PPP2R…
1	TRUE	0.0376	5431	1313	798	0.608	0.147	HPA:007020_20	hpa	492	cerebellum; cells in granular layer[Approved,Not detected]	1	HECW1,ICA1,CAMKK1,PDK4,ABCC8,CACNG3,TAC1,CX3CL1,TNFRSF12A,MAP3K9,GGCT,ELAC2,ADIPOR2,PAFAH1B1,NOS2,SYPL1,CYB561,RHOBTB2,METTL13,IFFO1,MBTD1,UTP18,GABRA3,MBTPS2,GLT8D1,NRXN3,GRAMD1B,NDUFS1,DEPDC1,TNFRSF1B,TFB1M,IKZF2,TUBG2,RPL26L1,INPP4A,OFD1,ATP6V1H,XK,EPN3,MAPK9,FAM160A2,THOC3,FOXN3,MRTO4,ATP9A,CDK14,RASGRF1,DNAJC25,CSDA,SPAG4,HAGH,CNN2,HMG20B,GNAI3,DGKA,TBC1D1,NGEF,TRAM1,CACNB1,STOML1,RHOA,PPP2R…
1	TRUE	0.0394	5287	1313	778	0.593	0.147	HPA:048030_20	hpa	276	soft tissue 2; fibroblasts[Approved,Not detected]	1	HECW1,ICA1,CAMKK1,PDK4,ABCC8,TAC1,CX3CL1,TNFRSF12A,MAP3K9,GGCT,ELAC2,ADIPOR2,PAFAH1B1,NOS2,SYPL1,CYB561,RHOBTB2,METTL13,IFFO1,MBTD1,UTP18,GABRA3,MBTPS2,GLT8D1,NRXN3,GRAMD1B,NDUFS1,DEPDC1,TNFRSF1B,TFB1M,TUBG2,INPP4A,OFD1,ATP6V1H,XK,EPN3,MAPK9,FAM160A2,THOC3,FOXN3,MRTO4,ATP9A,CDK14,RASGRF1,DNAJC25,CSDA,SPAG4,HAGH,CNN2,HMG20B,GNAI3,DGKA,TBC1D1,NGEF,TRAM1,CACNB1,STOML1,RHOA,PPP2R5B,NUP133,DNAJA2,NEDD…
1	TRUE	0.0404	4001	1313	600	0.457	0.15	HPA:008030_21	hpa	349	cerebral cortex; neuronal cells[Approved,Low]	2	HECW1,CAMKK1,PDK4,ABCC8,TAC1,CX3CL1,TNFRSF12A,MAP3K9,GGCT,ELAC2,PAFAH1B1,CYB561,METTL13,IFFO1,UTP18,MBTPS2,GLT8D1,NRXN3,GRAMD1B,DEPDC1,TFB1M,TUBG2,RPL26L1,INPP4A,OFD1,ATP6V1H,XK,MAPK9,FAM160A2,THOC3,MRTO4,ATP9A,CDK14,RASGRF1,DNAJC25,CSDA,HAGH,HMG20B,DGKA,NGEF,TRAM1,CACNB1,RHOA,PPP2R5B,NUP133,DNAJA2,NEDD4,PTPN3,SMG6,ASNS,AP3M2,CDC42,PRKACA,EPN2,LNX1,CRMP1,NDE1,NOTCH3,IPCEF1,SEMA3A,TTC38,RBMS2,EXOS…
1	TRUE	0.0409	3	1313	3	0.002	1	HPA:023030_23	hpa	333	hypothalamus; neuronal projections[Approved,High]	1	HTR7,PABPC1L2B,PABPC1L2A
1	TRUE	0.0416	5415	1313	795	0.605	0.147	HPA:026010_20	hpa	31	liver; bile duct cells[Approved,Not detected]	1	HECW1,ICA1,CAMKK1,PDK4,ABCC8,CACNG3,TAC1,CX3CL1,TNFRSF12A,MAP3K9,GGCT,ELAC2,ADIPOR2,PAFAH1B1,NOS2,SYPL1,CYB561,RHOBTB2,METTL13,IFFO1,MBTD1,UTP18,GABRA3,MBTPS2,GLT8D1,NRXN3,GRAMD1B,NDUFS1,DEPDC1,TNFRSF1B,TFB1M,IKZF2,TUBG2,RPL26L1,INPP4A,OFD1,ATP6V1H,XK,EPN3,MAPK9,FAM160A2,THOC3,FOXN3,MRTO4,ATP9A,CDK14,RASGRF1,DNAJC25,CSDA,SPAG4,HAGH,CNN2,HMG20B,GNAI3,DGKA,NGEF,TRAM1,CACNB1,STOML1,RHOA,PPP2R5B,NUP1…
1	TRUE	0.0421	5204	1313	766	0.583	0.147	HPA:002020_20	hpa	60	appendix; lymphoid tissue[Approved,Not detected]	1	HECW1,ICA1,CAMKK1,PDK4,ABCC8,CACNG3,TAC1,CX3CL1,TNFRSF12A,MAP3K9,GGCT,ELAC2,ADIPOR2,PAFAH1B1,NOS2,SYPL1,CYB561,RHOBTB2,METTL13,IFFO1,MBTD1,UTP18,GABRA3,MBTPS2,GLT8D1,NRXN3,GRAMD1B,NDUFS1,DEPDC1,TNFRSF1B,TFB1M,IKZF2,TUBG2,RPL26L1,INPP4A,OFD1,ATP6V1H,XK,EPN3,MAPK9,FAM160A2,THOC3,FOXN3,MRTO4,ATP9A,CDK14,RASGRF1,DNAJC25,CSDA,SPAG4,HAGH,CNN2,HMG20B,GNAI3,DGKA,TBC1D1,NGEF,TRAM1,CACNB1,STOML1,RHOA,PPP2R…
1	TRUE	0.045	5098	1313	751	0.572	0.147	HPA:009010_20	hpa	450	cervix, uterine; glandular cells[Approved,Not detected]	1	HECW1,CAMKK1,ABCC8,CACNG3,TAC1,CX3CL1,TNFRSF12A,MAP3K9,GGCT,ELAC2,ADIPOR2,PAFAH1B1,NOS2,SYPL1,CYB561,RHOBTB2,METTL13,IFFO1,UTP18,GABRA3,MBTPS2,GLT8D1,NRXN3,GRAMD1B,NDUFS1,DEPDC1,TNFRSF1B,TFB1M,IKZF2,TUBG2,RPL26L1,OFD1,ATP6V1H,XK,EPN3,MAPK9,FAM160A2,THOC3,FOXN3,MRTO4,ATP9A,RASGRF1,DNAJC25,CSDA,SPAG4,HAGH,CNN2,HMG20B,GNAI3,DGKA,TBC1D1,NGEF,TRAM1,CACNB1,STOML1,RHOA,PPP2R5B,NUP133,DNAJA2,NEDD4,PTPN3,…
1	TRUE	0.045	5193	1313	764	0.582	0.147	HPA:033010_20	hpa	461	parathyroid gland; glandular cells[Approved,Not detected]	1	ICA1,CAMKK1,PDK4,ABCC8,CACNG3,TAC1,CX3CL1,MAP3K9,GGCT,ELAC2,ADIPOR2,PAFAH1B1,NOS2,CYB561,RHOBTB2,IFFO1,UTP18,GABRA3,MBTPS2,GLT8D1,NRXN3,GRAMD1B,NDUFS1,DEPDC1,TNFRSF1B,TFB1M,TUBG2,RPL26L1,INPP4A,OFD1,ATP6V1H,XK,EPN3,FAM160A2,THOC3,FOXN3,MRTO4,ATP9A,RASGRF1,DNAJC25,CSDA,SPAG4,HAGH,CNN2,HMG20B,GNAI3,DGKA,TBC1D1,NGEF,TRAM1,CACNB1,STOML1,RHOA,PPP2R5B,NUP133,DNAJA2,NEDD4,PTPN3,SMG6,ASNS,AP3M2,CDC42,TCF…
1	TRUE	0.0455	2781	1313	427	0.325	0.154	HPA:007010_22	hpa	110	cerebellum; Purkinje cells[Approved,Medium]	3	HECW1,PDK4,ABCC8,CX3CL1,MAP3K9,GGCT,ELAC2,PAFAH1B1,UTP18,MBTPS2,GRAMD1B,NDUFS1,TFB1M,TUBG2,RPL26L1,INPP4A,ATP6V1H,XK,MAPK9,MRTO4,RASGRF1,DNAJC25,CSDA,HAGH,HMG20B,NGEF,PPP2R5B,NUP133,DNAJA2,PTPN3,SMG6,ASNS,CDC42,CRMP1,NOTCH3,IPCEF1,SEMA3A,TTC38,RBMS2,FGFR1,CLDND1,AACS,DLG3,SMAP2,EIF2AK1,EPDR1,ALG9,NLK,PIGS,SH3BP2,DOCK3,KIF9,TRMT6,CHRD,ANGPT2,EPB41L4B,CECR2,PATZ1,CYB5R3,MCAT,SLC25A17,AP4S1,GSKIP,C1…
1	TRUE	0.0461	5378	1313	789	0.601	0.147	HPA:044010_20	hpa	235	skin 2; epidermal cells[Approved,Not detected]	1	HECW1,ICA1,CAMKK1,PDK4,ABCC8,CACNG3,TAC1,CX3CL1,TNFRSF12A,MAP3K9,GGCT,ELAC2,ADIPOR2,PAFAH1B1,NOS2,SYPL1,CYB561,RHOBTB2,METTL13,IFFO1,MBTD1,UTP18,GABRA3,MBTPS2,GLT8D1,NRXN3,GRAMD1B,NDUFS1,DEPDC1,TNFRSF1B,TFB1M,IKZF2,TUBG2,RPL26L1,OFD1,ATP6V1H,XK,EPN3,MAPK9,FAM160A2,THOC3,FOXN3,MRTO4,ATP9A,RASGRF1,DNAJC25,CSDA,SPAG4,HAGH,CNN2,HMG20B,GNAI3,DGKA,TBC1D1,NGEF,TRAM1,CACNB1,STOML1,RHOA,PPP2R5B,NUP133,DNA…
1	TRUE	0.0461	5436	1313	797	0.607	0.147	HPA:057010_20	hpa	305	urinary bladder; urothelial cells[Approved,Not detected]	1	HECW1,ICA1,CAMKK1,PDK4,ABCC8,CACNG3,TAC1,CX3CL1,TNFRSF12A,MAP3K9,GGCT,ELAC2,ADIPOR2,PAFAH1B1,NOS2,SYPL1,CYB561,RHOBTB2,METTL13,IFFO1,MBTD1,UTP18,GABRA3,MBTPS2,GLT8D1,NRXN3,GRAMD1B,NDUFS1,DEPDC1,TNFRSF1B,TFB1M,IKZF2,TUBG2,RPL26L1,INPP4A,OFD1,ATP6V1H,XK,EPN3,MAPK9,FAM160A2,THOC3,FOXN3,MRTO4,ATP9A,CDK14,RASGRF1,DNAJC25,CSDA,SPAG4,HAGH,CNN2,HMG20B,GNAI3,DGKA,TBC1D1,NGEF,TRAM1,CACNB1,STOML1,RHOA,PPP2R…
1	TRUE	0.0463	3696	1313	556	0.423	0.15	HPA:006020_21	hpa	413	caudate; neuronal cells[Approved,Low]	1	HECW1,CAMKK1,PDK4,ABCC8,TAC1,CX3CL1,TNFRSF12A,MAP3K9,GGCT,ELAC2,ADIPOR2,PAFAH1B1,SYPL1,CYB561,METTL13,IFFO1,MBTD1,UTP18,MBTPS2,GLT8D1,GRAMD1B,DEPDC1,TFB1M,TUBG2,RPL26L1,INPP4A,OFD1,ATP6V1H,FAM160A2,THOC3,MRTO4,ATP9A,CDK14,RASGRF1,DNAJC25,CSDA,HAGH,HMG20B,GNAI3,DGKA,NGEF,TRAM1,CACNB1,STOML1,PPP2R5B,NUP133,DNAJA2,NEDD4,PTPN3,SMG6,ASNS,AP3M2,CDC42,PRKACA,EPN2,LNX1,CRMP1,NDE1,NOTCH3,IPCEF1,SEMA3A,TTC…
1	TRUE	0.0473	5358	1313	786	0.599	0.147	HPA:043020_20	hpa	157	skin 1; fibroblasts[Approved,Not detected]	1	HECW1,ICA1,CAMKK1,PDK4,ABCC8,CACNG3,TAC1,CX3CL1,TNFRSF12A,MAP3K9,GGCT,ELAC2,ADIPOR2,PAFAH1B1,NOS2,SYPL1,CYB561,RHOBTB2,METTL13,IFFO1,MBTD1,UTP18,GABRA3,MBTPS2,GLT8D1,NRXN3,GRAMD1B,NDUFS1,TNFRSF1B,TFB1M,IKZF2,TUBG2,RPL26L1,INPP4A,OFD1,ATP6V1H,XK,EPN3,MAPK9,FAM160A2,THOC3,FOXN3,MRTO4,ATP9A,CDK14,RASGRF1,DNAJC25,CSDA,SPAG4,HAGH,CNN2,HMG20B,GNAI3,DGKA,TBC1D1,NGEF,TRAM1,CACNB1,STOML1,RHOA,PPP2R5B,NUP1…
1	TRUE	0.048	5359	1313	786	0.599	0.147	HPA:056010_20	hpa	365	tonsil; germinal center cells[Approved,Not detected]	1	HECW1,ICA1,CAMKK1,PDK4,ABCC8,CACNG3,TAC1,CX3CL1,TNFRSF12A,MAP3K9,GGCT,ELAC2,ADIPOR2,PAFAH1B1,NOS2,SYPL1,CYB561,RHOBTB2,METTL13,IFFO1,MBTD1,UTP18,GABRA3,MBTPS2,GLT8D1,NRXN3,GRAMD1B,NDUFS1,DEPDC1,TNFRSF1B,TFB1M,IKZF2,TUBG2,RPL26L1,INPP4A,OFD1,ATP6V1H,XK,EPN3,MAPK9,FAM160A2,THOC3,FOXN3,MRTO4,ATP9A,CDK14,RASGRF1,DNAJC25,CSDA,SPAG4,HAGH,CNN2,HMG20B,GNAI3,DGKA,TBC1D1,NGEF,TRAM1,CACNB1,STOML1,RHOA,PPP2R…
1	TRUE	7.02e-08	182	990	57	0.058	0.313	KEGG:04020	keg	136	Calcium signaling pathway	1	CACNA1G,TBXA2R,NOS2,ATP2B3,CAMK2A,ATP2B1,PRKACA,VDAC3,P2RX5,P2RX6,CACNA1I,SLC8A3,CACNA1F,PPP3CB,CCKBR,PDE1A,SLC8A2,PTK2B,ADCY7,PDE1B,CHRM3,PLCE1,PPP3CA,GNAL,PRKACB,CALM2,CACNA1B,HTR7,ITPR1,SLC25A4,CAMK4,GRM1,GNAQ,ATP2B2,HTR5A,CALM3,ADCY1,VDAC2,PRKCB,CHRM1,GRM5,PTAFR,DRD5,ADRA1B,ADRA1D,ATP2A2,CHRNA7,GRIN1,CALML3,CHRM2,PLCB1,GRIN2A,CACNA1E,CALM1,VDAC1,PPP3R1,ORAI1
1	TRUE	7.02e-08	148	990	50	0.051	0.338	KEGG:04723	keg	530	Retrograde endocannabinoid signaling	1	NDUFAB1,GABRA3,GABRA1,NDUFS1,MAPK9,GNAI3,GNB5,PRKACA,MGLL,SLC17A6,SLC32A1,CACNA1F,GABRE,SLC17A7,MAPK8,GABRA4,GABRG2,GNAI2,CNR1,NDUFA8,GRIA2,ADCY7,GRIA3,GNG13,GNG11,PRKACB,GABRB2,CACNA1B,ITPR1,GRIA4,GRM1,GRIA1,GNAQ,MAPK13,GNG3,KCNJ3,NDUFS4,ADCY1,NDUFB6,GABRB3,PRKCB,GRM5,GNG5,PLCB1,NDUFA6,NDUFA4L2,GNG2,GABRD,NDUFA4,NDUFS3
1	TRUE	1.47e-07	114	990	41	0.041	0.36	KEGG:04724	keg	150	Glutamatergic synapse	1	GNAI3,GNB5,PRKACA,SLC17A6,SLC17A7,SLC1A6,PPP3CB,GNAI2,GLS,GRIA2,ADCY7,GRM4,GRIA3,GNG13,GNG11,DLG4,GLS2,PPP3CA,PRKACB,ITPR1,HOMER1,GRIA4,GRM1,GRIA1,GNAQ,SHANK2,GNG3,KCNJ3,GRIK2,ADCY1,PRKCB,GRM5,DLGAP1,GRIK1,GNG5,GRIN1,PLCB1,GRIN2A,GNG2,GRM7,PPP3R1
1	TRUE	1.94e-07	63	990	28	0.028	0.444	KEGG:04721	keg	442	Synaptic vesicle cycle	1	ATP6V1H,SYT1,NSF,SLC17A6,STX1B,ATP6V1D,SLC32A1,SLC17A7,RAB3A,STX1A,DNM1,ATP6V0E1,ATP6V1A,ATP6V1F,UNC13A,ATP6V1E1,SNAP25,STXBP1,CLTC,ATP6V1B2,CACNA1B,ATP6V1C1,ATP6V0D1,AP2M1,CPLX1,AP2A1,DNM3,VAMP2
1	TRUE	2.22e-07	144	990	47	0.047	0.326	KEGG:04261	keg	374	Adrenergic signaling in cardiomyocytes	1	CACNG3,CACNA2D2,KCNQ1,GNAI3,PPP2R5A,CACNB1,ATP2B3,PPP2R5B,CAMK2A,ATP2B1,PRKACA,SLC9A1,CACNA1F,AKT2,ATP1A3,SCN1B,PPP2R5D,PPP2CA,GNAI2,TNNT2,ADCY7,PIK3R5,CACNG8,PRKACB,ATP1B1,CALM2,CACNA2D1,GNAQ,PPP2R2B,MAPK13,ATP2B2,CACNA2D3,CALM3,ATP1A1,ADCY1,CACNB2,CACNB3,ADRA1B,ADRA1D,ATP2A2,SCN4B,CALML3,CREB3L2,CACNB4,PLCB1,PPP1CC,CALM1
1	TRUE	2.84e-07	132	990	44	0.044	0.333	KEGG:04728	keg	308	Dopaminergic synapse	1	MAPK9,GNAI3,PPP2R5A,PPP2R5B,GNB5,CAMK2A,PRKACA,COMT,AKT2,MAPK8,PPP3CB,PPP2R5D,PPP2CA,GNAI2,GRIA2,GRIA3,GNG13,GNG11,CALY,PPP3CA,GNAL,PRKACB,CALM2,SCN1A,CACNA1B,ITPR1,GRIA4,GRIA1,GNAQ,PPP2R2B,MAPK13,CALM3,GNG3,KCNJ3,PRKCB,DRD5,GNG5,CALML3,CREB3L2,PLCB1,GRIN2A,PPP1CC,GNG2,CALM1
1	TRUE	7.84e-07	88	990	33	0.033	0.375	KEGG:04727	keg	422	GABAergic synapse	1	GABRA3,GABRA1,GNAI3,GNB5,PRKACA,NSF,SLC32A1,CACNA1F,GABRE,GABRA4,GABRG2,GNAI2,GLS,ADCY7,SLC12A5,GNG13,GNG11,GAD1,GLS2,GAD2,GABBR2,GABARAPL1,PRKACB,GABRB2,CACNA1B,GNG3,ADCY1,GABRB3,PRKCB,GPHN,GNG5,GNG2,GABRD
1	TRUE	1.64e-06	40	990	20	0.02	0.5	KEGG:05033	keg	495	Nicotine addiction	1	GABRA3,GABRA1,SLC17A6,SLC32A1,GABRE,SLC17A7,GABRA4,GABRG2,GRIA2,GRIA3,GABRB2,CACNA1B,GRIA4,GRIA1,CHRNB2,GABRB3,CHRNA7,GRIN1,GRIN2A,GABRD
1	TRUE	1.96e-06	96	990	34	0.034	0.354	KEGG:04925	keg	149	Aldosterone synthesis and secretion	1	CACNA1G,CAMK1G,ATP2B3,CAMK2A,ATP2B1,PRKACA,CACNA1I,CACNA1F,ATP1A3,PRKD3,ADCY7,CAMK1,PRKACB,ATP1B1,CALM2,STAR,ITPR1,CAMK4,GNAQ,ATP2B2,CALM3,ATP1A1,ADCY1,PRKCB,KCNK9,PRKCE,KCNK3,CALML3,CREB3L2,PLCB1,CAMK1D,PDE2A,CALM1,ORAI1
1	TRUE	6.41e-06	152	990	45	0.045	0.296	KEGG:04921	keg	338	Oxytocin signaling pathway	1	CACNG3,CACNA2D2,CAMK1G,GNAI3,CACNB1,RHOA,CAMK2A,PRKACA,NFATC3,MEF2C,NFATC2,CACNA1F,PPP3CB,CCND1,CAMKK2,GNAI2,ADCY7,CDKN1A,CAMK1,PPP3CA,PIK3R5,CACNG8,PRKACB,CALM2,ITPR1,CAMK4,CACNA2D1,GNAQ,CACNA2D3,CALM3,PRKAA2,KCNJ3,ADCY1,CACNB2,PRKCB,CACNB3,KCNJ4,MAP2K1,CALML3,CACNB4,PLCB1,CAMK1D,PPP1CC,CALM1,PPP3R1
1	TRUE	1.07e-05	112	990	36	0.036	0.321	KEGG:04725	keg	486	Cholinergic synapse	1	KCNQ1,GNAI3,GNB5,CAMK2A,PRKACA,CACNA1F,AKT2,GNAI2,KCNQ4,ADCY7,GNG13,GNG11,CHRM3,PIK3R5,PRKACB,CACNA1B,ITPR1,CAMK4,GNAQ,CHRNB2,GNG3,KCNJ3,ADCY1,PRKCB,KCNJ4,CHRM1,MAP2K1,GNG5,CHRNA7,CHRM4,CHRM2,CREB3L2,PLCB1,KCNQ3,KCNQ5,GNG2
1	TRUE	2.2e-05	164	990	46	0.046	0.28	KEGG:04022	keg	420	cGMP-PKG signaling pathway	1	GNAI3,RHOA,ATP2B3,ATP2B1,NFATC3,VDAC3,MEF2C,SLC8A3,NFATC2,CACNA1F,AKT2,ATP1A3,PPP3CB,GNAI2,MEF2D,SLC8A2,GNA13,ADCY7,VASP,PPP3CA,PIK3R5,ATP1B1,CALM2,ITPR1,SLC25A4,GNAQ,ATP2B2,CALM3,ATP1A1,ADCY1,VDAC2,MAP2K1,ADRA1B,PRKCE,ADRA1D,ATP2A2,CALML3,CREB3L2,PLCB1,ADRA2C,PPP1CC,PDE2A,CALM1,VDAC1,PPP3R1,ADRA2B
1	TRUE	2.57e-05	67	990	25	0.025	0.373	KEGG:04720	keg	445	Long-term potentiation	1	CREBBP,CAMK2A,PRKACA,PPP3CB,GRIA2,PPP3CA,PRKACB,CALM2,ITPR1,CAMK4,GRM1,GRIA1,GNAQ,CALM3,ADCY1,PRKCB,GRM5,MAP2K1,GRIN1,CALML3,PLCB1,GRIN2A,PPP1CC,CALM1,PPP3R1
1	TRUE	8.7e-05	137	990	39	0.039	0.285	KEGG:04371	keg	529	Apelin signaling pathway	1	NOS2,GNAI3,GNB5,PRKACA,NOTCH3,MEF2C,SLC9A1,SLC8A3,JAG1,AKT2,CCND1,GNAI2,MEF2D,SLC8A2,GNA13,ADCY7,RRAS,GNG13,GNG11,GABARAPL1,PIK3R5,SMAD4,PRKACB,CALM2,ITPR1,CAMK4,GNAQ,MRAS,CALM3,GNG3,PRKAA2,ADCY1,MAP2K1,PRKCE,GNG5,CALML3,PLCB1,GNG2,CALM1
1	TRUE	9e-05	194	990	50	0.051	0.258	KEGG:05016	keg	144	Huntington disease	1	NDUFAB1,CREBBP,DNAH9,UQCRC1,NDUFS1,SDHA,VDAC3,POLR2C,DNAH11,COX7A2,DNAH1,ATP5F1,HDAC1,SDHB,NDUFA8,HIP1,COX7B,DLG4,UQCRC2,CLTC,TP53,ITPR1,SLC25A4,ATP5J,GNAQ,ATP5G1,AP2M1,NDUFS4,COX6C,NDUFB6,VDAC2,ATP5H,GRM5,UQCRFS1,CYCS,UQCRH,DCTN2,GRIN1,COX5A,CREB3L2,PLCB1,DNAH2,NDUFA6,SP1,NDUFA4L2,NDUFA4,AP2A1,HTT,VDAC1,NDUFS3
1	TRUE	0.000107	68	990	24	0.024	0.353	KEGG:05031	keg	490	Amphetamine addiction	1	CAMK2A,PRKACA,PDYN,STX1A,PPP3CB,HDAC1,GRIA2,GRIA3,FOSB,PPP3CA,PRKACB,CALM2,CAMK4,GRIA4,GRIA1,CALM3,PRKCB,GRIN1,CALML3,CREB3L2,GRIN2A,PPP1CC,CALM1,PPP3R1
1	TRUE	0.000124	96	990	30	0.03	0.312	KEGG:04713	keg	256	Circadian entrainment	1	CACNA1G,GNAI3,GNB5,CAMK2A,PRKACA,CACNA1I,GNAI2,GRIA2,ADCY7,GRIA3,GNG13,GNG11,PRKACB,CALM2,ITPR1,GRIA4,GRIA1,GNAQ,CALM3,GNG3,KCNJ3,ADCY1,PRKCB,GNG5,GRIN1,CALML3,PLCB1,GRIN2A,GNG2,CALM1
1	TRUE	0.000195	75	990	25	0.025	0.333	KEGG:04971	keg	300	Gastric acid secretion	1	KCNQ1,GNAI3,CAMK2A,PRKACA,SLC9A1,ATP1A3,ATP4A,CCKBR,GNAI2,ADCY7,CHRM3,PRKACB,ATP1B1,CALM2,ITPR1,GNAQ,SST,CALM3,ATP1A1,ADCY1,SLC4A2,PRKCB,CALML3,PLCB1,CALM1
1	TRUE	0.000208	94	990	29	0.029	0.309	KEGG:05032	keg	13	Morphine addiction	1	GABRA3,GABRA1,GNAI3,PDE4A,GNB5,PRKACA,SLC32A1,GABRE,GABRA4,GABRG2,GNAI2,PDE1A,ADCY7,PDE1B,GNG13,GNG11,GABBR2,PRKACB,GABRB2,CACNA1B,GNG3,KCNJ3,ADCY1,GABRB3,PRKCB,GNG5,GNG2,PDE2A,GABRD
1	TRUE	0.000265	171	990	44	0.044	0.257	KEGG:05010	keg	346	Alzheimer disease	1	NDUFAB1,UQCRC1,NDUFS1,SDHA,CACNA1F,PPP3CB,COX7A2,RTN4,ATP5F1,SDHB,NDUFA8,COX7B,RTN3,PPP3CA,UQCRC2,PSEN2,CALM2,ITPR1,ATP5J,GNAQ,ATP5G1,CALM3,NDUFS4,CDK5,COX6C,NDUFB6,CASP7,APBB1,ATP5H,UQCRFS1,CYCS,UQCRH,ATP2A2,GRIN1,CALML3,COX5A,PLCB1,GRIN2A,NDUFA6,NDUFA4L2,NDUFA4,CALM1,NDUFS3,PPP3R1
1	TRUE	0.00036	78	990	25	0.025	0.321	KEGG:04260	keg	194	Cardiac muscle contraction	1	CACNG3,CACNA2D2,UQCRC1,CACNB1,SLC9A1,CACNA1F,ATP1A3,COX7A2,TNNT2,COX7B,UQCRC2,CACNG8,ATP1B1,CACNA2D1,CACNA2D3,ATP1A1,COX6C,CACNB2,CACNB3,UQCRFS1,UQCRH,ATP2A2,COX5A,CACNB4,SLC9A6
1	TRUE	0.000385	296	990	66	0.067	0.223	KEGG:04010	keg	388	MAPK signaling pathway	1	CACNG3,CACNA1G,CACNA2D2,MAPK9,RASGRF1,MAP2K4,CACNB1,CDC42,PRKACA,NFATC3,MAP2K7,FGFR1,MEF2C,NLK,FLT3LG,ANGPT2,CACNA1I,CACNA1F,FGF9,IKBKB,STK3,AKT2,TGFB1,MAPK8,PPP3CB,DUSP3,PTPN5,RASGRF2,MAPKAPK3,IL1R1,STMN1,PGF,MAX,RRAS,FLNB,FGF5,PPP3CA,MAPK8IP3,TP53,CACNG8,PRKACB,EFNA3,CACNA1B,PAK1,PTPRR,CACNA2D1,MAPK13,CACNA2D3,MRAS,MAPKAPK2,CACNB2,PRKCB,CRK,CACNB3,MAP2K1,MAP3K2,RASGRP1,RELA,VEGFB,PAK2,CACNB4,EF…
1	TRUE	0.00102	133	990	35	0.035	0.263	KEGG:00190	keg	360	Oxidative phosphorylation	1	NDUFAB1,UQCRC1,NDUFS1,ATP6V1H,SDHA,ATP6V1D,ATP4A,COX7A2,ATP6V0E1,ATP6V1A,ATP5F1,SDHB,NDUFA8,ATP6V1F,ATP6V1E1,COX7B,PPA2,UQCRC2,ATP6V1B2,ATP5J,ATP6V1C1,ATP5G1,ATP6V0D1,NDUFS4,COX6C,NDUFB6,ATP5L,ATP5H,UQCRFS1,UQCRH,COX5A,NDUFA6,NDUFA4L2,NDUFA4,NDUFS3
1	TRUE	0.00177	142	990	36	0.036	0.254	KEGG:05012	keg	160	Parkinson disease	1	NDUFAB1,UQCRC1,NDUFS1,GNAI3,PRKACA,SDHA,VDAC3,COX7A2,GNAI2,ATP5F1,SDHB,NDUFA8,COX7B,UQCRC2,GNAL,PRKACB,SLC25A4,UCHL1,ATP5J,ATP5G1,NDUFS4,COX6C,NDUFB6,VDAC2,ATP5H,UQCRFS1,CYCS,UQCRH,COX5A,SEPT5,NDUFA6,PARK2,NDUFA4L2,NDUFA4,VDAC1,NDUFS3
1	TRUE	0.00384	175	990	41	0.041	0.234	KEGG:04360	keg	355	Axon guidance	1	GNAI3,NGEF,RHOA,CAMK2A,CDC42,NFATC3,SEMA3A,SEMA5B,NFATC2,EPHB6,LIMK1,PPP3CB,EFNB3,UNC5A,GNAI2,EPHA4,RRAS,PAK4,SEMA4F,PPP3CA,EFNA3,SLIT2,EPHA5,EPHA1,PAK1,ENAH,UNC5D,NTNG1,ABLIM2,CDK5,RND1,CFL1,PARD6G,PAK2,EFNA5,ROBO2,SRGAP3,PLXNB2,L1CAM,PPP3R1,PLXNA4
1	TRUE	0.00393	47	990	16	0.016	0.34	KEGG:04961	keg	534	Endocrine and other factor-regulated calcium reabsorption	1	ATP2B1,PRKACA,CALB1,ATP1A3,DNM1,CLTC,PRKACB,ATP1B1,GNAQ,PTH1R,AP2M1,ATP1A1,PRKCB,PLCB1,AP2A1,DNM3
1	TRUE	0.0043	199	990	45	0.045	0.226	KEGG:04024	keg	519	cAMP signaling pathway	1	CREBBP,MAPK9,GNAI3,PDE4A,RHOA,ATP2B3,CAMK2A,ATP2B1,PRKACA,SLC9A1,CACNA1F,AKT2,ATP1A3,MAPK8,GNAI2,GRIA2,ADCY7,GRIA3,RRAS,GABBR2,PLCE1,PRKACB,ATP1B1,CALM2,PAK1,CAMK4,GRIA4,GRIA1,ATP2B2,CALM3,ATP1A1,ADCY1,CHRM1,MAP2K1,DRD5,RELA,ATP2A2,GRIN1,CALML3,CHRM2,CREB3L2,GRIN2A,PPP1CC,CALM1,ORAI1
1	TRUE	0.00431	91	990	25	0.025	0.275	KEGG:04970	keg	217	Salivary secretion	1	ATP2B3,ATP2B1,PRKACA,SLC9A1,ATP1A3,ADCY7,CHRM3,PRKACB,ATP1B1,CALM2,ITPR1,GNAQ,ATP2B2,CALM3,ATP1A1,ADCY1,SLC4A2,TRPV6,PRKCB,ADRA1B,ADRA1D,CALML3,PLCB1,CALM1,VAMP2
1	TRUE	0.0057	157	990	37	0.037	0.236	KEGG:04934	keg	491	Cushing syndrome	1	CACNA1G,GNAI3,CAMK2A,PRKACA,FH,CACNA1I,CACNA1F,AXIN1,CCNE1,WNT2,CCND1,GNAI2,WNT6,CRHR1,ADCY7,CDKN2C,CDK2,CDKN1A,ASH2L,CDK4,LEF1,PRKACB,NCEH1,STAR,CRH,ITPR1,GNAQ,ADCY1,MAP2K1,WNT10B,KCNK3,CREB3L2,PLCB1,SP1,FZD9,WDR5B,ORAI1
1	TRUE	0.00575	93	990	25	0.025	0.269	KEGG:04912	keg	418	GnRH signaling pathway	1	MAPK9,MAP2K4,CAMK2A,CDC42,PRKACA,MAP2K7,MMP2,CACNA1F,MAPK8,PTK2B,ADCY7,PRKACB,CALM2,ITPR1,GNAQ,MAPK13,MMP14,CALM3,ADCY1,PRKCB,MAP2K1,MAP3K2,CALML3,PLCB1,CALM1
1	TRUE	0.00618	104	990	27	0.027	0.26	KEGG:04625	keg	508	C-type lectin receptor signaling pathway	1	MAPK9,RHOA,NFATC3,NFATC2,IKBKB,AKT2,MAPK8,PPP3CB,CBLB,EGR2,IRF1,RRAS,PPP3CA,KSR1,CALM2,PAK1,ITPR1,MAPK13,MRAS,CALM3,NLRP3,MAPKAPK2,RELA,CALML3,EGR3,CALM1,PPP3R1
1	TRUE	0.00814	65	990	19	0.019	0.292	KEGG:04924	keg	448	Renin secretion	1	GNAI3,PRKACA,CACNA1F,PPP3CB,GNAI2,PDE1A,PDE1B,PPP3CA,ADCYAP1,PRKACB,CALM2,ITPR1,GNAQ,CALM3,CALML3,PLCB1,CALM1,PPP3R1,ORAI1
1	TRUE	0.00866	51	990	16	0.016	0.314	KEGG:05014	keg	193	Amyotrophic lateral sclerosis (ALS)	1	TNFRSF1B,NEFH,NEFM,PPP3CB,GRIA2,TOMM40,PPP3CA,TP53,GRIA1,MAPK13,CYCS,GRIN1,GRIN2A,DAXX,PPP3R1,NEFL
1	TRUE	0.00883	526	990	97	0.098	0.184	KEGG:05200	keg	498	Pathways in cancer	1	CREBBP,ITGA3,NOS2,BIRC3,LAMC3,MAPK9,GNAI3,RHOA,GNB5,CAMK2A,CDC42,PRKACA,NOTCH3,TRAF4,IL4R,FGFR1,COL4A4,MMP2,FLT3LG,LAMB1,ITGA6,FH,HMOX1,JAG1,PIM2,FGF9,AXIN1,IKBKB,CCNE1,AKT2,TGFB1,WNT2,MAPK8,CCND1,SKP1,GNAI2,WNT6,HDAC1,PGF,GNA13,ADCY7,CDK2,CDKN1A,MAX,GNG13,GNG11,IL13RA1,CCNA1,CDK4,HEY2,LAMC1,STAT4,FGF5,LEF1,TP53,SMAD4,PRKACB,MGST3,CALM2,IL2RG,NOTCH1,GNAQ,CALM3,IL6R,GNG3,LRP5,HEYL,ADCY1,RET,CASP7,…
1	TRUE	0.0103	130	990	31	0.031	0.238	KEGG:04926	keg	244	Relaxin signaling pathway	1	NOS2,MAPK9,GNAI3,MAP2K4,GNB5,PRKACA,MAP2K7,COL4A4,MMP2,AKT2,TGFB1,MAPK8,GNAI2,ADCY7,GNG13,GNG11,PRKACB,MAPK13,GNG3,COL1A2,ADCY1,MAP2K1,RXFP1,RELA,VEGFB,GNG5,CREB3L2,PLCB1,SHC4,GNG2,COL4A1
1	TRUE	0.0103	233	990	49	0.049	0.21	KEGG:04014	keg	435	Ras signaling pathway	1	MAPK9,RASGRF1,RHOA,GNB5,CDC42,PRKACA,FGFR1,FLT3LG,ANGPT2,FGF9,IKBKB,AKT2,MAPK8,SHOC2,GAB1,RASGRF2,PGF,RRAS,GNG13,GNG11,PAK4,PLCE1,FGF5,KSR1,PRKACB,EFNA3,CALM2,HTR7,PAK1,MRAS,CALM3,GNG3,PRKCB,MAP2K1,KSR2,RASGRP1,RELA,VEGFB,GNG5,GRIN1,CALML3,PAK2,GRIN2A,EFNA5,SHC4,GNG2,PDGFA,CALM1,RASSF5
1	TRUE	0.0119	30	990	11	0.011	0.367	KEGG:00020	keg	488	Citrate cycle (TCA cycle)	1	MDH1,IDH3G,SDHA,FH,IDH3B,SDHB,ACLY,PDHA1,MDH2,SUCLG1,OGDHL
1	TRUE	0.012	253	990	52	0.053	0.206	KEGG:05166	keg	130	Human T-cell leukemia virus 1 infection	1	CDC27,CREBBP,MAP2K4,POLB,TCF3,PRKACA,NFATC3,VDAC3,XPO1,RANBP1,CD40,NFATC2,IKBKB,AKT2,TGFB1,WNT2,MAPK8,PPP3CB,CCND1,LTBR,IL1R1,WNT6,ADCY7,EGR2,CDKN2C,CDKN1A,RRAS,CDK4,TLN1,PPP3CA,CRTC3,TP53,SMAD4,PRKACB,IL2RG,SLC25A4,ANAPC1,MRAS,ATF3,MSX1,PTTG1,ADCY1,TP53INP1,VDAC2,WNT10B,TLN2,RELA,FOSL1,FZD9,PDGFA,VDAC1,PPP3R1
1	TRUE	0.0128	149	990	34	0.034	0.228	KEGG:04932	keg	427	Non-alcoholic fatty liver disease (NAFLD)	1	NDUFAB1,ADIPOR2,UQCRC1,NDUFS1,MAPK9,CDC42,SDHA,IKBKB,AKT2,TGFB1,MAPK8,COX7A2,LEPR,SDHB,NDUFA8,CYP2E1,COX7B,UQCRC2,IL6R,PRKAA2,NDUFS4,COX6C,NDUFB6,CASP7,UQCRFS1,CYCS,RELA,UQCRH,COX5A,SOCS3,NDUFA6,NDUFA4L2,NDUFA4,NDUFS3
1	TRUE	0.0135	100	990	25	0.025	0.25	KEGG:04070	keg	258	Phosphatidylinositol signaling system	1	MTMR7,INPP4A,DGKA,IMPAD1,MTMR4,DGKB,PLCE1,CALM2,DGKQ,ITPR1,DGKE,PI4K2A,SYNJ1,CALM3,CDS1,PRKCB,PIP4K2C,PPIP5K1,INPP5D,CALML3,PLCB1,INPP5J,CALM1,INPP5F,PI4KA
1	TRUE	0.0151	197	990	42	0.042	0.213	KEGG:05169	keg	533	Epstein-Barr virus infection	1	CREBBP,MAPK9,MAP2K4,NEDD4,PRKACA,MAP2K7,XPO1,EIF2AK1,PSMD8,PSMC1,CD40,POLR2C,PSMD7,IKBKB,NFKBIB,AKT2,MAPK8,PSMD3,HDAC1,CD58,TNFAIP3,CDK2,CDKN1A,YWHAH,POLR3F,CCNA1,ENTPD1,TP53,PRKACB,POLR3A,MAPK13,POLR3K,PSMD6,YWHAZ,ENTPD3,STAT3,YWHAG,RELA,PSMD1,POLR3C,SND1,PSMD12
1	TRUE	0.0158	27	990	10	0.01	0.37	KEGG:04966	keg	359	Collecting duct acid secretion	1	ATP6V1D,ATP4A,SLC12A7,ATP6V0E1,ATP6V1A,ATP6V1F,ATP6V1E1,ATP6V1B2,ATP6V1C1,ATP6V0D1
1	TRUE	0.0159	146	990	33	0.033	0.226	KEGG:04310	keg	28	Wnt signaling pathway	1	CREBBP,PRICKLE3,MAPK9,RHOA,CAMK2A,PRKACA,NFATC3,NLK,BAMBI,NFATC2,TBL1X,AXIN1,WNT2,MAPK8,PPP3CB,CCND1,SKP1,WNT6,SERPINF1,LEF1,PPP3CA,PRICKLE1,TP53,SMAD4,PRKACB,LRP5,PRKCB,WNT10B,CTBP2,FOSL1,PLCB1,FZD9,PPP3R1
1	TRUE	0.0174	223	990	46	0.046	0.206	KEGG:05163	keg	345	Human cytomegalovirus infection	1	CX3CL1,GNAI3,RHOA,GNB5,PRKACA,NFATC3,NFATC2,IKBKB,AKT2,PPP3CB,CCND1,GNAI2,IL1R1,GNA13,PTK2B,ADCY7,CDKN1A,GNG13,GNG11,CDK4,PPP3CA,TP53,PRKACB,CALM2,ITPR1,GNAQ,MAPK13,CALM3,IL6R,GNG3,ADCY1,PRKCB,CRK,TAP1,STAT3,MAP2K1,CYCS,RELA,GNG5,CALML3,CREB3L2,PLCB1,SP1,GNG2,CALM1,PPP3R1
1	TRUE	0.0174	211	990	44	0.044	0.209	KEGG:05170	keg	341	Human immunodeficiency virus 1 infection	1	CD4,TNFRSF1B,MAPK9,GNAI3,GNB5,NFATC3,MAP2K7,NFATC2,IKBKB,AKT2,AP1S1,LIMK1,MAPK8,PPP3CB,SKP1,GNAI2,PTK2B,GNG13,GNG11,PAK4,TRIM5,PPP3CA,CALM2,PAK1,ITPR1,GNAQ,MAPK13,CALM3,GNG3,PRKCB,CRK,DDB1,TAP1,MAP2K1,CYCS,CFL1,RELA,GNG5,CALML3,PAK2,GNG2,CALM1,PPP3R1,APOBEC3C
1	TRUE	0.0205	93	990	23	0.023	0.247	KEGG:05222	keg	456	Small cell lung cancer	1	ITGA3,NOS2,BIRC3,LAMC3,TRAF4,COL4A4,LAMB1,ITGA6,IKBKB,CCNE1,AKT2,CCND1,CDK2,CDKN1A,MAX,CDK4,LAMC1,TP53,CYCS,RELA,COL4A1,LAMB3,RXRB
1	TRUE	0.0212	88	990	22	0.022	0.25	KEGG:04540	keg	405	Gap junction	1	GNAI3,PRKACA,TUBB1,GNAI2,ADCY7,TUBA1B,TUBA4A,PRKACB,ITPR1,GRM1,GNAQ,GJD2,ADCY1,PRKCB,TUBA1C,GRM5,MAP2K1,MAP3K2,PLCB1,TUBA8,PDGFA,TUBB3
1	TRUE	0.0249	68	990	18	0.018	0.265	KEGG:05120	keg	411	Epithelial cell signaling in Helicobacter pylori infection	1	ATP6V1H,MAPK9,MAP2K4,CDC42,ATP6V1D,CSK,IKBKB,MAPK8,ATP6V0E1,ATP6V1A,ATP6V1F,ATP6V1E1,ATP6V1B2,PAK1,ATP6V1C1,MAPK13,ATP6V0D1,RELA
1	TRUE	0.0277	74	990	19	0.019	0.257	KEGG:05100	keg	131	Bacterial invasion of epithelial cells	1	RHOA,CDC42,CAV2,CAV1,WASL,DNM1,GAB1,ARPC3,WASF1,SEPT6,ARPC5L,CLTC,ELMO1,WASF2,CRK,SHC4,DNM3,CD2AP,ARPC1A
1	TRUE	0.0289	124	990	28	0.028	0.226	KEGG:04114	keg	504	Oocyte meiosis	1	CDC27,PPP2R5A,PPP2R5B,CAMK2A,PRKACA,CCNE1,PPP3CB,PPP2R5D,SKP1,PPP2CA,ADCY7,CDK2,YWHAH,PPP3CA,PRKACB,CALM2,ITPR1,ANAPC1,CALM3,PTTG1,ADCY1,YWHAZ,MAP2K1,YWHAG,CALML3,PPP1CC,CALM1,PPP3R1
1	TRUE	0.0289	206	990	42	0.042	0.204	KEGG:04015	keg	23	Rap1 signaling pathway	1	GNAI3,RHOA,PFN2,CDC42,RAP1GAP,FGFR1,ANGPT2,FGF9,AKT2,GNAI2,PRKD3,CNR1,PGF,ADCY7,VASP,RRAS,TLN1,PLCE1,FGF5,EFNA3,CALM2,GNAQ,MAPK13,MRAS,CALM3,ADCY1,PRKCB,CRK,MAP2K1,RGS14,TLN2,VEGFB,GRIN1,PARD6G,CALML3,PLCB1,GRIN2A,EFNA5,PDGFA,CALM1,SIPA1,RASSF5
1	TRUE	0.0338	35	990	11	0.011	0.314	KEGG:00250	keg	343	Alanine, aspartate and glutamate metabolism	1	ASNS,NIT2,GLS,GOT1,GOT2,GAD1,GLS2,GAD2,RIMKLB,NAT8L,ADSL
1	TRUE	0.0364	339	990	63	0.064	0.186	KEGG:05165	keg	198	Human papillomavirus infection	1	CREBBP,ITGA3,TUBG2,ATP6V1H,LAMC3,PPP2R5A,PKM,PPP2R5B,CDC42,PRKACA,NOTCH3,COL4A4,DLG3,LAMB1,ITGA6,ATP6V1D,PSMC1,JAG1,AXIN1,IKBKB,CCNE1,AKT2,WNT2,CCND1,CHD4,PPP2R5D,PPP2CA,ATP6V0E1,ATP6V1A,WNT6,HDAC1,CDK2,CDKN1A,IRF1,ATP6V1F,ATP6V1E1,LLGL1,CCNA1,CDK4,HEY2,LAMC1,TP53,PRKACB,HDAC8,ATP6V1B2,NOTCH1,DLG2,ATP6V1C1,PPP2R2B,ATP6V0D1,HEYL,COL1A2,MAP2K1,WNT10B,RELA,PARD6G,SCRIB,CREB3L2,MAML2,COL4A1,FZD9,LAMB…
1	TRUE	0.0367	144	990	31	0.031	0.215	KEGG:05161	keg	392	Hepatitis B	1	CREBBP,MAPK9,MAP2K4,NFATC3,VDAC3,MAVS,NFATC2,IKBKB,CCNE1,AKT2,TGFB1,MAPK8,CCND1,PTK2B,EGR2,CDK2,CDKN1A,CCNA1,CDK4,STAT4,TP53,SMAD4,YWHAZ,PRKCB,DDB1,STAT3,MAP2K1,CYCS,RELA,EGR3,CREB3L2
1	TRUE	0.0384	186	990	38	0.038	0.204	KEGG:05167	keg	284	Kaposi sarcoma-associated herpesvirus infection	1	CREBBP,MAPK9,MAP2K4,GNB5,NFATC3,MAP2K7,ANGPT2,NFATC2,IKBKB,AKT2,MAPK8,PPP3CB,CCND1,CLEC2B,PREX1,CDKN1A,GNG13,GNG11,CDK4,PPP3CA,GABARAPL1,PIK3R5,TP53,CALM2,ITPR1,MAPK13,CALM3,GNG3,MAPKAPK2,STAT3,MAP2K1,CYCS,RELA,GNG5,CALML3,GNG2,CALM1,PPP3R1
1	TRUE	0.0387	278	990	53	0.054	0.191	KEGG:04080	keg	121	Neuroactive ligand-receptor interaction	1	TBXA2R,GABRA3,GABRA1,SCTR,P2RX5,P2RX6,GABRE,GABRA4,GLRB,CCKBR,GABRG2,VIPR1,LEPR,CNR1,CRHR1,GRIA2,GPR83,GRM4,OPRL1,GRIA3,MCHR1,CHRM3,GABBR2,PTH2R,GABRB2,HTR7,GRIA4,GRM1,GRIA1,HTR5A,CHRNB2,PTH1R,GRIK2,GABRB3,CHRM1,GRM5,PTAFR,DRD5,ADRA1B,GRIK1,RXFP1,ADRA1D,CHRNA7,GRIN1,CHRM4,CHRM2,GRIN2A,ADRA2C,GABRD,GRM7,S1PR3,ADRA2B,SSTR3
1	TRUE	0.0399	51	990	14	0.014	0.275	KEGG:05110	keg	389	Vibrio cholerae infection	1	ATP6V1H,KCNQ1,PRKACA,ATP6V1D,ATP6V0E1,ATP6V1A,TJP2,ATP6V1F,ATP6V1E1,SEC61G,PRKACB,ATP6V1B2,ATP6V1C1,ATP6V0D1
1	TRUE	0.043	158	990	33	0.033	0.209	KEGG:04218	keg	133	Cellular senescence	1	NFATC3,VDAC3,NFATC2,CCNE1,AKT2,TGFB1,PPP3CB,CCND1,CDK2,CDKN1A,RRAS,CCNA1,CDK4,PPP3CA,TP53,CALM2,ITPR1,SLC25A4,ZFP36L2,MAPK13,MRAS,CALM3,HIPK4,MAPKAPK2,VDAC2,MAP2K1,RELA,CALML3,PPP1CC,CALM1,VDAC1,PPP3R1,RASSF5
1	TRUE	0.0446	101	990	23	0.023	0.228	KEGG:04916	keg	364	Melanogenesis	1	CREBBP,GNAI3,CAMK2A,PRKACA,WNT2,GNAI2,WNT6,ADCY7,LEF1,PRKACB,CALM2,GNAQ,CALM3,ADCY1,PRKCB,MAP2K1,WNT10B,CALML3,CREB3L2,PLCB1,MITF,FZD9,CALM1
1	TRUE	0.0446	101	990	23	0.023	0.228	KEGG:04660	keg	35	T cell receptor signaling pathway	1	CD4,MAPK9,RHOA,CDC42,NFATC3,MAP2K7,PTPRC,NFATC2,IKBKB,NFKBIB,AKT2,PPP3CB,CBLB,PAK4,CDK4,PPP3CA,PAK1,MAPK13,MAP2K1,RASGRP1,RELA,PAK2,PPP3R1
1	TRUE	0.0446	112	990	25	0.025	0.223	KEGG:04726	keg	386	Serotonergic synapse	1	GNAI3,GNB5,PRKACA,CACNA1F,GNAI2,GNG13,GNG11,CYP2C8,PRKACB,GABRB2,CACNA1B,HTR7,ITPR1,GNAQ,HTR5A,GNG3,KCNJ3,GABRB3,PRKCB,MAP2K1,GNG5,ALOX12B,PLCB1,KCND2,GNG2
1	TRUE	0.0446	84	990	20	0.02	0.238	KEGG:05132	keg	511	Salmonella infection	1	NOS2,MAPK9,PFN2,CDC42,WASL,MAPK8,ARPC3,WASF1,MYH10,FLNB,ARPC5L,DYNC1LI1,MAPK13,WASF2,DYNC1I1,RELA,KLC2,TLR5,DYNC1H1,ARPC1A
1	TRUE	0.045	107	990	24	0.024	0.224	KEGG:04928	keg	74	Parathyroid hormone synthesis, secretion and action	1	GNAI3,PDE4A,RHOA,PRKACA,FGFR1,MEF2C,GNAI2,MEF2D,GNA13,ADCY7,CDKN1A,PRKACB,ITPR1,GNAQ,MMP14,PTH1R,LRP5,ADCY1,PRKCB,MAP2K1,CREB3L2,PLCB1,SP1,RXRB
1	TRUE	0.045	90	990	21	0.021	0.233	KEGG:04658	keg	316	Th1 and Th2 cell differentiation	1	CD4,RUNX3,MAPK9,NFATC3,NOTCH3,IL4R,NFATC2,JAG1,IKBKB,NFKBIB,MAPK8,PPP3CB,STAT4,PPP3CA,IL2RG,NOTCH1,MAPK13,RELA,MAF,MAML2,PPP3R1
1	TRUE	0.0465	172	990	35	0.035	0.203	KEGG:04530	keg	315	Tight junction	1	MAPK9,CSDA,RHOA,NEDD4,CDC42,PRKACA,MAP2K7,DLG3,EPB41L4B,WASL,MAPK8,CCND1,BVES,PPP2CA,TJP2,TUBA1B,VASP,TUBA4A,CGNL1,LLGL1,MYH10,ACTR3B,CDK4,ARHGAP17,PRKACB,CGN,RAB13,DLG2,PPP2R2B,PRKAA2,TUBA1C,PRKCE,PARD6G,SCRIB,TUBA8
1	TRUE	0.0465	85	990	20	0.02	0.235	KEGG:04911	keg	380	Insulin secretion	1	ABCC8,CAMK2A,PRKACA,CACNA1F,ATP1A3,RAB3A,STX1A,ADCY7,SNAP25,CHRM3,ADCYAP1,PRKACB,ATP1B1,GNAQ,ATP1A1,ADCY1,PRKCB,CREB3L2,PLCB1,VAMP2
1	TRUE	8.97e-24	11522	2479	1705	0.688	0.148	GO:0005515	MF	25	protein binding	3	CFH,ICA1,MTMR7,ARF5,CAMKK1,NDUFAB1,CDC27,CIAPIN1,CREBBP,SOX8,ITGA3,ABCC8,CACNG3,TAC1,CX3CL1,CACNA1G,TNFRSF12A,MAP3K9,BAIAP2L1,GGCT,TBXA2R,ARHGAP44,ADIPOR2,PAFAH1B1,NOS2,DNAH9,RHBDF1,SYN1,CAMK1G,ADAM22,CYB561,RHOBTB2,METTL13,UQCRC1,CD4,MBTD1,TTC19,PTBP1,SYT7,PLAUR,GABRA3,BRCA1,PRICKLE3,MDH1,RUFY3,WWTR1,SYT13,NCDN,RUNX3,NRXN3,NLRP2,NDUFS1,ALAS1,BIRC3,DEPDC1,TOMM34,TNFRSF1B,ANK1,TFB1M,NUP160,IKZF2,S…
1	TRUE	3.46e-14	335	2479	99	0.04	0.296	GO:0022836	MF	25	gated channel activity	6	ABCC8,CACNG3,CACNA1G,CACNA2D2,GABRA3,GABRA1,KCNQ1,CACNB1,KCNAB2,TMEM38A,CLCN4,VDAC3,DLG3,P2RX5,P2RX6,CACNA1I,CACNA1F,GABRE,NALCN,PIEZO1,NCALD,SLC17A7,SCN1B,NCS1,KCNT1,PKD2L1,ASIC2,GABRA4,GLRB,KCNA1,GABRG2,KCNQ4,FKBP1B,KCNIP2,GRIA2,PTK2B,KCNS1,GRIA3,KCNC1,KCNC3,DLG4,KCNH3,KCNK1,SCN2A,CACNG8,SCN1A,GABRB2,SHROOM2,CACNA1B,SCN2B,ITPR1,KCNE4,GRIA4,CACNA2D1,PIEZO2,GRIA1,CLIC2,KCNS2,CACNA2D3,KCNB1,CHRNB2…
1	TRUE	1.33e-13	332	2479	97	0.039	0.292	GO:0022839	MF	25	ion gated channel activity	5	ABCC8,CACNG3,CACNA1G,CACNA2D2,GABRA3,GABRA1,KCNQ1,CACNB1,KCNAB2,TMEM38A,CLCN4,VDAC3,DLG3,P2RX5,P2RX6,CACNA1I,CACNA1F,GABRE,NALCN,NCALD,SLC17A7,SCN1B,NCS1,KCNT1,PKD2L1,ASIC2,GABRA4,GLRB,KCNA1,GABRG2,KCNQ4,FKBP1B,KCNIP2,GRIA2,PTK2B,KCNS1,GRIA3,KCNC1,KCNC3,DLG4,KCNH3,KCNK1,SCN2A,CACNG8,SCN1A,GABRB2,SHROOM2,CACNA1B,SCN2B,ITPR1,KCNE4,GRIA4,CACNA2D1,GRIA1,CLIC2,KCNS2,CACNA2D3,KCNB1,CHRNB2,LRRC38,KCNJ3,…
1	TRUE	2.97e-11	605	2479	141	0.057	0.233	GO:0022890	MF	25	inorganic cation transmembrane transporter activity	6	ABCC8,CACNG3,CACNA1G,CACNA2D2,SLC6A7,SLC45A4,ATP6V1H,SLC4A8,KCNQ1,CACNB1,ATP2B3,KCNAB2,ATP2B1,TMEM38A,SLC25A3,P2RX5,SLC9A1,P2RX6,CACNA1I,SLC8A3,SLC32A1,CACNA1F,MAGT1,NALCN,PIEZO1,NIPAL2,TUSC3,SLC17A7,SLC1A6,ATP1A3,ATP4A,SCN1B,TFR2,NCS1,KCNT1,PKD2L1,ASIC2,SLC6A12,KCNA1,COX7A2,SLC12A7,ATP6V0E1,ATP6V1A,SLC30A3,ATP5F1,KCNQ4,SLC8A2,FKBP1B,KCNIP2,GRIA2,PTK2B,KCNS1,SLC12A5,GRIA3,ATP6V1F,KCNC1,ATP6V1E1,C…
1	TRUE	3.08e-11	1069	2479	218	0.088	0.204	GO:0022857	MF	25	transmembrane transporter activity	3	ABCC8,CACNG3,CACNA1G,CACNA2D2,SLC6A7,GABRA3,GABRA1,SLC45A4,ATP6V1H,SLC4A8,KCNQ1,CACNB1,ATP2B3,KCNAB2,ATP2B1,SIDT1,TMEM38A,PANX2,CLCN4,SLC25A3,VDAC3,DLG3,P2RX5,SLC9A1,SLC17A6,SLC7A8,P2RX6,SLC7A4,TOMM22,CACNA1I,SLC25A17,ATP6V1D,SLC8A3,SLCO4A1,SLC32A1,CACNA1F,PLP2,SLC25A14,MAGT1,GABRE,NALCN,PIEZO1,AQP8,NIPAL2,NCALD,TUSC3,SLC17A7,SLC1A6,ATP1A3,ATP4A,SCN1B,TFR2,NCS1,KCNT1,PKD2L1,ASIC2,GABRA4,GLRB,SLC6…
1	TRUE	8.49e-11	200	2479	64	0.026	0.32	GO:0022832	MF	25	voltage-gated channel activity	7	ABCC8,CACNG3,CACNA1G,CACNA2D2,KCNQ1,CACNB1,KCNAB2,CLCN4,VDAC3,CACNA1I,CACNA1F,NALCN,SCN1B,NCS1,KCNT1,KCNA1,KCNQ4,KCNIP2,PTK2B,KCNS1,KCNC1,KCNC3,KCNH3,KCNK1,SCN2A,CACNG8,SCN1A,CACNA1B,SCN2B,KCNE4,CACNA2D1,CLIC2,KCNS2,CACNA2D3,KCNB1,LRRC38,KCNJ3,HCN1,KCNV1,VDAC2,CACNB2,KCNC2,CACNB3,KCNJ4,KCNAB1,KCNK9,CLIC4,KCNAB3,KCNK3,KCNH6,GRIN1,SCN4B,ANO6,KCNA2,CACNB4,KCNK4,GRIN2A,KCNQ3,KCND2,KCNQ5,KCNIP4,CALHM1…
1	TRUE	8.49e-11	200	2479	64	0.026	0.32	GO:0005244	MF	25	voltage-gated ion channel activity	6	ABCC8,CACNG3,CACNA1G,CACNA2D2,KCNQ1,CACNB1,KCNAB2,CLCN4,VDAC3,CACNA1I,CACNA1F,NALCN,SCN1B,NCS1,KCNT1,KCNA1,KCNQ4,KCNIP2,PTK2B,KCNS1,KCNC1,KCNC3,KCNH3,KCNK1,SCN2A,CACNG8,SCN1A,CACNA1B,SCN2B,KCNE4,CACNA2D1,CLIC2,KCNS2,CACNA2D3,KCNB1,LRRC38,KCNJ3,HCN1,KCNV1,VDAC2,CACNB2,KCNC2,CACNB3,KCNJ4,KCNAB1,KCNK9,CLIC4,KCNAB3,KCNK3,KCNH6,GRIN1,SCN4B,ANO6,KCNA2,CACNB4,KCNK4,GRIN2A,KCNQ3,KCND2,KCNQ5,KCNIP4,CALHM1…
[truncated: 138 more rows]

## Sheet: CTE brain-WGNCA inflammation
significant	p.value	term.size	query.size	overlap.size	precision	recall	term.id	domain	subgraph.number	term.name	relative.depth	intersection
[truncated: 151 more rows]
