# Supplementary material for: High-frequency head impact causes chronic synaptic adaptation and long-term cognitive impairment in mice
Source: Nat Commun. 2021 May 10;12:2613. doi: 10.1038/s41467-021-22744-6 (PMC8110563; doi:10.1038/s41467-021-22744-6)
Supplement: Supplementary file 4 — Source Data [file 41467_2021_22744_MOESM4_ESM.zip › Table S2. 1m HF-HI DESeq2contrasts_Log2FC & gProfiler.xlsx]

## Sheet: 1m DESeq2 contrasts
ensemblGene	symbol	baseMean	log2FoldChange.TBI.HFHI_Ctx	lfcSE.TBI.HFHI_Ctx	stat.TBI.HFHI_Ctx	pvalue.TBI.HFHI_Ctx
ENSMUST00000182010	Gm26924	5836.08	3.14598	1.01027	3.114	NA
ENSMUST00000038863	Lars2	434.777	2.81236	0.932199	3.01691	NA
ENSMUST00000106220	Macf1	260.247	1.32475	0.446028	2.97011	0.00297696
ENSMUST00000141298	Arhgap21	156.595	1.31497	0.464188	2.83285	0.00461352
ENSMUST00000146730	Dlgap1	262.852	1.19232	0.830361	1.43591	0.151028
ENSMUST00000179041	Cep170b	162.281	1.17004	0.865236	1.35228	0.176287
ENSMUST00000099684	Gm10801	1276.21	1.14066	0.988665	1.15373	0.248609
ENSMUST00000111121	Ptk2b	188.771	1.13197	0.714886	1.58344	0.113322
ENSMUST00000124763	Bsn	274.919	1.04403	0.569219	1.83414	0.0666331
ENSMUST00000171565	Map3k12	139.524	1.02681	0.446761	2.29835	0.021542
ENSMUST00000182593	Prrc2c	301.889	0.995678	0.383106	2.59896	0.00935055
ENSMUST00000163816	Fez1	208.839	0.986148	0.350517	2.81341	0.0049019
ENSMUST00000106213	Macf1	580.503	0.978267	0.339763	2.87926	0.00398609
ENSMUST00000134465	Phldb1	154.644	0.965304	0.396578	2.43409	0.0149295
ENSMUST00000134473	Zfp664	185.262	0.959643	0.76759	1.2502	0.211225
ENSMUST00000106017	Bai2	182.157	0.940181	0.45985	2.04454	0.0409004
ENSMUST00000153590	Rpl5	128.044	0.932983	1.12002	0.833009	0.40484
ENSMUST00000060201	Kcnt2	143.531	0.925209	0.562217	1.64564	0.0998371
ENSMUST00000179360	Snurf	153.178	0.918043	0.635438	1.44474	0.148531
ENSMUST00000110009	Arc	885.058	0.906863	0.215873	4.20092	2.65832e-05
ENSMUST00000126751	Atp5b	419.654	0.904456	0.375818	2.40663	0.0161004
ENSMUST00000153369	Nr4a3	228.647	0.893395	0.179489	4.97744	6.44296e-07
ENSMUST00000097774	Camta1	134.627	0.890483	0.380487	2.34038	0.0192643
ENSMUST00000106018	Bai2	171.719	0.882229	0.453939	1.9435	0.0519561
ENSMUST00000129314	Ski	143.777	0.882087	0.427726	2.06227	0.0391819
ENSMUST00000141101	Cit	189.465	0.869893	0.302472	2.87595	0.00402816
ENSMUST00000112645	Trf	170.837	0.868938	0.715044	1.21522	0.224281
ENSMUST00000078084	D4Wsu53e	230.337	0.849179	0.2728	3.11282	0.00185307
ENSMUST00000154774	Calr	151.426	0.848879	0.345979	2.45356	0.0141451
ENSMUST00000113147	Gprasp1	257.179	0.838612	0.351569	2.38534	0.0170633
ENSMUST00000182726	Ank2	544.321	0.837088	0.453562	1.84559	0.0649524
ENSMUST00000105250	R3hdm2	118.951	0.833102	0.400379	2.08078	0.0374537
ENSMUST00000040153	Rorb	178.58	0.831397	0.437828	1.89891	0.057576
ENSMUST00000136156	D430041D05Rik	182.319	0.830437	0.821867	1.01043	0.312291
ENSMUST00000001204	Calm1	3574.55	0.807508	0.307655	2.62472	0.00867208
ENSMUST00000060553	A830010M20Rik	161.891	0.805818	1.03324	0.779897	0.435451
ENSMUST00000089912	Casc4	128.985	0.802427	0.736735	1.08917	0.27608
ENSMUST00000171690	A830018L16Rik	167.193	0.801999	0.565795	1.41747	0.156345
ENSMUST00000149816	Ahcyl2	168.529	0.789152	0.297156	2.65568	0.00791475
ENSMUST00000127652	Tmem59	328.423	0.786721	0.561089	1.40213	0.160876
ENSMUST00000150767	Cerk	180.218	0.784022	0.440868	1.77836	0.0753448
ENSMUST00000057634	Nrxn3	214.961	0.778685	0.197849	3.93576	8.29343e-05
ENSMUST00000117337	Abca3	125.93	0.775203	0.633546	1.22359	0.221106
ENSMUST00000023631	Brwd1	148.931	0.772731	0.408759	1.89043	0.0587004
ENSMUST00000110498	Hsph1	138.963	0.771451	0.686232	1.12418	0.260935
ENSMUST00000021674	Fos	324.078	0.768808	0.260165	2.95508	0.00312586
ENSMUST00000026433	Smarcc2	199.034	0.767099	0.502074	1.52786	0.126548
ENSMUST00000132618	Eif1	326.073	0.759557	0.176169	4.31152	1.62134e-05
ENSMUST00000149147	Rnf157	161.04	0.758081	0.530709	1.42843	0.153168
ENSMUST00000108299	Pdp1	143.529	0.745221	0.386358	1.92884	0.0537512
ENSMUST00000117557	Hspa8	2006.29	0.73572	0.451527	1.6294	0.103228
ENSMUST00000084007	Gm24924	136.424	0.726141	0.264042	2.75009	0.0059578
ENSMUST00000109815	Camk2b	1125.25	0.721774	0.309829	2.32959	0.0198278
ENSMUST00000151397	Iqsec3	157.742	0.715244	0.205976	3.47246	0.000515718
ENSMUST00000108754	Pcmtd2	147.073	0.709679	0.257193	2.75932	0.00579215
ENSMUST00000148601	Acox1	201.285	0.707654	0.392168	1.80447	0.0711583
ENSMUST00000026436	Baiap2	126.675	0.705695	0.49609	1.42251	0.154877
ENSMUST00000108909	Scn8a	145.803	0.704448	0.457768	1.53887	0.123835
ENSMUST00000088171	Rtn3	919.225	0.700144	0.154092	4.54368	5.52814e-06
ENSMUST00000033699	Flna	256.059	0.693792	0.648183	1.07036	0.284456
ENSMUST00000110383	Fam65b	144.266	0.685212	0.649185	1.0555	0.291198
ENSMUST00000108049	Fam219a	154.081	0.680856	0.671385	1.01411	0.310531
ENSMUST00000023268	Arc	1705.25	0.677194	0.228267	2.96667	0.00301042
ENSMUST00000102800	Gapvd1	242.43	0.674579	0.390245	1.7286	0.0838801
ENSMUST00000147030	Macf1	182.758	0.671901	0.399861	1.68034	0.0928915
ENSMUST00000124576	Sbf1	124.794	0.660873	0.470536	1.40451	0.160167
ENSMUST00000159918	Shisa4	173.4	0.658325	0.248872	2.64523	0.00816347
ENSMUST00000152415	Olfm1	1194.68	0.658306	0.311263	2.11495	0.0344343
ENSMUST00000026978	Xiap	199.697	0.657227	0.155214	4.23434	2.29222e-05
ENSMUST00000100772	Tmtc1	364.279	0.656103	0.221143	2.96687	0.00300852
ENSMUST00000041022	Trim46	147.234	0.652381	0.296347	2.20141	0.027707
ENSMUST00000161790	Eif4g2	137.15	0.651154	0.214748	3.03218	0.00242791
ENSMUST00000092508	Micu1	138.662	0.650526	0.35254	1.84525	0.0650009
ENSMUST00000106648	Mical2	123.959	0.647974	0.295066	2.19603	0.0280901
ENSMUST00000110325	Tmem87b	138.587	0.645039	0.232206	2.77788	0.00547152
ENSMUST00000071213	Polr2a	163.565	0.644633	0.354294	1.81949	0.0688368
ENSMUST00000099683	Gm10800	466.898	0.640265	0.881545	0.726299	0.467656
ENSMUST00000092663	Atp6v0a1	229.911	0.6337	0.5766	1.09903	0.271755
ENSMUST00000137726	Acap3	145.081	0.632568	0.256069	2.4703	0.0134998
ENSMUST00000108612	Eif5a	129.91	0.632545	0.724539	0.873031	0.382646
ENSMUST00000072481	Sgip1	148.117	0.631022	0.614777	1.02642	0.304692
ENSMUST00000156694	Rap2a	217.424	0.630894	0.783854	0.804862	0.420899
ENSMUST00000095172	Cmip	218.017	0.626364	0.426746	1.46777	0.142167
ENSMUST00000085399	Ap2a1	126.128	0.625747	0.555343	1.12678	0.259837
ENSMUST00000017620	Cant1	148.75	0.623139	0.238617	2.61146	0.00901578
ENSMUST00000112949	Raf1	205.763	0.622626	0.393418	1.58261	0.113511
ENSMUST00000034529	Cul5	149.581	0.61722	1.0815	0.570706	0.568199
ENSMUST00000045720	Zfp788	130.688	0.61559	0.271021	2.27138	0.0231242
ENSMUST00000105499	Snx3	194.22	0.614665	0.751117	0.818334	0.413166
ENSMUST00000115860	Naa60	139.558	0.612228	0.718612	0.851959	0.394237
ENSMUST00000122290	Ndufb5	186.576	0.607456	0.269695	2.25238	0.024298
ENSMUST00000024888	Pja2	615.31	0.601633	0.266092	2.261	0.0237593
ENSMUST00000152274	Srsf11	203.927	0.601247	0.195422	3.07666	0.00209335
ENSMUST00000105366	Atp5d	130.648	0.597208	0.921296	0.648227	0.516838
ENSMUST00000049932	Creb1	332.037	0.595933	0.274739	2.16908	0.0300763
ENSMUST00000080067	Slc4a2	131.803	0.590868	0.375599	1.57314	0.115687
ENSMUST00000000645	Myo18a	156.682	0.589499	0.332756	1.77157	0.0764667
ENSMUST00000072580	Lmtk3	341.835	0.588853	0.586097	1.0047	0.315041
ENSMUST00000115227	Bdh1	145.73	0.587649	0.192468	3.05324	0.00226386
ENSMUST00000107233	Pip5k1a	148.67	0.58287	0.396312	1.47074	0.141362
ENSMUST00000156794	Pafah1b1	194.98	0.580877	0.284997	2.03819	0.0415312
ENSMUST00000112577	Pkp4	322.874	0.579647	0.509959	1.13665	0.255683
ENSMUST00000050149	Mical2	350.465	0.576242	0.201007	2.86677	0.00414686
ENSMUST00000115104	Dst	131.063	0.569219	0.256236	2.22146	0.0263196
ENSMUST00000092425	Rpl19	239.175	0.568003	0.42209	1.34569	0.178402
ENSMUST00000108242	Pik3ca	151.434	0.567073	0.49483	1.146	0.251797
ENSMUST00000107507	Apba2	236.107	0.566821	0.216915	2.61311	0.00897235
ENSMUST00000177817	Gm21738	269.839	0.561311	0.634638	0.884458	0.376449
ENSMUST00000112987	Dab2ip	185.705	0.55897	0.254684	2.19476	0.028181
ENSMUST00000093820	Rfx7	132.393	0.558178	0.453784	1.23005	0.218678
ENSMUST00000097844	Srsf10	149.892	0.552171	0.195143	2.82957	0.00466101
ENSMUST00000119993	Tspan5	186.248	0.551743	1.05531	0.522826	0.601095
ENSMUST00000114954	Kalrn	509.859	0.550879	0.302193	1.82294	0.0683127
ENSMUST00000086961	Nt5c2	126.063	0.549972	0.380545	1.44522	0.148395
ENSMUST00000024839	Sik1	142.751	0.548523	0.137975	3.97554	7.02211e-05
ENSMUST00000023779	Nr4a1	699.096	0.545646	0.214279	2.54643	0.010883
ENSMUST00000107743	Glrb	142.311	0.543445	0.289367	1.87804	0.060375
ENSMUST00000086083	Ncor2	144.843	0.543084	0.385473	1.40888	0.158872
ENSMUST00000177335	Pou6f1	235.056	0.541185	0.238223	2.27176	0.023101
ENSMUST00000147761	Tyro3	211.667	0.538942	0.166808	3.2309	0.00123401
ENSMUST00000122356	Lphn3	149.133	0.538853	0.528893	1.01883	0.308282
ENSMUST00000149805	Numbl	269.817	0.536451	0.115275	4.65367	3.26085e-06
ENSMUST00000156898	Arpc4	224.722	0.535173	0.182527	2.93202	0.00336767
ENSMUST00000150428	Mical2	258.133	0.534021	0.244955	2.18008	0.0292516
ENSMUST00000165293	Pum2	914.907	0.531133	0.14838	3.57954	0.000344202
ENSMUST00000179331	Smg1	455.848	0.525587	0.760769	0.690863	0.489651
ENSMUST00000128152	Dgkz	159.278	0.524215	0.20053	2.61415	0.00894499
ENSMUST00000038900	Pds5b	249.815	0.522494	0.202497	2.58026	0.00987253
ENSMUST00000167110	Nfe2l1	282.994	0.522206	0.60012	0.870169	0.384208
ENSMUST00000176824	Sik2	144.712	0.521264	0.222053	2.34747	0.0189014
ENSMUST00000144181	Rtn1	123.401	0.520061	0.359465	1.44676	0.147963
ENSMUST00000035325	Qsox1	123.825	0.518987	0.135434	3.83202	0.000127096
ENSMUST00000105381	Bsg	290.762	0.5182	0.511435	1.01323	0.310951
ENSMUST00000149405	BC004004	149.12	0.517313	0.313775	1.64868	0.0992142
ENSMUST00000111455	Celf1	350.957	0.516485	0.276813	1.86583	0.062065
ENSMUST00000042452	Psmf1	148.834	0.516477	0.228104	2.26422	0.0235607
ENSMUST00000165033	Egr1	1233.92	0.515697	0.154767	3.33208	0.000861981
ENSMUST00000114953	Kalrn	642.999	0.515656	0.325404	1.58466	0.113043
ENSMUST00000179755	Arrb1	302.069	0.51487	0.55382	0.92967	0.352542
ENSMUST00000149854	Gpcpd1	168.316	0.514626	0.229012	2.24716	0.02463
ENSMUST00000106398	Rnf157	158.079	0.512027	0.691452	0.740511	0.45899
ENSMUST00000129564	Dennd4b	141.261	0.512027	0.194447	2.63324	0.00845736
ENSMUST00000170219	Dos	275.381	0.511597	0.318587	1.60583	0.108311
ENSMUST00000068243	Fam73a	176.575	0.508234	0.578439	0.87863	0.379602
ENSMUST00000113977	Suv420h1	191.81	0.506722	0.346482	1.46248	0.14361
ENSMUST00000142332	Dnajb5	258.726	0.505378	0.12888	3.9213	8.80735e-05
ENSMUST00000021271	Per1	237.333	0.505297	0.19025	2.65596	0.00790821
ENSMUST00000112371	Scn1a	863.509	0.504308	0.161746	3.1179	0.00182142
ENSMUST00000141118	Alas1	133.551	0.502248	0.331983	1.51287	0.130313
ENSMUST00000112847	Mapk10	321.403	0.502074	0.383017	1.31084	0.189912
ENSMUST00000109685	Itch	365.16	0.501379	0.233486	2.14737	0.0317642
ENSMUST00000114671	Mllt10	163.09	0.500464	0.244042	2.05073	0.0402937
ENSMUST00000025025	Dusp1	241.984	0.499507	0.205584	2.4297	0.0151115
ENSMUST00000107973	Dnajb5	260.377	0.498813	0.347902	1.43377	0.151637
ENSMUST00000102858	Atp1a3	134.401	0.497335	0.169425	2.93543	0.00333087
ENSMUST00000160405	Usp7	585.269	0.495951	0.234912	2.11122	0.0347531
ENSMUST00000124248	Ppp1r12c	358.526	0.494488	0.200018	2.47222	0.0134277
ENSMUST00000165878	Psap	814.315	0.49287	0.34485	1.42923	0.152938
ENSMUST00000175940	Chtf8	148.968	0.492644	0.249861	1.97167	0.0486472
ENSMUST00000118229	Repin1	139.33	0.491264	0.368169	1.33434	0.182091
ENSMUST00000073605	Gapdh	142.927	0.488934	0.493277	0.991196	0.32159
ENSMUST00000077451	Rhot1	123.958	0.488535	0.347394	1.40629	0.159639
ENSMUST00000105578	Sdf4	254.259	0.484614	0.324807	1.49201	0.135697
ENSMUST00000032093	Prickle2	369.275	0.484481	0.432414	1.12041	0.26254
ENSMUST00000110520	Trim9	161.215	0.48444	0.51616	0.938547	0.347963
ENSMUST00000163336	Ncoa4	147.119	0.484	0.310929	1.55662	0.11956
ENSMUST00000050483	Parp6	147.772	0.483282	0.115871	4.17087	3.03444e-05
ENSMUST00000105850	Hnrnpr	226.578	0.483181	0.295456	1.63537	0.101971
ENSMUST00000161713	Dusp26	125.468	0.482391	0.230817	2.08993	0.0366242
ENSMUST00000100215	Sh3glb2	158.967	0.482278	0.643759	0.749159	0.453761
ENSMUST00000029946	Rragd	155.106	0.481554	0.381047	1.26376	0.206315
ENSMUST00000067543	Trib1	142.624	0.479866	0.193972	2.47389	0.0133649
ENSMUST00000112112	Cabp1	387.116	0.479139	0.129111	3.71108	0.00020638
ENSMUST00000035055	Map4	157.689	0.478286	0.313551	1.52538	0.127163
ENSMUST00000094012	Abr	404.017	0.478055	0.455122	1.05039	0.29354
ENSMUST00000170092	Fam168b	299.893	0.477637	0.214448	2.22728	0.0259286
ENSMUST00000043111	Edil3	329.931	0.475671	0.299912	1.58603	0.112732
ENSMUST00000137534	Hsph1	175.326	0.475035	0.277441	1.7122	0.0868597
ENSMUST00000171108	Rai1	136.949	0.47456	0.270504	1.75435	0.07937
ENSMUST00000117061	2020-09-08	131.72	0.474514	0.247419	1.91786	0.0551289
ENSMUST00000077200	Pak7	205.349	0.471903	0.236441	1.99586	0.0459492
ENSMUST00000069620	Per2	225.213	0.470413	0.146023	3.2215	0.00127523
ENSMUST00000151372	Icmt	175.82	0.469616	0.205251	2.28801	0.0221372
ENSMUST00000038287	Dusp5	124.814	0.46823	0.117337	3.99048	6.59392e-05
ENSMUST00000064922	Junb	461.653	0.466776	0.210148	2.22118	0.0263389
ENSMUST00000078272	Cacna2d1	391.768	0.466329	0.27407	1.7015	0.0888494
ENSMUST00000138299	Tnrc6c	323.65	0.46588	0.245796	1.89539	0.0580402
ENSMUST00000155720	Camkk1	145.642	0.465502	0.29126	1.59823	0.109991
ENSMUST00000039388	Arl4d	179.266	0.464469	0.129517	3.58616	0.000335589
ENSMUST00000099145	Dlgap4	123.901	0.463896	0.288422	1.60839	0.107749
ENSMUST00000101004	Per1	176.034	0.463554	0.156914	2.95419	0.00313493
ENSMUST00000066854	Whsc1	145.168	0.463245	0.367078	1.26198	0.206957
ENSMUST00000074043	Klf10	421.909	0.461568	0.136097	3.39146	0.000695209
ENSMUST00000065512	Rtkn	169.519	0.4592	0.463195	0.991375	0.321503
ENSMUST00000113155	Setd5	267.98	0.455793	0.253659	1.79687	0.0723564
ENSMUST00000177950	Rnf44	162.13	0.455767	0.537951	0.847228	0.396868
ENSMUST00000117150	Phtf1	135.282	0.453847	0.537329	0.844635	0.398315
ENSMUST00000120544	Klc1	1032.07	0.452319	0.149339	3.0288	0.00245527
ENSMUST00000160781	Wtap	163.043	0.450356	0.292636	1.53896	0.123813
ENSMUST00000109784	8430427H17Rik	131.703	0.449755	0.395971	1.13583	0.256027
ENSMUST00000182953	Miat	476.769	0.449148	0.142036	3.16222	0.00156571
ENSMUST00000142231	Dgkz	367.136	0.446422	0.887549	0.502982	0.614977
ENSMUST00000126737	Hnrnph1	659.426	0.446116	0.300077	1.48667	0.137102
ENSMUST00000075164	Kif21b	252.841	0.445986	0.18266	2.44161	0.0146218
ENSMUST00000151450	Adap1	526.971	0.445146	0.673696	0.660752	0.508771
ENSMUST00000023934	Hbb-bs	229.15	0.445045	0.340016	1.30889	0.190571
ENSMUST00000057793	Adnp	127.802	0.444257	0.514822	0.862933	0.388174
ENSMUST00000100500	Med24	130.413	0.443647	0.411549	1.07799	0.281038
ENSMUST00000045469	Pip5k1c	653.399	0.443433	0.164146	2.70146	0.00690365
ENSMUST00000088646	Wnk1	287.232	0.443371	0.35985	1.2321	0.217912
ENSMUST00000020843	Acaca	673.097	0.441909	0.333417	1.32539	0.18504
ENSMUST00000175805	Zhx1	150.795	0.438557	0.499515	0.877966	0.379962
ENSMUST00000034065	Nek1	233.447	0.437238	0.526561	0.830365	0.406333
ENSMUST00000100496	Spryd7	119.914	0.436944	0.522817	0.835749	0.403296
ENSMUST00000155558	Cluh	128.125	0.43606	0.211359	2.06312	0.0391012
ENSMUST00000117361	Osbpl1a	128.817	0.435838	0.514241	0.847538	0.396695
ENSMUST00000066597	Klhl26	255.054	0.435759	0.16436	2.65126	0.0080193
ENSMUST00000091246	Flcn	139.995	0.435495	0.317437	1.37191	0.170092
ENSMUST00000177034	Soga2	359.899	0.429018	0.125193	3.42687	0.000610588
ENSMUST00000176194	Plch2	139.093	0.428487	0.153724	2.78738	0.00531355
ENSMUST00000025705	Jak2	191.035	0.428235	0.18525	2.31166	0.0207966
ENSMUST00000180278	Atg4c	142.957	0.425801	0.507126	0.839636	0.401112
ENSMUST00000018544	2020-09-04	140.248	0.425134	0.273512	1.55435	0.1201
ENSMUST00000117536	Paics	185.936	0.424082	0.426761	0.993723	0.320358
ENSMUST00000050872	Nfib	186.588	0.423326	0.341857	1.23831	0.2156
ENSMUST00000166428	Plec	173.619	0.42322	0.217275	1.94785	0.0514327
ENSMUST00000057525	Trim3	124.082	0.422787	0.306998	1.37717	0.168461
ENSMUST00000183224	Birc6	437.375	0.422104	0.240335	1.75632	0.0790344
ENSMUST00000112810	Gtdc1	227.833	0.420277	0.242201	1.73524	0.0826983
ENSMUST00000109626	Cyld	262.693	0.419304	0.253669	1.65296	0.098339
ENSMUST00000135043	Glrb	368.11	0.419039	0.354657	1.18153	0.237391
ENSMUST00000022715	Rbm26	237.402	0.418869	0.503646	0.831672	0.405594
ENSMUST00000135636	Sort1	132.543	0.416778	0.231998	1.79647	0.0724195
ENSMUST00000023599	Eif4a2	242.387	0.414872	0.328713	1.26211	0.20691
ENSMUST00000168566	Zmat3	462.054	0.413226	0.475238	0.869514	0.384566
ENSMUST00000099475	Serf2	126.302	0.412807	0.680549	0.60658	0.54413
ENSMUST00000143495	Gnb2	456.827	0.411254	0.379926	1.08246	0.279048
ENSMUST00000066509	Etl4	126.985	0.410121	0.604564	0.678374	0.497535
ENSMUST00000106553	9030624J02Rik	145.985	0.409755	0.329241	1.24454	0.2133
ENSMUST00000137908	Slc24a3	365.11	0.409655	0.460455	0.889676	0.37364
ENSMUST00000156096	Cask	323.695	0.408756	0.262618	1.55646	0.119598
ENSMUST00000053098	Zbtb6	169.251	0.408656	0.284558	1.43611	0.150971
ENSMUST00000109901	Papola	187.662	0.406553	0.295867	1.37411	0.169408
ENSMUST00000144756	Skil	125.865	0.406511	0.210552	1.93069	0.0535213
ENSMUST00000182133	Birc6	160.869	0.406211	0.461536	0.880129	0.378789
ENSMUST00000101044	Atp2b2	1386.91	0.405576	0.146258	2.77302	0.00555381
ENSMUST00000107857	Ap2a1	517.393	0.405124	0.343995	1.1777	0.238914
ENSMUST00000024889	Pja2	881.391	0.404823	0.291983	1.38646	0.165606
ENSMUST00000073840	Eif4g1	176.761	0.404686	0.226488	1.78679	0.0739722
ENSMUST00000032194	Bhlhe40	783.769	0.404427	0.0982916	4.11456	3.87922e-05
ENSMUST00000147781	Rptor	158.237	0.402945	0.514821	0.78269	0.433809
ENSMUST00000021090	Grb2	249.093	0.402924	0.328568	1.2263	0.220086
ENSMUST00000047906	Tiparp	232.572	0.402082	0.134745	2.98402	0.00284485
ENSMUST00000171349	C2cd5	139.503	0.399217	0.398586	1.00158	0.316546
ENSMUST00000110410	Ankrd33b	451.598	0.399058	0.0961313	4.15117	3.30774e-05
ENSMUST00000033501	Hdac6	124.981	0.398775	0.307968	1.29486	0.19537
ENSMUST00000160972	Mff	168.591	0.398309	0.137704	2.8925	0.00382185
ENSMUST00000106333	Sez6l2	463.907	0.397789	0.389408	1.02152	0.307006
ENSMUST00000068378	Cntn1	640.964	0.397258	0.106231	3.73958	0.000184329
ENSMUST00000105466	P4ha1	246.218	0.397062	0.131848	3.0115	0.00259957
ENSMUST00000028300	Nacc2	681.932	0.39698	0.153309	2.58941	0.00961394
ENSMUST00000106283	Rims3	875.085	0.395991	0.115737	3.42146	0.00062286
ENSMUST00000024881	Strn	131.002	0.392603	0.745097	0.526915	0.598252
ENSMUST00000101465	Usp34	178.449	0.392552	0.434771	0.902894	0.366582
ENSMUST00000081775	Nfe2l1	673.133	0.392504	0.179933	2.18139	0.0291549
ENSMUST00000100928	Rabep1	142.803	0.392283	0.162281	2.4173	0.015636
ENSMUST00000164378	G3bp2	997.368	0.39224	0.296515	1.32283	0.185892
ENSMUST00000094120	Trrap	212.573	0.391538	0.467788	0.836999	0.402593
ENSMUST00000108508	Pitpnm3	147.445	0.391134	0.606953	0.644422	0.519302
ENSMUST00000137166	Nrxn2	139.468	0.391083	0.432421	0.904402	0.365783
ENSMUST00000151843	Mib2	155.556	0.390295	0.172312	2.26505	0.0235094
ENSMUST00000176849	Hnrnpk	164.683	0.390105	0.187022	2.08587	0.0369901
ENSMUST00000042943	Car10	287.85	0.389378	0.184524	2.11018	0.0348433
ENSMUST00000182360	Schip1	127.517	0.389101	0.114665	3.39338	0.000690354
ENSMUST00000167946	Cacna2d1	337.268	0.388992	0.286269	1.35883	0.1742
ENSMUST00000110020	Lgmn	241.883	0.387081	0.204719	1.89079	0.0586521
ENSMUST00000166580	Elmod1	599.44	0.386187	0.248301	1.55532	0.11987
ENSMUST00000094456	Snph	655.666	0.385607	0.290352	1.32807	0.184156
ENSMUST00000142271	Fkbp1a	229.948	0.385397	0.255279	1.50971	0.131118
ENSMUST00000097886	5730409E04Rik	168.258	0.385207	0.257243	1.49745	0.134277
ENSMUST00000150488	Wdr17	132.49	0.383725	0.760953	0.50427	0.614072
ENSMUST00000107118	Elavl2	119.292	0.382953	0.382392	1.00146	0.316602
ENSMUST00000127503	Raf1	121.22	0.3822	0.123101	3.10477	0.00190429
ENSMUST00000170134	Rangap1	196.855	0.381534	0.34785	1.09683	0.272715
ENSMUST00000163668	Sh3glb2	178.521	0.380706	0.283452	1.3431	0.179238
ENSMUST00000046658	Mfsd4	201.213	0.38045	0.119917	3.1726	0.00151081
ENSMUST00000144736	Dmxl2	113.985	0.380334	0.630483	0.603242	0.546348
ENSMUST00000183191	Gm26945	397.075	0.38029	0.0856632	4.43936	9.02273e-06
ENSMUST00000181242	Gm26870	134.509	0.380195	0.653069	0.582167	0.560454
ENSMUST00000022377	Txndc16	148.862	0.378752	0.227551	1.66447	0.0960181
ENSMUST00000164891	Dusp14	139.079	0.378029	0.246998	1.5305	0.125894
ENSMUST00000181719	9530059O14Rik	187.413	0.377941	0.126173	2.99541	0.00274074
ENSMUST00000115272	2020-09-07	668.309	0.377671	0.355699	1.06177	0.288339
ENSMUST00000163887	Prr18	228.29	0.377668	0.296173	1.27516	0.202252
ENSMUST00000079751	Grik2	174.418	0.37597	0.588999	0.63832	0.523265
ENSMUST00000026076	Gfra1	152.355	0.375835	0.174548	2.15319	0.0313041
ENSMUST00000034868	Clk1	239.462	0.374264	0.205583	1.8205	0.0686829
ENSMUST00000097776	Cnnm3	148.545	0.373375	0.192971	1.93487	0.0530057
ENSMUST00000097809	Rims1	445.228	0.373322	0.229529	1.62647	0.10385
ENSMUST00000159970	Bace1	173.251	0.371933	0.316203	1.17625	0.239495
ENSMUST00000165861	Hp1bp3	238.473	0.37156	0.272954	1.36125	0.173434
ENSMUST00000115731	Mapk1	131.751	0.371129	0.144965	2.56013	0.0104633
ENSMUST00000137634	Ppp1r1b	311.48	0.370065	0.395531	0.935615	0.349471
ENSMUST00000068237	Mlxip	154.433	0.369537	0.188663	1.95871	0.0501468
ENSMUST00000051446	Jmjd1c	202.781	0.369438	0.220591	1.67477	0.0939801
ENSMUST00000037484	Senp6	145.411	0.367926	0.304209	1.20945	0.226489
ENSMUST00000130302	Mcf2l	192.657	0.366845	0.135192	2.71352	0.00665736
ENSMUST00000035569	Nbeal1	139.352	0.365439	0.243471	1.50096	0.133367
ENSMUST00000161326	Naa50	379.306	0.365416	0.167513	2.18141	0.0291527
ENSMUST00000110367	Stox2	677.168	0.365286	0.153012	2.38729	0.016973
ENSMUST00000024805	Cpne5	227.391	0.364614	0.180328	2.02194	0.0431821
ENSMUST00000121160	C530008M17Rik	154.798	0.364098	0.18179	2.00285	0.0451931
ENSMUST00000023454	Dlg1	357.582	0.3639	0.335954	1.08319	0.278726
ENSMUST00000020543	Cpeb4	172.395	0.362339	0.191385	1.89325	0.0583246
ENSMUST00000179233	Vdac3	436.433	0.362117	0.376514	0.961762	0.336169
ENSMUST00000171937	Grlf1	728.069	0.362004	0.105421	3.43389	0.000594981
ENSMUST00000049312	Tmem55b	193.537	0.361967	0.223158	1.62202	0.1048
ENSMUST00000093209	Hba-a1	160.042	0.359991	0.216049	1.66625	0.0956644
ENSMUST00000163048	Krr1	151.397	0.359573	0.215204	1.67085	0.0947511
ENSMUST00000094761	Stk40	159.117	0.359394	0.147747	2.4325	0.0149952
ENSMUST00000076810	Kalrn	365.931	0.359319	0.385411	0.932301	0.351181
ENSMUST00000138091	Ahcyl1	671.755	0.358388	0.188649	1.89976	0.0574649
ENSMUST00000106094	Dlgap3	543.629	0.358187	0.351899	1.01787	0.30874
ENSMUST00000107724	Spop	205.973	0.358091	0.427804	0.837044	0.402568
ENSMUST00000146103	Atp5j	238.133	0.357717	0.434776	0.822763	0.410643
ENSMUST00000000901	Dlg3	356.601	0.357683	0.28609	1.25025	0.21121
ENSMUST00000171795	Prepl	325.15	0.356889	0.109886	3.24782	0.00116293
ENSMUST00000037580	Kcnt1	363.749	0.356721	0.11082	3.21892	0.00128675
ENSMUST00000140596	Macf1	123.974	0.355762	0.171836	2.07035	0.0384192
ENSMUST00000115724	Pde10a	140.692	0.35556	0.24505	1.45097	0.146788
ENSMUST00000148246	Eml2	154.63	0.355275	0.248279	1.43095	0.152445
ENSMUST00000176796	Acaa1a	197.132	0.35505	0.129074	2.75075	0.0059459
ENSMUST00000156641	Abhd12	217.182	0.354231	0.745975	0.474857	0.634889
ENSMUST00000093165	Cyfip2	342.859	0.353911	0.320887	1.10291	0.270064
ENSMUST00000114179	Rnf103	233.842	0.353036	0.498742	0.707854	0.479036
ENSMUST00000115228	Mapk8ip3	325.459	0.352863	0.243347	1.45004	0.147048
ENSMUST00000109551	Xpo1	175.14	0.352447	0.220215	1.60047	0.109495
ENSMUST00000106215	Actg1	2599.67	0.352348	0.143228	2.46005	0.0138918
ENSMUST00000125302	Mdh1	251.892	0.351858	0.517934	0.67935	0.496916
ENSMUST00000141115	Tnrc6c	382.29	0.351808	0.119177	2.95197	0.00315754
ENSMUST00000176030	Smarca2	384.834	0.350357	0.187759	1.866	0.0620419
ENSMUST00000116612	Rxrb	163.777	0.349465	0.16967	2.05967	0.0394302
ENSMUST00000151528	Nlgn3	250.251	0.348797	0.172757	2.01901	0.0434863
ENSMUST00000123262	Snapc3	171.155	0.348341	0.128901	2.7024	0.00688404
ENSMUST00000047446	Sidt1	191.312	0.346879	0.183121	1.89426	0.0581902
ENSMUST00000000188	Ccnd2	465.337	0.346087	0.0886264	3.90501	9.42228e-05
ENSMUST00000125743	Ppp2r4	148.289	0.345753	0.144182	2.39803	0.0164836
ENSMUST00000145073	Ppp1r16b	334.584	0.344359	0.529006	0.650954	0.515076
ENSMUST00000165335	Gnb1	257.918	0.344206	0.443453	0.776195	0.437634
ENSMUST00000106484	Mast2	331.12	0.342942	0.213891	1.60334	0.108859
ENSMUST00000072692	Plec	163.894	0.342765	0.408662	0.838749	0.40161
ENSMUST00000106255	Cap1	299.298	0.342501	0.249142	1.37472	0.169218
ENSMUST00000126971	Ttyh1	241.071	0.342471	0.168753	2.02942	0.0424156
ENSMUST00000153290	Htra1	399.209	0.342118	0.0990856	3.45275	0.000554908
ENSMUST00000106677	Prkar1a	1973.81	0.341988	0.13817	2.47513	0.0133189
ENSMUST00000077440	Nfat5	427.26	0.340891	0.245305	1.38966	0.164631
ENSMUST00000093468	Psd3	144.239	0.340732	0.197782	1.72277	0.0849305
ENSMUST00000055322	Ier5	649.136	0.340074	0.088629	3.83706	0.000124517
ENSMUST00000153313	Tug1	548.874	0.340033	0.20936	1.62416	0.104342
ENSMUST00000109570	Aar2	143.512	0.339895	0.348675	0.974818	0.32965
ENSMUST00000135705	Dbn1	170.603	0.339835	0.193417	1.75701	0.0789159
ENSMUST00000097773	Klhl21	163.738	0.33953	0.113825	2.9829	0.00285528
ENSMUST00000046769	Ckap5	189.708	0.338739	0.549776	0.61614	0.537802
ENSMUST00000168645	Phc3	519.91	0.338602	0.160748	2.10641	0.0351685
ENSMUST00000155911	Atp8a1	131.674	0.338541	0.184962	1.83033	0.0672011
ENSMUST00000099326	Rasgrf2	253.169	0.338283	0.12813	2.64016	0.00828663
ENSMUST00000132329	Nfrkb	137.211	0.338068	0.206329	1.63849	0.10132
ENSMUST00000053760	Utp14b	316.773	0.337959	0.14698	2.29935	0.0214852
ENSMUST00000031017	Fosl2	377.382	0.337884	0.140596	2.40322	0.0162516
ENSMUST00000115560	Yeats2	213.356	0.337467	0.146772	2.29927	0.0214898
ENSMUST00000110889	Prkar1b	303.46	0.336749	0.601075	0.560244	0.575313
ENSMUST00000129815	Iqsec3	337.593	0.336424	0.147733	2.27725	0.0227713
ENSMUST00000047898	Kdm2a	238.557	0.335444	0.505553	0.663518	0.506999
ENSMUST00000033086	Phkg2	129.588	0.334778	0.239907	1.39545	0.16288
ENSMUST00000160664	Ppp4r1	169.495	0.332743	0.163559	2.03439	0.0419125
ENSMUST00000102778	Mapk9	410.039	0.33194	0.143607	2.31145	0.020808
ENSMUST00000151237	Inpp5f	155.429	0.331279	0.769221	0.430669	0.666709
ENSMUST00000007131	Acly	300.882	0.331162	0.328818	1.00713	0.313873
ENSMUST00000106302	Cyth1	204.319	0.33085	0.222368	1.48785	0.136792
ENSMUST00000125260	Tmem44	154.449	0.330642	0.177198	1.86595	0.062048
ENSMUST00000155792	Ogt	166.997	0.330512	0.162967	2.02809	0.0425511
ENSMUST00000070864	Cacna1b	207.346	0.330274	0.304555	1.08445	0.278166
ENSMUST00000109937	Clmn	195.435	0.329849	0.230682	1.42988	0.15275
ENSMUST00000077225	Zbtb18	185.097	0.329338	0.136547	2.4119	0.0158698
ENSMUST00000172377	Shisa7	259.579	0.329261	0.253194	1.30043	0.193454
ENSMUST00000097450	Cdc42bpa	509.459	0.328921	0.194671	1.68962	0.0911003
ENSMUST00000118923	Vps8	137.306	0.328742	0.194304	1.6919	0.0906651
ENSMUST00000097717	Adam23	695.458	0.328666	0.242758	1.35388	0.175774
ENSMUST00000115797	Arid1b	302.639	0.328429	0.439551	0.747193	0.454947
ENSMUST00000030879	Clcn6	137.634	0.328311	0.159267	2.06139	0.0392658
ENSMUST00000031477	Golga3	137.265	0.328216	0.169495	1.93643	0.0528147
ENSMUST00000031823	Herc3	163.49	0.327701	0.223687	1.465	0.142921
ENSMUST00000083435	Gm26244	274.92	0.327553	0.172405	1.8999	0.0574458
ENSMUST00000091967	Bin1	352.224	0.32603	0.148237	2.19939	0.0278504
ENSMUST00000166397	Suds3	181.364	0.32564	0.190432	1.71001	0.0872637
ENSMUST00000120488	Klhl22	218.624	0.324931	0.103577	3.1371	0.00170628
ENSMUST00000165394	Ube2m	349.89	0.324878	0.139118	2.33528	0.0195291
ENSMUST00000176174	Nrxn1	150.429	0.324607	0.619112	0.524311	0.600062
ENSMUST00000026558	Ric8	151.684	0.324387	0.186278	1.74141	0.0816111
ENSMUST00000095083	Sptan1	1112.06	0.323973	0.175036	1.85089	0.0641852
ENSMUST00000023159	Mgrn1	193.549	0.323291	0.296789	1.0893	0.276023
ENSMUST00000107048	Rab6a	843.518	0.322611	0.324421	0.99442	0.320018
ENSMUST00000097527	Tor1aip1	145.029	0.321784	0.1989	1.61782	0.105701
ENSMUST00000116815	Gm22486	191.461	0.321467	0.181529	1.77088	0.0765803
ENSMUST00000106092	Dlgap3	133.155	0.320456	0.115415	2.77656	0.00549368
ENSMUST00000115870	Epc1	195.062	0.319745	0.181769	1.75907	0.0785654
ENSMUST00000115118	Cul4b	151.198	0.319547	0.304358	1.04991	0.293762
ENSMUST00000113422	Hdx	134.645	0.319492	0.152441	2.09584	0.0360968
ENSMUST00000023741	Kmt2d	996.474	0.318699	0.121179	2.62999	0.00853879
ENSMUST00000105823	Sh2d5	146.209	0.318275	0.794649	0.400523	0.688771
ENSMUST00000110098	Snap25	252.661	0.31801	0.190478	1.66954	0.0950113
ENSMUST00000012612	Zmiz2	144.008	0.317507	0.216242	1.4683	0.142024
ENSMUST00000033804	Zcchc18	123.459	0.317036	0.239117	1.32586	0.184885
ENSMUST00000080411	Morf4l2	163.745	0.316662	0.236376	1.33965	0.180358
ENSMUST00000167791	Tbc1d24	386.216	0.316142	0.298344	1.05966	0.289301
ENSMUST00000174023	Ptprd	171.144	0.316117	0.197403	1.60138	0.109294
ENSMUST00000168774	Etv5	131.227	0.315681	0.502763	0.627892	0.530075
ENSMUST00000132174	Zfr2	134.369	0.314386	0.163878	1.91841	0.0550586
ENSMUST00000060255	Rnf112	826.667	0.314127	0.0991374	3.1686	0.00153174
ENSMUST00000152582	Cdc42bpa	181.411	0.313711	0.109364	2.86852	0.00412402
ENSMUST00000151021	Fam115a	120.1	0.313404	0.142797	2.19475	0.0281815
ENSMUST00000106231	Baiap2	189.817	0.31329	0.176938	1.77062	0.0766236
ENSMUST00000015271	Unkl	150.447	0.312445	0.230076	1.35801	0.174462
ENSMUST00000175889	Ppp1r9a	211.492	0.311941	0.364401	0.856036	0.391978
ENSMUST00000112698	Zfp644	273.504	0.311886	0.152703	2.04244	0.0411077
ENSMUST00000165607	Senp6	275.513	0.311545	0.227504	1.3694	0.170873
ENSMUST00000159196	Wnk2	184.985	0.311171	0.140799	2.21004	0.0271022
ENSMUST00000089250	Ptk2b	302.973	0.311011	0.280078	1.11044	0.266809
ENSMUST00000114780	Stxbp5l	164.682	0.310587	0.153936	2.01763	0.0436297
ENSMUST00000025003	Sox8	356.474	0.310538	0.103256	3.00746	0.00263441
ENSMUST00000028880	Slc20a1	556.386	0.310199	0.441251	0.702999	0.482056
ENSMUST00000155627	Grin1	225.978	0.309967	0.12386	2.50256	0.0123299
ENSMUST00000107661	Snx11	136.962	0.30985	0.188449	1.64421	0.100132
ENSMUST00000120524	Tmem132a	140.026	0.309617	0.218646	1.41606	0.156757
ENSMUST00000173867	Cct4	423.108	0.30929	0.1359	2.27587	0.0228536
ENSMUST00000103033	2310067B10Rik	202.537	0.308578	0.0866601	3.56078	0.000369753
ENSMUST00000092415	Specc1	147.128	0.307261	0.314332	0.977506	0.328319
ENSMUST00000136872	Mtch2	357.458	0.307233	0.0995664	3.08571	0.00203068
ENSMUST00000128830	Pop5	126.429	0.30681	0.378203	0.81123	0.417234
ENSMUST00000126248	Rpn2	185.68	0.306336	0.94869	0.322904	0.746768
ENSMUST00000057859	Frmd6	425.655	0.306275	0.0859357	3.564	0.000365244
ENSMUST00000079491	Sez6l	734.86	0.305972	0.226924	1.34835	0.177546
ENSMUST00000101642	Limk2	240.414	0.305817	0.183554	1.66608	0.0956968
ENSMUST00000118600	Dmxl2	1313.83	0.305812	0.183815	1.66369	0.0961737
ENSMUST00000143137	Enpp4	157.865	0.305385	0.180568	1.69125	0.0907897
ENSMUST00000119251	Mef2d	166.884	0.305262	0.206915	1.4753	0.140131
ENSMUST00000106348	Aldoa	645.247	0.304649	0.134716	2.26141	0.0237339
ENSMUST00000109252	Ncoa3	220.811	0.304032	0.312794	0.971987	0.331057
ENSMUST00000006587	Tmem189	174.574	0.303746	0.23198	1.30936	0.190411
ENSMUST00000022469	Nisch	1201.81	0.302983	0.265068	1.14304	0.253022
ENSMUST00000114037	Son	1000.69	0.30295	0.163104	1.8574	0.0632537
ENSMUST00000113595	Rnf111	283.044	0.302902	0.10817	2.80025	0.00510623
ENSMUST00000115790	Synj2	138.146	0.302815	0.283896	1.06664	0.286134
ENSMUST00000038403	Ica1	168.57	0.301292	0.381228	0.790319	0.429341
ENSMUST00000102683	Tom1l2	171.529	0.30095	0.379781	0.79243	0.42811
ENSMUST00000126280	Mapk8ip3	200.335	0.300037	0.127225	2.35831	0.0183582
ENSMUST00000144297	Col19a1	141.182	0.29955	0.123353	2.42841	0.0151653
ENSMUST00000122103	Rab11fip3	549.757	0.299298	0.0933774	3.20525	0.00134944
ENSMUST00000176093	Stx5a	133.419	0.298412	0.11768	2.53579	0.0112193
ENSMUST00000028843	Trpm7	236.828	0.298173	0.169824	1.75578	0.0791266
ENSMUST00000045522	Ccser1	198.556	0.297166	0.148869	1.99616	0.0459167
ENSMUST00000115450	Cdk14	201.276	0.296682	0.148126	2.00291	0.0451872
ENSMUST00000145467	Gak	137.912	0.296405	0.206759	1.43358	0.151694
ENSMUST00000088429	Atp2b3	352.339	0.296399	0.150076	1.975	0.0482681
ENSMUST00000148891	Phactr1	358.419	0.296109	0.389773	0.759697	0.447436
ENSMUST00000022918	Oxr1	369.511	0.296056	0.608831	0.48627	0.626776
ENSMUST00000117757	Gapdh	227.237	0.295632	0.411743	0.718001	0.472756
ENSMUST00000084214	Eif4g3	1021.59	0.294991	0.186882	1.57849	0.114453
ENSMUST00000042065	Map3k13	239.018	0.294867	0.12559	2.34785	0.0188823
ENSMUST00000020118	Dusp6	744.528	0.294856	0.117928	2.50031	0.0124084
ENSMUST00000113136	Gprasp2	323.417	0.294545	0.358524	0.821548	0.411334
ENSMUST00000130310	Cpeb1	283.927	0.294012	0.134826	2.18068	0.0292074
ENSMUST00000081619	Sh3pxd2a	153.74	0.293731	0.210614	1.39464	0.163123
ENSMUST00000156060	Rsf1	181.573	0.293461	0.140666	2.08622	0.0369587
ENSMUST00000169108	Plec	140.255	0.293264	0.394647	0.743105	0.457418
ENSMUST00000169438	Plec	148.645	0.293229	0.396387	0.739754	0.459449
ENSMUST00000066610	Fam212b	778.892	0.292979	0.0710082	4.12599	3.69147e-05
ENSMUST00000044730	Mllt6	666.32	0.292743	0.187116	1.5645	0.1177
ENSMUST00000021750	Ryr2	2953.18	0.292701	0.0936891	3.12418	0.00178304
ENSMUST00000108530	Nup88	169.698	0.292567	0.131342	2.22753	0.025912
ENSMUST00000164643	Mapk9	231.636	0.292126	0.312392	0.935128	0.349722
ENSMUST00000182855	Kat6b	169.598	0.29121	0.326872	0.890898	0.372984
ENSMUST00000119142	Erbb4	461.709	0.29084	0.13207	2.20216	0.0276541
ENSMUST00000170023	Apc	165.713	0.290782	0.199136	1.46022	0.144231
ENSMUST00000152117	Ttc3	343.665	0.290707	0.268511	1.08266	0.278958
ENSMUST00000061757	Zfp62	155.049	0.290552	0.176453	1.64662	0.0996359
ENSMUST00000102849	Usp20	198.674	0.290455	0.174537	1.66415	0.0960826
ENSMUST00000134321	Sorbs2	152.921	0.290264	0.216823	1.33871	0.180664
ENSMUST00000112330	Slmap	294.834	0.290001	0.163335	1.7755	0.0758153
ENSMUST00000130832	Wdr13	245.904	0.289975	0.226151	1.28222	0.199765
ENSMUST00000114430	L1cam	138.53	0.289965	0.204659	1.41682	0.156536
ENSMUST00000074983	Kcnma1	175.696	0.289922	0.113857	2.54637	0.0108851
ENSMUST00000031103	Ugdh	128.886	0.28989	0.188772	1.53566	0.124621
ENSMUST00000078320	Cacna1c	215.187	0.289819	0.388244	0.746486	0.455374
ENSMUST00000120836	Brsk1	176.733	0.289621	1.13781	0.254544	0.799076
ENSMUST00000182112	Ank2	1927.6	0.289399	0.357546	0.809403	0.418284
ENSMUST00000154467	Chka	248.138	0.289229	0.0670585	4.31309	1.60988e-05
ENSMUST00000106307	Hivep3	330.309	0.289096	0.145744	1.98359	0.0473021
ENSMUST00000163085	Pcmt1	222.85	0.288908	0.133815	2.15902	0.0308489
ENSMUST00000040562	Cdh10	194.304	0.288631	0.186448	1.54805	0.121611
ENSMUST00000016072	Rrbp1	169.814	0.288349	0.132824	2.17092	0.0299372
ENSMUST00000162301	Cul2	244.889	0.288066	0.224789	1.2815	0.200019
ENSMUST00000107601	Arhgap23	253.057	0.287497	0.158698	1.81159	0.0700493
ENSMUST00000109563	Ehbp1	215.91	0.287382	0.256255	1.12147	0.262088
ENSMUST00000064395	Nav2	317.927	0.286974	0.162256	1.76865	0.0769522
ENSMUST00000115107	AB041803	131.45	0.286774	0.0916486	3.12906	0.00175369
ENSMUST00000159393	Nae1	134.387	0.286545	0.12593	2.27543	0.0228803
ENSMUST00000070552	Osbp2	429.574	0.286231	0.191137	1.49752	0.134259
ENSMUST00000181969	Ndfip2	187.055	0.28618	0.122016	2.34542	0.0190056
ENSMUST00000072031	Mprip	507.273	0.286041	0.183123	1.56201	0.118285
ENSMUST00000125049	Stard7	199.411	0.285271	0.286392	0.996084	0.319209
ENSMUST00000128901	2700050L05Rik	159.681	0.284807	0.146978	1.93776	0.0526531
ENSMUST00000136216	Ptk2b	156.587	0.284709	0.127525	2.23258	0.0255764
ENSMUST00000089622	Tet3	758.661	0.284562	0.0730497	3.89545	9.80161e-05
ENSMUST00000035458	Ate1	246.242	0.284491	0.187109	1.52045	0.128397
ENSMUST00000133615	Sp3	132.185	0.284248	0.229772	1.23709	0.216055
ENSMUST00000110457	Myo10	178.841	0.283717	0.153915	1.84333	0.0652804
ENSMUST00000087879	C77370	236.787	0.28349	0.450466	0.629325	0.529136
ENSMUST00000005620	Dnajb1	357.592	0.283196	0.0767932	3.68777	0.000226227
ENSMUST00000093773	Mobp	168.719	0.282898	0.585276	0.483359	0.628841
ENSMUST00000105786	Spen	145.195	0.282862	0.22512	1.25649	0.208937
ENSMUST00000089217	Uba1	274.07	0.282594	0.242183	1.16686	0.243266
ENSMUST00000072971	Atp8a1	279.884	0.282387	0.279283	1.01112	0.311961
ENSMUST00000109493	Homer1	446.19	0.281933	0.196201	1.43696	0.150729
ENSMUST00000112986	Dab2ip	338.919	0.281378	0.191816	1.46692	0.142399
ENSMUST00000041272	Plekhm1	153.381	0.281356	0.0891661	3.15542	0.00160269
ENSMUST00000140789	Kcnq2	192.313	0.280733	0.110208	2.54729	0.0108563
ENSMUST00000099508	Kcnj6	198.341	0.280451	0.163151	1.71897	0.0856204
ENSMUST00000125411	Chka	130.495	0.280431	0.137343	2.04183	0.041168
ENSMUST00000159628	Pitpnm2	131.066	0.280103	0.193229	1.44959	0.147172
ENSMUST00000097864	Pum1	164.967	0.280058	0.233904	1.19732	0.231181
ENSMUST00000109650	Cobl	209.426	0.279731	0.34849	0.802695	0.422151
ENSMUST00000127492	Map6	307.373	0.279688	0.177332	1.5772	0.114749
ENSMUST00000159592	Ssh1	176.939	0.279631	0.0832088	3.36059	0.00077776
ENSMUST00000109616	Cbx7	164.211	0.279629	0.175393	1.5943	0.110868
ENSMUST00000172992	Akap5	127.371	0.279321	0.214281	1.30353	0.192394
ENSMUST00000181273	A330023F24Rik	974.13	0.279246	0.0533616	5.23308	1.66706e-07
ENSMUST00000111411	Pogk	214.827	0.277962	0.257539	1.0793	0.280455
ENSMUST00000133213	Igsf9b	491.646	0.277846	0.0968853	2.86778	0.00413357
ENSMUST00000178134	Mdn1	285.435	0.27766	0.245185	1.13245	0.257445
ENSMUST00000045621	Baz2a	329.805	0.27725	0.166545	1.66472	0.0959682
ENSMUST00000029499	Slc6a17	335.133	0.276766	0.459633	0.602145	0.547077
ENSMUST00000073308	Ewsr1	520.5	0.276511	0.365532	0.756462	0.449373
ENSMUST00000070368	Siah2	160.01	0.276506	0.113042	2.44603	0.0144438
ENSMUST00000113126	Mapkap1	143.9	0.276045	0.509571	0.54172	0.588012
ENSMUST00000137294	Car11	131.123	0.275846	0.194995	1.41463	0.157176
ENSMUST00000065509	Kdm3a	249.234	0.275801	0.11234	2.45506	0.0140862
ENSMUST00000109249	Sulf2	128.584	0.275026	0.295001	0.93229	0.351187
ENSMUST00000069221	Syncrip	292.557	0.274923	0.415991	0.660887	0.508685
ENSMUST00000057185	Pcdh1	134.082	0.274661	0.236795	1.15991	0.246086
ENSMUST00000040790	Slx4	137.734	0.274617	0.170195	1.61354	0.106627
ENSMUST00000044443	Ank2	525.875	0.274048	0.214862	1.27546	0.202146
ENSMUST00000050909	Amigo1	524.602	0.273786	0.138686	1.97414	0.0483656
ENSMUST00000074622	Brinp3	302.73	0.273597	0.104338	2.6222	0.00873637
ENSMUST00000174924	Metazoa_SRP	211.86	0.273557	0.558042	0.490209	0.623986
ENSMUST00000177058	Rell2	187.213	0.273158	0.20118	1.35778	0.174533
ENSMUST00000060987	Oaz1	185.069	0.273001	0.20458	1.33444	0.182058
ENSMUST00000120509	Sgk1	190.967	0.272701	0.179143	1.52225	0.127947
ENSMUST00000079996	Zfand2a	168.6	0.27258	0.179655	1.51724	0.129207
ENSMUST00000163979	Map4	189.723	0.272171	0.270044	1.00787	0.313515
ENSMUST00000020501	Sumo3	175.119	0.272141	0.130652	2.08295	0.037256
ENSMUST00000043112	Fbxo34	136.956	0.27196	0.488013	0.557281	0.577336
ENSMUST00000176745	Cux1	235.102	0.271531	0.50631	0.536295	0.591755
ENSMUST00000125486	Snap25	468.36	0.271108	0.140238	1.9332	0.053211
ENSMUST00000093253	Ccdc85a	170.017	0.270865	0.287181	0.943185	0.345586
ENSMUST00000111122	Pum2	378.086	0.270756	0.196676	1.37666	0.168618
ENSMUST00000076140	Myo6	138.349	0.270687	0.261897	1.03356	0.301341
ENSMUST00000023849	Ccrn4l	224.513	0.270024	0.200433	1.3472	0.177915
ENSMUST00000030806	Kif1b	438.363	0.26994	0.11916	2.26535	0.0234911
ENSMUST00000063905	Clip1	263.317	0.269861	0.138346	1.95062	0.051102
ENSMUST00000154258	Chn1	558.011	0.269811	0.171618	1.57216	0.115914
ENSMUST00000070725	Gabrg2	351.723	0.269771	0.1326	2.03447	0.0419038
ENSMUST00000073705	Fam222b	121.813	0.269671	0.125256	2.15295	0.0313223
ENSMUST00000047425	Sntb2	265.959	0.26965	0.076161	3.54053	0.000399331
ENSMUST00000040179	Ttll5	129.486	0.269155	0.321548	0.837061	0.402558
ENSMUST00000016638	Cd34	205.548	0.268652	0.132368	2.02958	0.0423989
ENSMUST00000151118	Rpl23	148.554	0.268507	0.681184	0.394177	0.693451
ENSMUST00000119705	Depdc5	155.016	0.268237	0.154339	1.73797	0.0822154
ENSMUST00000155761	Nmt2	127.034	0.268148	0.123591	2.16965	0.0300335
ENSMUST00000020145	Sgk1	328.768	0.267631	0.186869	1.43218	0.152091
ENSMUST00000153655	Zmynd8	122.402	0.267504	0.226099	1.18313	0.236758
ENSMUST00000124922	Mllt4	119.82	0.267175	0.345569	0.773146	0.439436
ENSMUST00000042075	Dgki	260.183	0.267173	0.246669	1.08312	0.278753
ENSMUST00000151678	Dusp3	473.375	0.266721	0.656193	0.406468	0.684399
ENSMUST00000125436	Eno2	464.502	0.266344	0.185147	1.43856	0.150275
ENSMUST00000099492	Midn	232.5	0.266087	0.160185	1.66112	0.0966898
ENSMUST00000153077	Megf8	361.473	0.265889	0.314024	0.846714	0.397154
ENSMUST00000069395	Zzef1	198.973	0.265663	1.00962	0.263132	0.792449
ENSMUST00000174499	Brsk2	634.85	0.265094	0.117163	2.26259	0.0236607
ENSMUST00000122441	Ube2q2	129.223	0.264962	0.19579	1.3533	0.17596
ENSMUST00000068452	Cnot1	509.735	0.264829	0.169492	1.56249	0.118173
ENSMUST00000102508	Capzb	404.275	0.264797	0.201602	1.31346	0.189028
ENSMUST00000038980	Trrap	299.08	0.264513	0.528677	0.500329	0.616844
ENSMUST00000055738	Tsc22d3	296.038	0.264148	0.144285	1.83074	0.0671393
ENSMUST00000148602	Cttnbp2	402.287	0.263729	0.107392	2.45576	0.0140588
ENSMUST00000113893	Ralgds	225.604	0.263487	0.421644	0.624904	0.532034
ENSMUST00000114247	Lingo1	200.106	0.263205	1.05995	0.248318	0.803888
ENSMUST00000159334	Etv1	215.159	0.262958	0.243144	1.08149	0.279479
ENSMUST00000164662	Chd5	328.389	0.262232	0.202633	1.29412	0.195623
ENSMUST00000084026	Whsc1l1	299.679	0.262149	0.149502	1.75348	0.0795196
ENSMUST00000041400	Ranbp10	236.49	0.261298	0.0807077	3.23759	0.00120546
ENSMUST00000084985	Ppp2r5c	259.07	0.261259	0.33229	0.786237	0.431729
ENSMUST00000170303	Gm20390	256.555	0.261245	0.211782	1.23355	0.217369
ENSMUST00000170481	Mecp2	693.049	0.26118	0.25427	1.02718	0.304337
ENSMUST00000155195	Synpo	391.516	0.260379	0.214778	1.21232	0.225392
ENSMUST00000069673	Gpatch8	183.106	0.260056	0.117759	2.20837	0.0272182
ENSMUST00000097999	Fam53b	142.604	0.259237	0.295148	0.878329	0.379765
ENSMUST00000155587	Gls	145.544	0.259133	0.172294	1.50402	0.132577
ENSMUST00000064941	Nr1d1	485.09	0.259048	0.0752283	3.44349	0.000574252
ENSMUST00000077737	Brd3	164.008	0.258805	0.19496	1.32748	0.18435
ENSMUST00000135243	Gpi1	339.192	0.258762	0.0923281	2.80264	0.00506866
ENSMUST00000170146	Kcnb2	157.361	0.258622	0.114001	2.26859	0.0232932
ENSMUST00000145067	Mcf2l	425.886	0.258538	0.151821	1.70291	0.0885854
ENSMUST00000181107	9530059O14Rik	278.872	0.258319	0.103099	2.50555	0.0122261
ENSMUST00000079961	Nup93	176.146	0.257865	0.191038	1.34981	0.177077
ENSMUST00000125627	Hook1	142.704	0.257444	0.234134	1.09956	0.271524
ENSMUST00000049053	Fam168a	659.141	0.257371	0.156893	1.64042	0.100918
ENSMUST00000107134	Atxn7l3	321.145	0.257221	0.109121	2.3572	0.0184133
ENSMUST00000035090	Fbxl2	242.961	0.256599	0.124401	2.06267	0.0391437
ENSMUST00000085238	Slc8a3	173.514	0.256371	0.111185	2.30581	0.0211215
ENSMUST00000022355	Ppp3cb	253.763	0.255638	0.554665	0.460887	0.64488
ENSMUST00000121802	Ank1	184.645	0.255196	0.310304	0.822408	0.410845
ENSMUST00000162916	Hnrnpu	133.181	0.254754	0.142876	1.78304	0.0745803
ENSMUST00000098106	Rusc2	263.891	0.254316	0.247454	1.02773	0.304077
ENSMUST00000023854	Fhl1	149.606	0.253818	0.315185	0.805298	0.420648
ENSMUST00000097561	Csrp1	171.575	0.253003	0.568831	0.444778	0.65648
ENSMUST00000042818	Pim3	256.767	0.252867	0.106794	2.3678	0.017894
ENSMUST00000090002	Hnrnpa2b1	242.215	0.252376	0.209869	1.20254	0.229154
ENSMUST00000109176	Atp9a	166.722	0.252037	0.166967	1.5095	0.131171
ENSMUST00000061350	Atp13a3	200.559	0.251714	0.390157	0.64516	0.518823
ENSMUST00000102558	Mink1	206.808	0.251349	0.582297	0.43165	0.665996
ENSMUST00000168937	Mapk6	220.344	0.25126	0.134831	1.86352	0.0623891
ENSMUST00000073792	Mon2	755.767	0.251244	0.0848018	2.96273	0.00304928
ENSMUST00000095347	Brd2	421.035	0.251215	0.102274	2.45629	0.0140381
ENSMUST00000163746	Wipf3	200.98	0.250994	0.275877	0.909804	0.362926
ENSMUST00000085206	Slc25a36	122.998	0.250627	0.203274	1.23295	0.217593
ENSMUST00000028155	Tsc1	145.25	0.250601	0.280233	0.894258	0.371184
ENSMUST00000107748	Ppp1r9b	1452.48	0.250098	0.138589	1.8046	0.0711369
ENSMUST00000084496	Astn2	265.339	0.249985	0.149264	1.67479	0.0939763
ENSMUST00000018887	Myh10	687.525	0.249893	0.215745	1.15828	0.24675
ENSMUST00000166498	Papola	126.688	0.249796	0.152242	1.64078	0.100843
ENSMUST00000172356	Thsd7a	274.406	0.249413	0.230317	1.08291	0.278848
ENSMUST00000131429	Ttc3	138.542	0.249253	0.183637	1.35732	0.17468
ENSMUST00000165399	U2af2	240.767	0.248986	0.105692	2.35578	0.0184839
ENSMUST00000146006	Shank2	373.157	0.24845	0.338737	0.733461	0.463277
ENSMUST00000109150	Cacnb3	478.434	0.248029	0.178847	1.38682	0.165496
ENSMUST00000110361	Ywhaz	241.489	0.247931	0.908281	0.272967	0.784879
ENSMUST00000160456	Nos1ap	359.552	0.24779	0.178023	1.3919	0.163954
ENSMUST00000174808	Malat1	3265.34	0.247727	0.172395	1.43697	0.150726
ENSMUST00000095224	Safb	202.441	0.247614	0.149383	1.65758	0.097403
ENSMUST00000163751	Pde2a	466.914	0.247578	0.156951	1.57742	0.114699
ENSMUST00000096197	Vwa5b2	194.214	0.247407	0.217959	1.13511	0.25633
ENSMUST00000112229	Gpm6b	359.476	0.247367	0.151627	1.63142	0.102802
ENSMUST00000065005	Atg4d	136.376	0.247077	0.1075	2.29838	0.0215403
ENSMUST00000161273	Pitpnm2	146.118	0.247013	0.294072	0.839976	0.400922
ENSMUST00000094962	Kmt2e	733.915	0.246826	0.114094	2.16336	0.0305132
ENSMUST00000124231	Sptbn1	445.509	0.246815	0.451184	0.547038	0.584352
ENSMUST00000038815	Sox5	156.772	0.246754	0.200719	1.22935	0.218939
ENSMUST00000122156	Cspp1	120.565	0.246671	0.164258	1.50173	0.133167
ENSMUST00000099931	Sesn1	151.677	0.24657	0.181326	1.35982	0.173888
ENSMUST00000092351	Cacng8	199.835	0.246518	0.18532	1.33023	0.183442
ENSMUST00000089024	Tcp1	447.325	0.246507	0.43544	0.566112	0.571318
ENSMUST00000176015	Uchl1	947.426	0.246309	0.226711	1.08645	0.277281
ENSMUST00000050125	2900026A02Rik	389.764	0.246123	0.0679819	3.62041	0.000294136
ENSMUST00000118286	Mfn1	123.022	0.246062	0.391091	0.629168	0.529239
ENSMUST00000110984	Dmtn	656.571	0.245557	0.17107	1.43541	0.151169
ENSMUST00000113918	Dctn1	180.189	0.245079	0.647334	0.378598	0.704987
ENSMUST00000126008	Uxs1	154.831	0.24472	0.181976	1.34479	0.178692
ENSMUST00000046259	Sun2	190.04	0.244605	0.144982	1.68715	0.0915749
ENSMUST00000100951	A830010M20Rik	965.452	0.244455	0.106142	2.30308	0.0212742
ENSMUST00000150414	Cnp	805.774	0.244396	0.133215	1.8346	0.0665645
ENSMUST00000108506	4933427D14Rik	162.095	0.244343	0.14125	1.72986	0.0836547
ENSMUST00000102997	Ccnc	169.449	0.244084	0.152549	1.60004	0.10959
ENSMUST00000171562	Plec	129.47	0.243844	0.366867	0.664666	0.506264
ENSMUST00000145363	Cit	310.445	0.243366	0.175993	1.38282	0.166721
ENSMUST00000086465	Adora1	609.573	0.243061	0.308638	0.787529	0.430972
ENSMUST00000148287	Dhx30	211.203	0.243006	0.150519	1.61445	0.106429
ENSMUST00000121153	Rlim	646.122	0.242895	0.128645	1.88811	0.0590117
ENSMUST00000023614	Dyrk1a	346.13	0.241661	0.1659	1.45667	0.145208
ENSMUST00000029752	Tars2	124.282	0.241502	0.124308	1.94276	0.0520447
ENSMUST00000123506	Mtmr3	168.547	0.2415	0.334735	0.721467	0.470622
ENSMUST00000111936	Btrc	238.526	0.241279	0.38716	0.623202	0.533152
ENSMUST00000161989	Ppp3cb	170.127	0.240661	0.165826	1.45129	0.146699
ENSMUST00000124158	Cpeb3	362.542	0.240088	0.226263	1.0611	0.288644
ENSMUST00000027877	Kifap3	396.518	0.239906	0.293683	0.816888	0.413993
ENSMUST00000153687	Huwe1	135.4	0.239713	0.198799	1.20581	0.227892
ENSMUST00000093852	Zbtb16	441.574	0.239247	0.102302	2.33862	0.0193549
ENSMUST00000093381	Ccdc157	138.271	0.23911	0.189601	1.26112	0.207264
ENSMUST00000058716	Sun1	127.845	0.238826	0.344899	0.692452	0.488653
ENSMUST00000097291	Soga2	603.333	0.238724	0.182059	1.31124	0.189775
ENSMUST00000114447	Cacna1b	469.436	0.238461	0.155361	1.53489	0.124811
ENSMUST00000114924	Celf2	664.195	0.238209	0.274311	0.868387	0.385183
ENSMUST00000149235	Phactr1	409.805	0.238196	0.117884	2.0206	0.0433213
ENSMUST00000134744	Nsmf	290.164	0.237921	0.802029	0.296649	0.766735
ENSMUST00000077730	Pik3c2b	239.812	0.237683	0.123241	1.9286	0.0537803
ENSMUST00000113558	Dcun1d4	162.134	0.237678	0.334894	0.709712	0.477883
ENSMUST00000167595	Fyco1	346.537	0.237598	0.0747068	3.1804	0.00147071
ENSMUST00000053733	Epha5	172.098	0.237548	0.385472	0.616253	0.537728
ENSMUST00000111810	Rgs8	133.673	0.237457	0.281301	0.844136	0.398594
ENSMUST00000162273	Ctnna2	132.734	0.237131	0.168685	1.40576	0.159796
ENSMUST00000056484	Nlgn2	660.702	0.237113	0.274423	0.864043	0.387564
ENSMUST00000107211	Sytl2	324.036	0.236864	0.0882618	2.68365	0.00728236
ENSMUST00000153578	Bzrap1	506.513	0.236823	0.0992207	2.38683	0.0169945
ENSMUST00000025546	Cndp2	138.003	0.236464	0.182046	1.29893	0.19397
ENSMUST00000085912	Igsf8	644.024	0.235795	0.204282	1.15426	0.248392
ENSMUST00000082059	Erbb3	130.947	0.23571	0.118108	1.99571	0.0459651
ENSMUST00000112155	Qrich1	559.423	0.235581	0.160919	1.46398	0.1432
ENSMUST00000122110	Usp5	216.917	0.235507	0.241516	0.975119	0.329501
ENSMUST00000118729	Zfp740	267.265	0.235488	0.0742405	3.17196	0.00151414
ENSMUST00000052168	Otud1	247.953	0.235353	0.0751762	3.13069	0.00174399
ENSMUST00000034508	Usp2	219.19	0.235063	0.0923759	2.54464	0.0109391
ENSMUST00000020776	Ccdc117	166.557	0.234864	0.0789609	2.97444	0.00293526
ENSMUST00000066819	Tceal5	168.311	0.234103	0.133716	1.75075	0.0799896
ENSMUST00000114317	Grin1	264.66	0.234081	0.248486	0.942028	0.346178
ENSMUST00000029179	Tti1	121.159	0.233795	0.194736	1.20058	0.229916
ENSMUST00000131284	Zgpat	268.311	0.233741	0.13712	1.70465	0.0882604
ENSMUST00000130422	Hk1	565.959	0.233655	0.181112	1.29011	0.197011
ENSMUST00000137829	Ppia	259.562	0.233553	0.1759	1.32776	0.184259
ENSMUST00000035115	Vipr1	244.309	0.23335	0.0849009	2.74849	0.00598698
ENSMUST00000114032	Lrrc49	150.374	0.233231	0.37195	0.627049	0.530627
ENSMUST00000053298	Rpl27a	214.049	0.233123	0.323561	0.720491	0.471223
ENSMUST00000076968	Syt7	638.689	0.233074	0.123982	1.8799	0.0601219
ENSMUST00000167755	Trim9	437.622	0.232926	0.105127	2.21567	0.0267142
ENSMUST00000128851	Fus	493.955	0.232165	0.0732648	3.16885	0.00153041
ENSMUST00000044152	Hid1	401.466	0.232004	0.143517	1.61656	0.105973
ENSMUST00000046390	Myo1b	200.725	0.231785	0.271211	0.85463	0.392756
ENSMUST00000129632	Tcp1	143.073	0.230505	0.179248	1.28596	0.198457
ENSMUST00000115460	Eif4g1	262.726	0.230386	0.250221	0.920733	0.35719
ENSMUST00000021407	Srp54a	380.088	0.23032	0.140788	1.63594	0.101853
ENSMUST00000114604	Etl4	294.176	0.230035	0.138009	1.66681	0.0955512
ENSMUST00000114015	Map2	957.784	0.229474	0.259632	0.883845	0.37678
ENSMUST00000050735	Zfp260	297.936	0.229163	0.252176	0.908741	0.363487
ENSMUST00000102653	Pde1a	201.631	0.228979	0.197903	1.15703	0.247261
ENSMUST00000027214	Ercc5	139.326	0.228617	0.180001	1.27009	0.204052
ENSMUST00000030076	Ptbp3	252.253	0.228601	0.168885	1.35359	0.175869
ENSMUST00000019379	Rps6kl1	175.81	0.228528	0.103985	2.19771	0.02797
ENSMUST00000169605	Mast4	128.686	0.228328	0.125901	1.81355	0.0697465
ENSMUST00000117646	Dixdc1	254.805	0.227951	0.166818	1.36646	0.171793
ENSMUST00000066149	Pcdhga9	261.736	0.227939	0.0940818	2.42278	0.0154023
ENSMUST00000136591	Dnajc21	211.77	0.227538	0.119155	1.90959	0.0561864
ENSMUST00000064831	Entpd4	121.39	0.227378	0.821837	0.27667	0.782033
ENSMUST00000174598	Wdfy3	251.025	0.227095	0.23427	0.969375	0.332358
ENSMUST00000028549	Slc12a6	268.69	0.227041	0.260142	0.87276	0.382794
ENSMUST00000143168	Sfpq	207.003	0.226773	0.127304	1.78135	0.0748556
ENSMUST00000100635	Fam84b	124.153	0.226657	0.11673	1.94172	0.052171
ENSMUST00000048604	Msantd2	124.14	0.226534	0.109494	2.06891	0.0385547
ENSMUST00000016771	Myh9	864.858	0.225477	0.0567053	3.97629	6.99994e-05
ENSMUST00000111234	Tnfrsf19	294.297	0.225374	0.195351	1.15369	0.248629
ENSMUST00000088644	Wnk1	305.427	0.225265	0.194818	1.15629	0.247563
ENSMUST00000107854	Mbtd1	122.605	0.225101	0.203535	1.10596	0.268745
ENSMUST00000039144	Clstn1	1894.21	0.225094	0.0739622	3.04336	0.0023395
ENSMUST00000065648	Tor1aip2	147.763	0.224918	0.237759	0.945993	0.344152
ENSMUST00000091560	2010111I01Rik	263.358	0.224601	0.118197	1.90023	0.0574028
ENSMUST00000030992	Rnf4	174.524	0.224566	0.463037	0.484985	0.627687
ENSMUST00000160683	Psma3	142.365	0.224475	0.214158	1.04817	0.294558
ENSMUST00000030434	Fuca1	127.114	0.22431	0.127614	1.75773	0.0787941
ENSMUST00000037923	Rbm24	169.167	0.224164	0.100133	2.23865	0.0251786
ENSMUST00000069449	Rras2	156.571	0.223971	0.114123	1.96253	0.0497006
ENSMUST00000100314	Cldn10	128.861	0.22387	0.19057	1.17474	0.2401
ENSMUST00000105293	Tmpo	136.108	0.223772	0.218482	1.02421	0.305736
ENSMUST00000109636	Uqcc1	166.063	0.223765	0.279667	0.800113	0.423645
ENSMUST00000114465	Slc6a8	384.73	0.223689	0.295528	0.756912	0.449103
ENSMUST00000109255	Prickle1	246.562	0.223612	0.320629	0.697418	0.485542
ENSMUST00000063380	Agfg1	144.122	0.223568	0.207711	1.07634	0.281775
ENSMUST00000142913	Cadps2	658.311	0.223539	0.111375	2.00708	0.0447413
ENSMUST00000134040	Tpt1	810.14	0.223242	0.161796	1.37977	0.167656
ENSMUST00000074523	Stmn4	555.584	0.223201	0.08205	2.7203	0.00652222
ENSMUST00000101347	Mat2b	388.095	0.223177	0.162392	1.37431	0.169346
ENSMUST00000059647	Rbm12	289.83	0.222803	0.206805	1.07736	0.281321
ENSMUST00000164759	Sbf2	312.219	0.222765	0.242364	0.919135	0.358025
ENSMUST00000067205	Kif21a	427.042	0.222535	0.243129	0.915294	0.360037
ENSMUST00000028678	Atg13	192.54	0.222447	0.115686	1.92285	0.0544983
ENSMUST00000028162	Ptges2	168.67	0.222319	0.104239	2.13279	0.0329421
ENSMUST00000106004	Rplp2	614.608	0.222245	0.620754	0.358024	0.720325
ENSMUST00000143977	Camsap1	503.554	0.222148	0.0809156	2.74543	0.00604325
ENSMUST00000017572	Psmd11	207.864	0.221639	0.119255	1.85853	0.0630933
ENSMUST00000084215	Eif4g3	197.189	0.221434	0.178557	1.24013	0.214928
ENSMUST00000031411	Aldh2	159.94	0.221261	0.13376	1.65416	0.0980941
ENSMUST00000143943	Grin2b	284.265	0.221212	0.166784	1.32634	0.184729
ENSMUST00000016396	Atp5e	352.493	0.22117	0.157502	1.40423	0.160249
ENSMUST00000042096	Emc1	173.255	0.221158	0.239191	0.924608	0.35517
ENSMUST00000058154	Tmtc3	209.876	0.220727	0.0969057	2.27775	0.0227413
ENSMUST00000032172	Chchd6	215.116	0.220714	0.105052	2.10099	0.0356422
ENSMUST00000133262	Top1	129.075	0.220701	0.10661	2.07018	0.0384351
ENSMUST00000109514	Bcl11a	386.623	0.219558	0.0864098	2.5409	0.0110568
ENSMUST00000151177	Pcf11	228.324	0.219547	0.0929404	2.36224	0.0181649
ENSMUST00000087122	Speg	389.709	0.219451	0.394117	0.556818	0.577652
ENSMUST00000161214	Tnik	126.028	0.219425	0.115712	1.8963	0.0579206
ENSMUST00000156946	Dlgap1	184.64	0.219289	0.132727	1.65218	0.098497
ENSMUST00000107283	Snx27	137.711	0.21909	0.241736	0.906322	0.364766
ENSMUST00000107777	Tdrd7	140.251	0.219033	0.218372	1.00303	0.315848
ENSMUST00000106731	Lrp8	440.441	0.219027	0.0869746	2.51828	0.0117928
ENSMUST00000018274	Csnk1d	288.241	0.218289	0.205083	1.06439	0.28715
ENSMUST00000032427	Asun	126.208	0.218267	0.14939	1.46106	0.143999
ENSMUST00000025823	Rce1	142.319	0.217457	0.105517	2.06087	0.0393154
ENSMUST00000107096	Rps3	193.775	0.217178	0.288808	0.751982	0.452062
ENSMUST00000172529	Hnrnpl	223.808	0.217159	0.564372	0.38478	0.7004
ENSMUST00000113022	Tatdn2	255.98	0.217055	0.09503	2.28407	0.0223673
ENSMUST00000131751	Atp1a2	614.854	0.216922	0.118863	1.82498	0.0680046
ENSMUST00000113169	Srgap3	609.102	0.216661	0.123634	1.75244	0.0796984
ENSMUST00000102488	Myo18a	200.51	0.216453	0.302502	0.715541	0.474275
ENSMUST00000109485	Ralgapb	316.897	0.216399	0.234634	0.922282	0.356382
ENSMUST00000066295	Kcnk3	132.585	0.216317	0.135804	1.59286	0.111192
ENSMUST00000043610	C030046E11Rik	508.111	0.2163	0.132785	1.62894	0.103325
ENSMUST00000108288	Lrfn1	166.018	0.215581	0.0993252	2.17046	0.0299722
ENSMUST00000083317	Gm23971	12975.8	0.214918	0.178757	1.20229	0.229251
ENSMUST00000100644	Bzrap1	314.505	0.214876	0.23647	0.908681	0.363519
ENSMUST00000167327	Actn1	215.238	0.214557	0.125687	1.70707	0.0878093
ENSMUST00000160681	Hcfc2	217.598	0.214451	0.111002	1.93197	0.0533637
ENSMUST00000018122	Cadps2	166.467	0.214383	0.181695	1.17991	0.238037
ENSMUST00000069309	Uty	162.958	0.214344	0.264818	0.809402	0.418284
ENSMUST00000128981	Chd3	367.463	0.214332	0.278089	0.770732	0.440866
ENSMUST00000108344	Akt2	182.312	0.214189	0.193913	1.10456	0.26935
ENSMUST00000182785	B830012L14Rik	210.213	0.213765	0.10043	2.1285	0.0332958
ENSMUST00000101067	Ncor1	211.499	0.213268	0.223871	0.952637	0.340774
ENSMUST00000036210	Poglut1	118.033	0.213176	0.316537	0.673462	0.500653
ENSMUST00000107703	Tmeff1	628.654	0.213154	0.188388	1.13146	0.25786
ENSMUST00000023360	Mpv17l	258.224	0.213094	0.203975	1.04471	0.296158
ENSMUST00000039013	Abca3	275.633	0.213072	0.124136	1.71643	0.0860833
ENSMUST00000159771	Kctd17	151.947	0.213038	0.215988	0.986342	0.323966
ENSMUST00000020835	Ppm1d	183.042	0.212926	0.0799067	2.66468	0.00770608
ENSMUST00000163139	Plxna1	917.523	0.212924	0.0509583	4.17839	2.93582e-05
ENSMUST00000111024	Enah	134.365	0.212702	0.461188	0.461204	0.644652
ENSMUST00000149391	Gdi1	258.871	0.212607	0.138165	1.53879	0.123855
ENSMUST00000107123	Ubtf	155.08	0.212559	0.167684	1.26762	0.204934
ENSMUST00000171556	Kif1a	3505.27	0.212074	0.298345	0.710836	0.477186
ENSMUST00000019611	Arhgef25	210.184	0.211937	0.123801	1.71191	0.0869124
ENSMUST00000150605	Matk	254.041	0.211842	0.0771648	2.74532	0.00604521
ENSMUST00000134385	Tango2	121.478	0.211796	0.0914278	2.31653	0.0205291
ENSMUST00000069066	Fam49a	758.473	0.211537	0.220042	0.961351	0.336375
ENSMUST00000109526	Nnat	195.876	0.211266	0.276941	0.762858	0.445548
ENSMUST00000105876	Pdik1l	136.929	0.211135	0.212254	0.994729	0.319868
ENSMUST00000116500	Gm15487	147.404	0.211026	0.155768	1.35474	0.175499
ENSMUST00000114705	Tmem25	122.763	0.210856	0.272186	0.774676	0.438531
ENSMUST00000066197	Asic2	165.606	0.210724	0.167857	1.25538	0.209342
ENSMUST00000084030	Tacc1	1766.38	0.210121	0.0690701	3.04214	0.00234904
ENSMUST00000168013	Mau2	275.344	0.210015	0.15174	1.38404	0.166346
ENSMUST00000050467	Tob2	231.047	0.210005	0.101482	2.06937	0.0385113
ENSMUST00000057551	Slbp	164.379	0.209956	0.214328	0.979597	0.327285
ENSMUST00000144331	Satb1	430.534	0.209692	0.212409	0.987207	0.323541
ENSMUST00000112519	Chfr	160.329	0.209657	0.145003	1.44588	0.148211
ENSMUST00000103065	Phactr3	167.353	0.209003	0.175115	1.19352	0.232666
ENSMUST00000160884	Kcnab2	1617.83	0.208884	0.12535	1.66641	0.095632
ENSMUST00000110388	Gphn	288.942	0.208734	0.145073	1.43882	0.150201
ENSMUST00000088512	Rnps1	196.622	0.208648	0.228283	0.913989	0.360723
ENSMUST00000113926	Zfx	181.21	0.208057	0.204135	1.01921	0.308101
ENSMUST00000041685	Neurod2	325.517	0.208024	0.0851311	2.44357	0.0145426
ENSMUST00000035497	Oscp1	185.948	0.207521	0.109867	1.88883	0.0589148
ENSMUST00000148486	Dlgap1	2081.81	0.207432	0.0589342	3.51972	0.000432001
ENSMUST00000167898	Slc6a17	152.184	0.207368	0.137226	1.51114	0.130753
ENSMUST00000141919	Dixdc1	346.775	0.207197	0.0967288	2.14204	0.0321902
ENSMUST00000031445	Aacs	318.739	0.206813	0.0639124	3.23588	0.0012127
ENSMUST00000149047	Dnajc6	204.367	0.206808	0.173125	1.19455	0.232262
ENSMUST00000184578	Hnrnpll	132.24	0.206559	0.180229	1.14609	0.251756
ENSMUST00000152954	Hars2	135.779	0.206404	0.145657	1.41705	0.156469
ENSMUST00000110625	Ppip5k1	248.149	0.206215	0.197319	1.04508	0.295985
ENSMUST00000165094	Mpc1-ps	130.923	0.206208	0.241349	0.8544	0.392883
ENSMUST00000026072	Trub1	135.371	0.206028	0.123238	1.67178	0.0945672
ENSMUST00000020991	Dnmt3a	760.251	0.205492	0.138004	1.48903	0.136478
ENSMUST00000112249	Cacna1d	453.47	0.20534	0.109413	1.87674	0.0605537
ENSMUST00000102698	Rapgef4	1041.65	0.205336	0.115739	1.77413	0.0760421
ENSMUST00000003433	Mknk2	190.563	0.205055	0.0758219	2.70443	0.00684216
ENSMUST00000049618	Garnl3	219.845	0.205029	0.118098	1.73609	0.0825484
ENSMUST00000066091	Smad1	189.237	0.204966	0.117567	1.7434	0.081263
ENSMUST00000108883	Anxa6	421.605	0.204746	0.0790394	2.59042	0.00958577
ENSMUST00000007251	Abhd16a	351.964	0.204692	0.0991733	2.06398	0.0390194
ENSMUST00000169547	Slc43a2	196.029	0.204565	0.215152	0.950795	0.341709
ENSMUST00000074856	Arhgef7	157.925	0.204519	0.333298	0.613623	0.539465
ENSMUST00000047714	Kdm5b	441.599	0.204492	0.0614398	3.32834	0.000873658
ENSMUST00000048807	Mis12	164.119	0.204479	0.0915635	2.2332	0.025536
ENSMUST00000115386	Adam22	529.668	0.203771	0.2469	0.825317	0.409192
ENSMUST00000031344	Mphosph9	305.652	0.20367	0.0542889	3.75159	0.000175715
ENSMUST00000111627	Mobp	134.981	0.203603	0.368324	0.552783	0.580412
ENSMUST00000088787	Zfp948	122.972	0.203191	0.108621	1.87065	0.0613936
ENSMUST00000062831	Ercc2	157.225	0.203117	0.153807	1.32059	0.186638
ENSMUST00000067101	Kcnj3	1172.09	0.20294	0.0958872	2.11645	0.0343068
ENSMUST00000021177	Sec14l1	360.653	0.202839	0.0940893	2.15581	0.0310986
ENSMUST00000122300	Klc1	436.266	0.20187	0.104983	1.92289	0.0544937
ENSMUST00000015107	Tlk2	142.507	0.201845	0.359841	0.560929	0.574846
ENSMUST00000131358	Taf4a	152.903	0.201728	0.0878286	2.29684	0.0216279
ENSMUST00000031985	Mkrn1	497.388	0.201542	0.0933119	2.15987	0.0307824
ENSMUST00000152006	Arhgef11	125.972	0.201355	0.632112	0.318544	0.750072
ENSMUST00000086013	Gm10175	135.015	0.201313	0.553672	0.363597	0.716159
ENSMUST00000005722	Mef2c	460.025	0.201086	0.314024	0.640352	0.521944
ENSMUST00000058644	Tmem196	125.971	0.200774	0.126779	1.58365	0.113274
ENSMUST00000006112	Ephb3	150.616	0.200761	0.145212	1.38254	0.166807
ENSMUST00000153065	4833439L19Rik	534.722	0.200743	0.133572	1.50288	0.132869
ENSMUST00000022099	Lpcat1	273.944	0.200592	0.141257	1.42005	0.155594
ENSMUST00000033463	Slc9a9	179.76	0.200041	0.0826168	2.42131	0.0154648
ENSMUST00000038104	Bdp1	564.2	0.199988	0.0766627	2.60867	0.00908953
ENSMUST00000107692	Trim2	766.821	0.199862	0.511919	0.390418	0.696227
ENSMUST00000127956	RP23-220D12.12	152.112	0.199703	0.589595	0.338713	0.734826
ENSMUST00000074233	Synm	154.363	0.199196	0.163124	1.22113	0.222035
ENSMUST00000026976	Get4	176.034	0.199186	0.156227	1.27498	0.202318
ENSMUST00000061328	Sowahb	207.215	0.198817	0.0904618	2.1978	0.0279633
ENSMUST00000146563	Dlg2	179.209	0.19877	0.733446	0.271009	0.786384
ENSMUST00000025893	Arl2	173.456	0.198602	0.125092	1.58765	0.112365
ENSMUST00000119010	Armcx2	170.131	0.198578	0.609024	0.326059	0.744379
ENSMUST00000113200	Lrsam1	139.854	0.198494	0.205532	0.965758	0.334165
ENSMUST00000100790	Nadk2	213.992	0.198411	0.150638	1.31714	0.187793
ENSMUST00000098163	Zfp292	337.683	0.19826	0.249854	0.793504	0.427484
ENSMUST00000028229	Zeb2	350.746	0.197823	0.546761	0.361809	0.717494
ENSMUST00000126683	Srpk1	121.172	0.19781	0.153587	1.28793	0.197769
ENSMUST00000030247	Mier1	182.02	0.197749	0.267722	0.738634	0.460129
ENSMUST00000046945	Palm	226.297	0.197482	0.176908	1.1163	0.264295
ENSMUST00000162897	Xkr4	321.073	0.197407	0.119057	1.65809	0.0973003
ENSMUST00000039480	Zswim4	156.627	0.197266	0.0969628	2.03445	0.0419063
ENSMUST00000108302	Pdp1	195.375	0.197212	0.383557	0.514167	0.607135
ENSMUST00000150156	Rtn1	1091.27	0.197057	0.550791	0.35777	0.720515
ENSMUST00000093350	Ogdh	491.343	0.196925	0.0954928	2.0622	0.039189
ENSMUST00000169714	Plec	160.26	0.196834	0.36738	0.535777	0.592113
ENSMUST00000122375	Golga7b	277.788	0.19672	0.181293	1.08509	0.27788
ENSMUST00000122328	Pxdn	511.417	0.196707	0.0729157	2.69772	0.00698153
ENSMUST00000060808	Plxnb2	125.798	0.196702	0.445036	0.441991	0.658496
ENSMUST00000144280	Herc1	147.025	0.196447	0.186215	1.05494	0.291451
ENSMUST00000020496	Adarb1	219.257	0.196391	0.239195	0.821052	0.411617
ENSMUST00000118515	Emc10	469.73	0.196307	0.131731	1.49021	0.136169
ENSMUST00000172556	Kmt2c	128.102	0.196205	0.172181	1.13952	0.254484
ENSMUST00000009885	Ubp1	204.595	0.196046	0.300973	0.651374	0.514805
ENSMUST00000018449	Prpf8	1062.27	0.196016	0.170053	1.15267	0.249044
ENSMUST00000001675	Stk38l	285.818	0.195965	0.0672848	2.91247	0.00358578
ENSMUST00000152247	Tnrc18	230.818	0.195651	0.13068	1.49717	0.134349
ENSMUST00000182406	Rian	618.971	0.19555	0.0922778	2.11914	0.0340785
ENSMUST00000003152	Stk11	188.545	0.195521	0.28697	0.681331	0.495662
ENSMUST00000164095	Herc2	2364.69	0.195434	0.22953	0.851454	0.394517
ENSMUST00000038608	Mboat7	272.347	0.195362	0.253675	0.770126	0.441225
ENSMUST00000020349	Apc2	232.939	0.195338	0.707685	0.276024	0.78253
ENSMUST00000020463	Ncln	132.816	0.19521	0.184737	1.05669	0.290652
ENSMUST00000107165	Tenm4	589.875	0.195024	0.193074	1.0101	0.312449
ENSMUST00000019614	Xab2	211.838	0.194986	0.101585	1.91943	0.0549298
ENSMUST00000166592	Tnpo2	353.023	0.194865	0.148296	1.31403	0.188838
ENSMUST00000142465	Arhgap23	204.397	0.194188	0.178902	1.08544	0.277726
ENSMUST00000115072	Stag2	120.327	0.194176	0.211582	0.917736	0.358757
ENSMUST00000170432	Chrm4	323.828	0.19403	0.102421	1.89445	0.0581659
ENSMUST00000038422	Irf2bpl	478.09	0.19402	0.0858548	2.25986	0.0238298
ENSMUST00000112390	Chd4	512.669	0.193761	0.130302	1.48702	0.13701
ENSMUST00000178174	Pou3f2	525.622	0.193505	0.0961516	2.0125	0.0441669
ENSMUST00000004281	Dyrk2	187.602	0.193289	0.0983469	1.96538	0.0493703
ENSMUST00000112606	Dpp10	1030.03	0.193208	0.144745	1.33481	0.181937
ENSMUST00000132699	Rasal2	236.082	0.193157	0.123511	1.56388	0.117846
ENSMUST00000079978	Unc13b	333.139	0.192265	0.0969734	1.98265	0.0474061
ENSMUST00000053666	Slc12a6	232.424	0.19192	0.305619	0.627969	0.530024
ENSMUST00000103168	Spag9	486.596	0.191894	0.385961	0.497187	0.619057
ENSMUST00000032719	Nav3	1115.69	0.19176	0.05866	3.26901	0.00107924
ENSMUST00000113790	Pja1	209.869	0.191458	0.184692	1.03663	0.299907
ENSMUST00000109366	Fbxw11	160.423	0.191315	0.251785	0.759833	0.447355
ENSMUST00000122259	Sgpl1	125.719	0.191277	0.148088	1.29165	0.19648
ENSMUST00000109838	Ntrk2	1525.77	0.191258	0.0961837	1.98846	0.0467607
ENSMUST00000004673	Ndrg2	1069.15	0.191117	0.0795432	2.40268	0.0162753
ENSMUST00000094097	Tmem41b	243.024	0.191007	0.140264	1.36177	0.173272
ENSMUST00000053020	Neurl1b	576.096	0.190706	0.059315	3.21515	0.00130378
ENSMUST00000098849	Otud7b	168.304	0.190526	0.205556	0.926884	0.353987
ENSMUST00000065904	Hs6st3	152.381	0.189966	0.10788	1.76091	0.0782538
ENSMUST00000033123	Abcc8	310.316	0.189797	0.0627187	3.02616	0.00247685
ENSMUST00000165066	Ino80d	315.027	0.189627	0.185883	1.02014	0.307663
ENSMUST00000151957	Pitpnm1	335.456	0.189609	0.0895527	2.11729	0.0342355
ENSMUST00000114307	Grin1	227.915	0.189381	0.139372	1.35881	0.174206
ENSMUST00000067582	Tmem62	165.168	0.189208	0.162854	1.16183	0.245306
ENSMUST00000062149	Rnf144a	175.467	0.18911	0.22399	0.844277	0.398515
ENSMUST00000054668	Stau2	154.646	0.18908	0.16185	1.16825	0.242707
ENSMUST00000154273	Dpysl4	160.226	0.189058	0.132752	1.42414	0.154405
ENSMUST00000146390	Sstr2	147.922	0.189015	0.129966	1.45434	0.145852
ENSMUST00000113352	Dnm1	663.105	0.188768	0.10923	1.72816	0.0839592
ENSMUST00000082209	Scn8a	717.161	0.18858	0.208268	0.905468	0.365218
ENSMUST00000160583	Ubn2	998.696	0.188531	0.0524262	3.59612	0.000323
ENSMUST00000168704	Slc2a3	195.523	0.188389	0.165153	1.14069	0.253997
ENSMUST00000119014	Pigg	196.792	0.188335	0.0988054	1.90612	0.056635
ENSMUST00000168992	Ncald	567.988	0.18821	0.414973	0.453548	0.650154
ENSMUST00000113078	Fbxw2	144.212	0.18817	0.313209	0.600782	0.547985
ENSMUST00000046257	Sptan1	259.639	0.188152	0.34991	0.537716	0.590773
ENSMUST00000010248	Tmem223	147.221	0.188105	0.17653	1.06557	0.286618
ENSMUST00000020655	Phf15	181.495	0.187739	0.204198	0.919394	0.357889
ENSMUST00000155823	Dlgap1	154.869	0.187662	0.181906	1.03164	0.30224
ENSMUST00000045487	Rhou	284.769	0.187552	0.0911459	2.05771	0.0396179
ENSMUST00000049169	Sin3a	130.943	0.187537	0.202137	0.927769	0.353527
ENSMUST00000114338	Add1	191.896	0.187489	0.231751	0.809011	0.418509
ENSMUST00000040455	Hif1an	391.088	0.187425	0.0603256	3.10689	0.00189065
ENSMUST00000123791	Sbf1	823.823	0.18741	0.170928	1.09643	0.272892
ENSMUST00000106027	Phrf1	156.475	0.187186	0.144786	1.29284	0.196066
ENSMUST00000099557	Pak6	358.171	0.187146	0.0852145	2.19617	0.0280794
ENSMUST00000023370	Boc	188.113	0.187066	0.112411	1.66413	0.0960859
ENSMUST00000017836	Rhbdl3	124.879	0.186758	0.101909	1.8326	0.0668623
ENSMUST00000167944	Pcdh19	327.257	0.186271	0.129939	1.43352	0.151709
ENSMUST00000101032	2020-03-08	254.34	0.186088	0.196368	0.947653	0.343306
ENSMUST00000109734	Prdx2	134.099	0.185792	0.201726	0.921012	0.357044
ENSMUST00000108951	6430548M08Rik	206.949	0.185534	0.303528	0.611259	0.541028
ENSMUST00000071816	Camk2g	825.419	0.18551	0.17768	1.04406	0.296456
ENSMUST00000004681	Pnpla6	198.685	0.185478	0.118717	1.56235	0.118205
ENSMUST00000040448	Mtmr3	350.319	0.185464	0.218764	0.847781	0.39656
ENSMUST00000107596	Srcin1	1516.44	0.185182	0.0665515	2.78254	0.00539355
ENSMUST00000015981	Sqstm1	145.162	0.184934	0.177135	1.04403	0.296473
ENSMUST00000166282	Stk35	141.791	0.18479	0.161677	1.14296	0.253054
ENSMUST00000034984	Rasa2	313.245	0.184706	0.102988	1.79347	0.0728984
ENSMUST00000027753	Lamc2	136.436	0.18454	0.0984514	1.87443	0.0608719
ENSMUST00000132375	Lphn3	392.001	0.184273	0.316031	0.583087	0.559835
ENSMUST00000156656	Ptprd	325.996	0.184122	0.128056	1.43783	0.150484
ENSMUST00000167270	Lrp1b	526.914	0.18407	0.188541	0.976285	0.328923
ENSMUST00000034279	Gse1	391.51	0.18386	0.0924473	1.9888	0.0467229
ENSMUST00000022544	Hmbox1	130.983	0.183841	0.121885	1.50831	0.131476
ENSMUST00000113978	Gyk	203.1	0.183799	0.181582	1.01221	0.311439
ENSMUST00000053597	Lrfn4	145.213	0.183785	0.248435	0.739773	0.459438
ENSMUST00000073128	Sh3bp5l	153.624	0.183671	0.294786	0.623065	0.533242
ENSMUST00000020220	Nuak1	632.8	0.183663	0.0655277	2.80283	0.00506562
ENSMUST00000150641	Prpf40b	182.77	0.183597	0.184916	0.992866	0.320775
ENSMUST00000164558	Ylpm1	380.583	0.183575	0.0926877	1.98058	0.0476387
ENSMUST00000110529	Flt1	201.374	0.183424	0.118352	1.54982	0.121186
ENSMUST00000036161	Pi4ka	1722.93	0.183383	0.254793	0.719735	0.471688
ENSMUST00000038558	Klf16	277.903	0.183287	0.105436	1.73837	0.0821451
ENSMUST00000084035	Adam9	137.886	0.183265	0.221522	0.827299	0.408068
ENSMUST00000117405	Gm15459	276.325	0.183057	0.127622	1.43437	0.151468
ENSMUST00000160300	Nxph1	131.007	0.182911	0.175606	1.04159	0.2976
ENSMUST00000002063	Ap4e1	140.054	0.182431	0.130071	1.40254	0.160753
ENSMUST00000121759	Synj1	1057.47	0.182392	0.171362	1.06437	0.287162
ENSMUST00000107603	Nell1	281.03	0.182377	0.0870003	2.09628	0.0360573
ENSMUST00000150821	Uhmk1	1607.04	0.182263	0.151903	1.19987	0.23019
ENSMUST00000070724	Plcb1	430.103	0.18223	0.162445	1.1218	0.261948
ENSMUST00000160457	Zfp945	132.6	0.181886	0.109697	1.65807	0.0973035
ENSMUST00000086555	Dhx57	258.344	0.181864	0.153652	1.18361	0.236568
ENSMUST00000152779	Cdh2	183.679	0.181801	0.0929586	1.95572	0.050498
ENSMUST00000054960	Irf2bp2	847.171	0.181538	0.0472369	3.84315	0.000121467
ENSMUST00000124148	Bcl11a	390.188	0.181535	0.0692599	2.62107	0.00876537
ENSMUST00000042744	Npnt	150.905	0.181382	0.182055	0.996304	0.319103
ENSMUST00000023151	Bcl6	156.598	0.181085	0.106016	1.70809	0.08762
ENSMUST00000044441	Tmem132d	498.827	0.180936	0.0562705	3.21547	0.00130229
ENSMUST00000172272	Ddx46	521.3	0.180902	0.0873356	2.07134	0.0383267
ENSMUST00000047815	Slc9a8	143.223	0.180604	0.170573	1.05881	0.289687
ENSMUST00000087258	Tro	698.83	0.180435	0.101432	1.77888	0.0752594
ENSMUST00000115397	Vps8	197.777	0.180415	0.240481	0.750227	0.453118
ENSMUST00000043864	Cdc123	263.364	0.1803	0.121932	1.47869	0.139223
ENSMUST00000040481	Slc38a7	139.29	0.180208	0.0876885	2.0551	0.0398695
ENSMUST00000155671	Vps29	334.812	0.180018	0.0694825	2.59084	0.00957423
ENSMUST00000107173	Dusp3	227.649	0.179885	0.196986	0.913188	0.361144
ENSMUST00000176751	Gm20683	198.716	0.179777	0.133826	1.34336	0.179155
ENSMUST00000180260	0610010F05Rik	251.68	0.179629	0.145413	1.2353	0.216718
ENSMUST00000058098	Mbtps2	241.038	0.179308	0.0738953	2.42651	0.0152448
ENSMUST00000018311	Stard3	177.076	0.179222	0.100575	1.78198	0.0747523
ENSMUST00000178422	Dapk3	169.959	0.179217	0.0908176	1.97338	0.0484526
ENSMUST00000030691	Pclo	682.989	0.1792	0.232844	0.769614	0.441529
ENSMUST00000147425	1700020I14Rik	304.928	0.179127	0.131732	1.35978	0.173898
ENSMUST00000144378	N4bp2l2	194.49	0.179109	0.113871	1.57292	0.115738
ENSMUST00000179393	Oxr1	283.197	0.178817	0.188999	0.946123	0.344086
ENSMUST00000077159	Mical3	344.654	0.178673	0.0553748	3.22661	0.00125267
ENSMUST00000038207	Dnajc6	539.059	0.178187	0.168504	1.05747	0.290298
ENSMUST00000143771	Pnpla8	212.515	0.177891	0.155574	1.14345	0.252853
ENSMUST00000172767	2020-03-02	278.516	0.177852	0.122171	1.45577	0.145457
ENSMUST00000100467	Trrap	447.424	0.177796	0.485522	0.366195	0.71422
ENSMUST00000068150	Adam11	122.218	0.177786	0.217805	0.816264	0.414349
ENSMUST00000023361	Pdxdc1	282.441	0.177756	0.108917	1.63204	0.102671
ENSMUST00000143457	Dvl1	210.618	0.177551	0.184766	0.960955	0.336575
ENSMUST00000037391	Cd99l2	319.519	0.177489	0.131464	1.3501	0.176985
ENSMUST00000045633	Mybbp1a	210.42	0.177355	0.0961897	1.8438	0.0652121
ENSMUST00000072965	Sirt2	135.625	0.177293	0.193684	0.915374	0.359996
ENSMUST00000040561	Rundc1	222.543	0.177244	0.0657204	2.69694	0.00699805
ENSMUST00000040320	Micall1	325.008	0.177019	0.0565234	3.13179	0.00173744
ENSMUST00000183148	Ank3	252.648	0.176885	0.448567	0.394335	0.693334
ENSMUST00000174407	Zfp141	129.385	0.176658	0.101251	1.74475	0.0810283
ENSMUST00000112016	Atf2	353.237	0.17663	0.109233	1.617	0.105878
ENSMUST00000108225	Pex5l	591.936	0.176519	0.147831	1.19406	0.232455
ENSMUST00000023959	Grm2	301.603	0.176469	0.0734868	2.40137	0.0163337
ENSMUST00000142977	Ankhd1	184.859	0.17637	0.157368	1.12075	0.262395
ENSMUST00000105575	Agrn	492.922	0.176215	0.184662	0.954255	0.339955
ENSMUST00000082922	Gm23444	10268.6	0.176196	0.491815	0.358257	0.720151
ENSMUST00000086023	Wbscr17	236.924	0.176192	0.134968	1.30544	0.191744
ENSMUST00000100672	Samd4	173.37	0.176173	0.225201	0.782293	0.434042
ENSMUST00000047292	Sstr4	201.755	0.176149	0.0661138	2.66433	0.00771413
ENSMUST00000037947	Mcl1	613.527	0.176118	0.0612253	2.87656	0.00402034
ENSMUST00000121357	Gramd1b	1107.19	0.17586	0.0706255	2.49004	0.0127728
ENSMUST00000111587	Diablo	122.865	0.175834	0.180546	0.973897	0.330108
ENSMUST00000153748	6820431F20Rik	290.269	0.175826	0.10919	1.61028	0.107337
ENSMUST00000110746	3110039M20Rik	138.623	0.175692	0.138848	1.26536	0.205744
ENSMUST00000103049	Kcnq2	140.975	0.175686	0.253536	0.692945	0.488344
ENSMUST00000147758	Mfsd6	186.294	0.175678	0.192661	0.911852	0.361847
ENSMUST00000034377	Pla2g15	171.946	0.175661	0.0829701	2.11716	0.0342465
ENSMUST00000012679	Tnpo3	381.559	0.175469	0.130902	1.34046	0.180095
ENSMUST00000182513	Dst	205.332	0.175293	0.111858	1.56711	0.117089
ENSMUST00000110909	Arhgef7	551.051	0.175217	0.0681609	2.57064	0.0101512
ENSMUST00000164110	Ppp1r9a	196.765	0.175192	0.20082	0.872384	0.382999
ENSMUST00000033325	Swap70	125.015	0.175138	0.0869482	2.01428	0.0439807
ENSMUST00000019920	Clvs2	179.412	0.175073	0.0982106	1.78263	0.0746471
ENSMUST00000114059	Pls3	262.691	0.174809	0.187221	0.9337	0.350459
ENSMUST00000115657	Pcdha2	143.335	0.174654	0.177607	0.983377	0.325422
ENSMUST00000060303	Tshz1	248.412	0.174646	0.162926	1.07193	0.283751
ENSMUST00000084519	Wdr11	297.839	0.174643	0.0707206	2.46947	0.0135312
ENSMUST00000110883	Sun1	509.436	0.174496	0.109363	1.59556	0.110586
ENSMUST00000110627	Ppip5k1	244.286	0.174437	0.250582	0.696129	0.486348
ENSMUST00000101806	Gm23472	10274.2	0.174404	0.491895	0.354556	0.722922
ENSMUST00000040967	Vps37b	226.179	0.174378	0.0977754	1.78346	0.0745116
ENSMUST00000182915	Pclo	699.774	0.174335	0.0707418	2.46439	0.0137247
ENSMUST00000110687	Ralgapa1	1101.68	0.174277	0.0803409	2.16922	0.0300661
ENSMUST00000163354	Atp8b2	188.766	0.173867	0.210391	0.8264	0.408577
ENSMUST00000056549	Zfp235	120.544	0.173763	0.098624	1.76187	0.0780912
ENSMUST00000025338	Gabbr1	646.078	0.173661	0.119234	1.45648	0.145261
ENSMUST00000147545	Ccdc6	372.753	0.173612	0.0678746	2.55783	0.0105327
ENSMUST00000019572	Zfp874b	148.285	0.173361	0.0877062	1.97661	0.0480855
ENSMUST00000002095	Kmt2a	1130.05	0.173318	0.124704	1.38984	0.164578
ENSMUST00000024763	Mrps18a	215.04	0.173045	0.0670881	2.57937	0.00989808
ENSMUST00000059817	Zfp367	278.91	0.172513	0.0796048	2.16712	0.030226
ENSMUST00000026922	Homer2	424.653	0.172353	0.158575	1.08689	0.277086
ENSMUST00000143182	Tmem87a	119.246	0.172215	0.140459	1.22608	0.220167
ENSMUST00000004634	Slc1a4	219.13	0.172031	0.165818	1.03747	0.299517
ENSMUST00000026703	Bach1	174.595	0.171619	0.0920084	1.86526	0.0621453
ENSMUST00000025932	Shoc2	262.737	0.171146	0.16516	1.03624	0.300088
ENSMUST00000087659	Hecw2	1059.25	0.171034	0.0877762	1.94852	0.0513528
ENSMUST00000113310	Slc25a25	148.136	0.170843	0.274437	0.62252	0.5336
ENSMUST00000027961	Hspa14	150.621	0.170334	0.123288	1.3816	0.167095
ENSMUST00000032168	Sec61a1	410.933	0.170239	0.0583557	2.91727	0.0035311
ENSMUST00000168890	Nrep	132.597	0.170101	0.306531	0.554925	0.578946
ENSMUST00000023867	Rfc2	149.817	0.169856	0.0868715	1.95526	0.0505524
ENSMUST00000162153	Pde8b	190.276	0.169683	0.175042	0.969384	0.332354
ENSMUST00000030191	Npr2	163.782	0.169569	0.204419	0.829514	0.406814
ENSMUST00000093207	Hba-a2	221.872	0.16921	0.232191	0.728753	0.466153
ENSMUST00000009344	Xpo6	177.435	0.169018	0.313492	0.539147	0.589785
ENSMUST00000034175	Phlpp2	254.83	0.168787	0.0676664	2.4944	0.0126171
ENSMUST00000040962	Nudt19	230.406	0.168637	0.157052	1.07377	0.282927
ENSMUST00000022638	Nefm	762.929	0.168491	0.074652	2.25702	0.0240068
ENSMUST00000145664	Arid1a	572.085	0.168467	0.143845	1.17117	0.241529
ENSMUST00000108301	Pdp1	454.009	0.168165	0.253122	0.664363	0.506458
ENSMUST00000062861	Rabggta	149.591	0.168125	0.131159	1.28184	0.199899
ENSMUST00000152103	Iqsec3	520.253	0.168104	0.283721	0.592497	0.553518
ENSMUST00000052119	Slc25a25	237.083	0.168025	0.140465	1.19621	0.231616
ENSMUST00000161064	Atxn2	146.259	0.167655	0.276567	0.606202	0.54438
ENSMUST00000039855	Golgb1	1087.88	0.167519	0.114487	1.46321	0.143409
ENSMUST00000113867	Tsc1	264.459	0.167519	0.266527	0.628524	0.529661
ENSMUST00000042125	Ttll4	205.314	0.167388	0.0727521	2.3008	0.0214032
ENSMUST00000026900	Hgs	228.407	0.167381	0.0936721	1.78688	0.0739564
ENSMUST00000026902	Rassf3	434.529	0.167299	0.0734854	2.27663	0.0228085
ENSMUST00000037915	Msl1	722.296	0.167289	0.0616682	2.71273	0.00667319
ENSMUST00000042161	Mgat4a	323.022	0.167283	0.302301	0.553364	0.580014
ENSMUST00000123037	Zeb2	147.853	0.166997	0.107888	1.54787	0.121653
ENSMUST00000109614	Chd9	490.812	0.16691	0.137636	1.21269	0.225247
ENSMUST00000159062	Fbxo41	231.279	0.16687	0.082095	2.03265	0.042088
ENSMUST00000181496	Mirg	181.07	0.166812	0.0915178	1.82272	0.0683451
ENSMUST00000014642	Ankrd52	347.289	0.16674	0.0869207	1.9183	0.0550725
ENSMUST00000114975	Prkag2	129.041	0.166542	0.437665	0.380523	0.703557
ENSMUST00000168552	Dvl1	134.481	0.166503	0.817312	0.20372	0.838572
ENSMUST00000102899	Med22	125.931	0.166355	0.119471	1.39243	0.163792
ENSMUST00000063093	Chrm3	274.328	0.166127	0.0805468	2.06248	0.0391617
ENSMUST00000146701	Meg3	16004.6	0.165952	0.0420131	3.95	7.81512e-05
ENSMUST00000180376	Fam193a	367.711	0.165951	0.0696261	2.38347	0.0171505
ENSMUST00000107938	Shank1	334.623	0.165749	0.170405	0.972674	0.330715
ENSMUST00000032386	Bhlhe41	249.809	0.165733	0.0888261	1.86582	0.0620671
ENSMUST00000103191	Rpl22	158.479	0.165621	0.188033	0.880807	0.378422
ENSMUST00000108074	4931406P16Rik	373.476	0.165303	0.145614	1.13521	0.256286
ENSMUST00000045743	Prkab2	349.341	0.165112	0.0927892	1.77944	0.0751683
ENSMUST00000047144	5031439G07Rik	721.78	0.164783	0.0917017	1.79695	0.0723436
ENSMUST00000156701	Capza2	140.116	0.164571	0.124202	1.32502	0.185163
ENSMUST00000027178	Als2	403.904	0.164434	0.0783886	2.09768	0.0359334
ENSMUST00000022451	Capn7	281.913	0.164379	0.119165	1.37942	0.167765
ENSMUST00000035565	Pkd1	1974.19	0.164121	0.0380046	4.31847	1.57118e-05
ENSMUST00000176793	Baz1b	249.444	0.164019	0.108653	1.50957	0.131152
ENSMUST00000049138	2410131K14Rik	194.58	0.163856	0.0837216	1.95715	0.0503294
ENSMUST00000081713	Ncoa2	335.928	0.163846	0.148428	1.10388	0.269647
ENSMUST00000057373	Rab11b	241.115	0.163771	0.12443	1.31617	0.188115
ENSMUST00000024954	Epas1	512.531	0.16375	0.0508205	3.22213	0.0012724
ENSMUST00000045652	Btbd7	226.054	0.163703	0.0765835	2.13758	0.032551
ENSMUST00000177754	Dnmt1	152.185	0.163517	0.220369	0.742012	0.45808
ENSMUST00000110731	Kdelr2	167.56	0.163447	0.100302	1.62955	0.103197
ENSMUST00000047857	Fbxl5	529.108	0.163434	0.235579	0.693755	0.487836
ENSMUST00000112605	Iqsec2	353.017	0.16341	0.208994	0.781887	0.434281
ENSMUST00000131245	Trp53bp1	248.931	0.163282	0.123667	1.32034	0.186722
ENSMUST00000159220	Arpp21	290.69	0.163196	0.23548	0.693034	0.488288
ENSMUST00000038091	Sde2	194.46	0.163044	0.0811904	2.00817	0.0446255
ENSMUST00000072751	Dohh	263.955	0.162807	0.119035	1.36773	0.171398
ENSMUST00000086556	Elk4	158.029	0.162753	0.136548	1.19191	0.233295
ENSMUST00000108363	Sptbn4	723.448	0.16253	0.130717	1.24337	0.213731
ENSMUST00000109445	Ptprt	724.197	0.162376	0.132248	1.22782	0.219514
ENSMUST00000125644	Plp1	365.397	0.162155	0.143172	1.13259	0.257386
ENSMUST00000005470	Cadm3	378.475	0.161972	0.428449	0.378043	0.705399
ENSMUST00000043531	Fam65a	216.427	0.161771	0.0966586	1.67363	0.0942026
ENSMUST00000081285	Syngap1	359.104	0.161742	0.114517	1.41239	0.157836
ENSMUST00000019986	Rev3l	142.36	0.161661	0.102073	1.58377	0.113246
ENSMUST00000100404	B3galtl	210.07	0.161572	0.0816982	1.97766	0.0479667
ENSMUST00000154896	Atp6v0a1	484.807	0.161528	0.116299	1.3889	0.164862
ENSMUST00000080861	Rpl35	546.333	0.161499	0.0849965	1.90007	0.0574245
ENSMUST00000113025	Rab14	172.206	0.161479	0.177845	0.907977	0.36389
ENSMUST00000162819	Wdr26	575.568	0.161387	0.167605	0.962898	0.335599
ENSMUST00000121723	Mapk8ip3	671.339	0.161349	0.30431	0.530214	0.595964
ENSMUST00000070579	Chn1	616.984	0.16125	0.226079	0.713248	0.475692
ENSMUST00000072111	St6galnac6	180.01	0.161214	0.283208	0.569245	0.56919
ENSMUST00000030286	Dock7	306.235	0.160968	0.106427	1.51247	0.130416
ENSMUST00000099856	Mtr	147.114	0.160916	0.087973	1.82915	0.0673769
ENSMUST00000008966	Acyp1	122.99	0.160791	0.112574	1.42831	0.153202
ENSMUST00000142029	Smim12	230.743	0.160769	0.0816134	1.96988	0.0488517
ENSMUST00000067741	Chn2	276.319	0.160753	0.108425	1.48263	0.138174
ENSMUST00000169083	Erbb2ip	153.873	0.160652	0.444792	0.361184	0.717962
ENSMUST00000170675	Xpo6	192.717	0.160643	0.190046	0.845282	0.397953
ENSMUST00000121887	Fam107a	289.217	0.160596	0.104128	1.5423	0.123002
ENSMUST00000146444	Tab2	462.831	0.160517	0.0740843	2.16668	0.0302594
ENSMUST00000069097	Ago3	1087.67	0.160455	0.0639039	2.51089	0.0120429
ENSMUST00000096255	Ubxn1	142.93	0.160018	0.163365	0.979512	0.327327
ENSMUST00000030170	Unc13a	2063.53	0.159936	0.0466852	3.42585	0.000612875
ENSMUST00000042575	Topors	264.169	0.159917	0.0619734	2.58041	0.00986834
ENSMUST00000020908	E2f6	175.524	0.159892	0.080462	1.98717	0.0469039
ENSMUST00000105280	Lin7a	157.049	0.159832	0.353591	0.452023	0.651252
ENSMUST00000022831	Khnyn	139.541	0.159684	0.0868643	1.83832	0.0660159
ENSMUST00000059589	Rtn4r	522.273	0.159667	0.0918707	1.73795	0.0822187
ENSMUST00000029603	Prss12	127.467	0.15964	0.0874973	1.82451	0.0680747
ENSMUST00000059644	Rbm33	505.216	0.15948	0.507705	0.314119	0.753431
ENSMUST00000141722	Stxbp5	388.809	0.159465	0.113739	1.40203	0.160905
ENSMUST00000162827	Zfp949	147.177	0.158977	0.135491	1.17334	0.240659
ENSMUST00000168651	Sbno1	799.13	0.158832	0.0858297	1.85055	0.0642343
ENSMUST00000113952	Wdr5	185.907	0.158736	0.07771	2.04267	0.0410847
ENSMUST00000045923	Limd2	166.511	0.158709	0.141177	1.12418	0.260935
ENSMUST00000162041	Gcc2	139.919	0.158456	0.585482	0.270642	0.786666
ENSMUST00000102491	Crocc	278.915	0.158128	0.167073	0.946461	0.343913
ENSMUST00000069660	D430042O09Rik	217.674	0.158064	0.0680716	2.32202	0.0202316
ENSMUST00000116528	Klhl12	166.397	0.158062	0.229961	0.687344	0.491866
ENSMUST00000114397	Whsc1	464.654	0.158035	0.0747299	2.11475	0.0344515
ENSMUST00000137488	Cend1	211.201	0.157958	0.189771	0.832362	0.405204
ENSMUST00000066140	Pcdhga9	213.822	0.157874	0.15489	1.01927	0.308076
ENSMUST00000052120	Wdr3	151.267	0.157867	0.0912374	1.73029	0.0835778
ENSMUST00000029964	Epha7	214.771	0.157825	0.202327	0.780049	0.435362
ENSMUST00000132151	Fsd1l	211.522	0.157643	0.149424	1.05501	0.291422
ENSMUST00000037827	Slc45a1	205.133	0.157516	0.119444	1.31874	0.187255
ENSMUST00000177534	Otud7a	175.692	0.157325	0.179992	0.874069	0.38208
ENSMUST00000144491	Tmem44	295.309	0.157122	0.105547	1.48864	0.136583
ENSMUST00000115331	Prkcsh	184.664	0.156989	0.139288	1.12708	0.259707
ENSMUST00000117194	Cep164	127.737	0.156881	0.118557	1.32325	0.185752
ENSMUST00000109470	Mpped1	441.715	0.156619	0.10757	1.45598	0.145399
ENSMUST00000045521	Dtx4	453.175	0.156566	0.0665948	2.35102	0.0187221
ENSMUST00000102484	Ddi2	909.266	0.15655	0.041592	3.76394	0.00016726
ENSMUST00000178343	AC149090.1	976.449	0.15639	0.16642	0.939729	0.347357
ENSMUST00000080666	Ndrg4	3287.62	0.156292	0.193015	0.80974	0.41809
ENSMUST00000001818	Crnkl1	184.254	0.156275	0.0749243	2.08577	0.0369997
ENSMUST00000143908	Taf1	310.028	0.156265	0.142926	1.09333	0.274249
ENSMUST00000006221	Vps54	158.111	0.156185	0.178015	0.877371	0.380285
ENSMUST00000108336	Zfp60	359.127	0.156121	0.0916513	1.70342	0.0884886
ENSMUST00000060442	Gpr85	158.889	0.155954	0.174213	0.895195	0.370683
ENSMUST00000162709	Nos1ap	145.451	0.155938	0.228576	0.682214	0.495104
ENSMUST00000147183	Rbbp4	173.559	0.155925	0.100969	1.54428	0.122519
ENSMUST00000128757	Mpv17l	158.701	0.155756	0.251874	0.618389	0.536319
ENSMUST00000103241	Sema6d	178.32	0.155695	0.2771	0.561875	0.574201
ENSMUST00000106647	Mical2	387.278	0.155408	0.093677	1.65898	0.0971195
ENSMUST00000020441	Vps13d	417.189	0.155276	0.462612	0.335651	0.737134
ENSMUST00000104526	Snord17	3764.99	0.155188	0.137025	1.13256	0.2574
ENSMUST00000109381	Brd1	468.215	0.15517	0.0771991	2.01	0.0444316
ENSMUST00000132383	D5Ertd579e	196.075	0.15452	0.485027	0.31858	0.750045
ENSMUST00000090559	Cry2	765.612	0.154386	0.0619163	2.49347	0.0126503
ENSMUST00000049977	Dpf1	119.476	0.154329	0.526459	0.293146	0.769411
ENSMUST00000089677	Zfp148	445.361	0.154285	0.199792	0.77223	0.439978
ENSMUST00000051937	Rasl11b	149.671	0.154076	0.119246	1.29209	0.196327
ENSMUST00000130491	Cebpg	407.415	0.154048	0.0523464	2.94286	0.003252
ENSMUST00000054230	Sfmbt1	372.927	0.15379	0.0825602	1.86277	0.0624951
ENSMUST00000163205	Csnk1a1	284.329	0.153711	0.137067	1.12144	0.262102
ENSMUST00000110890	Prkar1b	1041.95	0.153473	0.193682	0.792398	0.428129
ENSMUST00000066617	Zkscan1	268.467	0.153442	0.258954	0.592546	0.553485
ENSMUST00000032594	Ttyh1	1064.71	0.153285	0.0918578	1.66872	0.0951732
ENSMUST00000043059	Sema7a	1254.46	0.153256	0.0612229	2.50325	0.012306
ENSMUST00000088931	Gramd4	203.789	0.153242	0.111849	1.37008	0.170661
ENSMUST00000112046	Zfp281	286.597	0.153228	0.13558	1.13017	0.258404
ENSMUST00000111605	Tnks1bp1	427.076	0.15322	0.150497	1.01809	0.308635
ENSMUST00000107162	Tenm4	253.076	0.153217	0.195177	0.785015	0.432445
ENSMUST00000072767	Arhgef12	1117.08	0.153191	0.130411	1.17468	0.240122
ENSMUST00000100009	Atf2	244.207	0.153169	0.536477	0.285508	0.775255
ENSMUST00000119746	Gm608	421.522	0.153058	0.130646	1.17155	0.241379
ENSMUST00000182301	Rbm6	193.065	0.153038	0.126024	1.21435	0.224613
ENSMUST00000040514	Irs2	320.592	0.152784	0.104215	1.46604	0.142636
ENSMUST00000181149	B230354K17Rik	175.731	0.152315	0.0881684	1.72754	0.0840699
ENSMUST00000114752	Mapk14	162.016	0.152289	0.502095	0.303307	0.761656
ENSMUST00000107158	Slc24a2	4371.41	0.15225	0.0631396	2.41132	0.0158951
ENSMUST00000001179	Pcnt	470.857	0.152086	0.066423	2.28966	0.0220413
ENSMUST00000115414	Ilf3	159.511	0.152051	0.105387	1.44279	0.149079
ENSMUST00000115571	Nr3c1	933.707	0.151676	0.183753	0.825434	0.409125
ENSMUST00000049206	Arhgef3	641.048	0.151503	0.0437655	3.4617	0.000536767
ENSMUST00000114479	Atp2b3	297.993	0.151459	0.218385	0.693541	0.48797
ENSMUST00000169863	Fam169a	408.532	0.15135	0.115357	1.31201	0.189516
ENSMUST00000017878	Dbndd2	164.561	0.151253	0.169208	0.893885	0.371383
ENSMUST00000043707	Rhbdd2	171.279	0.151023	0.142891	1.05691	0.290553
ENSMUST00000167646	Apoe	2073.03	0.150961	0.128217	1.17739	0.23904
ENSMUST00000129245	Meg3	1288.07	0.150944	0.0592323	2.54834	0.0108237
ENSMUST00000062991	Grpel2	172.831	0.150914	0.0782589	1.92839	0.0538065
ENSMUST00000177761	Wnk1	434.289	0.15069	0.14125	1.06683	0.28605
ENSMUST00000102752	Homer1	1926.11	0.150564	0.148207	1.01591	0.309673
ENSMUST00000037644	Cbl	428.572	0.150547	0.0614652	2.4493	0.0143134
ENSMUST00000037383	1110057K04Rik	153.164	0.150437	0.153738	0.978528	0.327813
ENSMUST00000132615	Inpp4a	577.497	0.150425	0.370832	0.405643	0.685005
ENSMUST00000179598	Zbed6	1160.31	0.150356	0.0542932	2.76933	0.00561719
ENSMUST00000075275	Nell2	1885.71	0.150245	0.0817285	1.83835	0.0660111
ENSMUST00000111094	Fis1	167.945	0.150191	0.113995	1.31752	0.187664
ENSMUST00000141285	Slc20a1	244.098	0.150031	0.152463	0.984051	0.325091
ENSMUST00000097432	Serac1	156.024	0.149907	0.0853682	1.75601	0.0790865
ENSMUST00000142017	Cyfip2	308.313	0.14982	0.148643	1.00792	0.313494
ENSMUST00000091403	Arsb	396.751	0.14968	0.0767537	1.95014	0.0511593
ENSMUST00000003502	Rab3b	145.111	0.149493	0.380656	0.392724	0.694523
ENSMUST00000006625	Rbm14	158.681	0.149462	0.156293	0.956295	0.338923
ENSMUST00000178098	Dcun1d1	132.688	0.149136	0.16601	0.898361	0.368993
ENSMUST00000173750	Hnrnpl	316.898	0.14904	0.0821248	1.81479	0.0695554
ENSMUST00000118623	Dpf2	151.533	0.149026	0.094683	1.57394	0.115501
ENSMUST00000029694	Arhgef2	272.497	0.14896	0.144754	1.02906	0.303454
ENSMUST00000135088	Ywhaq	1012.04	0.148875	0.189927	0.783853	0.433126
ENSMUST00000069799	Irs1	385.757	0.148862	0.0640406	2.32449	0.0200993
ENSMUST00000111303	Dgkz	134.115	0.148745	0.187903	0.791603	0.428592
ENSMUST00000027538	Asb1	158.064	0.14871	0.224969	0.661025	0.508596
ENSMUST00000113264	Cntn4	158.779	0.148647	0.303799	0.489293	0.624634
ENSMUST00000081079	Entpd7	129.855	0.14864	0.12961	1.14682	0.251455
ENSMUST00000091291	Insr	688.071	0.148549	0.0369739	4.01766	5.87793e-05
ENSMUST00000044166	Cdc40	246.53	0.14844	0.0683973	2.17026	0.0299868
ENSMUST00000028167	Gpd2	434.238	0.148248	0.146938	1.00891	0.313016
ENSMUST00000080406	Zfp251	444.175	0.148059	0.0576626	2.56767	0.0102384
ENSMUST00000119166	Zcchc2	204.223	0.148014	0.109221	1.35518	0.175361
ENSMUST00000147582	Appl2	154.692	0.147986	0.135863	1.08923	0.276052
ENSMUST00000156481	Med28	161.639	0.147806	0.151844	0.973407	0.330351
ENSMUST00000025739	Uhrf2	293.922	0.147766	0.0913297	1.61794	0.105676
ENSMUST00000116341	Slc25a51	298.305	0.147556	0.0666853	2.21273	0.0269164
ENSMUST00000100426	Gm10855	305.434	0.147488	0.0877324	1.68111	0.0927407
ENSMUST00000142769	Crtc1	174.28	0.147471	0.136944	1.07687	0.281537
ENSMUST00000108719	Llgl1	323.077	0.147444	0.0788328	1.87034	0.0614372
ENSMUST00000163370	Tiam1	294.7	0.147156	0.148302	0.99227	0.321066
ENSMUST00000166905	Dag1	180.864	0.147112	0.20255	0.726298	0.467656
ENSMUST00000109670	Ncoa6	126.402	0.14699	0.191853	0.766159	0.443582
ENSMUST00000089182	Gm10231	164.08	0.146984	0.337895	0.435	0.663563
ENSMUST00000097495	Dok6	208.607	0.146981	0.11569	1.27047	0.203917
ENSMUST00000067752	Mettl7a1	184.649	0.146942	0.0760674	1.93173	0.0533925
ENSMUST00000108238	Yif1b	132.965	0.146886	0.242411	0.605935	0.544558
ENSMUST00000050248	Rpl24	600.359	0.14674	0.0532248	2.75698	0.00583376
ENSMUST00000165617	Pdcd4	129.402	0.146693	0.25031	0.586047	0.557844
ENSMUST00000180204	Cacna2d1	173.007	0.14665	0.450004	0.325887	0.74451
ENSMUST00000020984	Adcy3	197.239	0.1466	0.201151	0.728804	0.466122
ENSMUST00000113165	Ralgps1	383.032	0.14655	0.166662	0.879326	0.379225
ENSMUST00000075190	Cdh11	700.212	0.146524	0.0484785	3.02244	0.00250743
ENSMUST00000020856	Bzw2	202.727	0.146447	0.0662493	2.21054	0.0270677
ENSMUST00000166193	Igfn1	221.26	0.146426	0.0839385	1.74444	0.081082
ENSMUST00000038374	Pcca	152.169	0.146359	0.0836257	1.75016	0.0800903
ENSMUST00000029025	Zdbf2	428.226	0.146257	0.131296	1.11395	0.2653
ENSMUST00000073534	Zfp523	246.423	0.146193	0.117514	1.24405	0.21348
ENSMUST00000108775	Sipa1l2	591.254	0.146057	0.0463092	3.15396	0.00161072
ENSMUST00000120377	Lmna	168.324	0.145992	0.207204	0.70458	0.481072
ENSMUST00000020361	Ndufs7	269.208	0.14564	0.265031	0.54952	0.582649
ENSMUST00000042288	Asb13	326.281	0.145403	0.0643175	2.26071	0.0237769
ENSMUST00000162002	Nrxn1	284.236	0.145281	0.142476	1.01969	0.307877
ENSMUST00000113876	Arhgef9	1183.7	0.145215	0.138311	1.04992	0.293757
ENSMUST00000012152	Dgcr2	339.588	0.145211	0.230656	0.629557	0.528985
ENSMUST00000129748	Plaa	183.569	0.145154	0.112479	1.2905	0.196879
ENSMUST00000163095	Smek1	181.193	0.144978	0.439327	0.330001	0.741399
ENSMUST00000160433	Kcnc1	401.929	0.144759	0.0898736	1.6107	0.107246
ENSMUST00000170242	Myo9b	262.158	0.144752	0.149952	0.965324	0.334383
ENSMUST00000032918	Pagr1a	327.247	0.144575	0.104137	1.38832	0.165041
ENSMUST00000044331	Kat6a	474.262	0.144562	0.16595	0.871115	0.383691
ENSMUST00000100544	Agfg2	158.367	0.144512	0.176294	0.819722	0.412375
ENSMUST00000069180	Zcchc24	380.44	0.144463	0.150609	0.959186	0.337465
ENSMUST00000065630	Ddx10	211.78	0.144439	0.0650915	2.21901	0.0264861
ENSMUST00000003971	Lin7b	206.361	0.144403	0.147084	0.981772	0.326212
ENSMUST00000069870	Arl5b	461.578	0.144339	0.0619588	2.3296	0.0198275
ENSMUST00000128081	Fto	148.447	0.144271	0.162711	0.886671	0.375256
ENSMUST00000025963	Noc3l	128.357	0.144174	0.0880058	1.63823	0.101374
ENSMUST00000028740	Ttbk2	851.835	0.144069	0.0673827	2.13808	0.0325104
ENSMUST00000153432	Erbb4	142.397	0.143944	0.13384	1.07549	0.282155
ENSMUST00000100770	Ptpn11	827.575	0.143942	0.132736	1.08443	0.278175
ENSMUST00000046972	Rbm27	182.999	0.143924	0.128005	1.12436	0.26086
ENSMUST00000026833	Wdr24	134.564	0.143878	0.152862	0.941224	0.34659
ENSMUST00000009538	Syn2	251.161	0.143869	0.157136	0.915572	0.359891
ENSMUST00000179865	Canx	221.643	0.143792	0.153054	0.939483	0.347483
ENSMUST00000047179	Zfp598	203.097	0.143774	0.0712979	2.01652	0.0437454
ENSMUST00000124072	Thra	333.734	0.14371	0.304289	0.472279	0.636727
ENSMUST00000087908	Stx16	353.497	0.143696	0.237484	0.605078	0.545127
ENSMUST00000166495	Dnajc1	153.849	0.143473	0.120826	1.18743	0.235056
ENSMUST00000112550	Baz2b	203.044	0.143228	0.188522	0.759739	0.447411
ENSMUST00000085350	Ccpg1	231.933	0.143151	0.143563	0.997132	0.3187
ENSMUST00000174282	Syncrip	142.499	0.143139	0.284378	0.50334	0.614725
ENSMUST00000067327	Cdkn1b	269.549	0.143136	0.0862699	1.65917	0.0970824
ENSMUST00000107796	Slc25a51	310.043	0.14299	0.0660898	2.16357	0.0304976
ENSMUST00000102594	1110051M20Rik	224.819	0.142675	0.246852	0.577979	0.563279
ENSMUST00000103202	Sirpa	142.427	0.142638	0.245548	0.580895	0.561312
ENSMUST00000094499	Kif1c	441.694	0.142532	0.126844	1.12368	0.261148
ENSMUST00000111118	Tcp11l1	405.735	0.14237	0.0744492	1.91231	0.0558369
ENSMUST00000113445	Prickle2	252.003	0.142316	0.115588	1.23123	0.218237
ENSMUST00000137809	Frmd4a	238.969	0.142246	0.0758057	1.87645	0.0605935
ENSMUST00000102888	Camk2a	8208.97	0.142215	0.0374354	3.79894	0.000145316
ENSMUST00000027906	Esrrg	168.873	0.142108	0.210009	0.676675	0.498612
ENSMUST00000075410	Btbd3	935.975	0.142062	0.185403	0.766234	0.443537
ENSMUST00000025236	Stard4	282.597	0.14193	0.0627286	2.2626	0.0236604
ENSMUST00000112145	Frmpd4	412.609	0.141916	0.227662	0.623364	0.533045
ENSMUST00000021135	1200014J11Rik	138.616	0.14154	0.0854614	1.65619	0.0976838
ENSMUST00000178454	Gm21955	829.334	0.141507	0.0965981	1.4649	0.142948
ENSMUST00000024909	Ndufv2	443.587	0.141469	0.135054	1.0475	0.294868
ENSMUST00000028916	Sec23b	228.281	0.141469	0.203065	0.696669	0.48601
ENSMUST00000081794	Mgat1	247.874	0.141383	0.140186	1.00854	0.313195
ENSMUST00000093772	Zfp651	530.909	0.140955	0.0521624	2.70224	0.00688742
ENSMUST00000108544	Camta2	345.867	0.140936	0.250417	0.562808	0.573566
ENSMUST00000006893	D130043K22Rik	388.112	0.14086	0.105526	1.33483	0.181931
ENSMUST00000168630	Unc5d	593.521	0.140695	0.069022	2.03841	0.0415091
ENSMUST00000142539	Crebrf	183.213	0.140667	0.114048	1.2334	0.217426
ENSMUST00000025542	Psat1	532.034	0.140561	0.107015	1.31348	0.189022
ENSMUST00000044081	Papd7	356.771	0.140482	0.0637844	2.20245	0.0276333
ENSMUST00000113383	Flrt1	391.69	0.14038	0.0620044	2.26404	0.0235716
ENSMUST00000152946	Ldb1	122.081	0.140347	0.191838	0.73159	0.464419
ENSMUST00000163680	Slc8a1	304.202	0.140304	0.296808	0.472711	0.636419
ENSMUST00000111261	Gtf2i	141.749	0.140258	0.480249	0.292052	0.770247
ENSMUST00000066689	Atf7ip	237.7	0.140256	0.0784193	1.78853	0.07369
ENSMUST00000120004	C030039L03Rik	152.571	0.140244	0.0819011	1.71236	0.0868312
ENSMUST00000017276	Cyth1	138.393	0.14014	0.252006	0.556097	0.578144
ENSMUST00000101367	Nt5c3	127.85	0.140133	0.250222	0.560036	0.575455
ENSMUST00000005719	Adcy9	367.469	0.140107	0.157021	0.892282	0.372242
ENSMUST00000108759	Slc35f3	172.127	0.13995	0.0920553	1.52029	0.128439
ENSMUST00000031678	Tspan12	146.293	0.139855	0.0922474	1.51609	0.129497
ENSMUST00000033407	Cttn	508.15	0.139851	0.0668765	2.09118	0.0365122
ENSMUST00000177955	Carkd	141.04	0.139761	0.122035	1.14526	0.252102
ENSMUST00000130590	Lrp11	187.801	0.139745	0.319414	0.437505	0.661745
ENSMUST00000034713	Ldlr	230.865	0.139741	0.108751	1.28497	0.198804
ENSMUST00000046892	Cplx1	2253.19	0.139726	0.045273	3.0863	0.00202661
ENSMUST00000105778	Prdm2	441.657	0.139581	0.0605818	2.304	0.0212226
ENSMUST00000162295	Clstn2	334.454	0.139511	0.102553	1.36038	0.173709
ENSMUST00000176363	Atp2c1	125.746	0.139483	0.202532	0.688694	0.491016
ENSMUST00000075312	Ttr	2075.28	0.139323	1.36389	0.102151	0.918636
ENSMUST00000028944	Acss1	152.76	0.139226	0.118192	1.17796	0.238811
ENSMUST00000105256	Ctdsp2	503.965	0.139203	0.0558282	2.49342	0.0126518
ENSMUST00000056129	Npas4	174.393	0.13904	0.283129	0.491083	0.623368
ENSMUST00000030628	Tmem57	479.33	0.138741	0.0683728	2.02919	0.0424387
ENSMUST00000001507	Cyp51	605.063	0.138679	0.0516592	2.68449	0.00726403
ENSMUST00000055009	Vprbp	149.999	0.138634	0.140656	0.985627	0.324316
ENSMUST00000022751	Ttc33	157.098	0.138428	0.198698	0.696674	0.486007
ENSMUST00000177530	Zfp169	151.045	0.13841	0.136332	1.01525	0.309989
ENSMUST00000053445	Kndc1	898.669	0.138401	0.0566146	2.44462	0.0145006
ENSMUST00000005825	Pan2	140.746	0.138385	0.0825098	1.6772	0.0935042
ENSMUST00000106079	Phc2	286.573	0.13837	0.0786046	1.76033	0.0783525
ENSMUST00000089003	Atp2b2	3256.01	0.138355	0.160093	0.864215	0.38747
ENSMUST00000109486	Ralgapb	432.222	0.138222	0.208611	0.662582	0.507599
ENSMUST00000026541	Caly	159.866	0.138215	0.190139	0.726918	0.467276
ENSMUST00000120746	Ncald	243.082	0.138071	0.164794	0.83784	0.402121
ENSMUST00000054883	Pou3f3	598.048	0.138041	0.0959838	1.43817	0.150385
ENSMUST00000114012	Map2	742.493	0.137936	0.306479	0.450067	0.652662
ENSMUST00000168786	Iqsec2	149.263	0.137805	0.709881	0.194124	0.846079
ENSMUST00000038523	Ric8b	161.569	0.137788	0.253117	0.544366	0.58619
ENSMUST00000050166	Adam22	1112.64	0.137485	0.243195	0.565331	0.571849
ENSMUST00000146903	Sympk	270.991	0.13741	0.102556	1.33985	0.180295
ENSMUST00000065329	Tmem248	133.522	0.137375	0.564828	0.243216	0.807838
ENSMUST00000078975	G6pc3	156.096	0.13733	0.156008	0.880272	0.378712
ENSMUST00000174164	Ddx39b	309.511	0.13728	0.0933571	1.47048	0.141431
ENSMUST00000047903	Colgalt1	300.316	0.137268	0.0586504	2.34044	0.0192609
ENSMUST00000010239	Slc3a2	338.021	0.137177	0.0971004	1.41273	0.157734
ENSMUST00000049474	Fbxw8	258.269	0.137176	0.0610012	2.24875	0.0245284
ENSMUST00000069994	St3gal5	607.429	0.136907	0.0644114	2.12551	0.0335443
ENSMUST00000068714	Sos1	712.913	0.136828	0.046137	2.9657	0.00301999
ENSMUST00000000543	Grasp	161.251	0.136799	0.0806121	1.69701	0.0896951
ENSMUST00000047720	Ptchd2	314.926	0.13676	0.103817	1.31732	0.187731
ENSMUST00000086374	Cdkn2d	222.684	0.136595	0.0758524	1.8008	0.0717336
ENSMUST00000032421	St8sia1	456.646	0.136477	0.0589161	2.31646	0.020533
ENSMUST00000177916	Zfp131	235.903	0.136292	0.120419	1.13181	0.257714
ENSMUST00000025711	Vps51	250.938	0.136219	0.343187	0.396925	0.691423
ENSMUST00000108777	Jmjd4	128.673	0.136105	0.215606	0.631265	0.527867
ENSMUST00000115816	Celf4	482.506	0.13605	0.172442	0.788961	0.430135
ENSMUST00000143829	Slain2	158.111	0.135995	0.267019	0.509309	0.610536
ENSMUST00000023610	Adamts1	137.615	0.135971	0.091913	1.47934	0.139049
ENSMUST00000014438	Ndufa2	337.071	0.135906	0.0965761	1.40725	0.159354
ENSMUST00000166915	Snrpe	145.137	0.135776	0.181229	0.749195	0.45374
ENSMUST00000103031	Fbf1	247.798	0.1357	0.186661	0.726987	0.467234
ENSMUST00000096249	Ints5	163.82	0.135645	0.0962005	1.41003	0.158532
ENSMUST00000159109	Zfp609	408.162	0.135641	0.0744849	1.82106	0.0685984
ENSMUST00000101164	Limch1	229.832	0.135594	0.12575	1.07828	0.280907
ENSMUST00000021547	Zfyve26	270.059	0.135486	0.0616951	2.19606	0.0280875
ENSMUST00000159348	2700081O15Rik	288.226	0.135396	0.0741507	1.82596	0.0678561
ENSMUST00000025762	Banf1	146.514	0.135377	0.0999172	1.35489	0.175451
ENSMUST00000147193	Dync2h1	630.528	0.13519	0.0980215	1.37919	0.167836
ENSMUST00000150730	Aatk	377.242	0.135109	0.469952	0.287496	0.773732
ENSMUST00000113997	Ppp6r3	473.318	0.135059	0.108469	1.24513	0.213082
ENSMUST00000109553	Tef	1361.22	0.135024	0.0795519	1.6973	0.0896392
ENSMUST00000182659	Rbm5	176.93	0.134949	0.292663	0.461106	0.644723
ENSMUST00000153398	Brwd1	417.072	0.134905	0.1215	1.11033	0.266855
ENSMUST00000115124	Tnk2	541.91	0.134652	0.208222	0.646673	0.517844
ENSMUST00000090986	Fcrls	121.999	0.13465	0.0950567	1.41652	0.156622
ENSMUST00000026494	Rnf165	122.333	0.13465	0.158778	0.84804	0.396416
ENSMUST00000072018	Alms1	339.939	0.134513	0.0629324	2.13742	0.0325642
ENSMUST00000002403	Dhrs1	253.147	0.134501	0.0813778	1.65279	0.0983726
ENSMUST00000040241	Ddx19b	377.073	0.134468	0.0510269	2.63523	0.00840793
ENSMUST00000142959	Aatk	464.527	0.134333	0.611871	0.219544	0.826226
ENSMUST00000063775	Ldlrad4	378.372	0.134216	0.0592241	2.26624	0.0234369
ENSMUST00000078953	Dennd6b	343.536	0.134192	0.0636501	2.10827	0.0350075
ENSMUST00000106945	Ak4	122.728	0.134127	0.102366	1.31027	0.190105
ENSMUST00000022176	Hmgcr	1188.03	0.133926	0.0719104	1.8624	0.0625467
ENSMUST00000115487	Raver1	136.457	0.133885	0.0916197	1.46131	0.143929
ENSMUST00000102812	Mbp	511.966	0.133826	0.124028	1.079	0.280589
ENSMUST00000091355	Tpd52	126.227	0.133695	0.181868	0.735121	0.462266
ENSMUST00000027125	Coq10b	240.729	0.133679	0.0711905	1.87777	0.0604127
ENSMUST00000119698	Fkbp8	374.772	0.133532	0.18702	0.714	0.475227
ENSMUST00000090481	Calu	182.268	0.133394	0.133246	1.00111	0.316774
ENSMUST00000127638	Stat3	262.816	0.133386	0.0574548	2.32158	0.0202553
ENSMUST00000105569	Klhl17	261.655	0.133385	0.0579619	2.30126	0.021377
ENSMUST00000006611	Srm	212.673	0.13322	0.0994738	1.33925	0.18049
ENSMUST00000090952	Fmnl2	379.943	0.132946	0.0753833	1.7636	0.0777994
ENSMUST00000071935	Myo9b	180.657	0.13283	0.147279	0.901896	0.367112
ENSMUST00000175975	Cux1	295.169	0.132677	0.138867	0.955427	0.339362
ENSMUST00000179543	Noc2l	425.494	0.132539	0.0614084	2.15832	0.0309032
ENSMUST00000111996	Atp5g3	355.725	0.132507	0.160983	0.82311	0.410445
ENSMUST00000034136	Gpt2	450.852	0.132474	0.0792911	1.67072	0.0947763
ENSMUST00000022257	Atxn7	366.629	0.132382	0.0662357	1.99866	0.0456457
ENSMUST00000035340	Usp54	474.19	0.132375	0.0622235	2.12741	0.0333862
ENSMUST00000111704	Rassf8	171.613	0.132261	0.0801697	1.64976	0.0989923
ENSMUST00000029447	Sike1	194.636	0.132251	0.0809361	1.63402	0.102255
ENSMUST00000030751	Plekhm2	371.833	0.132226	0.128915	1.02568	0.30504
ENSMUST00000145861	Kcnq2	146.281	0.132007	0.140292	0.940939	0.346736
ENSMUST00000058889	Fancm	229.352	0.131987	0.0658257	2.0051	0.0449519
ENSMUST00000126986	2020-03-07	138.717	0.13195	0.111795	1.18028	0.237889
ENSMUST00000167541	Enpp2	254.261	0.131922	0.197992	0.666303	0.505218
ENSMUST00000078079	Eif1a	185.186	0.131896	0.182019	0.724628	0.46868
ENSMUST00000136513	Napb	338.822	0.131684	0.629572	0.209165	0.83432
ENSMUST00000169141	Slit1	284.109	0.131461	0.134855	0.974836	0.329641
ENSMUST00000022212	Plk2	1455.2	0.131423	0.0534208	2.46014	0.0138883
ENSMUST00000042163	Naa25	490.848	0.131393	0.0692871	1.89635	0.0579134
ENSMUST00000064234	Ezr	352.031	0.131302	0.0703804	1.86561	0.0620966
ENSMUST00000108195	Dnajc19	123.537	0.131275	0.208433	0.629817	0.528814
ENSMUST00000111742	Bcat1	361.355	0.131219	0.0861152	1.52376	0.127568
ENSMUST00000163779	Snca	264.071	0.131157	0.209014	0.627504	0.530329
ENSMUST00000126641	Srsf10	197.603	0.131099	0.171842	0.762907	0.445519
ENSMUST00000056136	Kcnj10	649.723	0.130945	0.0887668	1.47516	0.140169
ENSMUST00000022446	Eaf1	163.027	0.130536	0.0836527	1.56045	0.118653
ENSMUST00000166768	Spata2l	237.518	0.130366	0.12099	1.07749	0.281261
ENSMUST00000168134	Ppfia1	243.071	0.130247	0.18717	0.695876	0.486506
ENSMUST00000025836	Mrpl11	208.938	0.130231	0.0792528	1.64323	0.100335
ENSMUST00000112228	Gpm6b	1379.23	0.12996	0.110135	1.18	0.238
ENSMUST00000006293	Crkl	367.344	0.129663	0.0756764	1.71339	0.0866408
ENSMUST00000072503	Rpl18	587.316	0.129602	0.0482139	2.68806	0.00718694
ENSMUST00000109221	B4galt5	331.805	0.12948	0.0521925	2.48082	0.0131081
ENSMUST00000102570	Ythdf2	148.886	0.129476	0.788218	0.164265	0.869523
ENSMUST00000114732	Ephb6	1095.09	0.129411	0.0583877	2.21641	0.0266631
ENSMUST00000144099	Cdk5rap2	208.648	0.129409	0.109921	1.17729	0.239078
ENSMUST00000001884	Clpb	262.537	0.129192	0.132481	0.975176	0.329473
ENSMUST00000032500	Prmt8	570.088	0.129137	0.0494456	2.6117	0.00900922
ENSMUST00000179474	Fam160a2	1006.55	0.129102	0.05667	2.27813	0.0227188
ENSMUST00000098826	Dlc1	164.212	0.129047	0.382178	0.337663	0.735617
ENSMUST00000018478	Ksr1	283.263	0.129005	0.0984239	1.31071	0.189956
ENSMUST00000152831	Atp2b2	921.329	0.128995	0.142192	0.907193	0.364305
ENSMUST00000023689	Ifnar1	317.926	0.128954	0.0642468	2.00716	0.0447321
ENSMUST00000071402	Elovl6	468.069	0.128779	0.0460778	2.79481	0.00519305
ENSMUST00000116423	2020-09-03	570.883	0.128652	0.0790323	1.62784	0.103559
ENSMUST00000116400	Kansl2	249.656	0.128647	0.0985536	1.30535	0.191774
ENSMUST00000088454	Slc38a1	693.477	0.128561	0.223622	0.574905	0.565356
ENSMUST00000010348	Fdx1l	173.232	0.128504	0.0905734	1.41879	0.155961
ENSMUST00000135924	Ube2j1	406.151	0.128503	0.118158	1.08755	0.276794
ENSMUST00000111564	Clip1	241.027	0.128478	0.260298	0.493582	0.621601
ENSMUST00000034211	Mt3	829.554	0.128286	0.0993101	1.29177	0.196436
ENSMUST00000109912	Nr3c2	376.123	0.128181	0.115271	1.112	0.26614
ENSMUST00000110104	Zc3h14	395.381	0.128147	0.0942951	1.359	0.174148
ENSMUST00000047951	Fbxo2	340.58	0.128135	0.110458	1.16003	0.246036
ENSMUST00000150346	Ttc3	622.666	0.128121	0.134796	0.950481	0.341868
ENSMUST00000116305	Gps1	495.288	0.127971	0.0793423	1.6129	0.106767
ENSMUST00000180037	Birc6	827.595	0.127925	0.219819	0.581957	0.560596
ENSMUST00000029277	Spata5	135.416	0.127835	0.0918721	1.39144	0.164092
ENSMUST00000136582	Dpm1	121.881	0.127811	0.159368	0.801988	0.42256
ENSMUST00000137497	Arhgap26	374.072	0.12772	0.23463	0.544349	0.586201
ENSMUST00000093171	Abi1	162.309	0.127703	0.597616	0.213688	0.83079
ENSMUST00000003319	Abcf3	378.862	0.127518	0.062248	2.04854	0.040507
ENSMUST00000180041	Stard9	212.821	0.127468	0.255319	0.499248	0.617605
ENSMUST00000023457	Senp5	416.425	0.127377	0.0738748	1.72422	0.0846677
ENSMUST00000114993	Cnot4	131.22	0.127341	0.176711	0.720622	0.471142
ENSMUST00000053959	Ints6	248.322	0.127134	0.0668797	1.90094	0.0573094
ENSMUST00000044844	Mfsd12	233.331	0.127121	0.0668169	1.90253	0.0571021
ENSMUST00000105475	Gopc	191.657	0.126967	0.213873	0.593654	0.552744
ENSMUST00000126879	Zfp369	200.117	0.126886	0.0694013	1.82829	0.067506
ENSMUST00000020692	Btg2	205.632	0.12687	0.213033	0.59554	0.551482
ENSMUST00000117633	Son	383.829	0.126812	0.259555	0.488576	0.625142
ENSMUST00000026434	Chmp6	172.276	0.1268	0.0779933	1.62579	0.103995
ENSMUST00000084524	Prpf4	151.515	0.126768	0.080745	1.56998	0.116419
ENSMUST00000062387	Kcnj9	838.798	0.126378	0.0445498	2.83679	0.00455702
ENSMUST00000026408	Gdf11	122.36	0.126162	0.117041	1.07793	0.281067
ENSMUST00000159814	Arl4c	457.641	0.126119	0.0709412	1.77779	0.0754379
ENSMUST00000102905	Palm2	198.761	0.125925	0.131172	0.959999	0.337056
ENSMUST00000089860	Fam13a	136.782	0.125868	0.113913	1.10494	0.269184
ENSMUST00000094695	Rmdn3	346.51	0.125818	0.0702446	1.79114	0.0732709
ENSMUST00000125476	Pi4kb	132.696	0.125807	0.730333	0.17226	0.863233
ENSMUST00000039173	2310035C23Rik	427.698	0.125659	0.211381	0.594467	0.5522
ENSMUST00000054551	1110032F04Rik	187.79	0.125569	0.0875691	1.43394	0.151591
ENSMUST00000179577	Mdga2	133.586	0.125556	0.148561	0.845149	0.398028
ENSMUST00000099576	Fmn1	484.429	0.1253	0.0713558	1.75599	0.0790896
ENSMUST00000102841	Rtn4	2038.8	0.125283	0.113293	1.10583	0.268798
ENSMUST00000103015	Narf	403.262	0.125266	0.0722157	1.7346	0.0828109
ENSMUST00000132574	Sdccag3	209.523	0.125195	0.152644	0.820177	0.412115
ENSMUST00000168129	Trappc12	340.343	0.125185	0.116199	1.07734	0.281331
ENSMUST00000046386	Zcchc14	811.987	0.125143	0.0519716	2.40791	0.016044
ENSMUST00000035775	Lsm7	159.87	0.125101	0.108986	1.14786	0.251027
ENSMUST00000029786	Mrpl9	192.851	0.125096	0.0846097	1.47851	0.139272
ENSMUST00000053764	Foxo1	202.341	0.12509	0.125174	0.999329	0.317635
ENSMUST00000000253	Lhx2	237.165	0.124952	0.104903	1.19112	0.233605
ENSMUST00000063661	Atp6v1a	1479.02	0.124937	0.147953	0.844442	0.398423
ENSMUST00000155203	Zbtb10	219.651	0.124908	0.0649068	1.92442	0.0543017
ENSMUST00000085558	Mtus2	616.287	0.124884	0.045838	2.72445	0.00644081
ENSMUST00000114784	Slc9a6	278.524	0.124785	1.36156	0.0916491	0.926977
ENSMUST00000100167	Abcc1	199.009	0.124768	0.078921	1.58092	0.113896
ENSMUST00000098552	Tmod2	1455.72	0.124733	0.125299	0.995482	0.319502
ENSMUST00000040700	Dock9	476.088	0.124592	0.127983	0.973507	0.330302
ENSMUST00000182122	Zfp236	197.408	0.124549	0.133878	0.930314	0.352208
ENSMUST00000127884	Atg16l1	131.569	0.124524	0.115888	1.07452	0.28259
ENSMUST00000108380	Fam110b	127.861	0.124409	0.247352	0.502963	0.61499
ENSMUST00000030030	Tex10	153.436	0.124296	0.0968982	1.28275	0.199581
ENSMUST00000111697	Ctnnd1	186.467	0.12424	0.364878	0.340499	0.733481
ENSMUST00000032729	Tjp1	648.928	0.124137	0.060781	2.04236	0.0411161
ENSMUST00000137932	Zmynd11	217.222	0.124016	0.161042	0.770084	0.44125
ENSMUST00000135601	AI314180	124.843	0.12395	0.15943	0.77746	0.436888
ENSMUST00000151894	Pfkp	564.211	0.123915	0.0705012	1.75762	0.0788117
ENSMUST00000143108	Chpt1	202.739	0.123874	0.33613	0.368531	0.712477
ENSMUST00000115659	Pcdha2	166.061	0.123851	0.164385	0.753421	0.451197
ENSMUST00000139095	A830036E02Rik	253.743	0.12365	0.107307	1.15231	0.249195
ENSMUST00000088823	Mapk11	314.818	0.123646	0.0774603	1.59625	0.110433
ENSMUST00000127944	Dlgap4	125.26	0.123631	0.171517	0.720806	0.471029
ENSMUST00000154650	Bcas1	812.305	0.123583	0.0758153	1.63005	0.10309
ENSMUST00000109084	Gnas	2743.43	0.123483	0.216774	0.569639	0.568922
ENSMUST00000068044	Slc39a14	281.739	0.123183	0.0584342	2.10806	0.0350257
ENSMUST00000106101	Zzz3	352.16	0.123154	0.148064	0.831758	0.405545
ENSMUST00000119706	Plekha8	219.49	0.123057	0.0674996	1.82308	0.0682915
ENSMUST00000135941	Pfdn2	203.14	0.122976	0.074055	1.6606	0.0967941
ENSMUST00000071564	Fbxo18	515.414	0.122916	0.0620609	1.98058	0.0476389
ENSMUST00000061618	Patl1	128.555	0.122889	0.110548	1.11164	0.266293
ENSMUST00000171564	Mars	150.354	0.122727	0.186981	0.656364	0.51159
ENSMUST00000161546	Fbxo41	488.94	0.122721	0.0618998	1.98257	0.0474157
ENSMUST00000022977	Sqle	400.881	0.122664	0.0732529	1.67453	0.0940267
ENSMUST00000092984	Myh10	826.996	0.1226	0.284089	0.431556	0.666064
ENSMUST00000087321	Ppp1r3c	481.255	0.122497	0.0513976	2.38333	0.0171568
ENSMUST00000001184	Mxd1	215.219	0.122471	0.0860626	1.42305	0.154722
ENSMUST00000040254	Edc4	470.217	0.122386	0.0808097	1.5145	0.1299
ENSMUST00000105682	Rere	775.864	0.122348	0.0525865	2.32661	0.0199859
ENSMUST00000064107	Tbc1d30	1154.23	0.122348	0.0428865	2.85284	0.00433308
ENSMUST00000135562	Slco1c1	153.446	0.122088	0.302155	0.404059	0.686169
ENSMUST00000103182	Rassf2	336.392	0.121991	0.0825162	1.47839	0.139303
ENSMUST00000092227	Scyl2	132.778	0.121958	0.265993	0.458502	0.646592
ENSMUST00000024238	Celsr3	1006.65	0.121705	0.0379136	3.21005	0.0013271
ENSMUST00000176274	Cyhr1	247.162	0.121675	0.128936	0.94368	0.345333
ENSMUST00000119299	Ogt	170.095	0.121599	0.332379	0.365843	0.714482
ENSMUST00000018803	Pnpo	265.126	0.121531	0.0805164	1.50939	0.131199
ENSMUST00000048121	Myrip	670.665	0.121471	0.0540173	2.24874	0.0245291
ENSMUST00000152978	Lphn1	288.855	0.121439	0.226631	0.535846	0.592065
ENSMUST00000006854	Usp19	256.888	0.121429	0.150962	0.804367	0.421185
ENSMUST00000002044	Map3k3	230.123	0.121425	0.068264	1.77876	0.0752794
ENSMUST00000026917	Nrp1	332.35	0.121308	0.075549	1.60569	0.108342
ENSMUST00000069098	Soga1	322.594	0.121209	0.0704313	1.72096	0.0852578
ENSMUST00000086738	Cntnap5b	202.038	0.121067	0.0785664	1.54095	0.123329
ENSMUST00000155329	Ankhd1	566.477	0.120863	0.12522	0.965203	0.334443
ENSMUST00000111325	Sdr39u1	178.615	0.120842	0.0790473	1.52873	0.126333
ENSMUST00000053239	Sstr3	190.062	0.120793	0.0905282	1.33431	0.182102
ENSMUST00000181957	Gm26870	558.669	0.12066	0.750806	0.160707	0.872324
ENSMUST00000048966	Tcf20	1449.63	0.120468	0.222962	0.540306	0.588986
ENSMUST00000107289	Ptprd	1444.42	0.120467	0.0811626	1.48426	0.137739
ENSMUST00000069792	Nab1	344.457	0.120418	0.0686208	1.75484	0.0792868
ENSMUST00000020208	Fgd6	146.107	0.120407	0.0955386	1.26029	0.207563
ENSMUST00000160899	B3gat1	416.687	0.120405	0.196707	0.612104	0.540469
ENSMUST00000020308	Ddit4	135.65	0.120401	0.100559	1.19731	0.231186
ENSMUST00000145615	Lingo2	271.773	0.120348	0.0824711	1.45927	0.144491
ENSMUST00000028727	Snap25	15316.8	0.12033	0.0501362	2.40006	0.0163925
ENSMUST00000168162	Pdgfra	131.967	0.120146	0.329257	0.364901	0.715186
ENSMUST00000060766	Cltc	3411.31	0.120081	0.0861039	1.3946	0.163136
ENSMUST00000078886	Spen	469.204	0.12007	0.132919	0.903331	0.36635
ENSMUST00000035777	Mon1b	202.095	0.11976	0.0857664	1.39636	0.162608
ENSMUST00000173689	Jmjd1c	236.827	0.119756	0.338107	0.354196	0.723192
ENSMUST00000112147	Frmpd4	170.372	0.119609	0.200129	0.597658	0.550068
ENSMUST00000109135	Zfp354c	446.915	0.119506	0.0542937	2.20111	0.0277283
ENSMUST00000105502	Foxo3	1264.43	0.119499	0.0467191	2.55782	0.0105331
ENSMUST00000181535	Miat	3196.4	0.119481	0.0584512	2.04411	0.0409426
ENSMUST00000034015	Sc4mol	627.579	0.119457	0.106883	1.11764	0.263722
ENSMUST00000166652	Pde2a	137.416	0.119332	0.697984	0.170967	0.86425
ENSMUST00000020706	Adcy1	11730.2	0.119316	0.0346487	3.44359	0.000574043
ENSMUST00000165599	Cyfip2	355.78	0.119313	0.13446	0.887347	0.374892
ENSMUST00000151068	Stk25	212.502	0.119186	0.138077	0.863181	0.388038
ENSMUST00000029459	Gdap2	234.069	0.119124	0.0824408	1.44497	0.148468
ENSMUST00000108277	Tnfaip1	149.314	0.119063	0.229346	0.519143	0.603661
ENSMUST00000034411	Med17	195.403	0.119052	0.0709591	1.67776	0.0933942
ENSMUST00000105668	Camta1	838.924	0.11898	0.0836649	1.4221	0.154996
ENSMUST00000069805	Atp8b2	535.14	0.118941	0.0954632	1.24594	0.212788
ENSMUST00000047331	Lgi3	798.625	0.118897	0.0486325	2.4448	0.0144934
ENSMUST00000105276	Syt1	1372.67	0.118799	0.247989	0.479047	0.631905
ENSMUST00000107103	Rundc3a	149.881	0.118751	0.17808	0.666842	0.504873
ENSMUST00000031032	Ppm1g	257.811	0.118555	0.066433	1.78459	0.0743284
ENSMUST00000073337	Cramp1l	335.546	0.118453	0.0664509	1.78256	0.0746573
ENSMUST00000163582	Ptp4a3	152.434	0.118447	0.204592	0.578945	0.562626
ENSMUST00000169597	Tecpr2	280.993	0.118437	0.205435	0.576516	0.564266
ENSMUST00000093902	Rnf213	154.605	0.118344	0.198236	0.596987	0.550516
ENSMUST00000182485	Cul9	430.615	0.118309	0.115096	1.02792	0.303988
ENSMUST00000109103	Hnrnpab	157.921	0.11822	0.214836	0.550281	0.582127
ENSMUST00000050757	Ptprd	193.765	0.118185	0.136048	0.868704	0.385009
ENSMUST00000179869	Hmgcs1	2922.57	0.118125	0.0366085	3.22673	0.00125215
ENSMUST00000072299	Vsnl1	2962.63	0.118011	0.0616696	1.91359	0.0556721
ENSMUST00000021698	Hsp90aa1	4800.7	0.117975	0.0721512	1.63511	0.102026
ENSMUST00000170482	Csnk1a1	301.3	0.117883	0.0915957	1.287	0.198096
ENSMUST00000156440	Zfp259	159.529	0.117791	0.121527	0.969253	0.332419
ENSMUST00000114985	Tcf4	845.006	0.117725	0.102258	1.15126	0.249626
ENSMUST00000111581	Rbfox2	498.519	0.117703	0.234055	0.502888	0.615043
ENSMUST00000050410	Swi5	167.363	0.11766	0.0783607	1.50152	0.13322
ENSMUST00000039373	Uba6	306.434	0.117615	0.0953572	1.23341	0.217421
ENSMUST00000136579	Drap1	213.626	0.117561	0.225431	0.521493	0.602024
ENSMUST00000052590	Erp29	297.43	0.117545	0.0734252	1.60089	0.109402
ENSMUST00000113919	Dctn1	432.82	0.117327	0.242434	0.483954	0.628419
ENSMUST00000135336	Sorbs2	330.14	0.117308	0.209743	0.559294	0.575961
ENSMUST00000036033	Dip2a	493.318	0.117272	0.133317	0.879644	0.379052
ENSMUST00000049404	Clasp1	470.79	0.11717	0.111504	1.05082	0.293343
ENSMUST00000091237	Atp11a	274.301	0.117149	0.155002	0.755793	0.449774
ENSMUST00000109097	Sec24a	245.128	0.117072	0.0847742	1.38099	0.167283
ENSMUST00000096485	Gm21811	131.509	0.117064	0.182123	0.642772	0.520372
ENSMUST00000072222	Zfp329	431.416	0.116788	0.0773867	1.50915	0.13126
ENSMUST00000026156	Rfng	158.036	0.116786	0.147789	0.790222	0.429398
ENSMUST00000170036	Etv3	120.574	0.116751	0.367248	0.317907	0.750555
ENSMUST00000022765	Rab2b	171.617	0.116679	0.190315	0.613081	0.539823
ENSMUST00000163643	Eps15l1	318.736	0.116625	0.0536997	2.17179	0.0298713
ENSMUST00000034171	Ap1g1	210.551	0.116547	0.188599	0.617961	0.536601
ENSMUST00000050993	Eif5	153.041	0.116544	0.493691	0.236066	0.813381
ENSMUST00000035983	Rpl21	664.838	0.116526	0.107324	1.08574	0.277593
ENSMUST00000001620	Fxr1	126.604	0.116257	0.143005	0.81296	0.416241
ENSMUST00000162875	2010300C02Rik	1122.24	0.116255	0.0654626	1.7759	0.0757487
ENSMUST00000115345	Syn1	471.001	0.116239	0.1556	0.747034	0.455043
ENSMUST00000042312	Trafd1	191.993	0.116026	0.168188	0.689855	0.490286
ENSMUST00000020488	D10Wsu102e	301.777	0.115946	0.0656068	1.76729	0.0771795
ENSMUST00000032949	Coro1a	491.224	0.115862	0.0782086	1.48145	0.138487
ENSMUST00000151288	Slc45a4	291.423	0.115821	0.119734	0.967313	0.333387
ENSMUST00000162594	Bud31	137.491	0.115774	0.104633	1.10647	0.268521
ENSMUST00000098143	Nfx1	229.559	0.115641	0.0925509	1.24948	0.211488
ENSMUST00000112528	Zfp605	130.122	0.115518	0.0972483	1.18787	0.234885
ENSMUST00000168515	Ppfia4	437.693	0.115383	0.0697429	1.6544	0.0980466
ENSMUST00000180541	9330159N05Rik	157.764	0.11537	0.161523	0.714265	0.475063
ENSMUST00000115559	Dync1i1	496.374	0.115293	0.0758585	1.51984	0.128551
ENSMUST00000041460	Nrip3	281.555	0.11523	0.314234	0.366703	0.713841
ENSMUST00000031058	Mapre3	281.286	0.115129	0.113889	1.01089	0.312071
ENSMUST00000047349	Usp28	225.625	0.115043	0.0822361	1.39893	0.161834
ENSMUST00000159078	Sphkap	906.625	0.114826	0.0772862	1.48573	0.137351
ENSMUST00000081165	Apbb1	2137.04	0.11477	0.0467385	2.45557	0.014066
ENSMUST00000037097	Fhod3	578.46	0.114691	0.0522171	2.19644	0.0280608
ENSMUST00000125065	Trappc11	158.456	0.114604	0.224999	0.509354	0.610504
ENSMUST00000026292	Huwe1	3287.83	0.114571	0.0950894	1.20488	0.228249
ENSMUST00000169105	Myo18a	130.689	0.114528	0.37593	0.304652	0.760631
ENSMUST00000180252	Tmem151b	1087.07	0.114468	0.0765486	1.49537	0.134819
ENSMUST00000033036	Dkk3	2259.91	0.114369	0.0448752	2.5486	0.0108157
ENSMUST00000109261	Clint1	151.706	0.114289	0.207253	0.551447	0.581327
ENSMUST00000038695	Kcna2	1154.91	0.11426	0.0476556	2.39763	0.0165016
ENSMUST00000023776	Slc4a8	1052.26	0.114189	0.053886	2.11908	0.0340837
ENSMUST00000182852	Zfp532	397.161	0.114108	0.132409	0.861784	0.388806
ENSMUST00000032322	Lrp6	852.531	0.114084	0.0347937	3.27888	0.00104219
ENSMUST00000156721	Gria3	488.074	0.114041	0.0953083	1.19655	0.231483
ENSMUST00000165853	Ptp4a2	655.392	0.113981	0.134552	0.847114	0.396931
ENSMUST00000162050	Arpp21	129.701	0.113828	0.128493	0.885864	0.375691
ENSMUST00000176510	Xkr6	207.693	0.113787	0.0841813	1.35169	0.176474
ENSMUST00000120904	Hecw2	469.067	0.113489	0.122797	0.9242	0.355382
ENSMUST00000047023	Cntln	142.295	0.11348	0.213147	0.532404	0.594446
ENSMUST00000069794	Rif1	221.409	0.11331	0.0801405	1.41389	0.157393
ENSMUST00000173078	Otud4	459.448	0.113258	0.223147	0.507549	0.61177
ENSMUST00000099560	Ptar1	226.494	0.113238	0.0616196	1.8377	0.0661067
ENSMUST00000156636	Map2	140.674	0.113223	0.119518	0.947328	0.343472
ENSMUST00000101554	Ogdh	152.498	0.113052	0.365925	0.308949	0.75736
ENSMUST00000073109	Ctdspl	286.09	0.113008	0.0864005	1.30795	0.19089
ENSMUST00000068792	Tmem245	1708.3	0.112915	0.0439713	2.56792	0.0102312
ENSMUST00000084721	Taf9	347.789	0.112914	0.0813927	1.38728	0.165356
ENSMUST00000106153	Ssx2ip	559.105	0.112857	0.097154	1.16163	0.245387
ENSMUST00000114318	Grin1	230.013	0.112758	0.291175	0.387252	0.698569
ENSMUST00000159827	Dlx6os1	246.468	0.112635	0.0831655	1.35434	0.175626
ENSMUST00000108495	Strn4	583.936	0.112608	0.232583	0.484162	0.628271
ENSMUST00000102723	Elavl4	132.743	0.112605	0.22871	0.492347	0.622474
ENSMUST00000078470	Kcnh1	672.008	0.112488	0.141537	0.794762	0.426752
ENSMUST00000056028	Sbk1	576.272	0.112467	0.0497953	2.25858	0.0239094
ENSMUST00000040616	Kctd7	121.586	0.112355	0.102448	1.0967	0.272774
ENSMUST00000028225	Psmd5	271.843	0.112233	0.0708583	1.5839	0.113216
ENSMUST00000037260	Zfp623	127.622	0.112183	0.0903814	1.24122	0.214526
ENSMUST00000127388	Map2	193.335	0.11203	0.106974	1.04727	0.294975
ENSMUST00000099723	Madd	426.903	0.112003	0.178556	0.627269	0.530483
ENSMUST00000107366	Trim32	484.952	0.111954	0.151678	0.738101	0.460453
ENSMUST00000020885	Sypl	180.626	0.111843	0.12748	0.877338	0.380303
ENSMUST00000167466	Sel1l	323.309	0.111831	0.214721	0.520819	0.602493
ENSMUST00000009174	Pdcl	290.779	0.111823	0.0616805	1.81294	0.0698406
ENSMUST00000061875	Zfp622	182.826	0.11182	0.0788154	1.41876	0.155969
ENSMUST00000094398	Uevld	140.977	0.111816	0.0878752	1.27244	0.203217
ENSMUST00000117721	Zkscan3	237.687	0.111768	0.0875722	1.27629	0.201852
ENSMUST00000000767	Rpa1	265.525	0.11176	0.0728721	1.53365	0.125116
ENSMUST00000183272	Gapdh	162.123	0.111758	1.42918	0.0781969	0.937671
ENSMUST00000071423	Nhlrc2	210.056	0.11175	0.106607	1.04825	0.294523
ENSMUST00000089681	Eef1d	151.998	0.111741	0.162657	0.686971	0.492101
ENSMUST00000088896	Tmcc1	473.591	0.111666	0.0735896	1.51741	0.129163
ENSMUST00000166126	Pcdh10	372.34	0.111364	0.121991	0.912882	0.361305
ENSMUST00000053664	Tmx2	963.873	0.111255	0.538948	0.206431	0.836454
ENSMUST00000167160	Fbxo44	319.589	0.111246	0.143581	0.774795	0.438461
ENSMUST00000025444	Cxxc1	168.354	0.111244	0.0728231	1.52759	0.126614
ENSMUST00000050826	Tet1	123.271	0.111222	0.435171	0.255582	0.798274
ENSMUST00000129098	Camk2b	182.841	0.111176	0.0882083	1.26038	0.207532
ENSMUST00000039152	Dhx8	276.314	0.110861	0.0614697	1.80351	0.0713082
ENSMUST00000116476	Pabpn1	392.865	0.110808	0.148212	0.747636	0.45468
ENSMUST00000026129	Pcyt2	318.246	0.110808	0.0813096	1.36279	0.17295
ENSMUST00000039627	Bzrap1	1508.89	0.110649	0.0762703	1.45075	0.14685
ENSMUST00000073441	Smg7	429.76	0.11051	0.0618238	1.78751	0.0738554
ENSMUST00000034982	Tfdp2	130.46	0.110485	0.216485	0.510359	0.6098
ENSMUST00000022531	Lats2	213.384	0.110456	0.105813	1.04388	0.29654
ENSMUST00000116574	Nsmf	154.908	0.110447	0.439044	0.251563	0.801379
ENSMUST00000091064	Rraga	398.157	0.110441	0.0695364	1.58824	0.112231
ENSMUST00000106763	Bptf	629.559	0.110408	0.104441	1.05713	0.290452
ENSMUST00000183234	Ank2	421.371	0.110389	0.116864	0.9446	0.344863
ENSMUST00000039059	Pcsk7	169.041	0.110041	0.0915698	1.20171	0.229475
ENSMUST00000144964	Pex6	130.088	0.109958	0.238172	0.461676	0.644314
ENSMUST00000114438	Pdzd4	912.98	0.109955	0.0639425	1.71959	0.0855072
ENSMUST00000027846	Tada1	194.837	0.109913	0.0696384	1.57835	0.114486
ENSMUST00000044058	Mul1	220.716	0.109874	0.110873	0.990994	0.321689
ENSMUST00000060904	Tceal3	362.204	0.10984	0.0882114	1.24519	0.213062
ENSMUST00000025215	Sil1	133.825	0.109645	0.10483	1.04593	0.295593
ENSMUST00000039928	Plekhh1	440.61	0.109608	0.0620666	1.76598	0.0773996
ENSMUST00000036333	Prkx	128.872	0.109553	0.0951085	1.15188	0.249372
ENSMUST00000055303	Mettl6	148.3	0.109511	0.0843278	1.29864	0.194069
ENSMUST00000118762	Kctd20	442.531	0.109487	0.0556109	1.96881	0.0489751
ENSMUST00000065074	Rsrc1	226.963	0.109424	0.136059	0.804236	0.421261
ENSMUST00000174314	Arhgap32	136.25	0.109296	0.212889	0.513393	0.607676
ENSMUST00000116280	Knop1	184.812	0.109258	0.0923839	1.18265	0.236947
ENSMUST00000069399	Kbtbd11	1138.54	0.109214	0.0503016	2.17119	0.0299169
ENSMUST00000066807	Ercc6	475.903	0.109017	0.0535228	2.03684	0.041666
ENSMUST00000029060	Atp9a	935.949	0.108983	0.103533	1.05264	0.292505
ENSMUST00000026560	Psmd13	278.875	0.108943	0.11215	0.971402	0.331348
ENSMUST00000015749	Srf	350.579	0.108903	0.0804185	1.3542	0.175671
ENSMUST00000000579	Sox9	163.376	0.108894	0.0868556	1.25373	0.209939
ENSMUST00000149146	Epha10	292.893	0.108856	0.0967082	1.12561	0.26033
ENSMUST00000048790	Prrg3	348.22	0.108843	0.0555433	1.95961	0.0500414
ENSMUST00000172416	Ino80d	200.33	0.10879	0.121615	0.894541	0.371032
ENSMUST00000056758	Ppp3ca	3522.08	0.108762	0.0707613	1.53703	0.124287
ENSMUST00000079042	Zfp317	138.18	0.108688	0.103559	1.04953	0.293936
ENSMUST00000135913	5830417I10Rik	125.964	0.108668	0.166143	0.654067	0.513069
ENSMUST00000038791	Gde1	1159.68	0.10862	0.0534115	2.03365	0.0419871
ENSMUST00000130256	B930095G15Rik	431.122	0.108615	0.0686077	1.58313	0.113392
ENSMUST00000094953	Dnajc6	129.12	0.108601	0.366282	0.296495	0.766852
ENSMUST00000084968	Rcor1	237.598	0.108583	0.0826689	1.31346	0.189027
ENSMUST00000099356	Arrdc3	528.085	0.108544	0.0928956	1.16845	0.242623
ENSMUST00000072329	Dtnbp1	273.649	0.108542	0.0667168	1.62691	0.103755
ENSMUST00000045593	Daglb	231.356	0.108521	0.155413	0.698272	0.485007
ENSMUST00000059498	Edem3	697.457	0.108508	0.0546464	1.98564	0.0470732
ENSMUST00000170792	Mapk10	985.798	0.108414	0.0507736	2.13525	0.0327406
ENSMUST00000182560	Celf2	224.616	0.108266	0.0963665	1.12348	0.261232
ENSMUST00000021158	Txndc17	142.873	0.10824	0.094357	1.14713	0.251327
ENSMUST00000047502	Mynn	150.303	0.108216	0.0871203	1.24215	0.214182
ENSMUST00000102776	Rnf130	313.268	0.108182	0.182576	0.592529	0.553496
ENSMUST00000020381	Frs2	442.052	0.108054	0.0757577	1.42631	0.153779
ENSMUST00000038359	2210018M11Rik	279.388	0.108048	0.0772795	1.39815	0.162068
ENSMUST00000059580	Setd8	170.79	0.108047	0.103935	1.03956	0.298546
ENSMUST00000114859	D17Wsu92e	450.184	0.108036	0.207863	0.519747	0.60324
ENSMUST00000000335	Comt	208.34	0.107788	0.108572	0.992778	0.320818
ENSMUST00000031434	Rnf34	408.031	0.10773	0.0607934	1.77207	0.0763832
ENSMUST00000075856	Kdm2a	469.506	0.107571	0.234692	0.458352	0.6467
ENSMUST00000020478	Hcfc2	240.253	0.107525	0.109498	0.981984	0.326108
ENSMUST00000080281	Rpl15	654.643	0.107373	0.0590391	1.81869	0.0689594
ENSMUST00000059472	Mat2a	981.837	0.107308	0.0512017	2.09579	0.0361009
ENSMUST00000095427	Mtch1	1432.6	0.107287	0.0692724	1.54877	0.121437
ENSMUST00000076110	Rnf2	285.597	0.107287	0.0617097	1.73857	0.0821106
ENSMUST00000042046	Scara3	210.731	0.107272	0.0728697	1.47211	0.14099
ENSMUST00000057627	Spata2	380.495	0.107239	0.0644494	1.66393	0.096127
ENSMUST00000105097	Zswim6	394.106	0.107184	0.104771	1.02303	0.306295
ENSMUST00000007139	Eif1b	496.304	0.10718	0.062618	1.71164	0.086963
ENSMUST00000057330	Kif3a	126.865	0.107156	0.194803	0.550073	0.582269
ENSMUST00000089059	H13	156.059	0.107001	0.103504	1.03379	0.301234
ENSMUST00000100301	Prkcg	874.341	0.106869	0.0919369	1.16242	0.245065
ENSMUST00000111735	Tmem260	237.065	0.106815	0.0857196	1.24609	0.21273
ENSMUST00000002603	Scrib	146.871	0.106777	0.25637	0.416497	0.677046
ENSMUST00000138980	Lrfn5	287.854	0.106741	0.196313	0.543729	0.586628
ENSMUST00000160307	Tnik	507.571	0.106595	0.0999932	1.06602	0.286413
ENSMUST00000025957	Fam45a	162.483	0.106583	0.104844	1.01659	0.309351
ENSMUST00000095806	Map3k5	441.072	0.106492	0.0671426	1.58605	0.112728
ENSMUST00000031254	Klhl8	286.476	0.106478	0.0571362	1.86358	0.0623814
ENSMUST00000079866	Srsf1	598.179	0.10645	0.0814406	1.30709	0.191183
ENSMUST00000043589	Kif16b	297.396	0.106352	0.0837579	1.26976	0.204172
ENSMUST00000030702	Ppp1r8	180.501	0.106324	0.0736472	1.44369	0.148826
ENSMUST00000041641	Capn15	176.421	0.106303	0.0886749	1.1988	0.230607
ENSMUST00000074840	Preb	149.735	0.106109	0.164427	0.645327	0.518715
ENSMUST00000057934	Tcf25	405.578	0.105988	0.0543708	1.94936	0.0512523
ENSMUST00000071083	Stim2	344.381	0.105898	0.205159	0.516174	0.605733
ENSMUST00000126370	Ptpn5	385.799	0.105843	0.206971	0.51139	0.609078
ENSMUST00000094215	Mesdc2	245.917	0.105765	0.074378	1.42199	0.155029
ENSMUST00000163949	Mest	557.763	0.105759	0.0640888	1.6502	0.0989021
ENSMUST00000031354	Abcb9	348.733	0.105655	0.0788978	1.33914	0.180524
ENSMUST00000049920	Ino80	395.024	0.105627	0.0608236	1.73662	0.0824545
ENSMUST00000024983	Ift140	185.433	0.105624	0.0997709	1.05867	0.289751
ENSMUST00000078058	Purg	178.252	0.105622	0.0813204	1.29883	0.194001
ENSMUST00000049263	Sltm	415.634	0.10545	0.0503199	2.0956	0.0361173
ENSMUST00000008995	Hdac4	423.111	0.105408	0.0635655	1.65825	0.0972667
ENSMUST00000071869	Plec	175.978	0.105362	0.246149	0.428043	0.66862
ENSMUST00000182761	Gm20204	128.741	0.105347	0.0994832	1.05894	0.289627
ENSMUST00000096753	Hnrnpul2	1165.97	0.105323	0.0439582	2.39599	0.0165755
ENSMUST00000043848	Ncapd2	140.748	0.105311	0.0861959	1.22176	0.221799
ENSMUST00000105849	Luzp1	485.607	0.10527	0.31569	0.333462	0.738786
ENSMUST00000029908	Faxc	193.619	0.105198	0.16558	0.63533	0.525213
ENSMUST00000132846	Ppia	2279.95	0.105182	0.120147	0.875444	0.381333
ENSMUST00000036328	Zfhx2	225.22	0.10516	0.114959	0.914766	0.360314
ENSMUST00000022693	Bmp1	302.312	0.105136	0.0545101	1.92874	0.0537636
ENSMUST00000028635	Cops2	283.552	0.105112	0.0784978	1.33904	0.180556
ENSMUST00000172088	Zfp239	265.399	0.105071	0.0886849	1.18476	0.236111
ENSMUST00000023343	Atg3	229.411	0.105056	0.0906544	1.15886	0.246512
ENSMUST00000176637	Gnb1	831.207	0.105048	0.346847	0.302865	0.761993
ENSMUST00000180610	A930011O12Rik	886.789	0.104959	0.0775746	1.35301	0.176053
ENSMUST00000034469	Egln1	612.058	0.104892	0.0569092	1.84314	0.0653079
ENSMUST00000027380	Tmem169	138.167	0.104812	0.090393	1.15951	0.246247
ENSMUST00000109235	Stau1	191.884	0.104779	0.162619	0.644322	0.519367
ENSMUST00000096239	Tut1	153.526	0.104769	0.0899223	1.16511	0.243975
ENSMUST00000165559	Ctif	440.304	0.104711	0.0794094	1.31863	0.187294
ENSMUST00000046513	Phyhipl	376.419	0.104661	0.150925	0.693461	0.48802
ENSMUST00000030536	Pink1	2442.69	0.104646	0.0962193	1.08758	0.276781
ENSMUST00000034832	Ptpn9	309.324	0.104534	0.0776367	1.34645	0.178158
ENSMUST00000067215	Arfgap3	132.243	0.104529	0.113069	0.924473	0.35524
ENSMUST00000168438	Pde4dip	759.126	0.1044	0.1671	0.624778	0.532117
ENSMUST00000153548	Smarca1	119.749	0.104387	0.534324	0.195363	0.845109
ENSMUST00000043160	Aqr	317.806	0.104362	0.0692428	1.50719	0.131763
ENSMUST00000029570	Hiat1	480.834	0.104332	0.0576818	1.80875	0.0704902
ENSMUST00000164904	Ubl3	247.867	0.104253	0.235216	0.44322	0.657607
ENSMUST00000091142	Urm1	162.84	0.10416	0.120005	0.867965	0.385413
ENSMUST00000169314	Idi1	486.423	0.10415	0.0629936	1.65335	0.0982595
ENSMUST00000160556	Bscl2	230.241	0.104089	0.156605	0.664661	0.506267
ENSMUST00000032279	Erc1	160.786	0.104068	0.229403	0.453645	0.650085
ENSMUST00000033941	Plat	166.908	0.104018	0.090201	1.15318	0.248835
ENSMUST00000000001	Gnai3	327.579	0.103993	0.0607342	1.71227	0.0868469
ENSMUST00000085724	Susd4	558.523	0.103865	0.060612	1.71361	0.0866002
ENSMUST00000040445	Thap11	211.094	0.103843	0.080889	1.28377	0.199222
ENSMUST00000046717	Mga	682.485	0.103825	0.0789685	1.31476	0.188589
ENSMUST00000108813	Cbx5	260.216	0.103821	0.108154	0.959935	0.337088
ENSMUST00000040583	Heatr5a	155.608	0.103775	0.0936118	1.10857	0.267617
ENSMUST00000140030	Camta1	249.981	0.103745	0.361476	0.287005	0.774108
ENSMUST00000164108	Cul3	296.29	0.103425	0.385667	0.268172	0.788567
ENSMUST00000044851	Pcdhga9	249.97	0.103417	0.120873	0.855588	0.392225
ENSMUST00000021956	Ddx41	185.106	0.103406	0.0767526	1.34726	0.177896
ENSMUST00000022890	Rnf19a	385.059	0.103396	0.0698173	1.48095	0.138621
ENSMUST00000173240	Dtnb	236.332	0.103353	0.145319	0.711216	0.476951
ENSMUST00000110089	Mkks	137.935	0.103229	0.189181	0.545665	0.585296
ENSMUST00000084838	Cd47	1139.6	0.103202	0.0576241	1.79095	0.0733013
ENSMUST00000095899	Syne1	1938.41	0.103197	0.0298819	3.45348	0.000553395
ENSMUST00000046534	Tbl3	121.161	0.103136	0.158122	0.652257	0.514235
ENSMUST00000115850	Cdh2	537.66	0.103064	0.108196	0.95257	0.340808
ENSMUST00000004985	Brpf3	189.158	0.103015	0.0949341	1.08512	0.277867
ENSMUST00000007171	Chrd	156.292	0.102967	0.141463	0.727874	0.466691
ENSMUST00000031090	Sel1l3	802.83	0.102965	0.0531966	1.93555	0.0529228
ENSMUST00000030935	Fam213b	255.368	0.102937	0.0943807	1.09066	0.275424
ENSMUST00000152499	Cttnbp2	508.699	0.10286	0.0695839	1.47822	0.139349
ENSMUST00000045466	Zfp644	624.279	0.102777	0.128043	0.802671	0.422165
ENSMUST00000029311	Trpc4	154.381	0.10269	0.0945	1.08666	0.277186
ENSMUST00000161318	Hyou1	178.231	0.102663	0.225464	0.45534	0.648865
ENSMUST00000005503	Msh6	178.006	0.102655	0.0752636	1.36394	0.172586
ENSMUST00000160721	Pcdh1	658.129	0.102637	0.0762147	1.34668	0.178083
ENSMUST00000034441	Aars	1349.5	0.10261	0.0422838	2.42669	0.0152372
ENSMUST00000119818	Vezt	708.226	0.102566	0.111777	0.917601	0.358828
ENSMUST00000082365	Sult4a1	3092.54	0.102541	0.0324107	3.16381	0.0015572
ENSMUST00000098470	Rbmx	179.771	0.102434	0.122849	0.833827	0.404379
ENSMUST00000081799	Sgsm2	214.34	0.102403	0.133296	0.768237	0.442346
ENSMUST00000026094	Hdgfrp3	128.352	0.102338	0.266927	0.383394	0.701428
ENSMUST00000043794	Jakmip1	302.708	0.102265	0.166342	0.614789	0.538694
ENSMUST00000128553	Znf512b	417.221	0.102265	0.0995619	1.02715	0.30435
ENSMUST00000089162	Edem1	277.374	0.102228	0.0592607	1.72506	0.0845175
ENSMUST00000069604	Mthfr	231.573	0.102002	0.0921175	1.1073	0.268165
ENSMUST00000044021	Slc19a2	149.486	0.101941	0.0991269	1.02839	0.303768
ENSMUST00000112480	Slc4a10	474.9	0.101869	0.174681	0.583169	0.55978
ENSMUST00000038942	Pbxip1	251.766	0.101689	0.105049	0.968015	0.333037
ENSMUST00000130131	Usp34	303.383	0.101575	0.0993898	1.02199	0.306788
ENSMUST00000068519	4933426M11Rik	348.272	0.101451	0.0716098	1.41672	0.156566
ENSMUST00000028928	Gzf1	360.196	0.101439	0.055649	1.82283	0.0683287
ENSMUST00000024047	Twf2	240.826	0.101347	0.0682417	1.48512	0.137511
ENSMUST00000089925	Dgkg	268.33	0.10131	0.144105	0.703029	0.482038
ENSMUST00000149441	Mpnd	301.569	0.101206	0.0751076	1.34748	0.177825
ENSMUST00000067689	Tnrc6b	1856.05	0.101178	0.032396	3.12317	0.00178916
ENSMUST00000025292	Dhx16	174.779	0.101044	0.0817619	1.23583	0.216521
ENSMUST00000109258	Zmynd8	498.282	0.101014	0.136133	0.742029	0.45807
ENSMUST00000000939	Hip1r	690.646	0.101001	0.0676333	1.49336	0.135343
ENSMUST00000119973	Xkr6	131.761	0.100955	0.143456	0.703733	0.481599
ENSMUST00000106121	Fubp1	217.284	0.100895	0.2581	0.390915	0.69586
ENSMUST00000172652	Brsk2	178.773	0.100868	0.208523	0.483728	0.628579
ENSMUST00000161286	Tra2b	397.626	0.100866	0.0679097	1.4853	0.137464
ENSMUST00000032994	Spns1	194.535	0.100745	0.189695	0.531091	0.595355
ENSMUST00000149117	Sptbn1	169.604	0.100554	0.112676	0.892413	0.372172
ENSMUST00000091789	Mbp	825.338	0.100455	0.0923228	1.08809	0.276557
ENSMUST00000127610	Ankfy1	416.011	0.100397	0.0664644	1.51054	0.130905
ENSMUST00000109091	Phf15	343.071	0.100356	0.177347	0.565874	0.57148
ENSMUST00000113335	Ubr2	490.908	0.100322	0.136578	0.734543	0.462618
ENSMUST00000149234	Aifm3	210.593	0.100313	0.163975	0.61176	0.540697
ENSMUST00000005292	Prdx2	832.133	0.100192	0.13467	0.743984	0.456886
ENSMUST00000102845	Rps27a	175.449	0.100136	0.222245	0.450565	0.652303
ENSMUST00000090023	Ap2m1	1784.67	0.100046	0.0930522	1.07516	0.282305
ENSMUST00000114033	Ehmt2	500.895	0.0999273	0.143259	0.69753	0.485471
ENSMUST00000034896	Mto1	158.448	0.0998832	0.0866586	1.15261	0.249072
ENSMUST00000043493	BC018507	1203.22	0.099749	0.0307773	3.24099	0.00119116
ENSMUST00000042509	Ppip5k2	126.834	0.0997071	0.461033	0.216269	0.828778
ENSMUST00000046038	Slc25a28	192.675	0.0994799	0.0798331	1.2461	0.212728
ENSMUST00000166172	Abl2	913.188	0.0994353	0.0399053	2.49178	0.0127105
ENSMUST00000162412	Pde8b	432.182	0.099414	0.170022	0.584713	0.55874
ENSMUST00000024705	Slc25a27	295.365	0.0994087	0.0633175	1.57	0.116414
ENSMUST00000023462	Mapk1	458.673	0.0993117	0.157585	0.630209	0.528558
ENSMUST00000031727	Gigyf1	260.408	0.0992955	0.0789985	1.25693	0.208779
ENSMUST00000169707	Ccnt1	493.816	0.0991799	0.0570675	1.73794	0.0822217
ENSMUST00000165860	Ubr4	1620.12	0.0991489	0.0908484	1.09137	0.275112
ENSMUST00000000895	Necab3	322.566	0.0991019	0.100945	0.981746	0.326225
ENSMUST00000042615	Ralgps1	184.548	0.0990681	0.3015	0.328584	0.74247
ENSMUST00000023698	Paxbp1	126.728	0.0990343	0.255198	0.388068	0.697966
ENSMUST00000107935	Shank1	634.994	0.0989722	0.0986484	1.00328	0.315725
ENSMUST00000030747	Casp9	138.632	0.098931	0.107812	0.917623	0.358816
ENSMUST00000102574	Acadvl	199.535	0.0989035	0.087945	1.12461	0.260756
ENSMUST00000042103	Myo16	359.721	0.0988911	0.0617853	1.60056	0.109474
ENSMUST00000117915	Ttc14	197.563	0.0987897	0.22852	0.432303	0.665521
ENSMUST00000111906	Kcnip2	173.855	0.0987535	0.177713	0.555691	0.578422
ENSMUST00000094569	Nfasc	1146.61	0.098723	0.0473448	2.08519	0.0370517
ENSMUST00000114323	Kbtbd2	496.718	0.0987121	0.102813	0.960111	0.336999
ENSMUST00000021803	Nup153	606.842	0.0987009	0.0518176	1.90477	0.0568094
ENSMUST00000052236	Fbxo10	211.37	0.0986926	0.0748419	1.31868	0.187276
ENSMUST00000041065	Myo1d	157.207	0.0985961	0.0991914	0.993998	0.320224
ENSMUST00000111336	Sdhc	356.574	0.0985722	0.0857352	1.14973	0.250255
ENSMUST00000022718	Ednrb	205.249	0.098536	0.422572	0.233182	0.81562
ENSMUST00000145596	A830039N20Rik	557.537	0.0984409	0.0561557	1.753	0.0796021
ENSMUST00000027973	Sephs1	160.361	0.0983253	0.153595	0.64016	0.522069
ENSMUST00000057207	Tenm2	213.717	0.098254	0.365874	0.268546	0.788279
ENSMUST00000088592	Elfn2	479.902	0.0980464	0.0791182	1.23924	0.215257
ENSMUST00000114933	Inpp4a	202.594	0.0980028	0.261981	0.374083	0.708342
ENSMUST00000183946	Swi5	228.156	0.0979661	0.0782716	1.25162	0.210709
ENSMUST00000102669	Rpl13a	338.665	0.097877	0.11287	0.867164	0.385852
ENSMUST00000182981	Rian	1168.13	0.0978149	0.067569	1.44763	0.14772
ENSMUST00000030212	Sh3gl2	1146.86	0.0977888	0.055641	1.7575	0.0788332
ENSMUST00000060148	Hivep1	1037.1	0.0975963	0.0776361	1.2571	0.208718
ENSMUST00000079300	Arhgef26	142.424	0.0975877	0.0827728	1.17898	0.238405
ENSMUST00000037788	Pomt2	205.555	0.0975252	0.0637781	1.52913	0.126231
ENSMUST00000155907	Adamts20	158.59	0.0974913	0.101646	0.959127	0.337495
ENSMUST00000149964	Kcnq2	2601.17	0.0974389	0.0530379	1.83715	0.0661872
ENSMUST00000073076	Abcb8	175.158	0.0974298	0.105955	0.919543	0.357812
ENSMUST00000042299	Kcnh5	911.962	0.0973448	0.0616232	1.57968	0.114181
ENSMUST00000103112	Zhx3	405.611	0.0973368	0.209994	0.463523	0.64299
[truncated: 8,371 more rows]

## Sheet: 1m Signif. Upregulated (DEGs)
515 up	ensemblGene	symbol	baseMean	log2FoldChange.TBI.HFHI_Ctx	lfcSE.TBI.HFHI_Ctx	stat.TBI.HFHI_Ctx	pvalue.TBI.HFHI_Ctx		515 Upregulated DEGs			Upregulated gProfiler	GO.ID	Description	p.Val	FDR	domain	Phenotype	Genes
	ENSMUST00000106220	Macf1	260.247	1.32475	0.446028	2.97011	0.00297696						GO:0045202	synapse	2.88208e-22	2.88208e-22	CC	1	ARC,CALM1,NRXN3,CAMK2B,IQSEC3,RTN3,OLFM1,PJA2,PAFAH1B1,DST,APBA2,DGKZ,SCN1A,ATP1A3,CABP1,PAK7,PIP5K1C,JAK2,ATP2B2,MFF,CNTN1,RIMS3,HNRNPK,MAPK1,ACTG1,NLGN3,TTYH1,PRKAR1A,BIN1,DLGAP3,RNF112,STXBP5L,GRIN1,ATP2B3,CPEB1,ERBB4,PTK2B,DNAJB1,SSH1,IGSF9B,KIF1B,GABRG2,SNTB2,CTTNBP2,NR1D1,SLC8A3,A830010M20RIK,PHACTR1,ERBB3,TRIM9,FUS,MYH9,CLSTN1,CADPS2,BCL11A,LRP8,LRFN1,DLGAP1,DIXDC1,KCNJ3,UNC13B,NTRK2,NDRG2…
	ENSMUST00000141298	Arhgap21	156.595	1.31497	0.464188	2.83285	0.00461352						GO:0043005	neuron projection	4.15233e-20	4.15233e-20	CC	1	MAP3K12,FEZ1,ARC,CALM1,AHCYL2,FOS,CAMK2B,OLFM1,TRIM46,EIF4G2,ACAP3,CREB1,PAFAH1B1,DST,APBA2,DAB2IP,SCN1A,ATP1A3,FAM168B,KLC1,ATP2B2,HNRNPK,GFRA1,MAPK1,CPNE5,ACTG1,NLGN3,TTYH1,MAPK9,OGT,BIN1,DLGAP3,RNF112,GRIN1,MAPK8IP3,CPEB1,RYR2,PTK2B,DNAJB1,SSH1,IGSF9B,SIAH2,AMIGO1,BRINP3,KIF1B,GABRG2,BRSK2,CTTNBP2,NR1D1,GPI1,KCNB2,SLC8A3,A830010M20RIK,TRIM9,FUS,CLSTN1,STMN4,LRP8,DIXDC1,UNC13B,NTRK2,NDRG2,SRCIN…
	ENSMUST00000171565	Map3k12	139.524	1.02681	0.446761	2.29835	0.021542						GO:0030054	cell junction	4.17372e-17	4.17372e-17	CC	1	ARHGAP21,ARC,CALM1,NRXN3,CAMK2B,IQSEC3,RTN3,OLFM1,PJA2,PAFAH1B1,DST,APBA2,DGKZ,SCN1A,ATP1A3,CABP1,PAK7,PIP5K1C,JAK2,ATP2B2,MFF,CNTN1,RIMS3,HNRNPK,MAPK1,ACTG1,NLGN3,TTYH1,PRKAR1A,BIN1,DLGAP3,RNF112,CDC42BPA,STXBP5L,GRIN1,FRMD6,COL19A1,ATP2B3,CPEB1,ERBB4,PTK2B,DNAJB1,SSH1,IGSF9B,KIF1B,GABRG2,SNTB2,CTTNBP2,NR1D1,SLC8A3,A830010M20RIK,PHACTR1,ERBB3,TRIM9,FUS,MYH9,CLSTN1,CADPS2,BCL11A,LRP8,LRFN1,DLGAP1…
	ENSMUST00000182593	Prrc2c	301.889	0.995678	0.383106	2.59896	0.00935055						GO:0042995	cell projection	6.7995e-17	6.7995e-17	CC	1	MACF1,MAP3K12,FEZ1,ARC,CALM1,AHCYL2,FOS,CAMK2B,OLFM1,TRIM46,EIF4G2,ACAP3,CREB1,PAFAH1B1,DST,APBA2,DAB2IP,ARPC4,DGKZ,SCN1A,ATP1A3,FAM168B,KLC1,PIP5K1C,ATP2B2,HNRNPK,RAF1,GFRA1,MAPK1,CPNE5,ACTG1,NLGN3,TTYH1,PRKAR1A,MAPK9,OGT,BIN1,DLGAP3,RNF112,CDC42BPA,GRIN1,CCT4,ALDOA,MAPK8IP3,CPEB1,RYR2,PTK2B,DNAJB1,SSH1,IGSF9B,SIAH2,AMIGO1,BRINP3,KIF1B,GABRG2,BRSK2,CTTNBP2,NR1D1,GPI1,KCNB2,SLC8A3,A830010M20RIK,T…
	ENSMUST00000163816	Fez1	208.839	0.986148	0.350517	2.81341	0.0049019						GO:0030424	axon	6.85538e-17	6.85538e-17	CC	1	MAP3K12,FEZ1,CALM1,OLFM1,TRIM46,EIF4G2,ACAP3,CREB1,PAFAH1B1,DST,DAB2IP,SCN1A,ATP1A3,FAM168B,KLC1,HNRNPK,GFRA1,MAPK1,ACTG1,TTYH1,BIN1,GRIN1,MAPK8IP3,CPEB1,PTK2B,SSH1,AMIGO1,KIF1B,GABRG2,BRSK2,SLC8A3,A830010M20RIK,STMN4,LRP8,DIXDC1,UNC13B,NTRK2,NDRG2,SRCIN1,SLC38A7,GRM2,ARHGEF7,PCLO,CHRM3,ALS2,UNC13A,CBL,INSR,CAMK2A,CTTN,CPLX1,TMEM57,SNAP25,APBB1,KCNA2,SLC4A8,NFASC,HTT,LMTK2,DYNC1H1,SLC1A2
	ENSMUST00000106213	Macf1	580.503	0.978267	0.339763	2.87926	0.00398609						GO:0098794	postsynapse	6.05311e-16	6.05311e-16	CC	1	ARC,CAMK2B,IQSEC3,PJA2,DST,APBA2,DGKZ,ATP1A3,CABP1,PIP5K1C,JAK2,ATP2B2,CNTN1,RIMS3,HNRNPK,MAPK1,ACTG1,NLGN3,DLGAP3,RNF112,GRIN1,CPEB1,ERBB4,PTK2B,DNAJB1,IGSF9B,GABRG2,CTTNBP2,NR1D1,SLC8A3,ERBB3,FUS,CLSTN1,CADPS2,BCL11A,LRP8,LRFN1,DLGAP1,NTRK2,SRCIN1,GRM2,PCLO,CHRM3,ALS2,CAMK2A,CTTN,CPLX1,SOS1,STAT3,KLHL17,SNAP25,ADCY1,APBB1,SYNE1,DRP2,CNKSR2,HTT,SLC1A2,ATP1A1
	ENSMUST00000134465	Phldb1	154.644	0.965304	0.396578	2.43409	0.0149295						GO:0120025	plasma membrane bounded cell projection	1.02952e-15	1.02952e-15	CC	1	MACF1,MAP3K12,FEZ1,ARC,CALM1,AHCYL2,FOS,CAMK2B,OLFM1,TRIM46,EIF4G2,ACAP3,CREB1,PAFAH1B1,DST,APBA2,DAB2IP,DGKZ,SCN1A,ATP1A3,FAM168B,KLC1,PIP5K1C,ATP2B2,HNRNPK,RAF1,GFRA1,MAPK1,CPNE5,ACTG1,NLGN3,TTYH1,PRKAR1A,MAPK9,OGT,BIN1,DLGAP3,RNF112,CDC42BPA,GRIN1,CCT4,ALDOA,MAPK8IP3,CPEB1,RYR2,PTK2B,DNAJB1,SSH1,IGSF9B,SIAH2,AMIGO1,BRINP3,KIF1B,GABRG2,BRSK2,CTTNBP2,NR1D1,GPI1,KCNB2,SLC8A3,A830010M20RIK,TRIM9,F…
	ENSMUST00000106017	Bai2	182.157	0.940181	0.45985	2.04454	0.0409004						GO:0036477	somatodendritic compartment	1.25885e-15	1.25885e-15	CC	1	FEZ1,ARC,CAMK2B,OLFM1,PAFAH1B1,APBA2,DAB2IP,SCN1A,ATP1A3,KLC1,ATP2B2,HNRNPK,GFRA1,MAPK1,CPNE5,NLGN3,MAPK9,OGT,DLGAP3,RNF112,GRIN1,MAPK8IP3,CPEB1,PTK2B,DNAJB1,IGSF9B,SIAH2,AMIGO1,BRINP3,KIF1B,GABRG2,CTTNBP2,NR1D1,KCNB2,SLC8A3,TRIM9,FUS,CLSTN1,TOP1,LRP8,DIXDC1,NTRK2,SRCIN1,SLC38A7,GRM2,ARHGEF7,PCLO,CHRM3,ALS2,BRD1,INSR,CAMK2A,CTTN,CPLX1,KNDC1,SOS1,KLHL17,PLK2,SNAP25,APBB1,KCNA2,SLC4A8,LRP6,SYNE1,NF…
	ENSMUST00000110009	Arc	885.058	0.906863	0.215873	4.20092	2.65832e-05						GO:0044297	cell body	1.44113e-14	1.44113e-14	CC	1	FEZ1,CAMK2B,OLFM1,PAFAH1B1,DAB2IP,SCN1A,ATP1A3,KLC1,ATP2B2,GFRA1,MAPK1,CPNE5,NLGN3,MAPK9,OGT,DLGAP3,RNF112,GRIN1,CCT4,MAPK8IP3,CPEB1,PTK2B,DNAJB1,IGSF9B,SIAH2,AMIGO1,BRINP3,NR1D1,KCNB2,SLC8A3,A830010M20RIK,FUS,TOP1,LRP8,DIXDC1,NTRK2,PITPNM1,SRCIN1,SLC38A7,ARHGEF7,PCLO,ALS2,BRD1,INSR,CAMK2A,CPLX1,KNDC1,SOS1,KLHL17,SNAP25,APBB1,KCNA2,SLC4A8,LRP6,DRP2,CNKSR2,LMTK2,DYNC1H1,SLC1A2
	ENSMUST00000126751	Atp5b	419.654	0.904456	0.375818	2.40663	0.0161004						GO:0098984	neuron to neuron synapse	4.21771e-14	4.21771e-14	CC	1	ARC,CAMK2B,IQSEC3,PJA2,DST,DGKZ,ATP1A3,CABP1,PIP5K1C,ATP2B2,HNRNPK,MAPK1,DLGAP3,RNF112,GRIN1,CPEB1,ERBB4,PTK2B,DNAJB1,IGSF9B,SLC8A3,CLSTN1,BCL11A,LRP8,LRFN1,DLGAP1,UNC13B,NTRK2,SRCIN1,PCLO,CHRM3,ALS2,CAMK2A,CTTN,SOS1,STAT3,KLHL17,ADCY1,SLC4A8,DRP2,CNKSR2,ATP1A1
	ENSMUST00000153369	Nr4a3	228.647	0.893395	0.179489	4.97744	6.44296e-07						GO:0043025	neuronal cell body	9.59408e-14	9.59408e-14	CC	1	FEZ1,CAMK2B,OLFM1,PAFAH1B1,DAB2IP,SCN1A,ATP1A3,KLC1,ATP2B2,GFRA1,MAPK1,CPNE5,NLGN3,MAPK9,OGT,DLGAP3,RNF112,GRIN1,CPEB1,PTK2B,DNAJB1,IGSF9B,SIAH2,AMIGO1,BRINP3,NR1D1,KCNB2,SLC8A3,FUS,TOP1,LRP8,DIXDC1,NTRK2,SRCIN1,SLC38A7,ARHGEF7,PCLO,ALS2,BRD1,INSR,CAMK2A,CPLX1,KNDC1,SOS1,KLHL17,SNAP25,APBB1,KCNA2,SLC4A8,LRP6,DRP2,CNKSR2,LMTK2,DYNC1H1
	ENSMUST00000097774	Camta1	134.627	0.890483	0.380487	2.34038	0.0192643						GO:0032279	asymmetric synapse	1.43032e-13	1.43032e-13	CC	1	ARC,CAMK2B,IQSEC3,PJA2,DST,DGKZ,CABP1,PIP5K1C,ATP2B2,HNRNPK,MAPK1,DLGAP3,RNF112,GRIN1,CPEB1,ERBB4,PTK2B,DNAJB1,IGSF9B,SLC8A3,CLSTN1,BCL11A,LRP8,LRFN1,DLGAP1,NTRK2,SRCIN1,PCLO,CHRM3,ALS2,CAMK2A,CTTN,SOS1,STAT3,KLHL17,ADCY1,SLC4A8,DRP2,CNKSR2,ATP1A1
	ENSMUST00000129314	Ski	143.777	0.882087	0.427726	2.06227	0.0391819						GO:0099572	postsynaptic specialization	4.03006e-13	4.03006e-13	CC	1	ARC,CAMK2B,IQSEC3,PJA2,DST,DGKZ,CABP1,PIP5K1C,ATP2B2,HNRNPK,MAPK1,NLGN3,DLGAP3,RNF112,GRIN1,CPEB1,ERBB4,PTK2B,DNAJB1,IGSF9B,GABRG2,SLC8A3,CLSTN1,BCL11A,LRP8,LRFN1,DLGAP1,NTRK2,SRCIN1,PCLO,CHRM3,ALS2,CAMK2A,CTTN,SOS1,STAT3,KLHL17,ADCY1,DRP2,CNKSR2,ATP1A1
	ENSMUST00000141101	Cit	189.465	0.869893	0.302472	2.87595	0.00402816						GO:0014069	postsynaptic density	5.18272e-13	5.18272e-13	CC	1	ARC,CAMK2B,IQSEC3,PJA2,DST,DGKZ,CABP1,PIP5K1C,ATP2B2,HNRNPK,MAPK1,DLGAP3,RNF112,GRIN1,CPEB1,ERBB4,PTK2B,DNAJB1,IGSF9B,SLC8A3,CLSTN1,BCL11A,LRP8,LRFN1,DLGAP1,NTRK2,SRCIN1,PCLO,CHRM3,ALS2,CAMK2A,CTTN,SOS1,STAT3,KLHL17,ADCY1,DRP2,CNKSR2,ATP1A1
	ENSMUST00000078084	D4Wsu53e	230.337	0.849179	0.2728	3.11282	0.00185307						GO:0098978	glutamatergic synapse	1.68901e-12	1.68901e-12	CC	1	ARC,CAMK2B,OLFM1,DGKZ,CABP1,PIP5K1C,JAK2,ATP2B2,RIMS3,HNRNPK,NLGN3,PRKAR1A,BIN1,DLGAP3,GRIN1,ATP2B3,ERBB4,PTK2B,DNAJB1,GABRG2,CTTNBP2,CLSTN1,CADPS2,DLGAP1,UNC13B,NTRK2,NDRG2,PCLO,CHRM3,UNC13A,CDH11,CAMK2A,CTTN,CPLX1,STAT3,SNAP25,ADCY1,APBB1,SLC4A8,DRP2,CNKSR2,SLC1A2
	ENSMUST00000154774	Calr	151.426	0.848879	0.345979	2.45356	0.0141451						GO:0150034	distal axon	2.52803e-11	2.52803e-11	CC	1	MAP3K12,FEZ1,CALM1,OLFM1,ACAP3,PAFAH1B1,ATP1A3,KLC1,HNRNPK,ACTG1,BIN1,GRIN1,MAPK8IP3,CPEB1,PTK2B,SSH1,BRSK2,SLC8A3,STMN4,DIXDC1,UNC13B,NTRK2,NDRG2,ARHGEF7,PCLO,CHRM3,ALS2,UNC13A,CBL,CTTN,CPLX1,SNAP25,APBB1,KCNA2,SLC4A8,LMTK2
	ENSMUST00000113147	Gprasp1	257.179	0.838612	0.351569	2.38534	0.0170633						GO:0012505	endomembrane system	6.07816e-11	6.07816e-11	CC	1	MACF1,ARHGAP21,FEZ1,ARC,CALR,CALM1,AHCYL2,FOS,CAMK2B,RTN3,OLFM1,TMTC1,TMEM87B,CANT1,PJA2,PAFAH1B1,DST,APBA2,NR4A1,TYRO3,PUM2,QSOX1,PSMF1,DENND4B,ITCH,ATP1A3,DUSP26,CABP1,ICMT,PIP5K1C,ATP2B2,MFF,P4HA1,NFE2L1,RABEP1,MIB2,RAF1,GFRA1,MAPK1,PREPL,CCND2,TTYH1,PRKAR1A,KLHL21,RASGRF2,OGT,CLCN6,BIN1,KLHL22,RNF112,STXBP5L,GRIN1,MAPK8IP3,RAB11FIP3,STX5A,RYR2,NUP88,RRBP1,NAE1,NDFIP2,PLEKHM1,SIAH2,BRINP3,KIF1…
	ENSMUST00000105250	R3hdm2	118.951	0.833102	0.400379	2.08078	0.0374537						GO:0097060	synaptic membrane	1.38121e-10	1.38121e-10	CC	1	ARC,NRXN3,IQSEC3,OLFM1,SCN1A,ATP1A3,PIP5K1C,ATP2B2,CNTN1,RIMS3,NLGN3,GRIN1,ATP2B3,ERBB4,IGSF9B,GABRG2,SLC8A3,ERBB3,CLSTN1,CADPS2,LRFN1,DLGAP1,KCNJ3,UNC13B,GRM2,CHRM3,UNC13A,CAMK2A,CTTN,KCNJ9,SNAP25,ADCY1,APBB1,KCNA2,SLC4A8,SYNE1,CNKSR2,SLC1A2
	ENSMUST00000001204	Calm1	3574.55	0.807508	0.307655	2.62472	0.00867208						GO:0030425	dendrite	2.11639e-10	2.11639e-10	CC	1	FEZ1,ARC,CAMK2B,APBA2,DAB2IP,ATP1A3,ATP2B2,HNRNPK,MAPK1,NLGN3,DLGAP3,GRIN1,MAPK8IP3,PTK2B,DNAJB1,IGSF9B,AMIGO1,BRINP3,KIF1B,GABRG2,CTTNBP2,NR1D1,KCNB2,SLC8A3,TRIM9,FUS,CLSTN1,LRP8,NTRK2,SRCIN1,GRM2,PCLO,CHRM3,ALS2,BRD1,INSR,CAMK2A,CTTN,CPLX1,KNDC1,KLHL17,PLK2,APBB1,KCNA2,SLC4A8,SYNE1,NFASC,DRP2,HTT,SLC1A2
	ENSMUST00000149816	Ahcyl2	168.529	0.789152	0.297156	2.65568	0.00791475						GO:0097447	dendritic tree	2.33926e-10	2.33926e-10	CC	1	FEZ1,ARC,CAMK2B,APBA2,DAB2IP,ATP1A3,ATP2B2,HNRNPK,MAPK1,NLGN3,DLGAP3,GRIN1,MAPK8IP3,PTK2B,DNAJB1,IGSF9B,AMIGO1,BRINP3,KIF1B,GABRG2,CTTNBP2,NR1D1,KCNB2,SLC8A3,TRIM9,FUS,CLSTN1,LRP8,NTRK2,SRCIN1,GRM2,PCLO,CHRM3,ALS2,BRD1,INSR,CAMK2A,CTTN,CPLX1,KNDC1,KLHL17,PLK2,APBB1,KCNA2,SLC4A8,SYNE1,NFASC,DRP2,HTT,SLC1A2
	ENSMUST00000057634	Nrxn3	214.961	0.778685	0.197849	3.93576	8.29343e-05						GO:0098793	presynapse	5.98311e-10	5.98311e-10	CC	1	CALM1,NRXN3,APBA2,SCN1A,ATP1A3,PIP5K1C,ATP2B2,MFF,CNTN1,RIMS3,HNRNPK,ACTG1,NLGN3,BIN1,RNF112,GRIN1,ATP2B3,ERBB4,KIF1B,CTTNBP2,SLC8A3,A830010M20RIK,TRIM9,CADPS2,DIXDC1,KCNJ3,UNC13B,NTRK2,ABCC8,GRM2,PCLO,CHRM3,UNC13A,CAMK2A,CPLX1,KCNJ9,SNAP25,LGI3,APBB1,KCNA2,SLC4A8,HTT,SLC1A2,RAB6B
	ENSMUST00000021674	Fos	324.078	0.768808	0.260165	2.95508	0.00312586						GO:0098590	plasma membrane region	1.95883e-08	1.95883e-08	CC	1	MACF1,ARC,NRXN3,IQSEC3,OLFM1,SCN1A,ATP1A3,PIP5K1C,ATP2B2,CNTN1,RIMS3,MAPK1,NLGN3,TTYH1,PRKAR1A,GRIN1,MAPK8IP3,RAB11FIP3,ATP2B3,ERBB4,KCNMA1,SSH1,IGSF9B,GABRG2,CD34,GPI1,SLC8A3,A830010M20RIK,ERBB3,MYH9,CLSTN1,CADPS2,LRP8,LRFN1,DLGAP1,ANXA6,KCNJ3,UNC13B,PITPNM1,GRM2,PHLPP2,CHRM3,PKD1,UNC13A,CBL,IRS1,INSR,CAMK2A,CTTN,KCNJ9,TJP1,SLC39A14,MYRIP,SNAP25,ADCY1,EPS15L1,APBB1,KCNA2,SLC4A8,LRP6,SYNE1,CNKSR2…
	ENSMUST00000132618	Eif1	326.073	0.759557	0.176169	4.31152	1.62134e-05						GO:0042734	presynaptic membrane	2.71363e-08	2.71363e-08	CC	1	NRXN3,SCN1A,ATP1A3,PIP5K1C,ATP2B2,CNTN1,RIMS3,GRIN1,ATP2B3,ERBB4,CADPS2,KCNJ3,UNC13B,GRM2,CHRM3,UNC13A,KCNJ9,SNAP25,APBB1,KCNA2,SLC4A8,SLC1A2
	ENSMUST00000084007	Gm24924	136.424	0.726141	0.264042	2.75009	0.0059578						GO:0005634	nucleus	5.79148e-08	5.79148e-08	CC	1	NR4A3,CAMTA1,SKI,CALR,GPRASP1,R3HDM2,CALM1,FOS,IQSEC3,XIAP,MICAL2,NDUFB5,SRSF11,CREB1,BDH1,PAFAH1B1,DST,SRSF10,SIK1,NR4A1,POU6F1,TYRO3,ARPC4,PUM2,DGKZ,PDS5B,EGR1,DENND4B,DNAJB5,PER1,SCN1A,ITCH,MLLT10,DUSP1,ATP1A3,USP7,CHTF8,DUSP26,TRIB1,PAK7,PER2,DUSP5,JUNB,ARL4D,KLF10,PIP5K1C,JAK2,BHLHE40,TIPARP,NACC2,NFE2L1,HNRNPK,RAF1,MAPK1,NAA50,STK40,PREPL,RXRB,SNAPC3,CCND2,IER5,PHC3,FOSL2,YEATS2,MAPK9,OGT,Z…
	ENSMUST00000109815	Camk2b	1125.25	0.721774	0.309829	2.32959	0.0198278						GO:0030426	growth cone	9.19508e-08	9.19508e-08	CC	1	MAP3K12,FEZ1,CALM1,OLFM1,ACAP3,PAFAH1B1,KLC1,GRIN1,MAPK8IP3,CPEB1,PTK2B,SSH1,STMN4,NTRK2,NDRG2,ARHGEF7,PCLO,ALS2,CBL,CTTN,SNAP25,APBB1,LMTK2
	ENSMUST00000151397	Iqsec3	157.742	0.715244	0.205976	3.47246	0.000515718						GO:0030427	site of polarized growth	1.88209e-07	1.88209e-07	CC	1	MAP3K12,FEZ1,CALM1,OLFM1,ACAP3,PAFAH1B1,KLC1,GRIN1,MAPK8IP3,CPEB1,PTK2B,SSH1,STMN4,NTRK2,NDRG2,ARHGEF7,PCLO,ALS2,CBL,CTTN,SNAP25,APBB1,LMTK2
	ENSMUST00000108754	Pcmtd2	147.073	0.709679	0.257193	2.75932	0.00579215						GO:0005654	nucleoplasm	3.11947e-07	3.11947e-07	CC	1	SKI,CALM1,FOS,IQSEC3,NDUFB5,SRSF11,CREB1,BDH1,SRSF10,NR4A1,POU6F1,DGKZ,PDS5B,EGR1,DENND4B,PER1,SCN1A,ITCH,MLLT10,DUSP26,PAK7,JUNB,PIP5K1C,JAK2,BHLHE40,NFE2L1,HNRNPK,RAF1,MAPK1,STK40,RXRB,SNAPC3,CCND2,IER5,PHC3,FOSL2,YEATS2,OGT,ZBTB18,KMT2D,RNF112,CCT4,RNF111,RAB11FIP3,CDK14,DUSP6,CPEB1,RSF1,FAM212B,NUP88,TET3,DNAJB1,SIAH2,KDM3A,SUMO3,FAM222B,NR1D1,GPI1,ATXN7L3,BRD2,U2AF2,ATG4D,KMT2E,A830010M20RIK…
	ENSMUST00000088171	Rtn3	919.225	0.700144	0.154092	4.54368	5.52814e-06						GO:0005856	cytoskeleton	4.22859e-07	4.22859e-07	CC	1	MACF1,ARHGAP21,FEZ1,ARC,SKI,CALM1,CAMK2B,TRIM46,MICAL2,PJA2,PAFAH1B1,DST,POU6F1,ARPC4,PPP1R12C,KLC1,JAK2,RIMS3,HNRNPK,MAPK1,PREPL,ACTG1,PRKAR1A,KLHL21,YEATS2,BIN1,KLHL22,CDC42BPA,CCT4,FRMD6,ALDOA,RAB11FIP3,CPEB1,PTK2B,SSH1,KIF1B,SNTB2,BRSK2,CTTNBP2,RANBP10,SLC8A3,KMT2E,USP2,TRIM9,MYH9,CAMSAP1,LRP8,TACC1,DIXDC1,MPHOSPH9,STK38L,DYRK2,NAV3,RHOU,SRCIN1,NUAK1,DAPK3,MICAL3,MICALL1,SWAP70,WDR11,PCLO,CCD…
	ENSMUST00000023268	Arc	1705.25	0.677194	0.228267	2.96667	0.00301042						GO:0005829	cytosol	2.17323e-06	2.17323e-06	CC	1	MAP3K12,PRRC2C,CAMTA1,CALR,GPRASP1,CALM1,AHCYL2,FOS,CAMK2B,IQSEC3,XIAP,EIF4G2,TMEM87B,PAFAH1B1,SRSF10,SIK1,NR4A1,PUM2,PSMF1,GPCPD1,DNAJB5,PER1,ITCH,MLLT10,USP7,PIP5K1C,JAK2,RIMS3,NFE2L1,HNRNPK,RAF1,MAPK1,NAA50,STK40,PREPL,ACTG1,CCND2,HTRA1,PRKAR1A,MAPK9,OGT,BIN1,KLHL22,WNK2,CCT4,ALDOA,RNF111,STX5A,CDK14,DUSP6,CPEB1,HIVEP3,DNAJB1,SSH1,SIAH2,NMT2,GPI1,PIM3,MON2,ZBTB16,PHACTR1,TRIM9,MYH9,RBM24,PTGES…
	ENSMUST00000159918	Shisa4	173.4	0.658325	0.248872	2.64523	0.00816347						GO:0043197	dendritic spine	5.12107e-06	5.12107e-06	CC	1	ARC,APBA2,ATP1A3,HNRNPK,DLGAP3,GRIN1,PTK2B,DNAJB1,CTTNBP2,NR1D1,SLC8A3,FUS,CLSTN1,NTRK2,ALS2,CAMK2A,CTTN,APBB1,SYNE1,SLC1A2
	ENSMUST00000152415	Olfm1	1194.68	0.658306	0.311263	2.11495	0.0344343						GO:0031981	nuclear lumen	7.42427e-06	7.42427e-06	CC	1	CAMTA1,SKI,CALM1,FOS,IQSEC3,NDUFB5,SRSF11,CREB1,BDH1,SRSF10,NR4A1,POU6F1,DGKZ,PDS5B,EGR1,DENND4B,PER1,SCN1A,ITCH,MLLT10,DUSP26,PAK7,JUNB,ARL4D,PIP5K1C,JAK2,BHLHE40,NACC2,NFE2L1,HNRNPK,RAF1,MAPK1,STK40,RXRB,SNAPC3,CCND2,IER5,PHC3,FOSL2,YEATS2,OGT,ZBTB18,KMT2D,RNF112,CCT4,ALDOA,RNF111,RAB11FIP3,CDK14,DUSP6,CPEB1,RSF1,FAM212B,NUP88,TET3,DNAJB1,PLEKHM1,SIAH2,KDM3A,SUMO3,FAM222B,NR1D1,GPI1,ATXN7L3,BRD…
	ENSMUST00000026978	Xiap	199.697	0.657227	0.155214	4.23434	2.29222e-05						GO:0044309	neuron spine	7.69921e-06	7.69921e-06	CC	1	ARC,APBA2,ATP1A3,HNRNPK,DLGAP3,GRIN1,PTK2B,DNAJB1,CTTNBP2,NR1D1,SLC8A3,FUS,CLSTN1,NTRK2,ALS2,CAMK2A,CTTN,APBB1,SYNE1,SLC1A2
	ENSMUST00000100772	Tmtc1	364.279	0.656103	0.221143	2.96687	0.00300852						GO:0031982	vesicle	9.63565e-06	9.63565e-06	CC	1	ARC,CALR,CALM1,PAFAH1B1,DST,APBA2,DAB2IP,QSOX1,ITCH,KLC1,PIP5K1C,MFF,RABEP1,MIB2,GFRA1,MAPK1,ACTG1,NLGN3,PRKAR1A,KLHL21,OGT,CLCN6,BIN1,RNF112,STXBP5L,GRIN1,CCT4,ALDOA,MAPK8IP3,RAB11FIP3,STX5A,RYR2,NAE1,PLEKHM1,SIAH2,KIF1B,GABRG2,SNTB2,CTTNBP2,A830010M20RIK,FYCO1,SYTL2,TRIM9,CLSTN1,CADPS2,ANXA6,SLC9A9,UNC13B,NTRK2,NEURL1B,ABCC8,RHOU,VPS29,MICALL1,WDR11,PCLO,SEC61A1,ALS2,PKD1,UNC13A,INSR,STARD4,LDL…
	ENSMUST00000041022	Trim46	147.234	0.652381	0.296347	2.20141	0.027707						GO:0015630	microtubule cytoskeleton	2.45914e-05	2.45914e-05	CC	1	MACF1,FEZ1,SKI,CALM1,CAMK2B,TRIM46,MICAL2,PAFAH1B1,DST,KLC1,MAPK1,PRKAR1A,KLHL21,YEATS2,BIN1,KLHL22,CCT4,RAB11FIP3,CPEB1,KIF1B,SNTB2,BRSK2,RANBP10,SLC8A3,KMT2E,USP2,MYH9,CAMSAP1,LRP8,TACC1,MPHOSPH9,NAV3,NUAK1,DAPK3,MICAL3,MICALL1,WDR11,TTLL4,RASSF3,ALS2,TOPORS,PCNT,TTBK2,CTTN,ZFYVE26,ALMS1,ATXN7,PLK2,MTUS2,TBC1D30,SYNE1,HTT,STMN1,PPP2CB,RAB11FIP4,DYNC1H1
	ENSMUST00000161790	Eif4g2	137.15	0.651154	0.214748	3.03218	0.00242791						GO:0099240	intrinsic component of synaptic membrane	3.74997e-05	3.74997e-05	CC	1	SCN1A,ATP1A3,ATP2B2,CNTN1,NLGN3,GRIN1,ATP2B3,ERBB4,GABRG2,SLC8A3,CLSTN1,LRFN1,KCNJ3,GRM2,CHRM3,KCNJ9,SNAP25,ADCY1,KCNA2,SLC1A2
	ENSMUST00000106648	Mical2	123.959	0.647974	0.295066	2.19603	0.0280901						GO:0031410	cytoplasmic vesicle	4.16748e-05	4.16748e-05	CC	1	ARC,CALR,CALM1,DST,APBA2,DAB2IP,ITCH,PIP5K1C,MFF,RABEP1,MIB2,GFRA1,MAPK1,ACTG1,NLGN3,PRKAR1A,KLHL21,OGT,CLCN6,BIN1,RNF112,STXBP5L,GRIN1,CCT4,MAPK8IP3,RAB11FIP3,RYR2,NAE1,PLEKHM1,SIAH2,KIF1B,GABRG2,SNTB2,CTTNBP2,A830010M20RIK,FYCO1,SYTL2,TRIM9,CLSTN1,CADPS2,ANXA6,SLC9A9,UNC13B,NTRK2,NEURL1B,ABCC8,RHOU,VPS29,MICALL1,WDR11,PCLO,SEC61A1,ALS2,UNC13A,INSR,STARD4,LDLRAD4,DENND6B,IFNAR1,SLC39A14,MYRIP,SN…
	ENSMUST00000110325	Tmem87b	138.587	0.645039	0.232206	2.77788	0.00547152						GO:0032991	protein-containing complex	4.21633e-05	4.21633e-05	CC	1	ATP5B,NR4A3,SKI,CALR,CALM1,NRXN3,FOS,EIF1,CAMK2B,OLFM1,XIAP,MICAL2,NDUFB5,CREB1,PAFAH1B1,DAB2IP,NR4A1,TYRO3,ARPC4,PSMF1,SCN1A,ITCH,MLLT10,ATP1A3,USP7,CHTF8,JUNB,KLC1,MFF,P4HA1,NFE2L1,RABEP1,MIB2,HNRNPK,GFRA1,MAPK1,NAA50,ACTG1,RXRB,CCND2,TTYH1,PRKAR1A,IER5,KLHL21,PHC3,UTP14B,YEATS2,PPP4R1,OGT,BIN1,KLHL22,DLGAP3,KMT2D,STXBP5L,GRIN1,CCT4,ALDOA,RNF111,COL19A1,STX5A,CDK14,CPEB1,RSF1,RYR2,NUP88,ERBB4,K…
	ENSMUST00000137726	Acap3	145.081	0.632568	0.256069	2.4703	0.0134998						GO:0097708	intracellular vesicle	4.53396e-05	4.53396e-05	CC	1	ARC,CALR,CALM1,DST,APBA2,DAB2IP,ITCH,PIP5K1C,MFF,RABEP1,MIB2,GFRA1,MAPK1,ACTG1,NLGN3,PRKAR1A,KLHL21,OGT,CLCN6,BIN1,RNF112,STXBP5L,GRIN1,CCT4,MAPK8IP3,RAB11FIP3,RYR2,NAE1,PLEKHM1,SIAH2,KIF1B,GABRG2,SNTB2,CTTNBP2,A830010M20RIK,FYCO1,SYTL2,TRIM9,CLSTN1,CADPS2,ANXA6,SLC9A9,UNC13B,NTRK2,NEURL1B,ABCC8,RHOU,VPS29,MICALL1,WDR11,PCLO,SEC61A1,ALS2,UNC13A,INSR,STARD4,LDLRAD4,DENND6B,IFNAR1,SLC39A14,MYRIP,SN…
	ENSMUST00000017620	Cant1	148.75	0.623139	0.238617	2.61146	0.00901578						GO:0045211	postsynaptic membrane	0.000101021	0.000101021	CC	1	ARC,IQSEC3,ATP2B2,CNTN1,NLGN3,GRIN1,ERBB4,IGSF9B,GABRG2,SLC8A3,ERBB3,CLSTN1,CADPS2,LRFN1,DLGAP1,GRM2,CHRM3,CAMK2A,CTTN,ADCY1,APBB1,SYNE1,CNKSR2
	ENSMUST00000045720	Zfp788	130.688	0.61559	0.271021	2.27138	0.0231242						GO:0070013	intracellular organelle lumen	0.000104152	0.000104152	CC	1	ATP5B,CAMTA1,SKI,CALR,CALM1,FOS,IQSEC3,NDUFB5,SRSF11,CREB1,BDH1,SRSF10,NR4A1,POU6F1,DGKZ,PDS5B,EGR1,DENND4B,PER1,SCN1A,ITCH,MLLT10,DUSP26,PAK7,JUNB,ARL4D,PIP5K1C,JAK2,BHLHE40,P4HA1,NACC2,NFE2L1,HNRNPK,RAF1,MAPK1,STK40,ACAA1A,RXRB,SNAPC3,CCND2,IER5,PHC3,FOSL2,YEATS2,OGT,ZBTB18,KMT2D,RNF112,CCT4,ALDOA,RNF111,RAB11FIP3,CDK14,DUSP6,CPEB1,RSF1,FAM212B,NUP88,TET3,DNAJB1,PLEKHM1,SIAH2,KDM3A,SUMO3,FAM222…
	ENSMUST00000122290	Ndufb5	186.576	0.607456	0.269695	2.25238	0.024298						GO:0031974	membrane-enclosed lumen	0.000105541	0.000105541	CC	1	ATP5B,CAMTA1,SKI,CALR,CALM1,FOS,IQSEC3,NDUFB5,SRSF11,CREB1,BDH1,SRSF10,NR4A1,POU6F1,DGKZ,PDS5B,EGR1,DENND4B,PER1,SCN1A,ITCH,MLLT10,DUSP26,PAK7,JUNB,ARL4D,PIP5K1C,JAK2,BHLHE40,P4HA1,NACC2,NFE2L1,HNRNPK,RAF1,MAPK1,STK40,ACAA1A,RXRB,SNAPC3,CCND2,IER5,PHC3,FOSL2,YEATS2,OGT,ZBTB18,KMT2D,RNF112,CCT4,ALDOA,RNF111,RAB11FIP3,CDK14,DUSP6,CPEB1,RSF1,FAM212B,NUP88,TET3,DNAJB1,PLEKHM1,SIAH2,KDM3A,SUMO3,FAM222…
	ENSMUST00000024888	Pja2	615.31	0.601633	0.266092	2.261	0.0237593						GO:0043233	organelle lumen	0.000105541	0.000105541	CC	1	ATP5B,CAMTA1,SKI,CALR,CALM1,FOS,IQSEC3,NDUFB5,SRSF11,CREB1,BDH1,SRSF10,NR4A1,POU6F1,DGKZ,PDS5B,EGR1,DENND4B,PER1,SCN1A,ITCH,MLLT10,DUSP26,PAK7,JUNB,ARL4D,PIP5K1C,JAK2,BHLHE40,P4HA1,NACC2,NFE2L1,HNRNPK,RAF1,MAPK1,STK40,ACAA1A,RXRB,SNAPC3,CCND2,IER5,PHC3,FOSL2,YEATS2,OGT,ZBTB18,KMT2D,RNF112,CCT4,ALDOA,RNF111,RAB11FIP3,CDK14,DUSP6,CPEB1,RSF1,FAM212B,NUP88,TET3,DNAJB1,PLEKHM1,SIAH2,KDM3A,SUMO3,FAM222…
	ENSMUST00000152274	Srsf11	203.927	0.601247	0.195422	3.07666	0.00209335						GO:0005623	obsolete cell	0.000122072	0.000122072	CC	1	ARHGAP21,ATP5B,CALM1,PAFAH1B1,TYRO3,QSOX1,ATP1A3,PIP5K1C,PLCH2,JAK2,ATP2B2,NFE2L1,RAF1,MAPK1,OGT,GRIN1,ALDOA,ATP2B3,RYR2,KCNMA1,PTK2B,NR1D1,SLC8A3,A830010M20RIK,FYCO1,MYH9,CLSTN1,PTGES2,AACS,MIS12,SLC9A9,UNC13B,ABCC8,SWAP70,WDR11,PKD1,SLC24A2,ALMS1,TJP1,SLC39A14,MYRIP,FOXO3,SLC4A8,LRP6,SYNE1,ABL2,HTT,VPS13C,DYNC1H1,ATP1A1
	ENSMUST00000049932	Creb1	332.037	0.595933	0.274739	2.16908	0.0300763						GO:0043228	non-membrane-bounded organelle	0.000200273	0.000200273	CC	1	MACF1,ARHGAP21,FEZ1,ARC,ATP5B,CAMTA1,SKI,CALM1,CAMK2B,TRIM46,MICAL2,PJA2,CREB1,PAFAH1B1,DST,POU6F1,ARPC4,PUM2,PDS5B,EGR1,SCN1A,PPP1R12C,CHTF8,JUNB,ARL4D,KLC1,JAK2,NACC2,RIMS3,HNRNPK,MAPK1,PREPL,ACTG1,SNAPC3,CCND2,PRKAR1A,IER5,KLHL21,YEATS2,OGT,BIN1,KLHL22,CDC42BPA,CCT4,FRMD6,ALDOA,RAB11FIP3,CPEB1,RSF1,RYR2,PTK2B,TET3,DNAJB1,PLEKHM1,SSH1,KDM3A,KIF1B,SNTB2,BRSK2,CTTNBP2,RANBP10,NR1D1,SLC8A3,KMT2E,U…
	ENSMUST00000115227	Bdh1	145.73	0.587649	0.192468	3.05324	0.00226386						GO:0099699	integral component of synaptic membrane	0.000227864	0.000227864	CC	1	SCN1A,ATP1A3,ATP2B2,NLGN3,GRIN1,ATP2B3,ERBB4,GABRG2,SLC8A3,CLSTN1,LRFN1,KCNJ3,GRM2,CHRM3,KCNJ9,ADCY1,KCNA2,SLC1A2
	ENSMUST00000156794	Pafah1b1	194.98	0.580877	0.284997	2.03819	0.0415312						GO:0043232	intracellular non-membrane-bounded organelle	0.000281646	0.000281646	CC	1	MACF1,ARHGAP21,FEZ1,ARC,ATP5B,CAMTA1,SKI,CALM1,CAMK2B,TRIM46,MICAL2,PJA2,CREB1,PAFAH1B1,DST,POU6F1,ARPC4,PUM2,PDS5B,EGR1,SCN1A,PPP1R12C,CHTF8,JUNB,ARL4D,KLC1,JAK2,NACC2,RIMS3,HNRNPK,MAPK1,PREPL,ACTG1,SNAPC3,CCND2,PRKAR1A,IER5,KLHL21,YEATS2,OGT,BIN1,KLHL22,CDC42BPA,CCT4,FRMD6,ALDOA,RAB11FIP3,CPEB1,RSF1,RYR2,PTK2B,TET3,DNAJB1,PLEKHM1,SSH1,KDM3A,KIF1B,SNTB2,BRSK2,CTTNBP2,RANBP10,NR1D1,SLC8A3,KMT2E,U…
	ENSMUST00000050149	Mical2	350.465	0.576242	0.201007	2.86677	0.00414686						GO:0043204	perikaryon	0.000321449	0.000321449	CC	1	CAMK2B,OLFM1,MAPK1,CPNE5,MAPK9,RNF112,AMIGO1,KCNB2,SLC8A3,FUS,TOP1,NTRK2,BRD1,CPLX1,KNDC1,KCNA2,DRP2
	ENSMUST00000115104	Dst	131.063	0.569219	0.256236	2.22146	0.0263196						GO:0044306	neuron projection terminus	0.000321449	0.000321449	CC	1	ATP1A3,HNRNPK,ACTG1,BIN1,GRIN1,SLC8A3,A830010M20RIK,DIXDC1,UNC13B,NTRK2,PCLO,CHRM3,UNC13A,CPLX1,TMEM57,KCNA2,SLC4A8
	ENSMUST00000107507	Apba2	236.107	0.566821	0.216915	2.61311	0.00897235						GO:0098688	parallel fiber to Purkinje cell synapse	0.000341514	0.000341514	CC	1	ATP2B2,GRIN1,ATP2B3,CADPS2,KCNJ3,PCLO,KCNJ9
	ENSMUST00000112987	Dab2ip	185.705	0.55897	0.254684	2.19476	0.028181						GO:0098889	intrinsic component of presynaptic membrane	0.000417555	0.000417555	CC	1	SCN1A,ATP1A3,ATP2B2,CNTN1,GRIN1,ATP2B3,ERBB4,KCNJ3,CHRM3,KCNJ9,SNAP25,KCNA2,SLC1A2
	ENSMUST00000097844	Srsf10	149.892	0.552171	0.195143	2.82957	0.00466101						GO:0005794	Golgi apparatus	0.000569533	0.000569533	CC	1	MACF1,ARHGAP21,FEZ1,CALR,RTN3,TMEM87B,CANT1,PJA2,QSOX1,DENND4B,ATP1A3,DUSP26,CABP1,RAF1,GFRA1,MAPK1,PREPL,KLHL21,KLHL22,MAPK8IP3,STX5A,NDFIP2,NMT2,FYCO1,CLSTN1,STMN4,PTGES2,TANGO2,MPHOSPH9,SEC14L1,UNC13B,NDRG2,PITPNM1,RHOU,MBTPS2,WDR11,PCLO,PKD1,SDE2,DDI2,CBL,ARL5B,PAPD7,CTTN,PRDM2,FBXW8,ST3GAL5,ST8SIA1,B4GALT5,SNAP25,LRP6,SYNE1,ST3GAL2,FASN,HTT,LMTK2,ATP1A1,RAB6B
	ENSMUST00000024839	Sik1	142.751	0.548523	0.137975	3.97554	7.02211e-05						GO:0060076	excitatory synapse	0.00064445	0.00064445	CC	1	ATP2B2,NLGN3,GRIN1,ATP2B3,CADPS2,KCNJ3,NTRK2,PCLO,UNC13A,KCNJ9
	ENSMUST00000023779	Nr4a1	699.096	0.545646	0.214279	2.54643	0.010883						GO:0032809	neuronal cell body membrane	0.00118063	0.00118063	CC	1	DAB2IP,ATP2B2,AMIGO1,KCNB2,INSR,KCNA2,SLC4A8
	ENSMUST00000177335	Pou6f1	235.056	0.541185	0.238223	2.27176	0.023101						GO:1902495	transmembrane transporter complex	0.00119118	0.00119118	CC	1	CALM1,OLFM1,SCN1A,ATP1A3,TTYH1,DLGAP3,GRIN1,RYR2,KCNMA1,PTK2B,KCNQ2,AMIGO1,GABRG2,KCNB2,KCNJ3,ABCC8,PKD1,CTTN,SNAP25,KCNA2,ATP1A1
	ENSMUST00000147761	Tyro3	211.667	0.538942	0.166808	3.2309	0.00123401						GO:0034703	cation channel complex	0.00165354	0.00165354	CC	1	CALM1,OLFM1,SCN1A,DLGAP3,GRIN1,RYR2,KCNMA1,PTK2B,KCNQ2,AMIGO1,KCNB2,KCNJ3,ABCC8,PKD1,CTTN,SNAP25,KCNA2
	ENSMUST00000149805	Numbl	269.817	0.536451	0.115275	4.65367	3.26085e-06						GO:1990351	transporter complex	0.00176154	0.00176154	CC	1	CALM1,OLFM1,SCN1A,ATP1A3,TTYH1,DLGAP3,GRIN1,RYR2,KCNMA1,PTK2B,KCNQ2,AMIGO1,GABRG2,KCNB2,KCNJ3,ABCC8,PKD1,CTTN,SNAP25,KCNA2,ATP1A1
	ENSMUST00000156898	Arpc4	224.722	0.535173	0.182527	2.93202	0.00336767						GO:0043679	axon terminus	0.00182571	0.00182571	CC	1	ATP1A3,HNRNPK,ACTG1,BIN1,GRIN1,SLC8A3,DIXDC1,UNC13B,NTRK2,PCLO,CHRM3,UNC13A,CPLX1,KCNA2,SLC4A8
	ENSMUST00000150428	Mical2	258.133	0.534021	0.244955	2.18008	0.0292516						GO:0044298	cell body membrane	0.00223217	0.00223217	CC	1	DAB2IP,ATP2B2,AMIGO1,KCNB2,INSR,KCNA2,SLC4A8
	ENSMUST00000165293	Pum2	914.907	0.531133	0.14838	3.57954	0.000344202						GO:0099056	integral component of presynaptic membrane	0.00478648	0.00478648	CC	1	SCN1A,ATP1A3,ATP2B2,GRIN1,ATP2B3,ERBB4,KCNJ3,CHRM3,KCNJ9,KCNA2,SLC1A2
	ENSMUST00000128152	Dgkz	159.278	0.524215	0.20053	2.61415	0.00894499						GO:0034702	ion channel complex	0.00576879	0.00576879	CC	1	CALM1,OLFM1,SCN1A,TTYH1,DLGAP3,GRIN1,RYR2,KCNMA1,PTK2B,KCNQ2,AMIGO1,GABRG2,KCNB2,KCNJ3,ABCC8,PKD1,CTTN,SNAP25,KCNA2
	ENSMUST00000038900	Pds5b	249.815	0.522494	0.202497	2.58026	0.00987253						GO:0034705	potassium channel complex	0.00636394	0.00636394	CC	1	CALM1,KCNMA1,KCNQ2,AMIGO1,KCNB2,KCNJ3,ABCC8,CTTN,SNAP25,KCNA2
	ENSMUST00000176824	Sik2	144.712	0.521264	0.222053	2.34747	0.0189014						GO:0016604	nuclear body	0.00789586	0.00789586	CC	1	SKI,SRSF11,SRSF10,POU6F1,DGKZ,SCN1A,BHLHE40,RAF1,SNAPC3,ZBTB18,RNF112,RNF111,SUMO3,NR1D1,BRD2,U2AF2,KMT2E,ZBTB16,BCL11A,MKNK2,YLPM1,DDX46,DAPK3,MSL1,EPAS1,SDE2,TOPORS,CRNKL1,BRD1,CRY2,CDC40,RERE,APBB1,ERCC6,SLTM
	ENSMUST00000035325	Qsox1	123.825	0.518987	0.135434	3.83202	0.000127096						GO:0044305	calyx of Held	0.00829599	0.00829599	CC	1	ATP1A3,ACTG1,UNC13B,UNC13A,CPLX1,KCNA2
	ENSMUST00000042452	Psmf1	148.834	0.516477	0.228104	2.26422	0.0235607						GO:0098982	GABA-ergic synapse	0.0102279	0.0102279	CC	1	NRXN3,IQSEC3,ATP2B2,NLGN3,ATP2B3,ERBB4,IGSF9B,GABRG2,CLSTN1,ARHGEF7
	ENSMUST00000165033	Egr1	1233.92	0.515697	0.154767	3.33208	0.000861981						GO:0070382	exocytic vesicle	0.0117081	0.0117081	CC	1	CALM1,APBA2,MFF,BIN1,RNF112,GRIN1,KIF1B,CTTNBP2,A830010M20RIK,SYTL2,TRIM9,UNC13B,ABCC8,UNC13A,SNAP25,LGI3,SLC4A8
	ENSMUST00000149854	Gpcpd1	168.316	0.514626	0.229012	2.24716	0.02463						GO:0008076	voltage-gated potassium channel complex	0.0121131	0.0121131	CC	1	CALM1,KCNMA1,KCNQ2,AMIGO1,KCNB2,KCNJ3,CTTN,SNAP25,KCNA2
	ENSMUST00000129564	Dennd4b	141.261	0.512027	0.194447	2.63324	0.00845736						GO:0005815	microtubule organizing center	0.0160948	0.0160948	CC	1	FEZ1,SKI,CALM1,CAMK2B,MICAL2,PAFAH1B1,MAPK1,PRKAR1A,KLHL22,CCT4,RAB11FIP3,CPEB1,BRSK2,KMT2E,USP2,TACC1,MPHOSPH9,DAPK3,MICAL3,MICALL1,WDR11,TTLL4,ALS2,TOPORS,PCNT,TTBK2,ZFYVE26,ALMS1,PLK2,MTUS2,TBC1D30,HTT,RAB11FIP4,DYNC1H1
	ENSMUST00000142332	Dnajb5	258.726	0.505378	0.12888	3.9213	8.80735e-05						GO:0005768	endosome	0.0174401	0.0174401	CC	1	ARC,ITCH,PIP5K1C,RABEP1,MIB2,GFRA1,MAPK1,PRKAR1A,CLCN6,BIN1,RNF112,RAB11FIP3,NAE1,PLEKHM1,SIAH2,FYCO1,CLSTN1,ANXA6,SLC9A9,NTRK2,NEURL1B,VPS29,MICALL1,ALS2,INSR,LDLRAD4,DENND6B,IFNAR1,SLC39A14,SNAP25,LRP6,HTT,TRIO,LMTK2,RAB11FIP4,ATP1A1
	ENSMUST00000021271	Per1	237.333	0.505297	0.19025	2.65596	0.00790821						GO:0008021	synaptic vesicle	0.0178947	0.0178947	CC	1	CALM1,APBA2,MFF,BIN1,RNF112,GRIN1,KIF1B,CTTNBP2,A830010M20RIK,TRIM9,UNC13B,ABCC8,UNC13A,SNAP25,LGI3,SLC4A8
	ENSMUST00000112371	Scn1a	863.509	0.504308	0.161746	3.1179	0.00182142						GO:0098805	whole membrane	0.0195524	0.0195524	CC	1	ARC,ATP5B,CALM1,ITCH,PIP5K1C,ATP2B2,MFF,CNTN1,MAPK1,PRKAR1A,CLCN6,BIN1,MTCH2,RAB11FIP3,ATP2B3,ERBB4,KCNMA1,NAE1,PTK2B,PLEKHM1,SNTB2,SLC8A3,A830010M20RIK,SYTL2,CLSTN1,LRP8,ANXA6,SLC9A9,UNC13B,NTRK2,ABCC8,VPS29,DAPK3,MICALL1,MCL1,SEC61A1,UNC13A,CBL,IRS1,INSR,LDLRAD4,SLC39A14,MYRIP,SNAP25,FOXO3,ADCY1,LRP6,SYNE1,VPS13C,RAB11FIP4,SLC1A2,ATP1A1
	ENSMUST00000109685	Itch	365.16	0.501379	0.233486	2.14737	0.0317642						GO:0099634	postsynaptic specialization membrane	0.0235769	0.0235769	CC	1	ARC,ATP2B2,NLGN3,GRIN1,ERBB4,GABRG2,CLSTN1,LRFN1,CHRM3,CAMK2A,ADCY1,CNKSR2
	ENSMUST00000114671	Mllt10	163.09	0.500464	0.244042	2.05073	0.0402937						GO:0098797	plasma membrane protein complex	0.026462	0.026462	CC	1	CALM1,OLFM1,SCN1A,ATP1A3,GFRA1,DLGAP3,GRIN1,KCNMA1,PTK2B,KCNQ2,AMIGO1,SNTB2,KCNB2,A830010M20RIK,ERBB3,KCNJ3,ABCC8,CBL,INSR,CDH11,CTTN,SNAP25,EPS15L1,KCNA2,LRP6,ATP1A1
	ENSMUST00000025025	Dusp1	241.984	0.499507	0.205584	2.4297	0.0151115						GO:0005925	focal adhesion	0.0278433	0.0278433	CC	1	DST,PIP5K1C,JAK2,MAPK1,ACTG1,PTK2B,MYH9,DIXDC1,ANXA6,RHOU,ARHGEF7,CBL,CTTN
	ENSMUST00000102858	Atp1a3	134.401	0.497335	0.169425	2.93543	0.00333087						GO:0045121	membrane raft	0.0287235	0.0287235	CC	1	ARC,ATP5B,ATP2B2,CNTN1,MAPK1,PRKAR1A,ATP2B3,ERBB4,KCNMA1,NAE1,PTK2B,LRP8,DAPK3,CBL,IRS1,INSR,SNAP25,ADCY1,LRP6,SLC1A2,ATP1A1
	ENSMUST00000160405	Usp7	585.269	0.495951	0.234912	2.11122	0.0347531						GO:0098857	membrane microdomain	0.0297768	0.0297768	CC	1	ARC,ATP5B,ATP2B2,CNTN1,MAPK1,PRKAR1A,ATP2B3,ERBB4,KCNMA1,NAE1,PTK2B,LRP8,DAPK3,CBL,IRS1,INSR,SNAP25,ADCY1,LRP6,SLC1A2,ATP1A1
	ENSMUST00000124248	Ppp1r12c	358.526	0.494488	0.200018	2.47222	0.0134277						GO:0060077	inhibitory synapse	0.0308148	0.0308148	CC	1	IQSEC3,NLGN3,IGSF9B,GABRG2,PCLO
	ENSMUST00000175940	Chtf8	148.968	0.492644	0.249861	1.97167	0.0486472						GO:0005938	cell cortex	0.0321622	0.0321622	CC	1	PHLDB1,ARC,PAFAH1B1,DST,ITCH,RIMS3,HNRNPK,PTK2B,CTTNBP2,MYH9,UNC13B,RHOU,MICAL3,ARHGEF7,PCLO,UNC13A,CTTN,MYRIP,DYNC1H1
	ENSMUST00000050483	Parp6	147.772	0.483282	0.115871	4.17087	3.03444e-05						GO:0098588	bounding membrane of organelle	0.0393472	0.0393472	CC	1	ARC,CALM1,CAMK2B,RTN3,TMEM87B,CANT1,PJA2,QSOX1,ITCH,CABP1,PIP5K1C,MFF,TTYH1,KLHL21,CLCN6,BIN1,MTCH2,MAPK8IP3,RAB11FIP3,STX5A,RYR2,PLEKHM1,SNTB2,GPI1,SLC8A3,A830010M20RIK,SYTL2,CLSTN1,PTGES2,ANXA6,SLC9A9,UNC13B,NTRK2,ABCC8,PITPNM1,RHOU,VPS29,MBTPS2,MICALL1,MCL1,SEC61A1,PHLPP2,UNC13A,INSR,TMEM57,ST3GAL5,ST8SIA1,LDLRAD4,B4GALT5,SLC39A14,MYRIP,FOXO3,SYNE1,ST3GAL2,VPS13C,RAB11FIP4,RAB6B
	ENSMUST00000161713	Dusp26	125.468	0.482391	0.230817	2.08993	0.0366242						GO:0031090	organelle membrane	0.0440246	0.0440246	CC	1	ARC,ATP5B,CALR,CALM1,CAMK2B,RTN3,TMEM87B,CANT1,NDUFB5,PJA2,BDH1,PAFAH1B1,DST,NR4A1,TYRO3,PUM2,QSOX1,ITCH,ATP1A3,CABP1,ICMT,PIP5K1C,MFF,NFE2L1,CCND2,TTYH1,KLHL21,OGT,CLCN6,BIN1,MTCH2,MAPK8IP3,RAB11FIP3,STX5A,RYR2,RRBP1,PLEKHM1,KIF1B,GABRG2,SNTB2,GPI1,SLC8A3,A830010M20RIK,SYTL2,CLSTN1,CADPS2,PTGES2,CHCHD6,RCE1,ANXA6,SLC9A9,OGDH,UNC13B,NTRK2,ABCC8,PITPNM1,RHOU,VPS29,MBTPS2,MICALL1,MCL1,GRAMD1B,SEC61…
	ENSMUST00000067543	Trib1	142.624	0.479866	0.193972	2.47389	0.0133649						GO:0031594	neuromuscular junction	0.044407	0.044407	CC	1	PRKAR1A,DLGAP3,STXBP5L,SLC8A3,MYH9,UNC13B,PCLO,UNC13A,APBB1
	ENSMUST00000112112	Cabp1	387.116	0.479139	0.129111	3.71108	0.00020638						GO:0030055	cell-substrate junction	0.0462063	0.0462063	CC	1	DST,PIP5K1C,JAK2,MAPK1,ACTG1,PTK2B,MYH9,DIXDC1,ANXA6,RHOU,ARHGEF7,CBL,CTTN
	ENSMUST00000170092	Fam168b	299.893	0.477637	0.214448	2.22728	0.0259286						GO:0007399	nervous system development	1.56093e-18	1.56093e-18	BP	1	MACF1,FEZ1,ARC,NR4A3,SKI,CALR,NRXN3,FOS,CAMK2B,OLFM1,TRIM46,EIF4G2,ACAP3,CREB1,PAFAH1B1,DST,DAB2IP,TYRO3,NUMBL,ATP1A3,PARP6,PIP5K1C,JAK2,ATP2B2,BHLHE40,CNTN1,NFE2L1,HNRNPK,GFRA1,MAPK1,CPNE5,RXRB,NLGN3,MAPK9,ZBTB18,BIN1,RNF112,SOX8,GRIN1,MAPK8IP3,MAP3K13,CPEB1,ERBB4,PTK2B,IGSF9B,AMIGO1,BRINP3,GABRG2,BRSK2,CTTNBP2,NR1D1,SLC8A3,BRD2,A830010M20RIK,ZBTB16,PHACTR1,ERBB3,CLSTN1,STMN4,CAMSAP1,BCL11A,LRP8…
	ENSMUST00000077200	Pak7	205.349	0.471903	0.236441	1.99586	0.0459492						GO:0036211	protein modification process	3.50135e-17	3.50135e-17	BP	1	MAP3K12,CAMTA1,CIT,CALM1,CAMK2B,PCMTD2,XIAP,TMTC1,PJA2,CREB1,PAFAH1B1,DAB2IP,SIK1,TYRO3,SIK2,EGR1,PER1,ITCH,DUSP1,USP7,PARP6,DUSP26,TRIB1,PAK7,ICMT,DUSP5,JAK2,TIPARP,CNTN1,P4HA1,NACC2,NFE2L1,MIB2,RAF1,GFRA1,MAPK1,NAA50,STK40,CCND2,PRKAR1A,KLHL21,YEATS2,PPP4R1,MAPK9,OGT,KLHL22,UBE2M,KMT2D,RNF112,CDC42BPA,WNK2,RNF111,MAPK8IP3,CDK14,MAP3K13,DUSP6,RSF1,FAM212B,ERBB4,PCMT1,NAE1,NDFIP2,PTK2B,TET3,SSH1,…
	ENSMUST00000069620	Per2	225.213	0.470413	0.146023	3.2215	0.00127523						GO:0006464	cellular protein modification process	3.50135e-17	3.50135e-17	BP	1	MAP3K12,CAMTA1,CIT,CALM1,CAMK2B,PCMTD2,XIAP,TMTC1,PJA2,CREB1,PAFAH1B1,DAB2IP,SIK1,TYRO3,SIK2,EGR1,PER1,ITCH,DUSP1,USP7,PARP6,DUSP26,TRIB1,PAK7,ICMT,DUSP5,JAK2,TIPARP,CNTN1,P4HA1,NACC2,NFE2L1,MIB2,RAF1,GFRA1,MAPK1,NAA50,STK40,CCND2,PRKAR1A,KLHL21,YEATS2,PPP4R1,MAPK9,OGT,KLHL22,UBE2M,KMT2D,RNF112,CDC42BPA,WNK2,RNF111,MAPK8IP3,CDK14,MAP3K13,DUSP6,RSF1,FAM212B,ERBB4,PCMT1,NAE1,NDFIP2,PTK2B,TET3,SSH1,…
	ENSMUST00000151372	Icmt	175.82	0.469616	0.205251	2.28801	0.0221372						GO:0044267	cellular protein metabolic process	6.61967e-16	6.61967e-16	BP	1	MAP3K12,CAMTA1,CIT,CALR,CALM1,EIF1,CAMK2B,PCMTD2,XIAP,TMTC1,EIF4G2,PJA2,CREB1,PAFAH1B1,DAB2IP,SIK1,NR4A1,TYRO3,PUM2,SIK2,PSMF1,EGR1,PER1,ITCH,DUSP1,USP7,PARP6,DUSP26,TRIB1,PAK7,ICMT,DUSP5,JAK2,TIPARP,CNTN1,P4HA1,NACC2,NFE2L1,MIB2,RAF1,GFRA1,MAPK1,NAA50,STK40,TNRC6C,CCND2,PRKAR1A,KLHL21,YEATS2,PPP4R1,MAPK9,OGT,BIN1,KLHL22,UBE2M,KMT2D,RNF112,CDC42BPA,WNK2,GRIN1,MTCH2,RNF111,MAPK8IP3,CDK14,MAP3K13,D…
	ENSMUST00000038287	Dusp5	124.814	0.46823	0.117337	3.99048	6.59392e-05						GO:0016043	cellular component organization	8.2821e-16	8.2821e-16	BP	1	MACF1,ARHGAP21,MAP3K12,FEZ1,PHLDB1,ARC,NR4A3,CALR,CALM1,NRXN3,CAMK2B,IQSEC3,RTN3,OLFM1,TRIM46,EIF4G2,MICAL2,ACAP3,NDUFB5,CREB1,PAFAH1B1,DST,DAB2IP,SRSF10,NUMBL,ARPC4,PUM2,DGKZ,PDS5B,QSOX1,PER1,DUSP1,ATP1A3,CHTF8,PARP6,CABP1,PAK7,PIP5K1C,CLUH,JAK2,ATP2B2,MFF,CNTN1,P4HA1,NACC2,RIMS3,NFE2L1,HNRNPK,RAF1,GFRA1,MAPK1,NAA50,CPNE5,C530008M17RIK,ACTG1,NLGN3,TTYH1,PRKAR1A,KLHL21,YEATS2,MAPK9,OGT,BIN1,KLHL2…
	ENSMUST00000064922	Junb	461.653	0.466776	0.210148	2.22118	0.0263389						GO:0043412	macromolecule modification	1.45165e-15	1.45165e-15	BP	1	MAP3K12,CAMTA1,CIT,CALM1,CAMK2B,PCMTD2,XIAP,TMTC1,PJA2,CREB1,PAFAH1B1,DAB2IP,SIK1,TYRO3,SIK2,EGR1,PER1,ITCH,DUSP1,USP7,PARP6,DUSP26,TRIB1,PAK7,ICMT,DUSP5,JAK2,TIPARP,CNTN1,P4HA1,NACC2,NFE2L1,MIB2,RAF1,GFRA1,MAPK1,NAA50,STK40,CCND2,PRKAR1A,KLHL21,YEATS2,PPP4R1,MAPK9,OGT,KLHL22,UBE2M,KMT2D,RNF112,CDC42BPA,WNK2,RNF111,MAPK8IP3,CDK14,MAP3K13,DUSP6,RSF1,FAM212B,ERBB4,PCMT1,NAE1,NDFIP2,PTK2B,TET3,SSH1,…
	ENSMUST00000039388	Arl4d	179.266	0.464469	0.129517	3.58616	0.000335589						GO:0031175	neuron projection development	1.69484e-15	1.69484e-15	BP	1	MACF1,FEZ1,ARC,NR4A3,CAMK2B,OLFM1,TRIM46,EIF4G2,ACAP3,CREB1,PAFAH1B1,DST,DAB2IP,NUMBL,PARP6,PIP5K1C,JAK2,ATP2B2,CNTN1,HNRNPK,GFRA1,CPNE5,NLGN3,MAPK9,GRIN1,MAPK8IP3,MAP3K13,CPEB1,PTK2B,AMIGO1,BRSK2,A830010M20RIK,PHACTR1,STMN4,CAMSAP1,BCL11A,LRP8,PLXNA1,DIXDC1,ZSWIM4,POU3F2,NTRK2,PAK6,SRCIN1,MICALL1,ALS2,UNC13A,WDR5,SEMA7A,RPL24,CDH11,CAMK2A,UNC5D,CTTN,KNDC1,FBXW8,ALMS1,PLK2,B4GALT5,RERE,CELSR3,SNA…
	ENSMUST00000101004	Per1	176.034	0.463554	0.156914	2.95419	0.00313493						GO:0071840	cellular component organization or biogenesis	2.76546e-15	2.76546e-15	BP	1	MACF1,ARHGAP21,MAP3K12,FEZ1,PHLDB1,ARC,NR4A3,CALR,CALM1,NRXN3,CAMK2B,IQSEC3,RTN3,OLFM1,TRIM46,EIF4G2,MICAL2,ACAP3,NDUFB5,CREB1,PAFAH1B1,DST,DAB2IP,SRSF10,NUMBL,ARPC4,PUM2,DGKZ,PDS5B,QSOX1,PER1,DUSP1,ATP1A3,CHTF8,PARP6,CABP1,PAK7,PIP5K1C,CLUH,JAK2,ATP2B2,MFF,CNTN1,P4HA1,NACC2,RIMS3,NFE2L1,HNRNPK,RAF1,GFRA1,MAPK1,NAA50,CPNE5,C530008M17RIK,ACTG1,NLGN3,TTYH1,PRKAR1A,KLHL21,UTP14B,YEATS2,MAPK9,OGT,BIN…
	ENSMUST00000074043	Klf10	421.909	0.461568	0.136097	3.39146	0.000695209						GO:0007275	multicellular organism development	9.1007e-15	9.1007e-15	BP	1	MACF1,PRRC2C,FEZ1,PHLDB1,ARC,ATP5B,NR4A3,SKI,CALR,NRXN3,FOS,CAMK2B,OLFM1,TRIM46,EIF4G2,MICAL2,ACAP3,CREB1,PAFAH1B1,DST,APBA2,DAB2IP,SIK1,NR4A1,POU6F1,TYRO3,NUMBL,PDS5B,EGR1,GPCPD1,ITCH,DUSP1,ATP1A3,PARP6,TRIB1,DUSP5,JUNB,KLF10,PIP5K1C,JAK2,ATP2B2,BHLHE40,TIPARP,CNTN1,NFE2L1,HNRNPK,SCHIP1,RAF1,GFRA1,MAPK1,STOX2,CPNE5,STK40,ACTG1,RXRB,NLGN3,HTRA1,PRKAR1A,PHC3,FOSL2,MAPK9,ZBTB18,BIN1,KMT2D,RNF112,SO…
	ENSMUST00000120544	Klc1	1032.07	0.452319	0.149339	3.0288	0.00245527						GO:0030182	neuron differentiation	1.23859e-14	1.23859e-14	BP	1	MACF1,FEZ1,ARC,NR4A3,CALR,CAMK2B,OLFM1,TRIM46,EIF4G2,ACAP3,CREB1,PAFAH1B1,DST,DAB2IP,NUMBL,PARP6,PIP5K1C,JAK2,ATP2B2,CNTN1,NFE2L1,HNRNPK,GFRA1,CPNE5,NLGN3,MAPK9,ZBTB18,BIN1,RNF112,SOX8,GRIN1,MAPK8IP3,MAP3K13,CPEB1,ERBB4,PTK2B,AMIGO1,BRINP3,BRSK2,A830010M20RIK,PHACTR1,STMN4,CAMSAP1,BCL11A,LRP8,PLXNA1,NEUROD2,DIXDC1,ZSWIM4,OGDH,POU3F2,NTRK2,PAK6,SRCIN1,DAPK3,MICALL1,ALS2,UNC13A,WDR5,SEMA7A,RPL24,CD…
	ENSMUST00000182953	Miat	476.769	0.449148	0.142036	3.16222	0.00156571						GO:0022008	neurogenesis	1.51244e-14	1.51244e-14	BP	1	MACF1,FEZ1,ARC,NR4A3,SKI,CALR,CAMK2B,OLFM1,TRIM46,EIF4G2,ACAP3,CREB1,PAFAH1B1,DST,DAB2IP,NUMBL,PARP6,PIP5K1C,JAK2,ATP2B2,BHLHE40,CNTN1,NFE2L1,HNRNPK,GFRA1,MAPK1,CPNE5,NLGN3,MAPK9,ZBTB18,BIN1,RNF112,SOX8,GRIN1,MAPK8IP3,MAP3K13,CPEB1,ERBB4,PTK2B,AMIGO1,BRINP3,BRSK2,NR1D1,SLC8A3,A830010M20RIK,PHACTR1,ERBB3,STMN4,CAMSAP1,BCL11A,LRP8,PLXNA1,TACC1,NEUROD2,DIXDC1,ZSWIM4,OGDH,POU3F2,NAV3,NTRK2,ABCC8,PAK6…
	ENSMUST00000075164	Kif21b	252.841	0.445986	0.18266	2.44161	0.0146218						GO:0048666	neuron development	2.40739e-14	2.40739e-14	BP	1	MACF1,FEZ1,ARC,NR4A3,CAMK2B,OLFM1,TRIM46,EIF4G2,ACAP3,CREB1,PAFAH1B1,DST,DAB2IP,NUMBL,PARP6,PIP5K1C,JAK2,ATP2B2,CNTN1,HNRNPK,GFRA1,CPNE5,NLGN3,MAPK9,ZBTB18,GRIN1,MAPK8IP3,MAP3K13,CPEB1,PTK2B,AMIGO1,BRSK2,A830010M20RIK,PHACTR1,STMN4,CAMSAP1,BCL11A,LRP8,PLXNA1,NEUROD2,DIXDC1,ZSWIM4,OGDH,POU3F2,NTRK2,PAK6,SRCIN1,MICALL1,ALS2,UNC13A,WDR5,SEMA7A,RPL24,CDH11,CAMK2A,UNC5D,CTTN,KNDC1,FBXW8,ALMS1,PLK2,B4G…
	ENSMUST00000045469	Pip5k1c	653.399	0.443433	0.164146	2.70146	0.00690365						GO:0048518	positive regulation of biological process	5.72582e-14	5.72582e-14	BP	1	MACF1,MAP3K12,FEZ1,PHLDB1,ARC,ATP5B,NR4A3,CAMTA1,CIT,CALR,CALM1,FOS,CAMK2B,OLFM1,XIAP,TRIM46,EIF4G2,MICAL2,PJA2,CREB1,PAFAH1B1,DAB2IP,NR4A1,POU6F1,TYRO3,NUMBL,ARPC4,PUM2,DGKZ,EGR1,PER1,ITCH,MLLT10,DUSP1,USP7,CHTF8,PARP6,DUSP26,TRIB1,PAK7,JUNB,KLF10,JAK2,ATP2B2,TIPARP,MFF,CNTN1,NACC2,RIMS3,NFE2L1,HNRNPK,RAF1,GFRA1,MAPK1,CPNE5,C530008M17RIK,ACTG1,TNRC6C,RXRB,NLGN3,CCND2,HTRA1,IER5,FOSL2,MAPK9,OGT,Z…
	ENSMUST00000155558	Cluh	128.125	0.43606	0.211359	2.06312	0.0391012						GO:0019538	protein metabolic process	1.10048e-13	1.10048e-13	BP	1	MAP3K12,CAMTA1,CIT,CALR,CALM1,EIF1,CAMK2B,PCMTD2,XIAP,TMTC1,EIF4G2,CANT1,PJA2,CREB1,PAFAH1B1,DAB2IP,SIK1,NR4A1,TYRO3,NUMBL,PUM2,SIK2,PSMF1,EGR1,PER1,ITCH,DUSP1,USP7,PARP6,DUSP26,TRIB1,PAK7,ICMT,DUSP5,JAK2,TIPARP,CNTN1,P4HA1,NACC2,NFE2L1,MIB2,HNRNPK,RAF1,GFRA1,MAPK1,NAA50,STK40,PREPL,TNRC6C,CCND2,HTRA1,PRKAR1A,KLHL21,YEATS2,PPP4R1,MAPK9,OGT,BIN1,KLHL22,UBE2M,KMT2D,RNF112,CDC42BPA,WNK2,GRIN1,MTCH2,…
	ENSMUST00000066597	Klhl26	255.054	0.435759	0.16436	2.65126	0.0080193						GO:0048699	generation of neurons	1.2184e-13	1.2184e-13	BP	1	MACF1,FEZ1,ARC,NR4A3,SKI,CALR,CAMK2B,OLFM1,TRIM46,EIF4G2,ACAP3,CREB1,PAFAH1B1,DST,DAB2IP,NUMBL,PARP6,PIP5K1C,JAK2,ATP2B2,BHLHE40,CNTN1,NFE2L1,HNRNPK,GFRA1,CPNE5,NLGN3,MAPK9,ZBTB18,BIN1,RNF112,SOX8,GRIN1,MAPK8IP3,MAP3K13,CPEB1,ERBB4,PTK2B,AMIGO1,BRINP3,BRSK2,NR1D1,A830010M20RIK,PHACTR1,STMN4,CAMSAP1,BCL11A,LRP8,PLXNA1,NEUROD2,DIXDC1,ZSWIM4,OGDH,POU3F2,NTRK2,ABCC8,PAK6,SRCIN1,DAPK3,MICALL1,ALS2,UNC…
	ENSMUST00000177034	Soga2	359.899	0.429018	0.125193	3.42687	0.000610588						GO:0048522	positive regulation of cellular process	1.60423e-13	1.60423e-13	BP	1	MACF1,MAP3K12,FEZ1,PHLDB1,ARC,ATP5B,NR4A3,CAMTA1,CIT,CALR,CALM1,FOS,CAMK2B,OLFM1,XIAP,TRIM46,EIF4G2,MICAL2,PJA2,CREB1,PAFAH1B1,DAB2IP,NR4A1,POU6F1,TYRO3,NUMBL,ARPC4,PUM2,DGKZ,EGR1,PER1,ITCH,MLLT10,DUSP1,USP7,CHTF8,PARP6,DUSP26,TRIB1,PAK7,JUNB,KLF10,JAK2,MFF,CNTN1,NACC2,RIMS3,NFE2L1,HNRNPK,RAF1,GFRA1,MAPK1,CPNE5,C530008M17RIK,ACTG1,TNRC6C,RXRB,NLGN3,CCND2,HTRA1,IER5,FOSL2,MAPK9,OGT,ZBTB18,BIN1,KLH…
	ENSMUST00000176194	Plch2	139.093	0.428487	0.153724	2.78738	0.00531355						GO:0048812	neuron projection morphogenesis	1.72052e-13	1.72052e-13	BP	1	MACF1,ARC,NR4A3,CAMK2B,OLFM1,TRIM46,EIF4G2,CREB1,PAFAH1B1,DST,DAB2IP,NUMBL,PARP6,PIP5K1C,HNRNPK,CPNE5,NLGN3,GRIN1,MAPK8IP3,MAP3K13,AMIGO1,BRSK2,PHACTR1,BCL11A,LRP8,PLXNA1,DIXDC1,ZSWIM4,POU3F2,NTRK2,PAK6,SRCIN1,ALS2,UNC13A,SEMA7A,RPL24,CDH11,CAMK2A,UNC5D,CTTN,KNDC1,FBXW8,B4GALT5,RERE,CELSR3,ADCY1,APBB1,SYNE1,NFASC,TRIO,LMTK2,STMN1,PLXNA4
	ENSMUST00000025705	Jak2	191.035	0.428235	0.18525	2.31166	0.0207966						GO:0032989	cellular component morphogenesis	2.01008e-13	2.01008e-13	BP	1	MACF1,FEZ1,PHLDB1,ARC,NR4A3,CAMK2B,OLFM1,TRIM46,EIF4G2,CREB1,PAFAH1B1,DST,DAB2IP,NUMBL,PARP6,PIP5K1C,MFF,HNRNPK,CPNE5,ACTG1,NLGN3,PRKAR1A,GRIN1,MAPK8IP3,MAP3K13,AMIGO1,BRSK2,PHACTR1,BCL11A,LRP8,PLXNA1,DIXDC1,ZSWIM4,POU3F2,NTRK2,PAK6,SRCIN1,ALS2,UNC13A,SEMA7A,RPL24,CDH11,CAMK2A,UNC5D,CTTN,KNDC1,FBXW8,B4GALT5,RERE,CELSR3,ADCY1,APBB1,FHOD3,SYNE1,NFASC,TRIO,LMTK2,STMN1,PLXNA4
	ENSMUST00000101044	Atp2b2	1386.91	0.405576	0.146258	2.77302	0.00555381						GO:0048731	system development	2.05422e-13	2.05422e-13	BP	1	MACF1,PRRC2C,FEZ1,PHLDB1,ARC,ATP5B,NR4A3,SKI,CALR,NRXN3,FOS,CAMK2B,OLFM1,TRIM46,EIF4G2,MICAL2,ACAP3,CREB1,PAFAH1B1,DST,DAB2IP,SIK1,NR4A1,TYRO3,NUMBL,PDS5B,EGR1,GPCPD1,ITCH,ATP1A3,PARP6,TRIB1,JUNB,KLF10,PIP5K1C,JAK2,ATP2B2,BHLHE40,TIPARP,CNTN1,NFE2L1,HNRNPK,SCHIP1,RAF1,GFRA1,MAPK1,STOX2,CPNE5,STK40,ACTG1,RXRB,NLGN3,HTRA1,PRKAR1A,FOSL2,MAPK9,ZBTB18,BIN1,RNF112,SOX8,GRIN1,MAPK8IP3,COL19A1,MAP3K13,DU…
	ENSMUST00000032194	Bhlhe40	783.769	0.404427	0.0982916	4.11456	3.87922e-05						GO:0032990	cell part morphogenesis	2.6366e-13	2.6366e-13	BP	1	MACF1,FEZ1,ARC,NR4A3,CAMK2B,OLFM1,TRIM46,EIF4G2,CREB1,PAFAH1B1,DST,DAB2IP,NUMBL,PARP6,PIP5K1C,MFF,HNRNPK,CPNE5,NLGN3,GRIN1,MAPK8IP3,MAP3K13,AMIGO1,BRSK2,PHACTR1,BCL11A,LRP8,PLXNA1,DIXDC1,ZSWIM4,POU3F2,NTRK2,PAK6,SRCIN1,ALS2,UNC13A,SEMA7A,RPL24,CDH11,CAMK2A,UNC5D,CTTN,KNDC1,FBXW8,B4GALT5,RERE,CELSR3,ADCY1,APBB1,SYNE1,NFASC,TRIO,LMTK2,STMN1,PLXNA4
	ENSMUST00000047906	Tiparp	232.572	0.402082	0.134745	2.98402	0.00284485						GO:0044260	cellular macromolecule metabolic process	3.95751e-13	3.95751e-13	BP	1	MAP3K12,ARC,NR4A3,CAMTA1,SKI,CIT,CALR,GPRASP1,CALM1,FOS,EIF1,CAMK2B,PCMTD2,XIAP,TMTC1,EIF4G2,MICAL2,CANT1,ZFP788,PJA2,CREB1,PAFAH1B1,DAB2IP,SRSF10,SIK1,NR4A1,POU6F1,TYRO3,PUM2,PDS5B,SIK2,PSMF1,EGR1,DNAJB5,PER1,ITCH,MLLT10,DUSP1,USP7,CHTF8,PARP6,DUSP26,TRIB1,PAK7,PER2,ICMT,DUSP5,JUNB,KLF10,PIP5K1C,JAK2,BHLHE40,TIPARP,CNTN1,P4HA1,NACC2,NFE2L1,MIB2,HNRNPK,RAF1,GFRA1,MAPK1,NAA50,STOX2,STK40,TNRC6C,RX…
	ENSMUST00000110410	Ankrd33b	451.598	0.399058	0.0961313	4.15117	3.30774e-05						GO:0120036	plasma membrane bounded cell projection organization	4.44901e-13	4.44901e-13	BP	1	MACF1,FEZ1,ARC,NR4A3,CAMK2B,OLFM1,TRIM46,EIF4G2,ACAP3,CREB1,PAFAH1B1,DST,DAB2IP,NUMBL,ATP1A3,PARP6,PIP5K1C,JAK2,ATP2B2,CNTN1,HNRNPK,GFRA1,CPNE5,NLGN3,TTYH1,MAPK9,GRIN1,MAPK8IP3,MAP3K13,CPEB1,PTK2B,PLEKHM1,AMIGO1,BRSK2,A830010M20RIK,PHACTR1,MYH9,STMN4,CAMSAP1,BCL11A,LRP8,PLXNA1,DIXDC1,ZSWIM4,POU3F2,NAV3,NTRK2,PAK6,SRCIN1,MICALL1,ARHGEF7,ALS2,UNC13A,WDR5,SEMA7A,PCNT,INSR,RPL24,CDH11,TTBK2,CAMK2A,UN…
	ENSMUST00000160972	Mff	168.591	0.398309	0.137704	2.8925	0.00382185						GO:0120039	plasma membrane bounded cell projection morphogenesis	4.84005e-13	4.84005e-13	BP	1	MACF1,ARC,NR4A3,CAMK2B,OLFM1,TRIM46,EIF4G2,CREB1,PAFAH1B1,DST,DAB2IP,NUMBL,PARP6,PIP5K1C,HNRNPK,CPNE5,NLGN3,GRIN1,MAPK8IP3,MAP3K13,AMIGO1,BRSK2,PHACTR1,BCL11A,LRP8,PLXNA1,DIXDC1,ZSWIM4,POU3F2,NTRK2,PAK6,SRCIN1,ALS2,UNC13A,SEMA7A,RPL24,CDH11,CAMK2A,UNC5D,CTTN,KNDC1,FBXW8,B4GALT5,RERE,CELSR3,ADCY1,APBB1,SYNE1,NFASC,TRIO,LMTK2,STMN1,PLXNA4
	ENSMUST00000068378	Cntn1	640.964	0.397258	0.106231	3.73958	0.000184329						GO:0030030	cell projection organization	6.26024e-13	6.26024e-13	BP	1	MACF1,FEZ1,ARC,NR4A3,CAMK2B,OLFM1,TRIM46,EIF4G2,ACAP3,CREB1,PAFAH1B1,DST,DAB2IP,NUMBL,ATP1A3,PARP6,PIP5K1C,JAK2,ATP2B2,CNTN1,HNRNPK,GFRA1,CPNE5,NLGN3,TTYH1,MAPK9,GRIN1,MAPK8IP3,MAP3K13,CPEB1,PTK2B,PLEKHM1,AMIGO1,BRSK2,A830010M20RIK,PHACTR1,MYH9,STMN4,CAMSAP1,BCL11A,LRP8,PLXNA1,DIXDC1,ZSWIM4,POU3F2,NAV3,NTRK2,RHOU,PAK6,SRCIN1,MICALL1,ARHGEF7,ALS2,UNC13A,WDR5,SEMA7A,PCNT,INSR,RPL24,CDH11,TTBK2,CAMK…
	ENSMUST00000105466	P4ha1	246.218	0.397062	0.131848	3.0115	0.00259957						GO:0048858	cell projection morphogenesis	6.64058e-13	6.64058e-13	BP	1	MACF1,ARC,NR4A3,CAMK2B,OLFM1,TRIM46,EIF4G2,CREB1,PAFAH1B1,DST,DAB2IP,NUMBL,PARP6,PIP5K1C,HNRNPK,CPNE5,NLGN3,GRIN1,MAPK8IP3,MAP3K13,AMIGO1,BRSK2,PHACTR1,BCL11A,LRP8,PLXNA1,DIXDC1,ZSWIM4,POU3F2,NTRK2,PAK6,SRCIN1,ALS2,UNC13A,SEMA7A,RPL24,CDH11,CAMK2A,UNC5D,CTTN,KNDC1,FBXW8,B4GALT5,RERE,CELSR3,ADCY1,APBB1,SYNE1,NFASC,TRIO,LMTK2,STMN1,PLXNA4
	ENSMUST00000028300	Nacc2	681.932	0.39698	0.153309	2.58941	0.00961394						GO:0048856	anatomical structure development	8.14658e-13	8.14658e-13	BP	1	MACF1,PRRC2C,FEZ1,PHLDB1,ARC,ATP5B,NR4A3,SKI,CALR,NRXN3,FOS,CAMK2B,OLFM1,TRIM46,EIF4G2,MICAL2,ACAP3,CREB1,PAFAH1B1,DST,APBA2,DAB2IP,SIK1,NR4A1,POU6F1,TYRO3,NUMBL,PDS5B,EGR1,GPCPD1,ITCH,DUSP1,ATP1A3,PARP6,TRIB1,DUSP5,JUNB,KLF10,PIP5K1C,JAK2,ATP2B2,BHLHE40,TIPARP,MFF,CNTN1,NFE2L1,HNRNPK,SCHIP1,RAF1,GFRA1,MAPK1,STOX2,CPNE5,STK40,ACTG1,RXRB,NLGN3,HTRA1,PRKAR1A,PHC3,FOSL2,MAPK9,ZBTB18,BIN1,KMT2D,RNF11…
	ENSMUST00000106283	Rims3	875.085	0.395991	0.115737	3.42146	0.00062286						GO:0048667	cell morphogenesis involved in neuron differentiation	2.58691e-12	2.58691e-12	BP	1	MACF1,ARC,NR4A3,CAMK2B,OLFM1,TRIM46,EIF4G2,CREB1,PAFAH1B1,DST,NUMBL,PARP6,PIP5K1C,ATP2B2,NLGN3,GRIN1,MAPK8IP3,MAP3K13,AMIGO1,BRSK2,PHACTR1,BCL11A,LRP8,PLXNA1,DIXDC1,ZSWIM4,POU3F2,NTRK2,SRCIN1,ALS2,SEMA7A,RPL24,CDH11,CAMK2A,UNC5D,CTTN,KNDC1,FBXW8,B4GALT5,RERE,CELSR3,ADCY1,APBB1,SYNE1,NFASC,TRIO,LMTK2,STMN1,PLXNA4
	ENSMUST00000081775	Nfe2l1	673.133	0.392504	0.179933	2.18139	0.0291549						GO:0000902	cell morphogenesis	1.40254e-11	1.40254e-11	BP	1	MACF1,ARC,NR4A3,CALR,CAMK2B,OLFM1,TRIM46,EIF4G2,CREB1,PAFAH1B1,DST,DAB2IP,TYRO3,NUMBL,PARP6,PIP5K1C,ATP2B2,HNRNPK,CPNE5,NLGN3,MAPK9,GRIN1,FRMD6,ALDOA,MAPK8IP3,MAP3K13,PTK2B,SSH1,AMIGO1,BRSK2,PHACTR1,MYH9,CAMSAP1,BCL11A,LRP8,PLXNA1,DIXDC1,ZSWIM4,POU3F2,NTRK2,RHOU,PAK6,SRCIN1,DAPK3,ALS2,UNC13A,SEMA7A,RPL24,CDH11,CAMK2A,UNC5D,CTTN,KNDC1,FBXW8,B4GALT5,RERE,CELSR3,ADCY1,APBB1,SYNE1,NFASC,TRIO,LMTK2,ST…
	ENSMUST00000100928	Rabep1	142.803	0.392283	0.162281	2.4173	0.015636						GO:0000904	cell morphogenesis involved in differentiation	3.47128e-11	3.47128e-11	BP	1	MACF1,ARC,NR4A3,CALR,CAMK2B,OLFM1,TRIM46,EIF4G2,CREB1,PAFAH1B1,DST,TYRO3,NUMBL,PARP6,PIP5K1C,ATP2B2,NLGN3,MAPK9,GRIN1,FRMD6,MAPK8IP3,MAP3K13,AMIGO1,BRSK2,PHACTR1,MYH9,BCL11A,LRP8,PLXNA1,DIXDC1,ZSWIM4,POU3F2,NTRK2,SRCIN1,ALS2,SEMA7A,RPL24,CDH11,CAMK2A,UNC5D,CTTN,KNDC1,FBXW8,B4GALT5,RERE,CELSR3,ADCY1,APBB1,SYNE1,NFASC,TRIO,LMTK2,STMN1,PLXNA4
	ENSMUST00000151843	Mib2	155.556	0.390295	0.172312	2.26505	0.0235094						GO:0065008	regulation of biological quality	4.04196e-11	4.04196e-11	BP	1	MACF1,ARHGAP21,ARC,ATP5B,NR4A3,CALR,CALM1,NRXN3,CAMK2B,OLFM1,TRIM46,EIF4G2,CREB1,PAFAH1B1,APBA2,DAB2IP,TYRO3,ARPC4,PUM2,QSOX1,EGR1,SCN1A,ATP1A3,USP7,DUSP5,PIP5K1C,PLCH2,JAK2,ATP2B2,TIPARP,RIMS3,NFE2L1,HNRNPK,SCHIP1,RAF1,MAPK1,C530008M17RIK,PREPL,NLGN3,OGT,ZBTB18,BIN1,WNK2,STXBP5L,SOX8,GRIN1,CCT4,MTCH2,ALDOA,RAB11FIP3,ATP2B3,MAP3K13,CPEB1,RYR2,ERBB4,KCNMA1,PTK2B,PLEKHM1,SSH1,IGSF9B,KDM3A,AMIGO1,GA…
	ENSMUST00000176849	Hnrnpk	164.683	0.390105	0.187022	2.08587	0.0369901						GO:0050808	synapse organization	6.52894e-11	6.52894e-11	BP	1	ARC,NRXN3,CAMK2B,IQSEC3,PAFAH1B1,DAB2IP,DGKZ,CABP1,ATP2B2,RIMS3,HNRNPK,ACTG1,NLGN3,DLGAP3,GRIN1,ERBB4,SSH1,IGSF9B,AMIGO1,GABRG2,CTTNBP2,SLC8A3,CLSTN1,LRP8,LRFN1,NEUROD2,DLGAP1,UNC13B,NTRK2,NDRG2,SRCIN1,ARHGEF7,PCLO,ALS2,UNC13A,INSR,CTTN,APBB1,NFASC,DRP2,CNKSR2
	ENSMUST00000042943	Car10	287.85	0.389378	0.184524	2.11018	0.0348433						GO:1901564	organonitrogen compound metabolic process	6.92093e-11	6.92093e-11	BP	1	MAP3K12,ATP5B,CAMTA1,CIT,CALR,CALM1,EIF1,CAMK2B,PCMTD2,XIAP,TMTC1,EIF4G2,CANT1,PJA2,CREB1,PAFAH1B1,DAB2IP,SIK1,NR4A1,TYRO3,NUMBL,PUM2,SIK2,PSMF1,EGR1,PER1,ITCH,DUSP1,USP7,PARP6,DUSP26,TRIB1,PAK7,ICMT,DUSP5,JAK2,ATP2B2,TIPARP,CNTN1,P4HA1,NACC2,NFE2L1,MIB2,HNRNPK,RAF1,GFRA1,MAPK1,NAA50,STK40,PREPL,TNRC6C,CCND2,HTRA1,PRKAR1A,KLHL21,YEATS2,PPP4R1,MAPK9,OGT,BIN1,KLHL22,UBE2M,KMT2D,RNF112,CDC42BPA,WNK2…
	ENSMUST00000182360	Schip1	127.517	0.389101	0.114665	3.39338	0.000690354						GO:0019222	regulation of metabolic process	7.75247e-11	7.75247e-11	BP	1	MAP3K12,FEZ1,ARC,NR4A3,CAMTA1,SKI,CALR,CALM1,FOS,EIF1,OLFM1,XIAP,EIF4G2,MICAL2,ZFP788,PJA2,CREB1,PAFAH1B1,APBA2,DAB2IP,SRSF10,SIK1,NR4A1,POU6F1,TYRO3,PUM2,DGKZ,QSOX1,PSMF1,EGR1,DNAJB5,PER1,ITCH,MLLT10,DUSP1,USP7,CHTF8,DUSP26,TRIB1,PAK7,PER2,DUSP5,JUNB,KLF10,PIP5K1C,JAK2,BHLHE40,TIPARP,CNTN1,NACC2,NFE2L1,HNRNPK,RAF1,GFRA1,MAPK1,STOX2,STK40,ACTG1,TNRC6C,RXRB,CCND2,PRKAR1A,IER5,FOSL2,YEATS2,PPP4R1,M…
	ENSMUST00000127503	Raf1	121.22	0.3822	0.123101	3.10477	0.00190429						GO:0051179	localization	9.95861e-11	9.95861e-11	BP	1	MACF1,ARHGAP21,FEZ1,ARC,ATP5B,NR4A3,CALR,GPRASP1,CALM1,NRXN3,CAMK2B,RTN3,TRIM46,TMEM87B,ACAP3,CREB1,PAFAH1B1,DST,APBA2,DAB2IP,SRSF10,SIK1,NR4A1,TYRO3,PDS5B,EGR1,PER1,SCN1A,DUSP1,ATP1A3,TRIB1,CABP1,ARL4D,KLC1,PIP5K1C,CLUH,PLCH2,JAK2,ATP2B2,MFF,CNTN1,NACC2,RIMS3,NFE2L1,RABEP1,HNRNPK,SCHIP1,RAF1,GFRA1,MAPK1,PREPL,KCNT1,ACTG1,NLGN3,TTYH1,KLHL21,MAPK9,OGT,CLCN6,BIN1,CDC42BPA,WNK2,STXBP5L,SOX8,GRIN1,CC…
	ENSMUST00000046658	Mfsd4	201.213	0.38045	0.119917	3.1726	0.00151081						GO:0043170	macromolecule metabolic process	1.4846e-10	1.4846e-10	BP	1	MAP3K12,ARC,NR4A3,CAMTA1,SKI,CIT,CALR,GPRASP1,CALM1,FOS,EIF1,CAMK2B,PCMTD2,OLFM1,XIAP,TMTC1,EIF4G2,MICAL2,CANT1,ZFP788,PJA2,SRSF11,CREB1,PAFAH1B1,APBA2,DAB2IP,SRSF10,SIK1,NR4A1,POU6F1,TYRO3,NUMBL,PUM2,PDS5B,SIK2,PSMF1,EGR1,DNAJB5,PER1,ITCH,MLLT10,DUSP1,USP7,CHTF8,PARP6,DUSP26,TRIB1,PAK7,PER2,ICMT,DUSP5,JUNB,KLF10,PIP5K1C,JAK2,BHLHE40,TIPARP,CNTN1,P4HA1,NACC2,NFE2L1,MIB2,HNRNPK,RAF1,GFRA1,MAPK1,NA…
	ENSMUST00000183191	Gm26945	397.075	0.38029	0.0856632	4.43936	9.02273e-06						GO:0007268	chemical synaptic transmission	1.89463e-10	1.89463e-10	BP	1	ARC,CALM1,NRXN3,CAMK2B,CREB1,PAFAH1B1,APBA2,DGKZ,EGR1,JAK2,ATP2B2,RIMS3,HNRNPK,MAPK1,PREPL,NLGN3,STXBP5L,GRIN1,CPEB1,ERBB4,PTK2B,SSH1,IGSF9B,KIF1B,GABRG2,SLC8A3,TRIM9,CLSTN1,CADPS2,LRP8,NEUROD2,DLGAP1,UNC13B,NTRK2,GRM2,PCLO,CHRM3,ALS2,UNC13A,SLC24A2,CDH11,CAMK2A,CPLX1,STAT3,PLK2,SNAP25,ADCY1,SLC4A8,LRP6,SYNE1
	ENSMUST00000181719	9530059O14Rik	187.413	0.377941	0.126173	2.99541	0.00274074						GO:0098916	anterograde trans-synaptic signaling	1.89463e-10	1.89463e-10	BP	1	ARC,CALM1,NRXN3,CAMK2B,CREB1,PAFAH1B1,APBA2,DGKZ,EGR1,JAK2,ATP2B2,RIMS3,HNRNPK,MAPK1,PREPL,NLGN3,STXBP5L,GRIN1,CPEB1,ERBB4,PTK2B,SSH1,IGSF9B,KIF1B,GABRG2,SLC8A3,TRIM9,CLSTN1,CADPS2,LRP8,NEUROD2,DLGAP1,UNC13B,NTRK2,GRM2,PCLO,CHRM3,ALS2,UNC13A,SLC24A2,CDH11,CAMK2A,CPLX1,STAT3,PLK2,SNAP25,ADCY1,SLC4A8,LRP6,SYNE1
	ENSMUST00000026076	Gfra1	152.355	0.375835	0.174548	2.15319	0.0313041						GO:0031323	regulation of cellular metabolic process	1.92862e-10	1.92862e-10	BP	1	MAP3K12,FEZ1,ARC,NR4A3,CAMTA1,SKI,CALR,CALM1,FOS,XIAP,EIF4G2,MICAL2,ZFP788,PJA2,CREB1,PAFAH1B1,DAB2IP,SRSF10,SIK1,NR4A1,POU6F1,TYRO3,PUM2,DGKZ,QSOX1,PSMF1,EGR1,DNAJB5,PER1,ITCH,MLLT10,DUSP1,USP7,CHTF8,DUSP26,TRIB1,PAK7,PER2,DUSP5,JUNB,KLF10,PIP5K1C,JAK2,BHLHE40,CNTN1,NACC2,NFE2L1,HNRNPK,RAF1,GFRA1,MAPK1,STOX2,STK40,TNRC6C,RXRB,CCND2,PRKAR1A,IER5,FOSL2,YEATS2,PPP4R1,MAPK9,OGT,ZBTB18,BIN1,KLHL22,HD…
	ENSMUST00000115731	Mapk1	131.751	0.371129	0.144965	2.56013	0.0104633						GO:0034330	cell junction organization	2.63296e-10	2.63296e-10	BP	1	MACF1,ARC,NRXN3,CAMK2B,IQSEC3,PAFAH1B1,DST,DAB2IP,NUMBL,DGKZ,CABP1,ATP2B2,RIMS3,HNRNPK,ACTG1,NLGN3,DLGAP3,GRIN1,ERBB4,PTK2B,SSH1,IGSF9B,AMIGO1,GABRG2,CTTNBP2,SLC8A3,CLSTN1,LRP8,LRFN1,NEUROD2,DLGAP1,UNC13B,NTRK2,NDRG2,ABCC8,SRCIN1,DAPK3,ARHGEF7,PCLO,ALS2,UNC13A,INSR,CDH11,CTTN,TJP1,APBB1,NFASC,DRP2,PPM1F,CNKSR2
	ENSMUST00000130302	Mcf2l	192.657	0.366845	0.135192	2.71352	0.00665736						GO:0099537	trans-synaptic signaling	2.93561e-10	2.93561e-10	BP	1	ARC,CALM1,NRXN3,CAMK2B,CREB1,PAFAH1B1,APBA2,DGKZ,EGR1,JAK2,ATP2B2,RIMS3,HNRNPK,MAPK1,PREPL,NLGN3,STXBP5L,GRIN1,CPEB1,ERBB4,PTK2B,SSH1,IGSF9B,KIF1B,GABRG2,SLC8A3,TRIM9,CLSTN1,CADPS2,LRP8,NEUROD2,DLGAP1,UNC13B,NTRK2,GRM2,PCLO,CHRM3,ALS2,UNC13A,SLC24A2,CDH11,CAMK2A,CPLX1,STAT3,PLK2,SNAP25,ADCY1,SLC4A8,LRP6,SYNE1
	ENSMUST00000161326	Naa50	379.306	0.365416	0.167513	2.18141	0.0291527						GO:0050767	regulation of neurogenesis	3.02737e-10	3.02737e-10	BP	1	MACF1,FEZ1,ARC,SKI,CALR,CAMK2B,OLFM1,TRIM46,EIF4G2,ACAP3,CREB1,PAFAH1B1,DAB2IP,NUMBL,PARP6,BHLHE40,CNTN1,HNRNPK,CPNE5,NLGN3,BIN1,RNF112,SOX8,GRIN1,MAPK8IP3,MAP3K13,CPEB1,ERBB4,PTK2B,AMIGO1,BRINP3,BRSK2,NR1D1,PHACTR1,BCL11A,LRP8,PLXNA1,NEUROD2,DIXDC1,ZSWIM4,POU3F2,NTRK2,ABCC8,SRCIN1,UNC13A,SEMA7A,CAMK2A,UNC5D,CTTN,KNDC1,FBXW8,STAT3,PLK2,SNAP25,FOXO3,APBB1,SYNE1,ABL2,PLXNA4
	ENSMUST00000110367	Stox2	677.168	0.365286	0.153012	2.38729	0.016973						GO:0051641	cellular localization	6.14461e-10	6.14461e-10	BP	1	MACF1,ARHGAP21,FEZ1,ARC,ATP5B,NR4A3,CALR,GPRASP1,CALM1,NRXN3,CAMK2B,TRIM46,TMEM87B,PAFAH1B1,DST,APBA2,SRSF10,CABP1,ARL4D,KLC1,PIP5K1C,CLUH,PLCH2,JAK2,MFF,NACC2,RIMS3,RABEP1,HNRNPK,RAF1,MAPK1,PREPL,ACTG1,NLGN3,KLHL21,OGT,BIN1,CDC42BPA,STXBP5L,GRIN1,CCT4,MTCH2,FRMD6,MAPK8IP3,RAB11FIP3,STX5A,RYR2,NUP88,ERBB4,PTK2B,PLEKHM1,SSH1,SUMO3,KIF1B,BRSK2,NR1D1,KCNB2,SLC8A3,PIM3,MON2,A830010M20RIK,ZBTB16,FYCO1…
	ENSMUST00000024805	Cpne5	227.391	0.364614	0.180328	2.02194	0.0431821						GO:0051128	regulation of cellular component organization	9.88158e-10	9.88158e-10	BP	1	MACF1,FEZ1,PHLDB1,ARC,CALR,CALM1,CAMK2B,OLFM1,TRIM46,EIF4G2,ACAP3,CREB1,PAFAH1B1,DST,DAB2IP,NUMBL,ARPC4,DUSP1,PARP6,PIP5K1C,MFF,CNTN1,RIMS3,NFE2L1,HNRNPK,RAF1,MAPK1,CPNE5,C530008M17RIK,ACTG1,NLGN3,PRKAR1A,MAPK9,OGT,BIN1,KLHL22,GRIN1,CCT4,STX5A,MAP3K13,CPEB1,PTK2B,DNAJB1,PLEKHM1,SSH1,KDM3A,AMIGO1,KIF1B,BRSK2,CTTNBP2,KMT2E,FYCO1,TRIM9,MYH9,CLSTN1,STMN4,CAMSAP1,BCL11A,LRP8,LRFN1,PLXNA1,NEUROD2,DIXDC…
	ENSMUST00000121160	C530008M17Rik	154.798	0.364098	0.18179	2.00285	0.0451931						GO:0099536	synaptic signaling	1.04761e-09	1.04761e-09	BP	1	ARC,CALM1,NRXN3,CAMK2B,CREB1,PAFAH1B1,APBA2,DGKZ,EGR1,JAK2,ATP2B2,RIMS3,HNRNPK,MAPK1,PREPL,NLGN3,STXBP5L,GRIN1,CPEB1,ERBB4,PTK2B,SSH1,IGSF9B,KIF1B,GABRG2,SLC8A3,TRIM9,CLSTN1,CADPS2,LRP8,NEUROD2,DLGAP1,UNC13B,NTRK2,GRM2,PCLO,CHRM3,ALS2,UNC13A,SLC24A2,CDH11,CAMK2A,CPLX1,STAT3,PLK2,SNAP25,ADCY1,SLC4A8,LRP6,SYNE1
	ENSMUST00000171937	Grlf1	728.069	0.362004	0.105421	3.43389	0.000594981						GO:0051960	regulation of nervous system development	1.38145e-09	1.38145e-09	BP	1	MACF1,FEZ1,ARC,SKI,CALR,CAMK2B,OLFM1,TRIM46,EIF4G2,ACAP3,CREB1,PAFAH1B1,DAB2IP,NUMBL,PARP6,BHLHE40,CNTN1,HNRNPK,CPNE5,RXRB,NLGN3,BIN1,RNF112,SOX8,GRIN1,MAPK8IP3,MAP3K13,CPEB1,ERBB4,PTK2B,AMIGO1,BRINP3,BRSK2,NR1D1,PHACTR1,CLSTN1,BCL11A,LRP8,LRFN1,PLXNA1,NEUROD2,DIXDC1,ZSWIM4,POU3F2,NTRK2,ABCC8,SRCIN1,UNC13A,SEMA7A,CAMK2A,UNC5D,CTTN,KNDC1,FBXW8,STAT3,PLK2,SNAP25,FOXO3,APBB1,SYNE1,ABL2,PLXNA4
	ENSMUST00000094761	Stk40	159.117	0.359394	0.147747	2.4325	0.0149952						GO:0032502	developmental process	1.62582e-09	1.62582e-09	BP	1	MACF1,PRRC2C,FEZ1,PHLDB1,ARC,ATP5B,NR4A3,SKI,CALR,NRXN3,FOS,CAMK2B,OLFM1,TRIM46,EIF4G2,MICAL2,ACAP3,CREB1,PAFAH1B1,DST,APBA2,DAB2IP,SIK1,NR4A1,POU6F1,TYRO3,NUMBL,PDS5B,EGR1,GPCPD1,ITCH,DUSP1,ATP1A3,PARP6,TRIB1,DUSP5,JUNB,KLF10,PIP5K1C,JAK2,ATP2B2,BHLHE40,TIPARP,MFF,CNTN1,NFE2L1,HNRNPK,SCHIP1,RAF1,GFRA1,MAPK1,STOX2,CPNE5,STK40,ACTG1,RXRB,NLGN3,HTRA1,PRKAR1A,PHC3,FOSL2,MAPK9,ZBTB18,BIN1,HDX,KMT2D,R…
	ENSMUST00000171795	Prepl	325.15	0.356889	0.109886	3.24782	0.00116293						GO:0051649	establishment of localization in cell	1.79169e-09	1.79169e-09	BP	1	ARHGAP21,FEZ1,ARC,ATP5B,NR4A3,CALR,GPRASP1,CALM1,NRXN3,TRIM46,TMEM87B,PAFAH1B1,DST,APBA2,SRSF10,CABP1,ARL4D,KLC1,PIP5K1C,PLCH2,JAK2,MFF,RIMS3,RAF1,MAPK1,PREPL,ACTG1,NLGN3,KLHL21,OGT,BIN1,CDC42BPA,STXBP5L,GRIN1,MTCH2,MAPK8IP3,RAB11FIP3,STX5A,RYR2,NUP88,PTK2B,KIF1B,BRSK2,NR1D1,SLC8A3,PIM3,MON2,A830010M20RIK,FYCO1,SYTL2,TRIM9,MYH9,CADPS2,TACC1,MIS12,UNC13B,NTRK2,VPS29,RUNDC1,MICALL1,WDR11,PCLO,SEC61…
	ENSMUST00000037580	Kcnt1	363.749	0.356721	0.11082	3.21892	0.00128675						GO:0048468	cell development	2.19908e-09	2.19908e-09	BP	1	MACF1,FEZ1,ARC,NR4A3,SKI,CALR,CAMK2B,OLFM1,TRIM46,EIF4G2,ACAP3,CREB1,PAFAH1B1,DST,DAB2IP,TYRO3,NUMBL,PARP6,TRIB1,PIP5K1C,JAK2,ATP2B2,BHLHE40,CNTN1,HNRNPK,GFRA1,MAPK1,CPNE5,ACTG1,NLGN3,PRKAR1A,FOSL2,MAPK9,ZBTB18,BIN1,KMT2D,RNF112,SOX8,GRIN1,FRMD6,MAPK8IP3,MAP3K13,CPEB1,ERBB4,PTK2B,KDM3A,AMIGO1,BRINP3,BRSK2,NR1D1,A830010M20RIK,ZBTB16,PHACTR1,MYH9,STMN4,CAMSAP1,BCL11A,LRP8,PLXNA1,NEUROD2,DIXDC1,ANXA…
	ENSMUST00000140596	Macf1	123.974	0.355762	0.171836	2.07035	0.0384192						GO:0048523	negative regulation of cellular process	2.63834e-09	2.63834e-09	BP	1	MAP3K12,FEZ1,ARC,ATP5B,NR4A3,SKI,CALR,GPRASP1,CALM1,CAMK2B,XIAP,TRIM46,CREB1,PAFAH1B1,DAB2IP,SRSF10,SIK1,NR4A1,POU6F1,TYRO3,DGKZ,PDS5B,QSOX1,PSMF1,EGR1,DNAJB5,PER1,ITCH,DUSP1,USP7,DUSP26,TRIB1,CABP1,PAK7,PER2,DUSP5,JUNB,KLF10,PLCH2,JAK2,BHLHE40,NACC2,NFE2L1,HNRNPK,RAF1,MAPK1,C530008M17RIK,STK40,TNRC6C,NLGN3,CCND2,HTRA1,PRKAR1A,YEATS2,OGT,ZBTB18,BIN1,KLHL22,KMT2D,RNF112,WNK2,STXBP5L,SOX8,GRIN1,MTC…
	ENSMUST00000176796	Acaa1a	197.132	0.35505	0.129074	2.75075	0.0059459						GO:0050804	modulation of chemical synaptic transmission	4.81888e-09	4.81888e-09	BP	1	ARC,CALM1,NRXN3,CAMK2B,CREB1,APBA2,DGKZ,EGR1,JAK2,ATP2B2,RIMS3,HNRNPK,MAPK1,PREPL,NLGN3,STXBP5L,GRIN1,CPEB1,ERBB4,PTK2B,SSH1,IGSF9B,SLC8A3,CLSTN1,LRP8,NEUROD2,UNC13B,NTRK2,GRM2,UNC13A,SLC24A2,CDH11,CAMK2A,CPLX1,STAT3,PLK2,SNAP25,ADCY1,SLC4A8,SYNE1
	ENSMUST00000106215	Actg1	2599.67	0.352348	0.143228	2.46005	0.0138918						GO:0099177	regulation of trans-synaptic signaling	5.12599e-09	5.12599e-09	BP	1	ARC,CALM1,NRXN3,CAMK2B,CREB1,APBA2,DGKZ,EGR1,JAK2,ATP2B2,RIMS3,HNRNPK,MAPK1,PREPL,NLGN3,STXBP5L,GRIN1,CPEB1,ERBB4,PTK2B,SSH1,IGSF9B,SLC8A3,CLSTN1,LRP8,NEUROD2,UNC13B,NTRK2,GRM2,UNC13A,SLC24A2,CDH11,CAMK2A,CPLX1,STAT3,PLK2,SNAP25,ADCY1,SLC4A8,SYNE1
	ENSMUST00000141115	Tnrc6c	382.29	0.351808	0.119177	2.95197	0.00315754						GO:0007409	axonogenesis	6.42991e-09	6.42991e-09	BP	1	MACF1,NR4A3,OLFM1,TRIM46,EIF4G2,CREB1,PAFAH1B1,DST,NUMBL,PIP5K1C,NLGN3,GRIN1,MAPK8IP3,MAP3K13,AMIGO1,BRSK2,BCL11A,PLXNA1,DIXDC1,ZSWIM4,POU3F2,NTRK2,ALS2,SEMA7A,RPL24,CDH11,UNC5D,CTTN,B4GALT5,CELSR3,ADCY1,APBB1,NFASC,TRIO,LMTK2,STMN1,PLXNA4
	ENSMUST00000116612	Rxrb	163.777	0.349465	0.16967	2.05967	0.0394302						GO:0006810	transport	6.70682e-09	6.70682e-09	BP	1	MACF1,ARHGAP21,FEZ1,ARC,ATP5B,NR4A3,CALR,GPRASP1,CALM1,NRXN3,CAMK2B,RTN3,TRIM46,TMEM87B,CREB1,PAFAH1B1,DST,APBA2,SRSF10,SIK1,TYRO3,PER1,SCN1A,ATP1A3,CABP1,ARL4D,KLC1,PIP5K1C,PLCH2,JAK2,ATP2B2,MFF,CNTN1,RIMS3,NFE2L1,RABEP1,HNRNPK,RAF1,MAPK1,PREPL,KCNT1,ACTG1,NLGN3,TTYH1,KLHL21,MAPK9,OGT,CLCN6,BIN1,CDC42BPA,WNK2,STXBP5L,GRIN1,CCT4,MTCH2,MAPK8IP3,RAB11FIP3,STX5A,ATP2B3,CPEB1,RYR2,NUP88,ERBB4,KCNMA1,…
	ENSMUST00000151528	Nlgn3	250.251	0.348797	0.172757	2.01901	0.0434863						GO:0007267	cell-cell signaling	9.97283e-09	9.97283e-09	BP	1	ARC,CALM1,NRXN3,CAMK2B,XIAP,CREB1,PAFAH1B1,APBA2,DAB2IP,DGKZ,EGR1,JAK2,ATP2B2,RIMS3,HNRNPK,RAF1,MAPK1,PREPL,NLGN3,MAPK9,WNK2,STXBP5L,GRIN1,RAB11FIP3,CDK14,CPEB1,RYR2,ERBB4,PTK2B,SSH1,IGSF9B,SIAH2,KIF1B,GABRG2,CD34,BRSK2,NR1D1,SLC8A3,PIM3,TRIM9,CLSTN1,CADPS2,LRP8,NEUROD2,DLGAP1,DIXDC1,AACS,KDM5B,UNC13B,NTRK2,NDRG2,ABCC8,DAPK3,GRM2,ARHGEF7,PCLO,CHRM3,ALS2,PKD1,UNC13A,CRY2,SLC24A2,IRS1,CDH11,CAMK2A,…
	ENSMUST00000123262	Snapc3	171.155	0.348341	0.128901	2.7024	0.00688404						GO:0060284	regulation of cell development	1.16836e-08	1.16836e-08	BP	1	MACF1,FEZ1,ARC,SKI,CALR,CAMK2B,OLFM1,TRIM46,EIF4G2,ACAP3,CREB1,PAFAH1B1,DAB2IP,NUMBL,PARP6,TRIB1,BHLHE40,CNTN1,HNRNPK,CPNE5,NLGN3,MAPK9,BIN1,RNF112,SOX8,GRIN1,MAPK8IP3,MAP3K13,CPEB1,ERBB4,PTK2B,AMIGO1,BRINP3,BRSK2,NR1D1,PHACTR1,BCL11A,LRP8,PLXNA1,NEUROD2,DIXDC1,ZSWIM4,POU3F2,NTRK2,ABCC8,SRCIN1,UNC13A,SEMA7A,CAMK2A,UNC5D,CTTN,KNDC1,FBXW8,STAT3,PLK2,SNAP25,FOXO3,APBB1,SYNE1,ABL2,PLXNA4
	ENSMUST00000000188	Ccnd2	465.337	0.346087	0.0886264	3.90501	9.42228e-05						GO:0022604	regulation of cell morphogenesis	1.26983e-08	1.26983e-08	BP	1	MACF1,ARC,CALR,CAMK2B,OLFM1,TRIM46,EIF4G2,PAFAH1B1,NUMBL,PARP6,HNRNPK,CPNE5,NLGN3,MAPK9,GRIN1,ALDOA,MAP3K13,PTK2B,AMIGO1,BRSK2,MYH9,CAMSAP1,BCL11A,LRP8,PLXNA1,DIXDC1,ZSWIM4,POU3F2,NTRK2,RHOU,SRCIN1,DAPK3,UNC13A,SEMA7A,CTTN,KNDC1,FBXW8,SYNE1,PLXNA4,PHIP
	ENSMUST00000125743	Ppp2r4	148.289	0.345753	0.144182	2.39803	0.0164836						GO:0045664	regulation of neuron differentiation	1.65608e-08	1.65608e-08	BP	1	MACF1,FEZ1,ARC,CALR,CAMK2B,OLFM1,TRIM46,EIF4G2,ACAP3,PAFAH1B1,DAB2IP,NUMBL,PARP6,CNTN1,HNRNPK,CPNE5,NLGN3,BIN1,RNF112,SOX8,GRIN1,MAPK8IP3,MAP3K13,CPEB1,PTK2B,AMIGO1,BRINP3,BRSK2,BCL11A,LRP8,PLXNA1,NEUROD2,DIXDC1,ZSWIM4,POU3F2,NTRK2,SRCIN1,UNC13A,SEMA7A,CTTN,KNDC1,FBXW8,PLK2,SNAP25,FOXO3,APBB1,SYNE1,ABL2,PLXNA4
	ENSMUST00000126971	Ttyh1	241.071	0.342471	0.168753	2.02942	0.0424156						GO:0061564	axon development	2.9592e-08	2.9592e-08	BP	1	MACF1,NR4A3,OLFM1,TRIM46,EIF4G2,CREB1,PAFAH1B1,DST,NUMBL,PIP5K1C,JAK2,NLGN3,GRIN1,MAPK8IP3,MAP3K13,AMIGO1,BRSK2,BCL11A,PLXNA1,DIXDC1,ZSWIM4,POU3F2,NTRK2,ALS2,SEMA7A,RPL24,CDH11,UNC5D,CTTN,B4GALT5,CELSR3,ADCY1,APBB1,NFASC,TRIO,LMTK2,STMN1,PLXNA4
	ENSMUST00000153290	Htra1	399.209	0.342118	0.0990856	3.45275	0.000554908						GO:0009653	anatomical structure morphogenesis	3.19967e-08	3.19967e-08	BP	1	MACF1,FEZ1,PHLDB1,ARC,ATP5B,NR4A3,CALR,NRXN3,CAMK2B,OLFM1,TRIM46,EIF4G2,MICAL2,CREB1,PAFAH1B1,DST,DAB2IP,NR4A1,TYRO3,NUMBL,DUSP1,PARP6,DUSP5,JUNB,PIP5K1C,ATP2B2,TIPARP,MFF,HNRNPK,SCHIP1,GFRA1,MAPK1,CPNE5,STK40,ACTG1,NLGN3,HTRA1,PRKAR1A,MAPK9,SOX8,GRIN1,FRMD6,ALDOA,MAPK8IP3,COL19A1,MAP3K13,RYR2,ERBB4,PTK2B,SSH1,AMIGO1,CD34,BRSK2,GPI1,BRD2,ZBTB16,PHACTR1,MYH9,CAMSAP1,BCL11A,LRP8,PLXNA1,DIXDC1,ANXA6…
	ENSMUST00000106677	Prkar1a	1973.81	0.341988	0.13817	2.47513	0.0133189						GO:0032879	regulation of localization	3.44336e-08	3.44336e-08	BP	1	MACF1,FEZ1,ARC,ATP5B,NR4A3,CALR,CALM1,NRXN3,CAMK2B,TRIM46,CREB1,APBA2,DAB2IP,SIK1,EGR1,PER1,SCN1A,DUSP1,TRIB1,CABP1,PIP5K1C,PLCH2,JAK2,ATP2B2,MFF,CNTN1,RIMS3,HNRNPK,MAPK1,PREPL,ACTG1,NLGN3,MAPK9,OGT,BIN1,WNK2,STXBP5L,GRIN1,CCT4,ALDOA,MAPK8IP3,RAB11FIP3,CPEB1,RYR2,ERBB4,NDFIP2,PTK2B,SSH1,AMIGO1,CD34,BRSK2,NR1D1,GPI1,KCNB2,PIM3,PHACTR1,SYTL2,ERBB3,TRIM9,RRAS2,CADPS2,PLXNA1,AACS,ANXA6,KDM5B,KCNJ3,ZS…
	ENSMUST00000055322	Ier5	649.136	0.340074	0.088629	3.83706	0.000124517						GO:0051234	establishment of localization	3.70465e-08	3.70465e-08	BP	1	MACF1,ARHGAP21,FEZ1,ARC,ATP5B,NR4A3,CALR,GPRASP1,CALM1,NRXN3,CAMK2B,RTN3,TRIM46,TMEM87B,CREB1,PAFAH1B1,DST,APBA2,SRSF10,SIK1,TYRO3,PER1,SCN1A,ATP1A3,CABP1,ARL4D,KLC1,PIP5K1C,PLCH2,JAK2,ATP2B2,MFF,CNTN1,RIMS3,NFE2L1,RABEP1,HNRNPK,RAF1,MAPK1,PREPL,KCNT1,ACTG1,NLGN3,TTYH1,KLHL21,MAPK9,OGT,CLCN6,BIN1,CDC42BPA,WNK2,STXBP5L,GRIN1,CCT4,MTCH2,MAPK8IP3,RAB11FIP3,STX5A,ATP2B3,CPEB1,RYR2,NUP88,ERBB4,KCNMA1,…
	ENSMUST00000097773	Klhl21	163.738	0.33953	0.113825	2.9829	0.00285528						GO:0006996	organelle organization	3.78861e-08	3.78861e-08	BP	1	MACF1,ARHGAP21,MAP3K12,FEZ1,PHLDB1,ARC,CALR,CALM1,CAMK2B,IQSEC3,RTN3,TRIM46,MICAL2,NDUFB5,CREB1,PAFAH1B1,DST,ARPC4,PUM2,DGKZ,PDS5B,PER1,DUSP1,CHTF8,PAK7,CLUH,JAK2,ATP2B2,MFF,NACC2,NFE2L1,RAF1,MAPK1,NAA50,C530008M17RIK,ACTG1,NLGN3,PRKAR1A,KLHL21,YEATS2,MAPK9,OGT,BIN1,KLHL22,KMT2D,RNF112,CDC42BPA,CCT4,MTCH2,FRMD6,STX5A,CPEB1,RSF1,ERBB4,PTK2B,TET3,SSH1,KDM3A,KIF1B,CD34,BRSK2,RANBP10,ATXN7L3,PIM3,BRD…
	ENSMUST00000168645	Phc3	519.91	0.338602	0.160748	2.10641	0.0351685						GO:0051240	positive regulation of multicellular organismal process	4.12031e-08	4.12031e-08	BP	1	MACF1,FEZ1,PHLDB1,ATP5B,NR4A3,CALR,FOS,CAMK2B,OLFM1,EIF4G2,CREB1,PAFAH1B1,DAB2IP,NUMBL,PUM2,EGR1,ITCH,PARP6,TRIB1,KLF10,JAK2,CNTN1,HNRNPK,MAPK1,CPNE5,NLGN3,MAPK9,OGT,BIN1,RNF112,SOX8,GRIN1,MAPK8IP3,MAP3K13,CPEB1,RYR2,ERBB4,PTK2B,PLEKHM1,SSH1,IGSF9B,KDM3A,AMIGO1,BRINP3,CD34,GPI1,ZBTB16,SYTL2,ERBB3,USP2,CLSTN1,RBM24,BCL11A,LRP8,PLXNA1,TOB2,NEUROD2,DIXDC1,KDM5B,SEC14L1,POU3F2,UNC13B,NTRK2,ABCC8,NELL…
	ENSMUST00000099326	Rasgrf2	253.169	0.338283	0.12813	2.64016	0.00828663						GO:0007417	central nervous system development	4.55207e-08	4.55207e-08	BP	1	FEZ1,NR4A3,CREB1,PAFAH1B1,DAB2IP,TYRO3,NUMBL,ATP1A3,ATP2B2,CNTN1,NFE2L1,HNRNPK,MAPK1,NLGN3,ZBTB18,BIN1,SOX8,GRIN1,MAPK8IP3,ERBB4,AMIGO1,CTTNBP2,NR1D1,SLC8A3,ZBTB16,PHACTR1,LRP8,TACC1,NEUROD2,DIXDC1,OGDH,POU3F2,NTRK2,SSTR4,PHLPP2,PKD1,SEMA7A,CDH11,TTBK2,UNC5D,TMEM57,KNDC1,SOS1,STAT3,KLHL17,B4GALT5,RERE,FOXO3,ADCY1,HMGCS1,AARS,DRP2,TRIO,STMN1,PLXNA4,HERC1,SLC1A2
	ENSMUST00000053760	Utp14b	316.773	0.337959	0.14698	2.29935	0.0214852						GO:0010646	regulation of cell communication	4.8785e-08	4.8785e-08	BP	1	MAP3K12,ARC,CAMTA1,SKI,CALR,GPRASP1,CALM1,NRXN3,CAMK2B,IQSEC3,XIAP,PJA2,CREB1,PAFAH1B1,APBA2,DAB2IP,TYRO3,PUM2,DGKZ,EGR1,DENND4B,PER1,ITCH,DUSP1,DUSP26,TRIB1,PAK7,DUSP5,JAK2,ATP2B2,MFF,NACC2,RIMS3,HNRNPK,RAF1,MAPK1,STK40,PREPL,NLGN3,HTRA1,RASGRF2,MAPK9,OGT,KLHL22,KMT2D,CDC42BPA,WNK2,STXBP5L,GRIN1,MTCH2,RNF111,MAPK8IP3,RAB11FIP3,CDK14,MAP3K13,DUSP6,CPEB1,RYR2,ERBB4,PTK2B,SSH1,IGSF9B,SIAH2,CD34,BRS…
	ENSMUST00000031017	Fosl2	377.382	0.337884	0.140596	2.40322	0.0162516						GO:0006807	nitrogen compound metabolic process	5.09821e-08	5.09821e-08	BP	1	MAP3K12,ATP5B,NR4A3,CAMTA1,SKI,CIT,CALR,CALM1,FOS,EIF1,CAMK2B,PCMTD2,XIAP,TMTC1,EIF4G2,MICAL2,CANT1,ZFP788,PJA2,SRSF11,CREB1,PAFAH1B1,DAB2IP,SRSF10,SIK1,NR4A1,POU6F1,TYRO3,NUMBL,PUM2,PDS5B,SIK2,PSMF1,EGR1,DNAJB5,PER1,ITCH,MLLT10,DUSP1,USP7,CHTF8,PARP6,DUSP26,TRIB1,PAK7,PER2,ICMT,DUSP5,JUNB,KLF10,JAK2,ATP2B2,BHLHE40,TIPARP,CNTN1,P4HA1,NACC2,NFE2L1,MIB2,HNRNPK,SCHIP1,RAF1,GFRA1,MAPK1,NAA50,STOX2,ST…
	ENSMUST00000115560	Yeats2	213.356	0.337467	0.146772	2.29927	0.0214898						GO:0006928	movement of cell or subcellular component	5.66281e-08	5.66281e-08	BP	1	MACF1,ARHGAP21,FEZ1,ARC,ATP5B,NR4A3,CALR,CAMK2B,TRIM46,ACAP3,PAFAH1B1,DST,DAB2IP,NR4A1,TYRO3,PDS5B,EGR1,SCN1A,DUSP1,TRIB1,KIF21B,JAK2,SCHIP1,GFRA1,MAPK1,ACTG1,BIN1,CDC42BPA,SOX8,GRIN1,MTCH2,FRMD6,ALDOA,MAPK8IP3,CPEB1,RYR2,ERBB4,PTK2B,SSH1,KIF1B,CD34,GPI1,PHACTR1,FYCO1,MYH9,RRAS2,LRP8,PLXNA1,DIXDC1,ANXA6,ZSWIM4,OGDH,POU3F2,NAV3,NTRK2,ABCC8,RHOU,SRCIN1,DAPK3,SSTR4,ARHGEF7,SWAP70,D430042O09RIK,SEMA7…
	ENSMUST00000129815	Iqsec3	337.593	0.336424	0.147733	2.27725	0.0227713						GO:0023051	regulation of signaling	6.6265e-08	6.6265e-08	BP	1	MAP3K12,ARC,CAMTA1,SKI,CALR,GPRASP1,CALM1,NRXN3,CAMK2B,IQSEC3,XIAP,PJA2,CREB1,PAFAH1B1,APBA2,DAB2IP,TYRO3,PUM2,DGKZ,EGR1,DENND4B,PER1,ITCH,DUSP1,DUSP26,TRIB1,PAK7,DUSP5,JAK2,ATP2B2,MFF,NACC2,RIMS3,HNRNPK,RAF1,MAPK1,STK40,PREPL,NLGN3,HTRA1,RASGRF2,MAPK9,OGT,KLHL22,KMT2D,CDC42BPA,WNK2,STXBP5L,GRIN1,MTCH2,RNF111,MAPK8IP3,RAB11FIP3,CDK14,MAP3K13,DUSP6,CPEB1,RYR2,ERBB4,PTK2B,SSH1,IGSF9B,SIAH2,CD34,BRS…
	ENSMUST00000160664	Ppp4r1	169.495	0.332743	0.163559	2.03439	0.0419125						GO:0009893	positive regulation of metabolic process	8.67457e-08	8.67457e-08	BP	1	MAP3K12,NR4A3,CAMTA1,CALR,CALM1,FOS,OLFM1,XIAP,EIF4G2,MICAL2,PJA2,CREB1,DAB2IP,NR4A1,POU6F1,TYRO3,PUM2,DGKZ,EGR1,PER1,ITCH,MLLT10,USP7,CHTF8,DUSP26,TRIB1,PAK7,JUNB,KLF10,JAK2,TIPARP,CNTN1,NFE2L1,HNRNPK,RAF1,GFRA1,MAPK1,ACTG1,TNRC6C,RXRB,CCND2,IER5,FOSL2,MAPK9,OGT,ZBTB18,HDX,KMT2D,SOX8,GRIN1,CCT4,MTCH2,RNF111,MAPK8IP3,STX5A,MAP3K13,CPEB1,RSF1,ERBB4,HIVEP3,NDFIP2,PTK2B,TET3,KDM3A,SUMO3,KIF1B,CD34,N…
	ENSMUST00000102778	Mapk9	410.039	0.33194	0.143607	2.31145	0.020808						GO:0010769	regulation of cell morphogenesis involved in differentiation	1.05613e-07	1.05613e-07	BP	1	MACF1,ARC,CALR,CAMK2B,OLFM1,TRIM46,EIF4G2,PAFAH1B1,NUMBL,PARP6,NLGN3,MAPK9,GRIN1,MAP3K13,AMIGO1,BRSK2,BCL11A,LRP8,PLXNA1,DIXDC1,ZSWIM4,POU3F2,NTRK2,SRCIN1,SEMA7A,CTTN,KNDC1,FBXW8,SYNE1,PLXNA4
	ENSMUST00000155792	Ogt	166.997	0.330512	0.162967	2.02809	0.0425511						GO:0006796	phosphate-containing compound metabolic process	1.34806e-07	1.34806e-07	BP	1	MAP3K12,ATP5B,CAMTA1,CIT,CALM1,CAMK2B,CANT1,PJA2,CREB1,PAFAH1B1,DAB2IP,SIK1,TYRO3,DGKZ,SIK2,EGR1,GPCPD1,PER1,ITCH,DUSP1,DUSP26,TRIB1,PAK7,DUSP5,PIP5K1C,PLCH2,JAK2,ATP2B2,CNTN1,NFE2L1,RAF1,GFRA1,MAPK1,STK40,CCND2,PRKAR1A,PPP4R1,MAPK9,OGT,CDC42BPA,WNK2,MTCH2,ALDOA,MAPK8IP3,CDK14,MAP3K13,DUSP6,FAM212B,ERBB4,CHKA,PTK2B,SSH1,BRSK2,GPI1,SLC8A3,PIM3,PHACTR1,SYTL2,ERBB3,RPS6KL1,TOP1,LRP8,PPM1D,MATK,DIXDC…
	ENSMUST00000077225	Zbtb18	185.097	0.329338	0.136547	2.4119	0.0158698						GO:0051246	regulation of protein metabolic process	1.47458e-07	1.47458e-07	BP	1	MAP3K12,CAMTA1,CALR,CALM1,XIAP,EIF4G2,PJA2,PAFAH1B1,DAB2IP,NR4A1,PUM2,PSMF1,EGR1,PER1,ITCH,DUSP1,USP7,DUSP26,TRIB1,PAK7,DUSP5,JAK2,TIPARP,CNTN1,NFE2L1,HNRNPK,RAF1,GFRA1,MAPK1,STK40,TNRC6C,CCND2,PRKAR1A,PPP4R1,MAPK9,OGT,BIN1,WNK2,GRIN1,MTCH2,RNF111,MAPK8IP3,STX5A,MAP3K13,DUSP6,CPEB1,FAM212B,ERBB4,NDFIP2,PTK2B,SSH1,SIAH2,KDM3A,SUMO3,GPI1,SLC8A3,U2AF2,KMT2E,PHACTR1,ERBB3,MYH9,RBM24,TMTC3,LRP8,DLGAP1…
	ENSMUST00000030879	Clcn6	137.634	0.328311	0.159267	2.06139	0.0392658						GO:0010975	regulation of neuron projection development	1.57174e-07	1.57174e-07	BP	1	MACF1,FEZ1,ARC,CAMK2B,OLFM1,TRIM46,EIF4G2,ACAP3,PAFAH1B1,DAB2IP,NUMBL,PARP6,CNTN1,HNRNPK,CPNE5,NLGN3,GRIN1,MAP3K13,CPEB1,PTK2B,AMIGO1,BRSK2,BCL11A,LRP8,PLXNA1,DIXDC1,ZSWIM4,POU3F2,NTRK2,SRCIN1,UNC13A,SEMA7A,CTTN,KNDC1,FBXW8,PLK2,SNAP25,APBB1,SYNE1,ABL2,PLXNA4
	ENSMUST00000091967	Bin1	352.224	0.32603	0.148237	2.19939	0.0278504						GO:0060255	regulation of macromolecule metabolic process	1.59715e-07	1.59715e-07	BP	1	MAP3K12,ARC,NR4A3,CAMTA1,SKI,CALR,CALM1,FOS,EIF1,OLFM1,XIAP,EIF4G2,MICAL2,ZFP788,PJA2,CREB1,PAFAH1B1,APBA2,DAB2IP,SRSF10,SIK1,NR4A1,POU6F1,PUM2,PSMF1,EGR1,DNAJB5,PER1,ITCH,MLLT10,DUSP1,USP7,CHTF8,DUSP26,TRIB1,PAK7,PER2,DUSP5,JUNB,KLF10,PIP5K1C,JAK2,BHLHE40,TIPARP,CNTN1,NACC2,NFE2L1,HNRNPK,RAF1,GFRA1,MAPK1,STOX2,STK40,ACTG1,TNRC6C,RXRB,CCND2,PRKAR1A,IER5,FOSL2,YEATS2,PPP4R1,MAPK9,OGT,ZBTB18,BIN1,H…
	ENSMUST00000120488	Klhl22	218.624	0.324931	0.103577	3.1371	0.00170628						GO:0035556	intracellular signal transduction	1.66548e-07	1.66548e-07	BP	1	MAP3K12,CAMTA1,CIT,CALR,CALM1,IQSEC3,PJA2,PAFAH1B1,DAB2IP,SIK1,TYRO3,PUM2,DGKZ,SIK2,DENND4B,PER1,ITCH,DUSP1,DUSP26,TRIB1,PAK7,DUSP5,PLCH2,JAK2,NACC2,HNRNPK,RAF1,MAPK1,MCF2L,STK40,PRKAR1A,RASGRF2,MAPK9,OGT,KLHL22,CDC42BPA,WNK2,GRIN1,MTCH2,MAPK8IP3,MAP3K13,DUSP6,RYR2,ERBB4,PTK2B,PLEKHM1,BRSK2,NR1D1,FBXL2,ERBB3,RRAS2,PPM1D,NEUROD2,DIXDC1,MKNK2,SEC14L1,STK38L,DYRK2,UNC13B,NTRK2,NDRG2,RHOU,PAK6,NUAK1,…
	ENSMUST00000165394	Ube2m	349.89	0.324878	0.139118	2.33528	0.0195291						GO:0048519	negative regulation of biological process	1.98886e-07	1.98886e-07	BP	1	MAP3K12,FEZ1,ARC,ATP5B,NR4A3,SKI,CALR,GPRASP1,CALM1,CAMK2B,OLFM1,XIAP,TRIM46,CREB1,PAFAH1B1,DAB2IP,SRSF10,SIK1,NR4A1,POU6F1,TYRO3,PUM2,DGKZ,PDS5B,QSOX1,PSMF1,EGR1,DNAJB5,PER1,ITCH,DUSP1,USP7,DUSP26,TRIB1,CABP1,PAK7,PER2,DUSP5,JUNB,KLF10,PLCH2,JAK2,BHLHE40,TIPARP,NACC2,NFE2L1,HNRNPK,RAF1,MAPK1,C530008M17RIK,STK40,TNRC6C,NLGN3,CCND2,HTRA1,PRKAR1A,YEATS2,OGT,ZBTB18,BIN1,KLHL22,KMT2D,RNF112,WNK2,STXB…
	ENSMUST00000106092	Dlgap3	133.155	0.320456	0.115415	2.77656	0.00549368						GO:0006793	phosphorus metabolic process	2.12171e-07	2.12171e-07	BP	1	MAP3K12,ATP5B,CAMTA1,CIT,CALM1,CAMK2B,CANT1,PJA2,CREB1,PAFAH1B1,DAB2IP,SIK1,TYRO3,DGKZ,SIK2,EGR1,GPCPD1,PER1,ITCH,DUSP1,DUSP26,TRIB1,PAK7,DUSP5,PIP5K1C,PLCH2,JAK2,ATP2B2,CNTN1,NFE2L1,RAF1,GFRA1,MAPK1,STK40,CCND2,PRKAR1A,PPP4R1,MAPK9,OGT,CDC42BPA,WNK2,MTCH2,ALDOA,MAPK8IP3,CDK14,MAP3K13,DUSP6,FAM212B,ERBB4,CHKA,PTK2B,SSH1,BRSK2,GPI1,SLC8A3,PIM3,PHACTR1,SYTL2,ERBB3,RPS6KL1,TOP1,LRP8,PPM1D,MATK,DIXDC…
	ENSMUST00000113422	Hdx	134.645	0.319492	0.152441	2.09584	0.0360968						GO:0060322	head development	2.45594e-07	2.45594e-07	BP	1	FEZ1,NR4A3,CREB1,PAFAH1B1,DAB2IP,TYRO3,NUMBL,ATP1A3,ATP2B2,TIPARP,CNTN1,HNRNPK,SCHIP1,RAF1,MAPK1,ZBTB18,GRIN1,MAPK8IP3,ERBB4,AMIGO1,CTTNBP2,SLC8A3,PHACTR1,LRP8,TACC1,NEUROD2,DIXDC1,OGDH,POU3F2,NTRK2,SSTR4,PHLPP2,SEMA7A,DDX10,TTBK2,TMEM57,KNDC1,SOS1,KLHL17,RERE,FOXO3,ADCY1,HMGCS1,AARS,STMN1,PLXNA4,HERC1,SLC1A2
	ENSMUST00000023741	Kmt2d	996.474	0.318699	0.121179	2.62999	0.00853879						GO:0051239	regulation of multicellular organismal process	2.5348e-07	2.5348e-07	BP	1	MACF1,FEZ1,PHLDB1,ARC,ATP5B,NR4A3,SKI,CALR,CALM1,FOS,CAMK2B,OLFM1,TRIM46,EIF4G2,ACAP3,CREB1,PAFAH1B1,DAB2IP,NUMBL,PUM2,EGR1,PER1,ITCH,PARP6,TRIB1,DUSP5,KLF10,JAK2,BHLHE40,CNTN1,NFE2L1,HNRNPK,MAPK1,CPNE5,RXRB,NLGN3,MAPK9,OGT,BIN1,RNF112,SOX8,GRIN1,MAPK8IP3,RAB11FIP3,MAP3K13,DUSP6,CPEB1,RYR2,ERBB4,PTK2B,PLEKHM1,SSH1,IGSF9B,KDM3A,AMIGO1,BRINP3,CD34,BRSK2,NR1D1,GPI1,SLC8A3,ZBTB16,PHACTR1,SYTL2,ERBB3,…
	ENSMUST00000060255	Rnf112	826.667	0.314127	0.0991374	3.1686	0.00153174						GO:0080090	regulation of primary metabolic process	2.63662e-07	2.63662e-07	BP	1	MAP3K12,NR4A3,CAMTA1,SKI,CALR,CALM1,FOS,XIAP,EIF4G2,MICAL2,ZFP788,PJA2,CREB1,PAFAH1B1,DAB2IP,SRSF10,SIK1,NR4A1,POU6F1,PUM2,DGKZ,PSMF1,EGR1,DNAJB5,PER1,ITCH,MLLT10,DUSP1,USP7,CHTF8,DUSP26,TRIB1,PAK7,PER2,DUSP5,JUNB,KLF10,JAK2,BHLHE40,TIPARP,CNTN1,NACC2,NFE2L1,HNRNPK,RAF1,GFRA1,MAPK1,STOX2,STK40,TNRC6C,RXRB,CCND2,PRKAR1A,IER5,FOSL2,YEATS2,PPP4R1,MAPK9,OGT,ZBTB18,BIN1,HDX,KMT2D,ZFP644,WNK2,SOX8,GRIN…
	ENSMUST00000152582	Cdc42bpa	181.411	0.313711	0.109364	2.86852	0.00412402						GO:0051171	regulation of nitrogen compound metabolic process	2.96783e-07	2.96783e-07	BP	1	MAP3K12,NR4A3,CAMTA1,SKI,CALR,CALM1,FOS,XIAP,EIF4G2,MICAL2,ZFP788,PJA2,CREB1,PAFAH1B1,DAB2IP,SRSF10,SIK1,NR4A1,POU6F1,PUM2,PSMF1,EGR1,DNAJB5,PER1,ITCH,MLLT10,DUSP1,USP7,CHTF8,DUSP26,TRIB1,PAK7,PER2,DUSP5,JUNB,KLF10,JAK2,BHLHE40,TIPARP,CNTN1,NACC2,NFE2L1,HNRNPK,RAF1,GFRA1,MAPK1,STOX2,STK40,TNRC6C,RXRB,CCND2,PRKAR1A,IER5,FOSL2,YEATS2,PPP4R1,MAPK9,OGT,ZBTB18,BIN1,HDX,KMT2D,ZFP644,WNK2,SOX8,GRIN1,CCT…
	ENSMUST00000151021	Fam115a	120.1	0.313404	0.142797	2.19475	0.0281815						GO:0099003	vesicle-mediated transport in synapse	2.99179e-07	2.99179e-07	BP	1	ARC,CALM1,NRXN3,APBA2,PIP5K1C,MFF,RIMS3,PREPL,ACTG1,NLGN3,BIN1,STXBP5L,A830010M20RIK,TRIM9,CLSTN1,CADPS2,UNC13B,PCLO,UNC13A,CAMK2A,CPLX1,SNAP25,ADCY1,SLC4A8,SYNE1
	ENSMUST00000112698	Zfp644	273.504	0.311886	0.152703	2.04244	0.0411077						GO:0048167	regulation of synaptic plasticity	3.28221e-07	3.28221e-07	BP	1	ARC,CAMK2B,CREB1,EGR1,ATP2B2,RIMS3,HNRNPK,MAPK1,NLGN3,GRIN1,CPEB1,PTK2B,SSH1,SLC8A3,NEUROD2,UNC13B,NTRK2,UNC13A,SLC24A2,CAMK2A,PLK2,SNAP25,ADCY1
	ENSMUST00000159196	Wnk2	184.985	0.311171	0.140799	2.21004	0.0271022						GO:0120035	regulation of plasma membrane bounded cell projection organization	3.8062e-07	3.8062e-07	BP	1	MACF1,FEZ1,ARC,CAMK2B,OLFM1,TRIM46,EIF4G2,ACAP3,PAFAH1B1,DAB2IP,NUMBL,PARP6,CNTN1,HNRNPK,CPNE5,NLGN3,GRIN1,MAP3K13,CPEB1,PTK2B,PLEKHM1,AMIGO1,BRSK2,BCL11A,LRP8,PLXNA1,DIXDC1,ZSWIM4,POU3F2,NAV3,NTRK2,SRCIN1,UNC13A,SEMA7A,TTBK2,CTTN,KNDC1,FBXW8,PLK2,TBC1D30,SNAP25,APBB1,SYNE1,ABL2,AKIRIN1,HTT,PLXNA4
	ENSMUST00000114780	Stxbp5l	164.682	0.310587	0.153936	2.01763	0.0436297						GO:0030154	cell differentiation	4.54327e-07	4.54327e-07	BP	1	MACF1,PRRC2C,FEZ1,PHLDB1,ARC,NR4A3,SKI,CALR,FOS,CAMK2B,OLFM1,TRIM46,EIF4G2,MICAL2,ACAP3,CREB1,PAFAH1B1,DST,DAB2IP,SIK1,NR4A1,POU6F1,TYRO3,NUMBL,EGR1,PARP6,TRIB1,JUNB,KLF10,PIP5K1C,JAK2,ATP2B2,BHLHE40,TIPARP,CNTN1,NFE2L1,HNRNPK,RAF1,GFRA1,MAPK1,CPNE5,ACTG1,RXRB,NLGN3,HTRA1,PRKAR1A,FOSL2,MAPK9,ZBTB18,BIN1,HDX,KMT2D,RNF112,SOX8,GRIN1,FRMD6,MAPK8IP3,COL19A1,MAP3K13,DUSP6,CPEB1,ERBB4,HIVEP3,PTK2B,KDM3…
	ENSMUST00000025003	Sox8	356.474	0.310538	0.103256	3.00746	0.00263441						GO:0048869	cellular developmental process	4.78164e-07	4.78164e-07	BP	1	MACF1,PRRC2C,FEZ1,PHLDB1,ARC,NR4A3,SKI,CALR,FOS,CAMK2B,OLFM1,TRIM46,EIF4G2,MICAL2,ACAP3,CREB1,PAFAH1B1,DST,DAB2IP,SIK1,NR4A1,POU6F1,TYRO3,NUMBL,EGR1,PARP6,TRIB1,JUNB,KLF10,PIP5K1C,JAK2,ATP2B2,BHLHE40,TIPARP,MFF,CNTN1,NFE2L1,HNRNPK,RAF1,GFRA1,MAPK1,CPNE5,ACTG1,RXRB,NLGN3,HTRA1,PRKAR1A,FOSL2,MAPK9,ZBTB18,BIN1,HDX,KMT2D,RNF112,SOX8,GRIN1,FRMD6,MAPK8IP3,COL19A1,MAP3K13,DUSP6,CPEB1,ERBB4,HIVEP3,PTK2B,…
	ENSMUST00000155627	Grin1	225.978	0.309967	0.12386	2.50256	0.0123299						GO:0031344	regulation of cell projection organization	5.83205e-07	5.83205e-07	BP	1	MACF1,FEZ1,ARC,CAMK2B,OLFM1,TRIM46,EIF4G2,ACAP3,PAFAH1B1,DAB2IP,NUMBL,PARP6,CNTN1,HNRNPK,CPNE5,NLGN3,GRIN1,MAP3K13,CPEB1,PTK2B,PLEKHM1,AMIGO1,BRSK2,BCL11A,LRP8,PLXNA1,DIXDC1,ZSWIM4,POU3F2,NAV3,NTRK2,SRCIN1,UNC13A,SEMA7A,TTBK2,CTTN,KNDC1,FBXW8,PLK2,TBC1D30,SNAP25,APBB1,SYNE1,ABL2,AKIRIN1,HTT,PLXNA4
	ENSMUST00000173867	Cct4	423.108	0.30929	0.1359	2.27587	0.0228536						GO:0032268	regulation of cellular protein metabolic process	6.04914e-07	6.04914e-07	BP	1	MAP3K12,CAMTA1,CALR,CALM1,XIAP,EIF4G2,PJA2,PAFAH1B1,DAB2IP,NR4A1,PUM2,PSMF1,EGR1,PER1,ITCH,DUSP1,USP7,DUSP26,TRIB1,PAK7,DUSP5,JAK2,CNTN1,NFE2L1,RAF1,GFRA1,MAPK1,STK40,TNRC6C,CCND2,PRKAR1A,PPP4R1,MAPK9,OGT,BIN1,WNK2,GRIN1,MTCH2,RNF111,MAPK8IP3,MAP3K13,DUSP6,CPEB1,FAM212B,ERBB4,NDFIP2,PTK2B,SSH1,SIAH2,KDM3A,SUMO3,GPI1,SLC8A3,U2AF2,KMT2E,PHACTR1,ERBB3,MYH9,RBM24,TMTC3,LRP8,DLGAP1,DIXDC1,MKNK2,NTRK2,…
	ENSMUST00000103033	2310067B10Rik	202.537	0.308578	0.0866601	3.56078	0.000369753						GO:0016477	cell migration	1.05419e-06	1.05419e-06	BP	1	MACF1,ARC,ATP5B,NR4A3,CALR,CAMK2B,TRIM46,ACAP3,PAFAH1B1,DAB2IP,NR4A1,TYRO3,PDS5B,EGR1,DUSP1,TRIB1,JAK2,SCHIP1,GFRA1,MAPK1,ACTG1,CDC42BPA,SOX8,GRIN1,MTCH2,ALDOA,MAPK8IP3,CPEB1,ERBB4,PTK2B,SSH1,CD34,GPI1,PHACTR1,MYH9,RRAS2,LRP8,PLXNA1,DIXDC1,ANXA6,OGDH,POU3F2,NAV3,NTRK2,ABCC8,RHOU,SRCIN1,DAPK3,SSTR4,ARHGEF7,SWAP70,SEMA7A,INSR,TTBK2,CAMK2A,UNC5D,CTTN,LDLRAD4,STAT3,PLK2,TJP1,RERE,CELSR3,FOXO3,APBB1,M…
	ENSMUST00000136872	Mtch2	357.458	0.307233	0.0995664	3.08571	0.00203068						GO:0050806	positive regulation of synaptic transmission	1.33893e-06	1.33893e-06	BP	1	ARC,CAMK2B,CREB1,RIMS3,HNRNPK,MAPK1,NLGN3,GRIN1,ERBB4,PTK2B,SSH1,IGSF9B,SLC8A3,CLSTN1,UNC13B,NTRK2,UNC13A,SLC24A2,PLK2,SNAP25,ADCY1,SLC4A8
	ENSMUST00000057859	Frmd6	425.655	0.306275	0.0859357	3.564	0.000365244						GO:0016310	phosphorylation	1.34219e-06	1.34219e-06	BP	1	MAP3K12,ATP5B,CIT,CAMK2B,PJA2,CREB1,PAFAH1B1,DAB2IP,SIK1,TYRO3,DGKZ,SIK2,EGR1,PER1,ITCH,DUSP1,DUSP26,TRIB1,PAK7,DUSP5,PIP5K1C,JAK2,CNTN1,RAF1,GFRA1,MAPK1,STK40,CCND2,PRKAR1A,MAPK9,OGT,CDC42BPA,WNK2,MTCH2,ALDOA,MAPK8IP3,CDK14,MAP3K13,DUSP6,FAM212B,ERBB4,CHKA,PTK2B,BRSK2,GPI1,SLC8A3,PIM3,PHACTR1,ERBB3,RPS6KL1,TOP1,LRP8,MATK,DIXDC1,MKNK2,OGDH,STK38L,DYRK2,NTRK2,NDRG2,PAK6,SRCIN1,NUAK1,DAPK3,SSTR4,AL…
	ENSMUST00000106348	Aldoa	645.247	0.304649	0.134716	2.26141	0.0237339						GO:0006468	protein phosphorylation	1.94522e-06	1.94522e-06	BP	1	MAP3K12,CIT,CAMK2B,PJA2,CREB1,PAFAH1B1,DAB2IP,SIK1,TYRO3,SIK2,EGR1,PER1,ITCH,DUSP1,DUSP26,TRIB1,PAK7,DUSP5,JAK2,CNTN1,RAF1,GFRA1,MAPK1,STK40,CCND2,PRKAR1A,MAPK9,OGT,CDC42BPA,WNK2,MAPK8IP3,CDK14,MAP3K13,DUSP6,FAM212B,ERBB4,PTK2B,BRSK2,SLC8A3,PIM3,ERBB3,RPS6KL1,TOP1,LRP8,MATK,DIXDC1,MKNK2,STK38L,DYRK2,NTRK2,NDRG2,PAK6,SRCIN1,NUAK1,DAPK3,SSTR4,ALS2,PKD1,TAB2,SEMA7A,CBL,INSR,TTBK2,CAMK2A,CTDSP2,KNDC1…
	ENSMUST00000113595	Rnf111	283.044	0.302902	0.10817	2.80025	0.00510623						GO:0031346	positive regulation of cell projection organization	2.0659e-06	2.0659e-06	BP	1	MACF1,FEZ1,CAMK2B,EIF4G2,PAFAH1B1,DAB2IP,NUMBL,PARP6,CNTN1,HNRNPK,CPNE5,NLGN3,GRIN1,MAP3K13,CPEB1,PTK2B,PLEKHM1,AMIGO1,BCL11A,LRP8,PLXNA1,DIXDC1,NAV3,NTRK2,UNC13A,SEMA7A,TTBK2,CTTN,FBXW8,APBB1,ABL2,AKIRIN1,HTT,PLXNA4
	ENSMUST00000126280	Mapk8ip3	200.335	0.300037	0.127225	2.35831	0.0183582						GO:0040011	locomotion	3.09361e-06	3.09361e-06	BP	1	MACF1,ARC,ATP5B,NR4A3,CALR,CAMK2B,TRIM46,ACAP3,CREB1,PAFAH1B1,DAB2IP,NR4A1,TYRO3,PDS5B,EGR1,DUSP1,TRIB1,PIP5K1C,JAK2,ATP2B2,SCHIP1,GFRA1,MAPK1,ACTG1,CDC42BPA,SOX8,GRIN1,MTCH2,ALDOA,MAPK8IP3,CPEB1,ERBB4,PTK2B,SSH1,CD34,GPI1,PHACTR1,MYH9,RRAS2,LRP8,PLXNA1,DIXDC1,ANXA6,ZSWIM4,OGDH,POU3F2,NAV3,NTRK2,ABCC8,RHOU,SRCIN1,DAPK3,SSTR4,ARHGEF7,SWAP70,SEMA7A,INSR,RPL24,TTBK2,CAMK2A,UNC5D,CTTN,TMEM57,LDLRAD4,…
	ENSMUST00000144297	Col19a1	141.182	0.29955	0.123353	2.42841	0.0151653						GO:0010604	positive regulation of macromolecule metabolic process	3.35677e-06	3.35677e-06	BP	1	MAP3K12,NR4A3,CAMTA1,CALR,CALM1,FOS,OLFM1,XIAP,EIF4G2,MICAL2,PJA2,CREB1,DAB2IP,NR4A1,POU6F1,PUM2,EGR1,PER1,ITCH,MLLT10,USP7,CHTF8,DUSP26,TRIB1,PAK7,JUNB,KLF10,JAK2,TIPARP,CNTN1,NFE2L1,HNRNPK,RAF1,GFRA1,MAPK1,ACTG1,TNRC6C,RXRB,CCND2,IER5,FOSL2,MAPK9,OGT,ZBTB18,HDX,KMT2D,SOX8,GRIN1,CCT4,MTCH2,RNF111,MAPK8IP3,STX5A,MAP3K13,CPEB1,RSF1,ERBB4,HIVEP3,NDFIP2,PTK2B,TET3,KDM3A,SUMO3,KIF1B,CD34,NR1D1,ATXN7L…
	ENSMUST00000122103	Rab11fip3	549.757	0.299298	0.0933774	3.20525	0.00134944						GO:0018193	peptidyl-amino acid modification	3.44377e-06	3.44377e-06	BP	1	MAP3K12,CAMK2B,TYRO3,EGR1,PER1,JAK2,CNTN1,P4HA1,RAF1,GFRA1,MAPK1,NAA50,YEATS2,MAPK9,OGT,KMT2D,CDC42BPA,MAP3K13,RSF1,ERBB4,PTK2B,TET3,KDM3A,SUMO3,NMT2,BRSK2,KMT2E,ERBB3,TOP1,BCL11A,LRP8,MATK,MKNK2,STK38L,DYRK2,NTRK2,HIF1AN,SRCIN1,TTLL4,MSL1,PKD1,TOPORS,WDR5,BRD1,CBL,INSR,TTBK2,CAMK2A,NOC2L,PLK2,EPHB6,PRMT8,IFNAR1,APBB1,SBK1,ERCC6,ABL2,PPM1F,LMTK2,SETD7,JAK1
	ENSMUST00000176093	Stx5a	133.419	0.298412	0.11768	2.53579	0.0112193						GO:0031324	negative regulation of cellular metabolic process	4.21904e-06	4.21904e-06	BP	1	FEZ1,NR4A3,SKI,CALR,XIAP,CREB1,PAFAH1B1,DAB2IP,SRSF10,SIK1,NR4A1,POU6F1,QSOX1,PSMF1,EGR1,DNAJB5,PER1,ITCH,DUSP1,USP7,DUSP26,TRIB1,PER2,DUSP5,JUNB,KLF10,BHLHE40,NACC2,NFE2L1,HNRNPK,TNRC6C,PRKAR1A,YEATS2,OGT,ZBTB18,BIN1,KLHL22,KMT2D,WNK2,SOX8,MTCH2,DUSP6,CPEB1,RSF1,FAM212B,DNAJB1,SIAH2,KDM3A,CD34,NR1D1,GPI1,SLC8A3,U2AF2,ZBTB16,PHACTR1,SYTL2,USP2,FUS,RBM24,BCL11A,PPM1D,TOB2,NEUROD2,KDM5B,IRF2BPL,NDR…
	ENSMUST00000045522	Ccser1	198.556	0.297166	0.148869	1.99616	0.0459167						GO:0045595	regulation of cell differentiation	4.44136e-06	4.44136e-06	BP	1	MACF1,FEZ1,PHLDB1,ARC,SKI,CALR,FOS,CAMK2B,OLFM1,TRIM46,EIF4G2,ACAP3,CREB1,PAFAH1B1,DAB2IP,SIK1,NUMBL,PARP6,TRIB1,JUNB,KLF10,JAK2,BHLHE40,CNTN1,NFE2L1,HNRNPK,MAPK1,CPNE5,NLGN3,MAPK9,BIN1,RNF112,SOX8,GRIN1,MAPK8IP3,MAP3K13,CPEB1,ERBB4,PTK2B,KDM3A,AMIGO1,BRINP3,CD34,BRSK2,NR1D1,ZBTB16,PHACTR1,RBM24,BCL11A,LRP8,PLXNA1,TOB2,NEUROD2,DIXDC1,ZSWIM4,POU3F2,NTRK2,ABCC8,HIF1AN,SRCIN1,NELL1,UNC13A,BRD1,SEMA7…
	ENSMUST00000115450	Cdk14	201.276	0.296682	0.148126	2.00291	0.0451872						GO:0099504	synaptic vesicle cycle	5.18781e-06	5.18781e-06	BP	1	CALM1,NRXN3,APBA2,PIP5K1C,MFF,RIMS3,PREPL,ACTG1,NLGN3,BIN1,STXBP5L,A830010M20RIK,TRIM9,CADPS2,UNC13B,PCLO,UNC13A,CAMK2A,CPLX1,SNAP25,ADCY1,SLC4A8
	ENSMUST00000088429	Atp2b3	352.339	0.296399	0.150076	1.975	0.0482681						GO:0008104	protein localization	6.75556e-06	6.75556e-06	BP	1	MACF1,ARC,CALR,CALM1,CAMK2B,TRIM46,PAFAH1B1,APBA2,CABP1,ARL4D,KLC1,PIP5K1C,JAK2,MFF,NACC2,RABEP1,HNRNPK,RAF1,MAPK1,PREPL,ACTG1,NLGN3,KLHL21,MAPK9,OGT,STXBP5L,GRIN1,CCT4,MTCH2,FRMD6,MAPK8IP3,RAB11FIP3,STX5A,RYR2,NUP88,ERBB4,RRBP1,NDFIP2,PLEKHM1,SSH1,SUMO3,KIF1B,CD34,BRSK2,NR1D1,GPI1,KCNB2,PIM3,MON2,ATG4D,ZBTB16,SYTL2,MYH9,CLSTN1,CADPS2,DLGAP1,AACS,MIS12,UNC13B,NEURL1B,ABCC8,PITPNM1,SRCIN1,VPS29,RU…
	ENSMUST00000042065	Map3k13	239.018	0.294867	0.12559	2.34785	0.0188823						GO:0031325	positive regulation of cellular metabolic process	6.87582e-06	6.87582e-06	BP	1	MAP3K12,NR4A3,CAMTA1,CALM1,FOS,XIAP,EIF4G2,MICAL2,PJA2,CREB1,DAB2IP,NR4A1,POU6F1,TYRO3,DGKZ,EGR1,PER1,ITCH,MLLT10,USP7,CHTF8,DUSP26,TRIB1,PAK7,JUNB,KLF10,JAK2,CNTN1,NFE2L1,HNRNPK,RAF1,GFRA1,MAPK1,TNRC6C,RXRB,CCND2,IER5,FOSL2,MAPK9,OGT,ZBTB18,HDX,KMT2D,SOX8,GRIN1,CCT4,MTCH2,RNF111,MAPK8IP3,MAP3K13,CPEB1,RSF1,ERBB4,HIVEP3,NDFIP2,PTK2B,TET3,KDM3A,SUMO3,NR1D1,ATXN7L3,U2AF2,KMT2E,ZBTB16,FYCO1,ERBB3,ZF…
	ENSMUST00000020118	Dusp6	744.528	0.294856	0.117928	2.50031	0.0124084						GO:2000026	regulation of multicellular organismal development	9.23409e-06	9.23409e-06	BP	1	MACF1,FEZ1,PHLDB1,ARC,SKI,CALR,FOS,CAMK2B,OLFM1,TRIM46,EIF4G2,ACAP3,CREB1,PAFAH1B1,DAB2IP,NUMBL,EGR1,ITCH,PARP6,TRIB1,KLF10,BHLHE40,CNTN1,NFE2L1,HNRNPK,MAPK1,CPNE5,RXRB,NLGN3,BIN1,RNF112,SOX8,GRIN1,MAPK8IP3,MAP3K13,DUSP6,CPEB1,ERBB4,PTK2B,AMIGO1,BRINP3,CD34,BRSK2,NR1D1,ZBTB16,PHACTR1,ERBB3,USP2,CLSTN1,RBM24,BCL11A,LRP8,LRFN1,PLXNA1,TOB2,NEUROD2,DIXDC1,KDM5B,ZSWIM4,POU3F2,NTRK2,ABCC8,SRCIN1,NELL1,…
	ENSMUST00000130310	Cpeb1	283.927	0.294012	0.134826	2.18068	0.0292074						GO:0051130	positive regulation of cellular component organization	1.02851e-05	1.02851e-05	BP	1	MACF1,FEZ1,PHLDB1,CAMK2B,EIF4G2,CREB1,PAFAH1B1,DAB2IP,NUMBL,ARPC4,PARP6,MFF,CNTN1,HNRNPK,MAPK1,CPNE5,C530008M17RIK,NLGN3,MAPK9,OGT,BIN1,GRIN1,CCT4,MAP3K13,CPEB1,PTK2B,PLEKHM1,SSH1,AMIGO1,KMT2E,FYCO1,CLSTN1,BCL11A,LRP8,PLXNA1,NEUROD2,DIXDC1,UNC13B,NAV3,NTRK2,ABCC8,SWAP70,UNC13A,WDR5,SEMA7A,CBL,INSR,TTBK2,CTTN,COLGALT1,FBXW8,APBB1,SYNE1,ABL2,AKIRIN1,PPM1F,HTT,PLXNA4,VPS13C,DYNC1H1
	ENSMUST00000156060	Rsf1	181.573	0.293461	0.140666	2.08622	0.0369587						GO:0007420	brain development	1.05448e-05	1.05448e-05	BP	1	FEZ1,NR4A3,CREB1,PAFAH1B1,DAB2IP,TYRO3,NUMBL,ATP1A3,ATP2B2,CNTN1,HNRNPK,ZBTB18,GRIN1,MAPK8IP3,ERBB4,AMIGO1,CTTNBP2,SLC8A3,PHACTR1,LRP8,TACC1,NEUROD2,DIXDC1,OGDH,POU3F2,NTRK2,SSTR4,PHLPP2,SEMA7A,TTBK2,TMEM57,KNDC1,SOS1,KLHL17,RERE,FOXO3,ADCY1,HMGCS1,AARS,STMN1,PLXNA4,HERC1,SLC1A2
	ENSMUST00000066610	Fam212b	778.892	0.292979	0.0710082	4.12599	3.69147e-05						GO:0140352	export from cell	1.06901e-05	1.06901e-05	BP	1	NR4A3,CALM1,NRXN3,CREB1,PAFAH1B1,APBA2,TYRO3,ATP1A3,PIP5K1C,JAK2,RIMS3,RAF1,PREPL,MAPK9,STXBP5L,RAB11FIP3,ATP2B3,CD34,BRSK2,NR1D1,GPI1,SLC8A3,PIM3,SYTL2,TRIM9,MYH9,CADPS2,AACS,KDM5B,UNC13B,NTRK2,ABCC8,SRCIN1,MICAL3,GRM2,ARHGEF7,PCLO,UNC13A,DDI2,CRY2,CBL,IRS1,CAMK2A,CPLX1,CYP51,EPHB6,IFNAR1,MYRIP,SNAP25,ADCY1,LGI3,APBB1,KCNA2,SLC4A8,ATP1A1
	ENSMUST00000021750	Ryr2	2953.18	0.292701	0.0936891	3.12418	0.00178304						GO:0051049	regulation of transport	1.09049e-05	1.09049e-05	BP	1	FEZ1,ARC,NR4A3,CALR,CALM1,NRXN3,TRIM46,CREB1,APBA2,SIK1,PER1,SCN1A,CABP1,PIP5K1C,JAK2,ATP2B2,MFF,CNTN1,RIMS3,HNRNPK,MAPK1,PREPL,ACTG1,NLGN3,MAPK9,OGT,BIN1,WNK2,STXBP5L,GRIN1,RAB11FIP3,RYR2,ERBB4,NDFIP2,PTK2B,AMIGO1,CD34,BRSK2,NR1D1,GPI1,KCNB2,PIM3,SYTL2,ERBB3,TRIM9,CADPS2,AACS,KDM5B,KCNJ3,UNC13B,NTRK2,ABCC8,SRCIN1,SSTR4,ARHGEF7,PCLO,CHRM3,UNC13A,DDI2,CRY2,PCNT,CBL,IRS1,INSR,CAMK2A,CPLX1,CYP51,IFN…
	ENSMUST00000108530	Nup88	169.698	0.292567	0.131342	2.22753	0.025912						GO:0050793	regulation of developmental process	1.27292e-05	1.27292e-05	BP	1	MACF1,FEZ1,PHLDB1,ARC,SKI,CALR,FOS,CAMK2B,OLFM1,TRIM46,EIF4G2,ACAP3,CREB1,PAFAH1B1,DAB2IP,SIK1,NUMBL,EGR1,ITCH,PARP6,TRIB1,JUNB,KLF10,JAK2,BHLHE40,MFF,CNTN1,NFE2L1,HNRNPK,MAPK1,CPNE5,RXRB,NLGN3,MAPK9,BIN1,RNF112,SOX8,GRIN1,ALDOA,MAPK8IP3,MAP3K13,DUSP6,CPEB1,ERBB4,PTK2B,KDM3A,AMIGO1,BRINP3,CD34,BRSK2,NR1D1,ZBTB16,PHACTR1,ERBB3,USP2,MYH9,CLSTN1,RBM24,CAMSAP1,BCL11A,LRP8,LRFN1,PLXNA1,TOB2,NEUROD2,DI…
	ENSMUST00000119142	Erbb4	461.709	0.29084	0.13207	2.20216	0.0276541						GO:0010976	positive regulation of neuron projection development	1.47106e-05	1.47106e-05	BP	1	MACF1,FEZ1,CAMK2B,EIF4G2,PAFAH1B1,DAB2IP,NUMBL,PARP6,CNTN1,HNRNPK,CPNE5,NLGN3,MAP3K13,CPEB1,PTK2B,AMIGO1,BCL11A,LRP8,PLXNA1,DIXDC1,NTRK2,UNC13A,SEMA7A,CTTN,FBXW8,APBB1,ABL2,PLXNA4
	ENSMUST00000074983	Kcnma1	175.696	0.289922	0.113857	2.54637	0.0108851						GO:0045666	positive regulation of neuron differentiation	1.60359e-05	1.60359e-05	BP	1	MACF1,FEZ1,CAMK2B,EIF4G2,PAFAH1B1,DAB2IP,NUMBL,PARP6,CNTN1,HNRNPK,CPNE5,NLGN3,RNF112,MAPK8IP3,MAP3K13,CPEB1,PTK2B,AMIGO1,BRINP3,BCL11A,LRP8,PLXNA1,NEUROD2,DIXDC1,NTRK2,UNC13A,SEMA7A,CTTN,FBXW8,APBB1,ABL2,PLXNA4
	ENSMUST00000154467	Chka	248.138	0.289229	0.0670585	4.31309	1.60988e-05						GO:0008219	cell death	2.57809e-05	2.57809e-05	BP	1	MAP3K12,NR4A3,CIT,FOS,CAMK2B,RTN3,OLFM1,XIAP,CREB1,DAB2IP,SIK1,NR4A1,TYRO3,EGR1,ITCH,DUSP1,PAK7,JAK2,MFF,NACC2,RABEP1,HNRNPK,RAF1,MAPK1,STK40,CCND2,MAPK9,OGT,BIN1,UBE2M,RNF112,SOX8,GRIN1,MTCH2,DUSP6,RYR2,ERBB4,KCNMA1,NAE1,PTK2B,SSH1,SIAH2,CD34,BRSK2,GPI1,PIM3,ATG4D,ZBTB16,ERBB3,RRAS2,LRP8,MKNK2,ANXA6,DYRK2,UNC13B,NTRK2,NELL1,DAPK3,MCL1,ARHGEF7,RASSF3,ALS2,TOPORS,CBL,CAMK2A,UNC5D,CTTN,ALMS1,DDX19B…
	ENSMUST00000106307	Hivep3	330.309	0.289096	0.145744	1.98359	0.0473021						GO:0051172	negative regulation of nitrogen compound metabolic process	2.83313e-05	2.83313e-05	BP	1	NR4A3,SKI,CALR,XIAP,CREB1,PAFAH1B1,DAB2IP,SRSF10,SIK1,NR4A1,POU6F1,PSMF1,EGR1,DNAJB5,PER1,ITCH,DUSP1,USP7,DUSP26,TRIB1,PER2,DUSP5,JUNB,KLF10,BHLHE40,NACC2,NFE2L1,HNRNPK,TNRC6C,PRKAR1A,YEATS2,OGT,ZBTB18,BIN1,KMT2D,WNK2,SOX8,MTCH2,DUSP6,CPEB1,RSF1,FAM212B,DNAJB1,SIAH2,KDM3A,CD34,NR1D1,GPI1,SLC8A3,U2AF2,ZBTB16,PHACTR1,USP2,FUS,RBM24,BCL11A,PPM1D,TOB2,NEUROD2,KDM5B,IRF2BPL,NDRG2,HIF1AN,SRCIN1,YLPM1,N…
	ENSMUST00000163085	Pcmt1	222.85	0.288908	0.133815	2.15902	0.0308489						GO:0051094	positive regulation of developmental process	2.93383e-05	2.93383e-05	BP	1	MACF1,FEZ1,PHLDB1,CALR,FOS,CAMK2B,OLFM1,EIF4G2,CREB1,PAFAH1B1,DAB2IP,NUMBL,EGR1,ITCH,PARP6,TRIB1,JUNB,KLF10,JAK2,MFF,CNTN1,HNRNPK,MAPK1,CPNE5,NLGN3,MAPK9,BIN1,RNF112,SOX8,GRIN1,MAPK8IP3,MAP3K13,CPEB1,ERBB4,PTK2B,AMIGO1,BRINP3,CD34,ZBTB16,ERBB3,USP2,CLSTN1,RBM24,BCL11A,LRP8,PLXNA1,NEUROD2,DIXDC1,KDM5B,POU3F2,NTRK2,HIF1AN,NELL1,UNC13A,BRD1,SEMA7A,INSR,CTTN,FBXW8,STAT3,PLK2,B4GALT5,TJP1,FOXO3,APBB1,…
	ENSMUST00000016072	Rrbp1	169.814	0.288349	0.132824	2.17092	0.0299372						GO:0016192	vesicle-mediated transport	3.1679e-05	3.1679e-05	BP	1	MACF1,ARC,ATP5B,NR4A3,CALR,GPRASP1,CALM1,NRXN3,RTN3,TMEM87B,APBA2,TYRO3,ARL4D,PIP5K1C,MFF,RIMS3,RABEP1,HNRNPK,MAPK1,PREPL,ACTG1,NLGN3,KLHL21,BIN1,STXBP5L,MAPK8IP3,RAB11FIP3,STX5A,KIF1B,BRSK2,MON2,A830010M20RIK,SYTL2,TRIM9,MYH9,CLSTN1,CADPS2,LRP8,UNC13B,NEURL1B,RHOU,VPS29,MICAL3,MICALL1,WDR11,PCLO,ALS2,UNC13A,DDI2,CBL,INSR,ARL5B,CAMK2A,CTTN,CPLX1,ALMS1,FAM160A2,SNAP25,ADCY1,LGI3,EPS15L1,SLC4A8,LRP…
	ENSMUST00000115107	AB041803	131.45	0.286774	0.0916486	3.12906	0.00175369						GO:0010770	positive regulation of cell morphogenesis involved in differentiation	3.40101e-05	3.40101e-05	BP	1	MACF1,CALR,CAMK2B,EIF4G2,PAFAH1B1,NUMBL,PARP6,MAPK9,MAP3K13,AMIGO1,BCL11A,LRP8,PLXNA1,DIXDC1,NTRK2,SEMA7A,CTTN,FBXW8,PLXNA4
	ENSMUST00000159393	Nae1	134.387	0.286545	0.12593	2.27543	0.0228803						GO:2000112	regulation of cellular macromolecule biosynthetic process	4.15126e-05	4.15126e-05	BP	1	MAP3K12,NR4A3,CAMTA1,SKI,CALR,FOS,EIF4G2,MICAL2,ZFP788,CREB1,DAB2IP,SRSF10,SIK1,NR4A1,POU6F1,PUM2,EGR1,DNAJB5,PER1,ITCH,MLLT10,DUSP1,USP7,CHTF8,DUSP26,TRIB1,PER2,DUSP5,JUNB,KLF10,JAK2,BHLHE40,NACC2,NFE2L1,HNRNPK,RAF1,MAPK1,STOX2,TNRC6C,RXRB,IER5,FOSL2,YEATS2,MAPK9,OGT,ZBTB18,HDX,KMT2D,ZFP644,SOX8,GRIN1,CCT4,RNF111,MAP3K13,CPEB1,RSF1,ERBB4,HIVEP3,PTK2B,TET3,DNAJB1,KDM3A,NR1D1,ATXN7L3,BRD2,KMT2E,ZB…
	ENSMUST00000181969	Ndfip2	187.055	0.28618	0.122016	2.34542	0.0190056						GO:0050773	regulation of dendrite development	5.31206e-05	5.31206e-05	BP	1	ARC,CAMK2B,EIF4G2,PAFAH1B1,DAB2IP,NUMBL,PARP6,HNRNPK,NLGN3,GRIN1,BCL11A,LRP8,NTRK2,SRCIN1,CTTN,KNDC1,FBXW8,PLK2,SYNE1
	ENSMUST00000136216	Ptk2b	156.587	0.284709	0.127525	2.23258	0.0255764						GO:0048870	cell motility	5.61313e-05	5.61313e-05	BP	1	MACF1,ARC,ATP5B,NR4A3,CALR,CAMK2B,TRIM46,ACAP3,PAFAH1B1,DAB2IP,NR4A1,TYRO3,PDS5B,EGR1,DUSP1,TRIB1,JAK2,SCHIP1,GFRA1,MAPK1,ACTG1,CDC42BPA,SOX8,GRIN1,MTCH2,ALDOA,MAPK8IP3,CPEB1,ERBB4,PTK2B,SSH1,CD34,GPI1,PHACTR1,MYH9,RRAS2,LRP8,PLXNA1,DIXDC1,ANXA6,OGDH,POU3F2,NAV3,NTRK2,ABCC8,RHOU,SRCIN1,DAPK3,SSTR4,ARHGEF7,SWAP70,SEMA7A,INSR,TTBK2,CAMK2A,UNC5D,CTTN,LDLRAD4,STAT3,PLK2,TJP1,RERE,CELSR3,FOXO3,APBB1,M…
	ENSMUST00000089622	Tet3	758.661	0.284562	0.0730497	3.89545	9.80161e-05						GO:0051674	localization of cell	5.61313e-05	5.61313e-05	BP	1	MACF1,ARC,ATP5B,NR4A3,CALR,CAMK2B,TRIM46,ACAP3,PAFAH1B1,DAB2IP,NR4A1,TYRO3,PDS5B,EGR1,DUSP1,TRIB1,JAK2,SCHIP1,GFRA1,MAPK1,ACTG1,CDC42BPA,SOX8,GRIN1,MTCH2,ALDOA,MAPK8IP3,CPEB1,ERBB4,PTK2B,SSH1,CD34,GPI1,PHACTR1,MYH9,RRAS2,LRP8,PLXNA1,DIXDC1,ANXA6,OGDH,POU3F2,NAV3,NTRK2,ABCC8,RHOU,SRCIN1,DAPK3,SSTR4,ARHGEF7,SWAP70,SEMA7A,INSR,TTBK2,CAMK2A,UNC5D,CTTN,LDLRAD4,STAT3,PLK2,TJP1,RERE,CELSR3,FOXO3,APBB1,M…
	ENSMUST00000005620	Dnajb1	357.592	0.283196	0.0767932	3.68777	0.000226227						GO:0046903	secretion	5.96539e-05	5.96539e-05	BP	1	NR4A3,CALM1,NRXN3,CREB1,PAFAH1B1,APBA2,TYRO3,PIP5K1C,JAK2,ATP2B2,RIMS3,RAF1,PREPL,MAPK9,STXBP5L,RAB11FIP3,ERBB4,CD34,BRSK2,NR1D1,GPI1,PIM3,SYTL2,ERBB3,TRIM9,MYH9,CADPS2,PTGES2,AACS,KDM5B,UNC13B,NTRK2,ABCC8,SRCIN1,MICAL3,GRM2,SSTR4,ARHGEF7,PCLO,CHRM3,UNC13A,DDI2,CRY2,CBL,IRS1,CAMK2A,CPLX1,CYP51,EPHB6,IFNAR1,MYRIP,SNAP25,ADCY1,LGI3,APBB1,KCNA2,SLC4A8
	ENSMUST00000041272	Plekhm1	153.381	0.281356	0.0891661	3.15542	0.00160269						GO:0006915	apoptotic process	7.01884e-05	7.01884e-05	BP	1	MAP3K12,NR4A3,CIT,CAMK2B,RTN3,OLFM1,XIAP,CREB1,DAB2IP,SIK1,NR4A1,TYRO3,EGR1,ITCH,DUSP1,PAK7,JAK2,MFF,NACC2,RABEP1,HNRNPK,RAF1,MAPK1,STK40,CCND2,MAPK9,OGT,BIN1,UBE2M,SOX8,GRIN1,MTCH2,DUSP6,RYR2,ERBB4,KCNMA1,NAE1,PTK2B,SIAH2,BRSK2,GPI1,PIM3,ATG4D,ZBTB16,ERBB3,LRP8,MKNK2,ANXA6,DYRK2,UNC13B,NTRK2,NELL1,DAPK3,MCL1,ARHGEF7,RASSF3,TOPORS,CBL,CAMK2A,UNC5D,CTTN,ALMS1,DDX19B,KLHL17,NOC2L,PLK2,FBXO18,FOXO3,…
	ENSMUST00000140789	Kcnq2	192.313	0.280733	0.110208	2.54729	0.0108563						GO:0060291	long-term synaptic potentiation	8.19884e-05	8.19884e-05	BP	1	ARC,CAMK2B,CREB1,HNRNPK,MAPK1,NLGN3,PTK2B,SLC8A3,NTRK2,UNC13A,SLC24A2,PLK2,SNAP25,ADCY1
	ENSMUST00000125411	Chka	130.495	0.280431	0.137343	2.04183	0.041168						GO:0051173	positive regulation of nitrogen compound metabolic process	9.19234e-05	9.19234e-05	BP	1	MAP3K12,NR4A3,CAMTA1,CALM1,FOS,XIAP,EIF4G2,MICAL2,PJA2,CREB1,DAB2IP,NR4A1,POU6F1,EGR1,PER1,ITCH,MLLT10,USP7,CHTF8,DUSP26,TRIB1,PAK7,JUNB,KLF10,JAK2,TIPARP,CNTN1,NFE2L1,HNRNPK,RAF1,GFRA1,MAPK1,TNRC6C,RXRB,CCND2,IER5,FOSL2,MAPK9,OGT,ZBTB18,HDX,KMT2D,SOX8,GRIN1,CCT4,MTCH2,RNF111,MAPK8IP3,STX5A,MAP3K13,CPEB1,RSF1,ERBB4,HIVEP3,NDFIP2,PTK2B,TET3,KDM3A,SUMO3,NR1D1,ATXN7L3,U2AF2,KMT2E,ZBTB16,ERBB3,ZFP740…
	ENSMUST00000159592	Ssh1	176.939	0.279631	0.0832088	3.36059	0.00077776						GO:0016079	synaptic vesicle exocytosis	9.44333e-05	9.44333e-05	BP	1	CALM1,NRXN3,APBA2,RIMS3,PREPL,STXBP5L,TRIM9,CADPS2,UNC13B,PCLO,UNC13A,CAMK2A,CPLX1,SNAP25,ADCY1,SLC4A8
	ENSMUST00000181273	A330023F24Rik	974.13	0.279246	0.0533616	5.23308	1.66706e-07						GO:0050769	positive regulation of neurogenesis	0.000105175	0.000105175	BP	1	MACF1,FEZ1,CAMK2B,EIF4G2,PAFAH1B1,DAB2IP,NUMBL,PARP6,CNTN1,HNRNPK,CPNE5,NLGN3,BIN1,RNF112,SOX8,GRIN1,MAPK8IP3,MAP3K13,CPEB1,PTK2B,AMIGO1,BRINP3,BCL11A,LRP8,PLXNA1,NEUROD2,DIXDC1,NTRK2,UNC13A,SEMA7A,CTTN,FBXW8,APBB1,ABL2,PLXNA4
	ENSMUST00000133213	Igsf9b	491.646	0.277846	0.0968853	2.86778	0.00413357						GO:0010556	regulation of macromolecule biosynthetic process	0.000107286	0.000107286	BP	1	MAP3K12,NR4A3,CAMTA1,SKI,CALR,FOS,EIF4G2,MICAL2,ZFP788,CREB1,DAB2IP,SRSF10,SIK1,NR4A1,POU6F1,PUM2,EGR1,DNAJB5,PER1,ITCH,MLLT10,DUSP1,USP7,CHTF8,DUSP26,TRIB1,PER2,DUSP5,JUNB,KLF10,JAK2,BHLHE40,NACC2,NFE2L1,HNRNPK,RAF1,MAPK1,STOX2,TNRC6C,RXRB,IER5,FOSL2,YEATS2,MAPK9,OGT,ZBTB18,HDX,KMT2D,ZFP644,SOX8,GRIN1,CCT4,RNF111,MAP3K13,CPEB1,RSF1,ERBB4,HIVEP3,PTK2B,TET3,DNAJB1,KDM3A,NR1D1,ATXN7L3,BRD2,KMT2E,ZB…
	ENSMUST00000070368	Siah2	160.01	0.276506	0.113042	2.44603	0.0144438						GO:0010720	positive regulation of cell development	0.000111489	0.000111489	BP	1	MACF1,FEZ1,CALR,CAMK2B,EIF4G2,PAFAH1B1,DAB2IP,NUMBL,PARP6,TRIB1,CNTN1,HNRNPK,CPNE5,NLGN3,MAPK9,BIN1,RNF112,SOX8,GRIN1,MAPK8IP3,MAP3K13,CPEB1,PTK2B,AMIGO1,BRINP3,BCL11A,LRP8,PLXNA1,NEUROD2,DIXDC1,NTRK2,UNC13A,SEMA7A,CTTN,FBXW8,APBB1,ABL2,PLXNA4
	ENSMUST00000065509	Kdm3a	249.234	0.275801	0.11234	2.45506	0.0140862						GO:0032940	secretion by cell	0.000112389	0.000112389	BP	1	NR4A3,CALM1,NRXN3,CREB1,PAFAH1B1,APBA2,TYRO3,PIP5K1C,JAK2,RIMS3,RAF1,PREPL,MAPK9,STXBP5L,RAB11FIP3,CD34,BRSK2,NR1D1,GPI1,PIM3,SYTL2,TRIM9,MYH9,CADPS2,AACS,KDM5B,UNC13B,NTRK2,ABCC8,SRCIN1,MICAL3,GRM2,ARHGEF7,PCLO,UNC13A,DDI2,CRY2,CBL,IRS1,CAMK2A,CPLX1,CYP51,EPHB6,IFNAR1,MYRIP,SNAP25,ADCY1,LGI3,APBB1,KCNA2,SLC4A8
	ENSMUST00000050909	Amigo1	524.602	0.273786	0.138686	1.97414	0.0483656						GO:0034645	cellular macromolecule biosynthetic process	0.000113164	0.000113164	BP	1	MAP3K12,NR4A3,CAMTA1,SKI,CALR,FOS,EIF1,TMTC1,EIF4G2,MICAL2,CANT1,ZFP788,CREB1,DAB2IP,SRSF10,SIK1,NR4A1,POU6F1,PUM2,EGR1,DNAJB5,PER1,ITCH,MLLT10,DUSP1,USP7,CHTF8,DUSP26,TRIB1,PER2,DUSP5,JUNB,KLF10,JAK2,BHLHE40,NACC2,NFE2L1,HNRNPK,RAF1,MAPK1,STOX2,TNRC6C,RXRB,IER5,FOSL2,YEATS2,MAPK9,OGT,ZBTB18,HDX,KMT2D,ZFP644,SOX8,GRIN1,CCT4,RNF111,MAP3K13,CPEB1,RSF1,ERBB4,HIVEP3,PTK2B,TET3,DNAJB1,KDM3A,NMT2,NR1D1…
	ENSMUST00000074622	Brinp3	302.73	0.273597	0.104338	2.6222	0.00873637						GO:0031326	regulation of cellular biosynthetic process	0.000115365	0.000115365	BP	1	MAP3K12,NR4A3,CAMTA1,SKI,CALR,FOS,EIF4G2,MICAL2,ZFP788,CREB1,DAB2IP,SRSF10,SIK1,NR4A1,POU6F1,PUM2,EGR1,DNAJB5,PER1,ITCH,MLLT10,DUSP1,USP7,CHTF8,DUSP26,TRIB1,PER2,DUSP5,JUNB,KLF10,JAK2,BHLHE40,NACC2,NFE2L1,HNRNPK,RAF1,MAPK1,STOX2,TNRC6C,RXRB,IER5,FOSL2,YEATS2,MAPK9,OGT,ZBTB18,HDX,KMT2D,ZFP644,SOX8,GRIN1,CCT4,RNF111,MAP3K13,CPEB1,RSF1,ERBB4,HIVEP3,PTK2B,TET3,DNAJB1,KDM3A,CD34,NR1D1,ATXN7L3,BRD2,KMT…
	ENSMUST00000020501	Sumo3	175.119	0.272141	0.130652	2.08295	0.037256						GO:0045597	positive regulation of cell differentiation	0.000118615	0.000118615	BP	1	MACF1,FEZ1,CALR,FOS,CAMK2B,OLFM1,EIF4G2,CREB1,PAFAH1B1,DAB2IP,NUMBL,PARP6,TRIB1,JUNB,KLF10,JAK2,CNTN1,HNRNPK,CPNE5,NLGN3,MAPK9,BIN1,RNF112,SOX8,GRIN1,MAPK8IP3,MAP3K13,CPEB1,PTK2B,AMIGO1,BRINP3,CD34,ZBTB16,RBM24,BCL11A,LRP8,PLXNA1,NEUROD2,DIXDC1,NTRK2,HIF1AN,NELL1,UNC13A,BRD1,SEMA7A,CTTN,FBXW8,STAT3,FOXO3,APBB1,ABL2,AKIRIN1,PLXNA4
	ENSMUST00000030806	Kif1b	438.363	0.26994	0.11916	2.26535	0.0234911						GO:0051254	positive regulation of RNA metabolic process	0.00017294	0.00017294	BP	1	MAP3K12,NR4A3,CAMTA1,FOS,MICAL2,CREB1,DAB2IP,NR4A1,POU6F1,EGR1,PER1,MLLT10,JUNB,KLF10,NFE2L1,HNRNPK,RAF1,MAPK1,TNRC6C,RXRB,IER5,FOSL2,MAPK9,OGT,ZBTB18,HDX,KMT2D,SOX8,GRIN1,RNF111,CPEB1,RSF1,ERBB4,HIVEP3,TET3,KDM3A,NR1D1,ATXN7L3,U2AF2,KMT2E,ZBTB16,ZFP740,FUS,RBM24,PTGES2,TACC1,NEUROD2,IRF2BPL,POU3F2,MBTPS2,PKD1,EPAS1,TOPORS,E2F6,CEBPG,INSR,PRDM2,STAT3,KLHL17,ATXN7,IFNAR1,RERE,FOXO3,APBB1,LRP6,ERCC…
	ENSMUST00000070725	Gabrg2	351.723	0.269771	0.1326	2.03447	0.0419038						GO:0012501	programmed cell death	0.000180707	0.000180707	BP	1	MAP3K12,NR4A3,CIT,CAMK2B,RTN3,OLFM1,XIAP,CREB1,DAB2IP,SIK1,NR4A1,TYRO3,EGR1,ITCH,DUSP1,PAK7,JAK2,MFF,NACC2,RABEP1,HNRNPK,RAF1,MAPK1,STK40,CCND2,MAPK9,OGT,BIN1,UBE2M,SOX8,GRIN1,MTCH2,DUSP6,RYR2,ERBB4,KCNMA1,NAE1,PTK2B,SIAH2,BRSK2,GPI1,PIM3,ATG4D,ZBTB16,ERBB3,LRP8,MKNK2,ANXA6,DYRK2,UNC13B,NTRK2,NELL1,DAPK3,MCL1,ARHGEF7,RASSF3,TOPORS,CBL,CAMK2A,UNC5D,CTTN,ALMS1,DDX19B,KLHL17,NOC2L,PLK2,FBXO18,FOXO3,…
	ENSMUST00000073705	Fam222b	121.813	0.269671	0.125256	2.15295	0.0313223						GO:0021537	telencephalon development	0.00018843	0.00018843	BP	1	FEZ1,NR4A3,PAFAH1B1,DAB2IP,NUMBL,ATP1A3,HNRNPK,ZBTB18,GRIN1,ERBB4,SLC8A3,PHACTR1,LRP8,TACC1,DIXDC1,OGDH,POU3F2,NTRK2,PHLPP2,SEMA7A,PLXNA4,HERC1,SLC1A2
	ENSMUST00000047425	Sntb2	265.959	0.26965	0.076161	3.54053	0.000399331						GO:0033036	macromolecule localization	0.000225595	0.000225595	BP	1	MACF1,ARC,CALR,CALM1,CAMK2B,TRIM46,PAFAH1B1,APBA2,CABP1,ARL4D,KLC1,PIP5K1C,JAK2,MFF,NACC2,RABEP1,HNRNPK,RAF1,MAPK1,PREPL,ACTG1,NLGN3,KLHL21,MAPK9,OGT,STXBP5L,GRIN1,CCT4,MTCH2,FRMD6,MAPK8IP3,RAB11FIP3,STX5A,CPEB1,RYR2,NUP88,ERBB4,RRBP1,NDFIP2,PLEKHM1,SSH1,SUMO3,KIF1B,CD34,BRSK2,NR1D1,GPI1,KCNB2,PIM3,MON2,ATG4D,ZBTB16,SYTL2,MYH9,CLSTN1,CADPS2,DLGAP1,AACS,KDM5B,MIS12,UNC13B,NEURL1B,ABCC8,PITPNM1,SRC…
	ENSMUST00000016638	Cd34	205.548	0.268652	0.132368	2.02958	0.0423989						GO:0009059	macromolecule biosynthetic process	0.000270024	0.000270024	BP	1	MAP3K12,NR4A3,CAMTA1,SKI,CALR,FOS,EIF1,TMTC1,EIF4G2,MICAL2,CANT1,ZFP788,CREB1,DAB2IP,SRSF10,SIK1,NR4A1,POU6F1,PUM2,EGR1,DNAJB5,PER1,ITCH,MLLT10,DUSP1,USP7,CHTF8,DUSP26,TRIB1,PER2,DUSP5,JUNB,KLF10,JAK2,BHLHE40,NACC2,NFE2L1,HNRNPK,RAF1,MAPK1,STOX2,TNRC6C,RXRB,IER5,FOSL2,YEATS2,MAPK9,OGT,ZBTB18,HDX,KMT2D,ZFP644,SOX8,GRIN1,CCT4,RNF111,MAP3K13,CPEB1,RSF1,ERBB4,HIVEP3,PTK2B,TET3,DNAJB1,KDM3A,NMT2,NR1D1…
	ENSMUST00000155761	Nmt2	127.034	0.268148	0.123591	2.16965	0.0300335						GO:0009892	negative regulation of metabolic process	0.000296071	0.000296071	BP	1	FEZ1,NR4A3,SKI,CALR,OLFM1,XIAP,CREB1,PAFAH1B1,DAB2IP,SRSF10,SIK1,NR4A1,POU6F1,PUM2,QSOX1,PSMF1,EGR1,DNAJB5,PER1,ITCH,DUSP1,USP7,DUSP26,TRIB1,PER2,DUSP5,JUNB,KLF10,BHLHE40,TIPARP,NACC2,NFE2L1,HNRNPK,TNRC6C,PRKAR1A,YEATS2,OGT,ZBTB18,BIN1,KLHL22,KMT2D,WNK2,SOX8,MTCH2,DUSP6,CPEB1,RSF1,FAM212B,NDFIP2,DNAJB1,SIAH2,KDM3A,CD34,NR1D1,GPI1,SLC8A3,U2AF2,ZBTB16,PHACTR1,SYTL2,USP2,FUS,RBM24,BCL11A,PPM1D,TOB2,…
	ENSMUST00000174499	Brsk2	634.85	0.265094	0.117163	2.26259	0.0236607						GO:0031399	regulation of protein modification process	0.000299341	0.000299341	BP	1	MAP3K12,CAMTA1,CALM1,XIAP,PJA2,PAFAH1B1,DAB2IP,EGR1,PER1,ITCH,DUSP1,DUSP26,TRIB1,PAK7,DUSP5,JAK2,CNTN1,RAF1,GFRA1,MAPK1,STK40,CCND2,PRKAR1A,PPP4R1,MAPK9,OGT,WNK2,RNF111,MAPK8IP3,MAP3K13,DUSP6,FAM212B,ERBB4,NDFIP2,PTK2B,SIAH2,KDM3A,SLC8A3,U2AF2,KMT2E,PHACTR1,ERBB3,LRP8,DIXDC1,NTRK2,NDRG2,PAK6,SRCIN1,NUAK1,SSTR4,SWAP70,PCLO,ALS2,PKD1,TAB2,TOPORS,WDR5,CRY2,SEMA7A,CBL,INSR,CTDSP2,KNDC1,LDLRAD4,NOC2L,…
	ENSMUST00000148602	Cttnbp2	402.287	0.263729	0.107392	2.45576	0.0140588						GO:0007613	memory	0.000342159	0.000342159	BP	1	ARC,PJA2,CREB1,EGR1,ATP1A3,PAK7,CCND2,GRIN1,SLC8A3,NTRK2,ABCC8,PAK6,SLC24A2,PLK2,SNAP25,ADCY1
	ENSMUST00000041400	Ranbp10	236.49	0.261298	0.0807077	3.23759	0.00120546						GO:0010628	positive regulation of gene expression	0.00034299	0.00034299	BP	1	MAP3K12,NR4A3,CAMTA1,CALR,FOS,OLFM1,EIF4G2,MICAL2,CREB1,DAB2IP,NR4A1,POU6F1,PUM2,EGR1,PER1,MLLT10,JUNB,KLF10,JAK2,CNTN1,NFE2L1,HNRNPK,RAF1,MAPK1,ACTG1,RXRB,IER5,FOSL2,MAPK9,OGT,ZBTB18,HDX,KMT2D,SOX8,GRIN1,RNF111,CPEB1,RSF1,ERBB4,HIVEP3,PTK2B,TET3,KDM3A,KIF1B,CD34,NR1D1,ATXN7L3,U2AF2,KMT2E,ZBTB16,ERBB3,ZFP740,FUS,MYH9,RBM24,PTGES2,BCL11A,NEUROD2,KDM5B,SEC14L1,IRF2BPL,POU3F2,NTRK2,ABCC8,MBTPS2,PKD1…
	ENSMUST00000069673	Gpatch8	183.106	0.260056	0.117759	2.20837	0.0272182						GO:0065009	regulation of molecular function	0.000344469	0.000344469	BP	1	ARHGAP21,MAP3K12,ARC,SKI,CALM1,CAMK2B,IQSEC3,XIAP,ACAP3,PAFAH1B1,DAB2IP,SIK1,NR4A1,TYRO3,DGKZ,EGR1,ITCH,DUSP1,USP7,PPP1R12C,CHTF8,DUSP26,TRIB1,PAK7,DUSP5,JAK2,BHLHE40,RABEP1,HNRNPK,RAF1,MAPK1,NLGN3,CCND2,PRKAR1A,PPP4R1,MAPK9,BIN1,WNK2,STXBP5L,GRIN1,CCT4,MTCH2,MAPK8IP3,MAP3K13,DUSP6,RSF1,FAM212B,RYR2,ERBB4,NDFIP2,PTK2B,DNAJB1,SIAH2,AMIGO1,SUMO3,GPI1,SLC8A3,PHACTR1,SYTL2,ERBB3,LRP8,PLXNA1,TACC1,NEU…
	ENSMUST00000064941	Nr1d1	485.09	0.259048	0.0752283	3.44349	0.000574252						GO:0045935	positive regulation of nucleobase-containing compound metabolic process	0.000353697	0.000353697	BP	1	MAP3K12,NR4A3,CAMTA1,FOS,MICAL2,CREB1,DAB2IP,NR4A1,POU6F1,EGR1,PER1,MLLT10,USP7,CHTF8,JUNB,KLF10,NFE2L1,HNRNPK,RAF1,MAPK1,TNRC6C,RXRB,IER5,FOSL2,MAPK9,OGT,ZBTB18,HDX,KMT2D,SOX8,GRIN1,CCT4,RNF111,CPEB1,RSF1,ERBB4,HIVEP3,PTK2B,TET3,KDM3A,NR1D1,ATXN7L3,U2AF2,KMT2E,ZBTB16,ZFP740,FUS,RBM24,PTGES2,TACC1,NEUROD2,IRF2BPL,POU3F2,MBTPS2,PKD1,EPAS1,TOPORS,E2F6,CEBPG,INSR,PRDM2,STAT3,KLHL17,ATXN7,IFNAR1,RERE…
	ENSMUST00000135243	Gpi1	339.192	0.258762	0.0923281	2.80264	0.00506866						GO:0007623	circadian rhythm	0.000360768	0.000360768	BP	1	CREB1,SIK1,EGR1,PER1,USP7,PER2,KLF10,BHLHE40,MAPK9,OGT,SIAH2,NR1D1,USP2,TOP1,KDM5B,NTRK2,CRY2,ADCY1,KCNA2,MAT2A
	ENSMUST00000170146	Kcnb2	157.361	0.258622	0.114001	2.26859	0.0232932						GO:0009889	regulation of biosynthetic process	0.000375476	0.000375476	BP	1	MAP3K12,NR4A3,CAMTA1,SKI,CALR,FOS,EIF4G2,MICAL2,ZFP788,CREB1,DAB2IP,SRSF10,SIK1,NR4A1,POU6F1,PUM2,EGR1,DNAJB5,PER1,ITCH,MLLT10,DUSP1,USP7,CHTF8,DUSP26,TRIB1,PER2,DUSP5,JUNB,KLF10,JAK2,BHLHE40,NACC2,NFE2L1,HNRNPK,RAF1,MAPK1,STOX2,TNRC6C,RXRB,IER5,FOSL2,YEATS2,MAPK9,OGT,ZBTB18,HDX,KMT2D,ZFP644,SOX8,GRIN1,CCT4,RNF111,MAP3K13,CPEB1,RSF1,ERBB4,HIVEP3,PTK2B,TET3,DNAJB1,KDM3A,CD34,NR1D1,ATXN7L3,BRD2,KMT…
	ENSMUST00000181107	9530059O14Rik	278.872	0.258319	0.103099	2.50555	0.0122261						GO:0022603	regulation of anatomical structure morphogenesis	0.000417413	0.000417413	BP	1	MACF1,PHLDB1,ARC,CALR,CAMK2B,OLFM1,TRIM46,EIF4G2,PAFAH1B1,DAB2IP,NUMBL,PARP6,MFF,HNRNPK,CPNE5,NLGN3,MAPK9,SOX8,GRIN1,ALDOA,MAP3K13,PTK2B,AMIGO1,CD34,BRSK2,MYH9,CAMSAP1,BCL11A,LRP8,PLXNA1,DIXDC1,ZSWIM4,POU3F2,NTRK2,ABCC8,RHOU,SRCIN1,DAPK3,BTBD7,UNC13A,SEMA7A,CTTN,KNDC1,FBXW8,STAT3,PLK2,TJP1,CELSR3,SYNE1,PLXNA4,PHIP
	ENSMUST00000107134	Atxn7l3	321.145	0.257221	0.109121	2.3572	0.0184133						GO:0030900	forebrain development	0.000420928	0.000420928	BP	1	FEZ1,NR4A3,CREB1,PAFAH1B1,DAB2IP,TYRO3,NUMBL,ATP1A3,HNRNPK,ZBTB18,GRIN1,MAPK8IP3,ERBB4,SLC8A3,PHACTR1,LRP8,TACC1,DIXDC1,OGDH,POU3F2,NTRK2,SSTR4,PHLPP2,SEMA7A,TTBK2,PLXNA4,HERC1,SLC1A2
	ENSMUST00000035090	Fbxl2	242.961	0.256599	0.124401	2.06267	0.0391437						GO:0070647	protein modification by small protein conjugation or removal	0.00052372	0.00052372	BP	1	XIAP,PJA2,EGR1,ITCH,USP7,TRIB1,NFE2L1,MIB2,KLHL21,MAPK9,OGT,KLHL22,UBE2M,RNF112,RNF111,NAE1,NDFIP2,SIAH2,SUMO3,ATXN7L3,FBXL2,U2AF2,OTUD1,USP2,TRIM9,BCL11A,NEUROD2,MKRN1,IRF2BPL,NEURL1B,IRF2BP2,PCLO,SDE2,TOPORS,DTX4,CBL,ASB13,ZFP598,FBXW8,KLHL17,ATXN7,USP54,FANCM,FBXO18,HERC1
	ENSMUST00000085238	Slc8a3	173.514	0.256371	0.111185	2.30581	0.0211215						GO:0051962	positive regulation of nervous system development	0.000524031	0.000524031	BP	1	MACF1,FEZ1,CAMK2B,EIF4G2,PAFAH1B1,DAB2IP,NUMBL,PARP6,CNTN1,HNRNPK,CPNE5,NLGN3,BIN1,RNF112,SOX8,GRIN1,MAPK8IP3,MAP3K13,CPEB1,PTK2B,AMIGO1,BRINP3,CLSTN1,BCL11A,LRP8,PLXNA1,NEUROD2,DIXDC1,NTRK2,UNC13A,SEMA7A,CTTN,FBXW8,APBB1,ABL2,PLXNA4
	ENSMUST00000042818	Pim3	256.767	0.252867	0.106794	2.3678	0.017894						GO:0010468	regulation of gene expression	0.000527411	0.000527411	BP	1	MAP3K12,NR4A3,CAMTA1,SKI,CALR,FOS,EIF1,OLFM1,XIAP,EIF4G2,MICAL2,ZFP788,CREB1,APBA2,DAB2IP,SRSF10,SIK1,NR4A1,POU6F1,PUM2,EGR1,DNAJB5,PER1,ITCH,MLLT10,USP7,DUSP26,TRIB1,PER2,DUSP5,JUNB,KLF10,JAK2,BHLHE40,TIPARP,CNTN1,NACC2,NFE2L1,HNRNPK,RAF1,MAPK1,STOX2,STK40,ACTG1,TNRC6C,RXRB,IER5,FOSL2,YEATS2,MAPK9,OGT,ZBTB18,HDX,KMT2D,ZFP644,SOX8,GRIN1,RNF111,MAPK8IP3,MAP3K13,CPEB1,RSF1,ERBB4,HIVEP3,NDFIP2,PTK2B…
	ENSMUST00000073792	Mon2	755.767	0.251244	0.0848018	2.96273	0.00304928						GO:0000278	mitotic cell cycle	0.000536533	0.000536533	BP	1	CIT,CALM1,CAMK2B,PAFAH1B1,SIK1,DGKZ,PDS5B,DUSP1,CHTF8,PAK7,NACC2,NFE2L1,NAA50,CCND2,TTYH1,KLHL22,CDK14,NUP88,NAE1,BRINP3,KIF1B,BRSK2,PIM3,KMT2E,USP2,PPM1D,TACC1,MIS12,RHOU,PAK6,DAPK3,PKD1,E2F6,PCNT,INSR,RPL24,CAMK2A,CTDSP2,ZFYVE26,PLK2,HTT,STMN1,DYNC1H1
	ENSMUST00000095347	Brd2	421.035	0.251215	0.102274	2.45629	0.0140381						GO:0031329	regulation of cellular catabolic process	0.000575074	0.000575074	BP	1	FEZ1,DAB2IP,PUM2,QSOX1,PSMF1,ITCH,USP7,TRIB1,NFE2L1,TNRC6C,MAPK9,OGT,KLHL22,PTK2B,SUMO3,FBXL2,FYCO1,FUS,RBM24,TMTC3,DLGAP1,NELL1,MCL1,PKD1,IRS1,INSR,PAPD7,CTTN,FBXW8,STAT3,KLHL17,PLK2,FOXO3,TNRC6B,SOGA3,HTT,HERC1,VPS13C
	ENSMUST00000165399	U2af2	240.767	0.248986	0.105692	2.35578	0.0184839						GO:0042752	regulation of circadian rhythm	0.000597343	0.000597343	BP	1	CREB1,SIK1,PER1,USP7,KLF10,BHLHE40,MAPK9,SIAH2,NR1D1,USP2,KDM5B,CRY2,ADCY1,KCNA2
	ENSMUST00000065005	Atg4d	136.376	0.247077	0.1075	2.29838	0.0215403						GO:0050770	regulation of axonogenesis	0.0006275	0.0006275	BP	1	MACF1,OLFM1,TRIM46,EIF4G2,PAFAH1B1,GRIN1,MAP3K13,AMIGO1,BRSK2,BCL11A,PLXNA1,DIXDC1,ZSWIM4,POU3F2,NTRK2,SEMA7A,CTTN,PLXNA4
	ENSMUST00000094962	Kmt2e	733.915	0.246826	0.114094	2.16336	0.0305132						GO:0016358	dendrite development	0.000689852	0.000689852	BP	1	ARC,CAMK2B,EIF4G2,PAFAH1B1,DAB2IP,NUMBL,PARP6,HNRNPK,NLGN3,GRIN1,PHACTR1,BCL11A,LRP8,NTRK2,SRCIN1,CAMK2A,CTTN,KNDC1,FBXW8,PLK2,RERE,SYNE1
	ENSMUST00000050125	2900026A02Rik	389.764	0.246123	0.0679819	3.62041	0.000294136						GO:0048511	rhythmic process	0.000783755	0.000783755	BP	1	CREB1,SIK1,TYRO3,EGR1,PER1,USP7,PER2,KLF10,BHLHE40,SCHIP1,MAPK9,OGT,GRIN1,SIAH2,NR1D1,USP2,TOP1,KDM5B,NTRK2,CRY2,FOXO3,ADCY1,KCNA2,MAT2A
	ENSMUST00000100951	A830010M20Rik	965.452	0.244455	0.106142	2.30308	0.0212742						GO:0033043	regulation of organelle organization	0.000806187	0.000806187	BP	1	FEZ1,PHLDB1,CALR,CAMK2B,PAFAH1B1,DST,ARPC4,DUSP1,MFF,NFE2L1,MAPK1,C530008M17RIK,ACTG1,PRKAR1A,MAPK9,OGT,BIN1,KLHL22,CCT4,STX5A,PTK2B,SSH1,KDM3A,KIF1B,KMT2E,FYCO1,TRIM9,STMN4,CAMSAP1,LRFN1,DIXDC1,NAV3,RHOU,YLPM1,DAPK3,SWAP70,PKD1,WDR5,INSR,TTBK2,CTTN,CPLX1,ALMS1,NOC2L,ATXN7,PLK2,TJP1,TBC1D30,FHOD3,SYNE1,PPM1F,HTT,STMN1,SETD7,VPS13C,DYNC1H1
	ENSMUST00000093852	Zbtb16	441.574	0.239247	0.102302	2.33862	0.0193549						GO:0099643	signal release from synapse	0.000903296	0.000903296	BP	1	CALM1,NRXN3,APBA2,RIMS3,PREPL,STXBP5L,TRIM9,CADPS2,UNC13B,NTRK2,PCLO,UNC13A,CAMK2A,CPLX1,SNAP25,ADCY1,SLC4A8
	ENSMUST00000149235	Phactr1	409.805	0.238196	0.117884	2.0206	0.0433213						GO:0007269	neurotransmitter secretion	0.000903296	0.000903296	BP	1	CALM1,NRXN3,APBA2,RIMS3,PREPL,STXBP5L,TRIM9,CADPS2,UNC13B,NTRK2,PCLO,UNC13A,CAMK2A,CPLX1,SNAP25,ADCY1,SLC4A8
	ENSMUST00000167595	Fyco1	346.537	0.237598	0.0747068	3.1804	0.00147071						GO:0051640	organelle localization	0.000960768	0.000960768	BP	1	ARHGAP21,FEZ1,NR4A3,TRIM46,PAFAH1B1,CLUH,NLGN3,KLHL21,OGT,BIN1,CDC42BPA,STX5A,NUP88,PLEKHM1,KIF1B,A830010M20RIK,FYCO1,SYTL2,MYH9,TACC1,MIS12,UNC13B,WDR11,PCLO,UNC13A,CBL,CAMK2A,MYRIP,SYNE1,HTT,DYNC1H1
	ENSMUST00000107211	Sytl2	324.036	0.236864	0.0882618	2.68365	0.00728236						GO:0099173	postsynapse organization	0.000982913	0.000982913	BP	1	ARC,CAMK2B,PAFAH1B1,DGKZ,HNRNPK,ACTG1,NLGN3,GRIN1,SSH1,LRP8,LRFN1,DLGAP1,NDRG2,SRCIN1,ARHGEF7,INSR,CTTN,CNKSR2
	ENSMUST00000153578	Bzrap1	506.513	0.236823	0.0992207	2.38683	0.0169945						GO:0019220	regulation of phosphate metabolic process	0.00104829	0.00104829	BP	1	MAP3K12,CAMTA1,CALM1,PJA2,PAFAH1B1,DAB2IP,TYRO3,DGKZ,EGR1,PER1,ITCH,DUSP1,DUSP26,TRIB1,PAK7,DUSP5,JAK2,CNTN1,RAF1,GFRA1,MAPK1,STK40,CCND2,PRKAR1A,PPP4R1,MAPK9,OGT,WNK2,MTCH2,MAPK8IP3,MAP3K13,DUSP6,FAM212B,ERBB4,PTK2B,SLC8A3,PHACTR1,SYTL2,ERBB3,LRP8,DIXDC1,NTRK2,NDRG2,PAK6,SRCIN1,NUAK1,TMEM132D,SSTR4,SWAP70,ALS2,PKD1,TAB2,CRY2,SEMA7A,CBL,INSR,CTDSP2,KNDC1,LDLRAD4,STAT3,ATXN7,EPHB6,IFNAR1,FBXO18,CE…
	ENSMUST00000082059	Erbb3	130.947	0.23571	0.118108	1.99571	0.0459651						GO:0051174	regulation of phosphorus metabolic process	0.00107023	0.00107023	BP	1	MAP3K12,CAMTA1,CALM1,PJA2,PAFAH1B1,DAB2IP,TYRO3,DGKZ,EGR1,PER1,ITCH,DUSP1,DUSP26,TRIB1,PAK7,DUSP5,JAK2,CNTN1,RAF1,GFRA1,MAPK1,STK40,CCND2,PRKAR1A,PPP4R1,MAPK9,OGT,WNK2,MTCH2,MAPK8IP3,MAP3K13,DUSP6,FAM212B,ERBB4,PTK2B,SLC8A3,PHACTR1,SYTL2,ERBB3,LRP8,DIXDC1,NTRK2,NDRG2,PAK6,SRCIN1,NUAK1,TMEM132D,SSTR4,SWAP70,ALS2,PKD1,TAB2,CRY2,SEMA7A,CBL,INSR,CTDSP2,KNDC1,LDLRAD4,STAT3,ATXN7,EPHB6,IFNAR1,FBXO18,CE…
	ENSMUST00000118729	Zfp740	267.265	0.235488	0.0742405	3.17196	0.00151414						GO:0051252	regulation of RNA metabolic process	0.00112028	0.00112028	BP	1	MAP3K12,NR4A3,CAMTA1,SKI,CALR,FOS,MICAL2,ZFP788,CREB1,DAB2IP,SRSF10,SIK1,NR4A1,POU6F1,PUM2,EGR1,DNAJB5,PER1,ITCH,MLLT10,USP7,DUSP26,TRIB1,PER2,DUSP5,JUNB,KLF10,JAK2,BHLHE40,NACC2,NFE2L1,HNRNPK,RAF1,MAPK1,STOX2,TNRC6C,RXRB,IER5,FOSL2,YEATS2,MAPK9,OGT,ZBTB18,HDX,KMT2D,ZFP644,SOX8,GRIN1,RNF111,MAP3K13,CPEB1,RSF1,ERBB4,HIVEP3,TET3,DNAJB1,KDM3A,NR1D1,ATXN7L3,BRD2,U2AF2,KMT2E,ZBTB16,ZFP740,USP2,FUS,RBM…
	ENSMUST00000052168	Otud1	247.953	0.235353	0.0751762	3.13069	0.00174399						GO:0098693	regulation of synaptic vesicle cycle	0.00113574	0.00113574	BP	1	CALM1,NRXN3,APBA2,PIP5K1C,MFF,RIMS3,PREPL,NLGN3,STXBP5L,UNC13B,UNC13A,CAMK2A,CPLX1,ADCY1,SLC4A8
	ENSMUST00000034508	Usp2	219.19	0.235063	0.0923759	2.54464	0.0109391						GO:0006887	exocytosis	0.00114146	0.00114146	BP	1	NR4A3,CALM1,NRXN3,APBA2,PIP5K1C,RIMS3,PREPL,STXBP5L,BRSK2,SYTL2,TRIM9,MYH9,CADPS2,UNC13B,MICAL3,PCLO,UNC13A,DDI2,CBL,CAMK2A,CPLX1,SNAP25,ADCY1,LGI3,SLC4A8
	ENSMUST00000020776	Ccdc117	166.557	0.234864	0.0789609	2.97444	0.00293526						GO:0051270	regulation of cellular component movement	0.00114739	0.00114739	BP	1	MACF1,FEZ1,ATP5B,NR4A3,CALR,CAMK2B,TRIM46,DAB2IP,EGR1,DUSP1,TRIB1,JAK2,MAPK1,ACTG1,BIN1,GRIN1,ALDOA,MAPK8IP3,CPEB1,RYR2,ERBB4,PTK2B,SSH1,GPI1,PHACTR1,RRAS2,PLXNA1,ZSWIM4,NAV3,ABCC8,SRCIN1,DAPK3,SWAP70,SEMA7A,INSR,TTBK2,CAMK2A,UNC5D,LDLRAD4,STAT3,PLK2,TJP1,FOXO3,MGAT3,AKIRIN1,PPM1F,STMN1,PLXNA4,ATP1A1
	ENSMUST00000035115	Vipr1	244.309	0.23335	0.0849009	2.74849	0.00598698						GO:1901700	response to oxygen-containing compound	0.00116239	0.00116239	BP	1	NR4A3,CALR,CALM1,FOS,CREB1,DAB2IP,NR4A1,EGR1,PER1,DUSP1,ATP1A3,TRIB1,JUNB,KLF10,JAK2,NFE2L1,HNRNPK,RAF1,MAPK1,RXRB,FOSL2,MAPK9,OGT,KLHL22,RNF112,GRIN1,CPEB1,RYR2,KCNMA1,PTK2B,SSH1,AMIGO1,BRINP3,KIF1B,BRSK2,NR1D1,GPI1,SLC8A3,PIM3,BCL11A,LRP8,AACS,UNC13B,NTRK2,ABCC8,GRAMD1B,CHRM3,TAB2,CRY2,CBL,IRS1,INSR,CAMK2A,PRDM2,STAT3,IFNAR1,TJP1,SLC39A14,FOXO3,ADCY1,HMGCS1,LRP6,ERCC6,EDEM3,MAT2A,ABL2,SETD7,PPP…
	ENSMUST00000167755	Trim9	437.622	0.232926	0.105127	2.21567	0.0267142						GO:0007611	learning or memory	0.00117078	0.00117078	BP	1	ARC,FOS,PJA2,CREB1,PAFAH1B1,EGR1,ATP1A3,PAK7,NLGN3,CCND2,GRIN1,GPI1,SLC8A3,NEUROD2,NTRK2,ABCC8,PAK6,SLC24A2,PLK2,SNAP25,ADCY1,HTT
	ENSMUST00000128851	Fus	493.955	0.232165	0.0732648	3.16885	0.00153041						GO:0032446	protein modification by small protein conjugation	0.00120797	0.00120797	BP	1	XIAP,PJA2,EGR1,ITCH,TRIB1,NFE2L1,MIB2,KLHL21,MAPK9,OGT,KLHL22,UBE2M,RNF112,RNF111,NAE1,NDFIP2,SIAH2,SUMO3,ATXN7L3,FBXL2,U2AF2,TRIM9,BCL11A,NEUROD2,MKRN1,IRF2BPL,NEURL1B,IRF2BP2,PCLO,SDE2,TOPORS,DTX4,CBL,ASB13,ZFP598,FBXW8,KLHL17,FANCM,FBXO18,HERC1
	ENSMUST00000019379	Rps6kl1	175.81	0.228528	0.103985	2.19771	0.02797						GO:0019219	regulation of nucleobase-containing compound metabolic process	0.00126784	0.00126784	BP	1	MAP3K12,NR4A3,CAMTA1,SKI,CALR,FOS,MICAL2,ZFP788,CREB1,DAB2IP,SRSF10,SIK1,NR4A1,POU6F1,PUM2,EGR1,DNAJB5,PER1,ITCH,MLLT10,DUSP1,USP7,CHTF8,DUSP26,TRIB1,PER2,DUSP5,JUNB,KLF10,JAK2,BHLHE40,NACC2,NFE2L1,HNRNPK,RAF1,MAPK1,STOX2,TNRC6C,RXRB,IER5,FOSL2,YEATS2,MAPK9,OGT,ZBTB18,HDX,KMT2D,ZFP644,SOX8,GRIN1,CCT4,MTCH2,RNF111,MAP3K13,CPEB1,RSF1,ERBB4,HIVEP3,PTK2B,TET3,DNAJB1,KDM3A,NR1D1,ATXN7L3,BRD2,U2AF2,KMT…
	ENSMUST00000066149	Pcdhga9	261.736	0.227939	0.0940818	2.42278	0.0154023						GO:0009894	regulation of catabolic process	0.00130547	0.00130547	BP	1	FEZ1,DAB2IP,PUM2,QSOX1,PSMF1,ITCH,USP7,TRIB1,TIPARP,NFE2L1,TNRC6C,MAPK9,OGT,KLHL22,MTCH2,STX5A,PTK2B,SUMO3,FBXL2,FYCO1,FUS,RBM24,TMTC3,DLGAP1,NELL1,MCL1,PKD1,IRS1,INSR,PAPD7,CTTN,CYP51,FBXW8,STAT3,KLHL17,PLK2,FOXO3,TNRC6B,SOGA3,HTT,HERC1,VPS13C
	ENSMUST00000048604	Msantd2	124.14	0.226534	0.109494	2.06891	0.0385547						GO:0045184	establishment of protein localization	0.00140093	0.00140093	BP	1	MACF1,ARC,CALR,CALM1,PAFAH1B1,APBA2,CABP1,ARL4D,KLC1,PIP5K1C,JAK2,MFF,RABEP1,RAF1,MAPK1,PREPL,OGT,STXBP5L,CCT4,MTCH2,MAPK8IP3,RAB11FIP3,STX5A,RYR2,NUP88,RRBP1,NDFIP2,PLEKHM1,CD34,BRSK2,NR1D1,GPI1,PIM3,MON2,ATG4D,SYTL2,MYH9,CLSTN1,CADPS2,AACS,UNC13B,NEURL1B,ABCC8,PITPNM1,SRCIN1,VPS29,RUNDC1,MICALL1,WDR11,PCLO,SEC61A1,PKD1,CRY2,PCNT,IRS1,ARL5B,CTTN,CPLX1,CYP51,DDX19B,STAT3,EPHB6,FAM160A2,IFNAR1,PPP…
	ENSMUST00000016771	Myh9	864.858	0.225477	0.0567053	3.97629	6.99994e-05						GO:0010557	positive regulation of macromolecule biosynthetic process	0.00170247	0.00170247	BP	1	MAP3K12,NR4A3,CAMTA1,FOS,EIF4G2,MICAL2,CREB1,DAB2IP,NR4A1,POU6F1,EGR1,PER1,MLLT10,CHTF8,JUNB,KLF10,JAK2,NFE2L1,HNRNPK,RAF1,MAPK1,RXRB,IER5,FOSL2,MAPK9,OGT,ZBTB18,HDX,KMT2D,SOX8,GRIN1,CCT4,RNF111,CPEB1,RSF1,ERBB4,HIVEP3,PTK2B,TET3,KDM3A,NR1D1,ATXN7L3,KMT2E,ZBTB16,ZFP740,FUS,PTGES2,TACC1,NEUROD2,IRF2BPL,POU3F2,DYRK2,MBTPS2,PKD1,EPAS1,TOPORS,E2F6,CEBPG,IRS1,INSR,PRDM2,STAT3,ATXN7,IFNAR1,RERE,FOXO3,A…
	ENSMUST00000039144	Clstn1	1894.21	0.225094	0.0739622	3.04336	0.0023395						GO:1903508	positive regulation of nucleic acid-templated transcription	0.00177584	0.00177584	BP	1	MAP3K12,NR4A3,CAMTA1,FOS,MICAL2,CREB1,DAB2IP,NR4A1,POU6F1,EGR1,PER1,MLLT10,JUNB,KLF10,NFE2L1,HNRNPK,RAF1,MAPK1,RXRB,IER5,FOSL2,MAPK9,OGT,ZBTB18,HDX,KMT2D,SOX8,GRIN1,RNF111,RSF1,ERBB4,HIVEP3,TET3,KDM3A,NR1D1,ATXN7L3,KMT2E,ZBTB16,ZFP740,FUS,PTGES2,TACC1,NEUROD2,IRF2BPL,POU3F2,MBTPS2,PKD1,EPAS1,TOPORS,E2F6,CEBPG,INSR,PRDM2,STAT3,ATXN7,IFNAR1,RERE,FOXO3,APBB1,LRP6,ERCC6,PEG3,SETD7,PHIP
	ENSMUST00000037923	Rbm24	169.167	0.224164	0.100133	2.23865	0.0251786						GO:1902680	positive regulation of RNA biosynthetic process	0.00181475	0.00181475	BP	1	MAP3K12,NR4A3,CAMTA1,FOS,MICAL2,CREB1,DAB2IP,NR4A1,POU6F1,EGR1,PER1,MLLT10,JUNB,KLF10,NFE2L1,HNRNPK,RAF1,MAPK1,RXRB,IER5,FOSL2,MAPK9,OGT,ZBTB18,HDX,KMT2D,SOX8,GRIN1,RNF111,RSF1,ERBB4,HIVEP3,TET3,KDM3A,NR1D1,ATXN7L3,KMT2E,ZBTB16,ZFP740,FUS,PTGES2,TACC1,NEUROD2,IRF2BPL,POU3F2,MBTPS2,PKD1,EPAS1,TOPORS,E2F6,CEBPG,INSR,PRDM2,STAT3,ATXN7,IFNAR1,RERE,FOXO3,APBB1,LRP6,ERCC6,PEG3,SETD7,PHIP
	ENSMUST00000069449	Rras2	156.571	0.223971	0.114123	1.96253	0.0497006						GO:0097659	nucleic acid-templated transcription	0.00197009	0.00197009	BP	1	MAP3K12,NR4A3,CAMTA1,SKI,CALR,FOS,MICAL2,ZFP788,CREB1,DAB2IP,SRSF10,SIK1,NR4A1,POU6F1,EGR1,DNAJB5,PER1,ITCH,MLLT10,USP7,DUSP26,TRIB1,PER2,DUSP5,JUNB,KLF10,JAK2,BHLHE40,NACC2,NFE2L1,HNRNPK,RAF1,MAPK1,STOX2,RXRB,IER5,FOSL2,YEATS2,MAPK9,OGT,ZBTB18,HDX,KMT2D,ZFP644,SOX8,GRIN1,RNF111,MAP3K13,RSF1,ERBB4,HIVEP3,TET3,DNAJB1,KDM3A,NR1D1,ATXN7L3,BRD2,KMT2E,ZBTB16,ZFP740,USP2,FUS,PTGES2,TOP1,BCL11A,PCF11,LR…
	ENSMUST00000142913	Cadps2	658.311	0.223539	0.111375	2.00708	0.0447413						GO:0051046	regulation of secretion	0.00218656	0.00218656	BP	1	CALM1,NRXN3,CREB1,APBA2,JAK2,RIMS3,PREPL,MAPK9,STXBP5L,RAB11FIP3,CD34,BRSK2,NR1D1,GPI1,PIM3,SYTL2,ERBB3,TRIM9,CADPS2,AACS,KDM5B,UNC13B,NTRK2,ABCC8,SRCIN1,SSTR4,ARHGEF7,PCLO,UNC13A,DDI2,CRY2,IRS1,CAMK2A,CPLX1,CYP51,IFNAR1,MYRIP,SNAP25,ADCY1,LGI3,APBB1,KCNA2,SLC4A8
	ENSMUST00000074523	Stmn4	555.584	0.223201	0.08205	2.7203	0.00652222						GO:0048814	regulation of dendrite morphogenesis	0.00228266	0.00228266	BP	1	ARC,CAMK2B,PAFAH1B1,NUMBL,PARP6,NLGN3,GRIN1,LRP8,SRCIN1,CTTN,KNDC1,FBXW8,SYNE1
	ENSMUST00000028162	Ptges2	168.67	0.222319	0.104239	2.13279	0.0329421						GO:0006470	protein dephosphorylation	0.00229078	0.00229078	BP	1	CAMTA1,CALM1,DUSP1,DUSP26,DUSP5,JAK2,PPP4R1,DUSP6,SSH1,PHACTR1,PPM1D,NUAK1,SWAP70,PHLPP2,CRY2,CTDSP2,PPP1R3C,PPM1F,PPM1L,HTT,LMTK2,PPP2CB
	ENSMUST00000143977	Camsap1	503.554	0.222148	0.0809156	2.74543	0.00604325						GO:1903506	regulation of nucleic acid-templated transcription	0.00234713	0.00234713	BP	1	MAP3K12,NR4A3,CAMTA1,SKI,CALR,FOS,MICAL2,ZFP788,CREB1,DAB2IP,SRSF10,SIK1,NR4A1,POU6F1,EGR1,DNAJB5,PER1,ITCH,MLLT10,USP7,DUSP26,TRIB1,PER2,DUSP5,JUNB,KLF10,JAK2,BHLHE40,NACC2,NFE2L1,HNRNPK,RAF1,MAPK1,STOX2,RXRB,IER5,FOSL2,YEATS2,MAPK9,OGT,ZBTB18,HDX,KMT2D,ZFP644,SOX8,GRIN1,RNF111,MAP3K13,RSF1,ERBB4,HIVEP3,TET3,DNAJB1,KDM3A,NR1D1,ATXN7L3,BRD2,KMT2E,ZBTB16,ZFP740,USP2,FUS,PTGES2,BCL11A,LRP8,PPM1D,TA…
	ENSMUST00000058154	Tmtc3	209.876	0.220727	0.0969057	2.27775	0.0227413						GO:0032774	RNA biosynthetic process	0.00237987	0.00237987	BP	1	MAP3K12,NR4A3,CAMTA1,SKI,CALR,FOS,MICAL2,ZFP788,CREB1,DAB2IP,SRSF10,SIK1,NR4A1,POU6F1,EGR1,DNAJB5,PER1,ITCH,MLLT10,USP7,DUSP26,TRIB1,PER2,DUSP5,JUNB,KLF10,JAK2,BHLHE40,NACC2,NFE2L1,HNRNPK,RAF1,MAPK1,STOX2,RXRB,IER5,FOSL2,YEATS2,MAPK9,OGT,ZBTB18,HDX,KMT2D,ZFP644,SOX8,GRIN1,RNF111,MAP3K13,RSF1,ERBB4,HIVEP3,TET3,DNAJB1,KDM3A,NR1D1,ATXN7L3,BRD2,KMT2E,ZBTB16,ZFP740,USP2,FUS,PTGES2,TOP1,BCL11A,PCF11,LR…
	ENSMUST00000032172	Chchd6	215.116	0.220714	0.105052	2.10099	0.0356422						GO:0010605	negative regulation of macromolecule metabolic process	0.00245216	0.00245216	BP	1	NR4A3,SKI,CALR,OLFM1,XIAP,CREB1,PAFAH1B1,DAB2IP,SRSF10,SIK1,NR4A1,POU6F1,PUM2,PSMF1,EGR1,DNAJB5,PER1,ITCH,DUSP1,USP7,DUSP26,TRIB1,PER2,DUSP5,JUNB,KLF10,BHLHE40,TIPARP,NACC2,NFE2L1,HNRNPK,TNRC6C,PRKAR1A,YEATS2,OGT,ZBTB18,BIN1,KMT2D,WNK2,SOX8,DUSP6,CPEB1,RSF1,FAM212B,NDFIP2,DNAJB1,SIAH2,KDM3A,CD34,NR1D1,GPI1,SLC8A3,U2AF2,ZBTB16,PHACTR1,USP2,FUS,RBM24,BCL11A,PPM1D,TOB2,NEUROD2,KDM5B,IRF2BPL,POU3F2,N…
	ENSMUST00000133262	Top1	129.075	0.220701	0.10661	2.07018	0.0384351						GO:0046907	intracellular transport	0.00246357	0.00246357	BP	1	ARHGAP21,FEZ1,ATP5B,NR4A3,CALR,GPRASP1,TRIM46,TMEM87B,PAFAH1B1,DST,SRSF10,CABP1,ARL4D,KLC1,JAK2,MFF,MAPK1,PREPL,KLHL21,OGT,BIN1,CDC42BPA,MAPK8IP3,RAB11FIP3,STX5A,NUP88,KIF1B,MON2,A830010M20RIK,FYCO1,SYTL2,TACC1,VPS29,RUNDC1,MICALL1,WDR11,SEC61A1,ALS2,PKD1,CRY2,PCNT,CBL,ARL5B,STARD4,CTTN,ALMS1,DDX19B,STAT3,FAM160A2,PPP1R3C,TBC1D30,MYRIP,SNAP25,SYNE1,HTT,LMTK2,VPS13C,RAB11FIP4,DYNC1H1,RAB6B
	ENSMUST00000109514	Bcl11a	386.623	0.219558	0.0864098	2.5409	0.0110568						GO:2001141	regulation of RNA biosynthetic process	0.00248912	0.00248912	BP	1	MAP3K12,NR4A3,CAMTA1,SKI,CALR,FOS,MICAL2,ZFP788,CREB1,DAB2IP,SRSF10,SIK1,NR4A1,POU6F1,EGR1,DNAJB5,PER1,ITCH,MLLT10,USP7,DUSP26,TRIB1,PER2,DUSP5,JUNB,KLF10,JAK2,BHLHE40,NACC2,NFE2L1,HNRNPK,RAF1,MAPK1,STOX2,RXRB,IER5,FOSL2,YEATS2,MAPK9,OGT,ZBTB18,HDX,KMT2D,ZFP644,SOX8,GRIN1,RNF111,MAP3K13,RSF1,ERBB4,HIVEP3,TET3,DNAJB1,KDM3A,NR1D1,ATXN7L3,BRD2,KMT2E,ZBTB16,ZFP740,USP2,FUS,PTGES2,BCL11A,LRP8,PPM1D,TA…
	ENSMUST00000151177	Pcf11	228.324	0.219547	0.0929404	2.36224	0.0181649						GO:0009628	response to abiotic stimulus	0.00255151	0.00255151	BP	1	FOS,CREB1,SIK1,NR4A1,EGR1,PER1,SCN1A,DUSP1,ATP1A3,JUNB,ATP2B2,BHLHE40,NFE2L1,RAF1,NLGN3,CCND2,IER5,FOSL2,MAPK9,OGT,CLCN6,GRIN1,MTCH2,CPEB1,RYR2,KCNMA1,PTK2B,CD34,GPI1,SLC8A3,USP2,NEUROD2,KCNJ3,ABCC8,HIF1AN,PKD1,EPAS1,SDE2,BRD1,CRY2,CBL,ST8SIA1,KLHL17,NOC2L,TJP1,FOXO3,HMGCS1,ERCC6,HTT,SLC1A2,ATP1A1
	ENSMUST00000106731	Lrp8	440.441	0.219027	0.0869746	2.51828	0.0117928						GO:0048813	dendrite morphogenesis	0.00262142	0.00262142	BP	1	ARC,CAMK2B,PAFAH1B1,NUMBL,PARP6,NLGN3,GRIN1,PHACTR1,LRP8,SRCIN1,CAMK2A,CTTN,KNDC1,FBXW8,RERE,SYNE1
	ENSMUST00000025823	Rce1	142.319	0.217457	0.105517	2.06087	0.0393154						GO:0051716	cellular response to stimulus	0.00275412	0.00275412	BP	1	ARHGAP21,MAP3K12,FEZ1,ARC,ATP5B,NR4A3,CAMTA1,SKI,CIT,CALR,GPRASP1,CALM1,FOS,CAMK2B,IQSEC3,OLFM1,XIAP,PJA2,CREB1,PAFAH1B1,DAB2IP,SIK1,NR4A1,TYRO3,NUMBL,PUM2,DGKZ,PDS5B,SIK2,EGR1,DENND4B,PER1,ITCH,DUSP1,ATP1A3,USP7,PPP1R12C,DUSP26,TRIB1,PAK7,DUSP5,JUNB,KLF10,PLCH2,JAK2,TIPARP,MFF,CNTN1,NACC2,NFE2L1,RABEP1,MIB2,HNRNPK,SCHIP1,RAF1,GFRA1,MAPK1,MCF2L,CPNE5,STK40,ACAA1A,ACTG1,RXRB,NLGN3,CCND2,HTRA1,PRKA…
	ENSMUST00000113022	Tatdn2	255.98	0.217055	0.09503	2.28407	0.0223673						GO:0009966	regulation of signal transduction	0.00283258	0.00283258	BP	1	MAP3K12,ARC,CAMTA1,SKI,CALR,GPRASP1,CALM1,CAMK2B,IQSEC3,XIAP,PJA2,PAFAH1B1,DAB2IP,TYRO3,PUM2,DGKZ,EGR1,DENND4B,PER1,ITCH,DUSP1,DUSP26,TRIB1,PAK7,DUSP5,JAK2,MFF,NACC2,HNRNPK,RAF1,MAPK1,STK40,NLGN3,HTRA1,RASGRF2,MAPK9,OGT,KLHL22,KMT2D,CDC42BPA,WNK2,GRIN1,MTCH2,RNF111,MAPK8IP3,CDK14,MAP3K13,DUSP6,ERBB4,PTK2B,SSH1,IGSF9B,SIAH2,NR1D1,FBXL2,SLC8A3,ERBB3,NEUROD2,DIXDC1,SEC14L1,DYRK2,UNC13B,NTRK2,NDRG2,H…
	ENSMUST00000108288	Lrfn1	166.018	0.215581	0.0993252	2.17046	0.0299722						GO:0006351	transcription, DNA-templated	0.0028383	0.0028383	BP	1	MAP3K12,NR4A3,CAMTA1,SKI,CALR,FOS,MICAL2,ZFP788,CREB1,DAB2IP,SRSF10,SIK1,NR4A1,POU6F1,EGR1,DNAJB5,PER1,ITCH,MLLT10,USP7,DUSP26,TRIB1,PER2,DUSP5,JUNB,KLF10,JAK2,BHLHE40,NACC2,NFE2L1,HNRNPK,RAF1,MAPK1,STOX2,RXRB,IER5,FOSL2,YEATS2,MAPK9,OGT,ZBTB18,HDX,KMT2D,ZFP644,SOX8,GRIN1,RNF111,MAP3K13,RSF1,ERBB4,HIVEP3,TET3,DNAJB1,KDM3A,NR1D1,ATXN7L3,BRD2,KMT2E,ZBTB16,ZFP740,USP2,FUS,PTGES2,TOP1,BCL11A,PCF11,LR…
	ENSMUST00000182785	B830012L14Rik	210.213	0.213765	0.10043	2.1285	0.0332958						GO:1903530	regulation of secretion by cell	0.00308716	0.00308716	BP	1	CALM1,NRXN3,CREB1,APBA2,JAK2,RIMS3,PREPL,MAPK9,STXBP5L,RAB11FIP3,CD34,BRSK2,NR1D1,GPI1,PIM3,TRIM9,CADPS2,AACS,KDM5B,UNC13B,NTRK2,ABCC8,SRCIN1,ARHGEF7,PCLO,UNC13A,DDI2,CRY2,IRS1,CAMK2A,CPLX1,CYP51,IFNAR1,MYRIP,SNAP25,ADCY1,LGI3,APBB1,KCNA2,SLC4A8
	ENSMUST00000020835	Ppm1d	183.042	0.212926	0.0799067	2.66468	0.00770608						GO:0006355	regulation of transcription, DNA-templated	0.00318468	0.00318468	BP	1	MAP3K12,NR4A3,CAMTA1,SKI,CALR,FOS,MICAL2,ZFP788,CREB1,DAB2IP,SRSF10,SIK1,NR4A1,POU6F1,EGR1,DNAJB5,PER1,ITCH,MLLT10,USP7,DUSP26,TRIB1,PER2,DUSP5,JUNB,KLF10,JAK2,BHLHE40,NACC2,NFE2L1,HNRNPK,RAF1,MAPK1,STOX2,RXRB,IER5,FOSL2,YEATS2,MAPK9,OGT,ZBTB18,HDX,KMT2D,ZFP644,SOX8,GRIN1,RNF111,MAP3K13,RSF1,ERBB4,HIVEP3,TET3,DNAJB1,KDM3A,NR1D1,ATXN7L3,BRD2,KMT2E,ZBTB16,ZFP740,USP2,FUS,PTGES2,BCL11A,LRP8,PPM1D,NE…
	ENSMUST00000163139	Plxna1	917.523	0.212924	0.0509583	4.17839	2.93582e-05						GO:0031328	positive regulation of cellular biosynthetic process	0.00321862	0.00321862	BP	1	MAP3K12,NR4A3,CAMTA1,FOS,EIF4G2,MICAL2,CREB1,DAB2IP,NR4A1,POU6F1,EGR1,PER1,MLLT10,CHTF8,JUNB,KLF10,JAK2,NFE2L1,HNRNPK,RAF1,MAPK1,RXRB,IER5,FOSL2,MAPK9,OGT,ZBTB18,HDX,KMT2D,SOX8,GRIN1,CCT4,RNF111,CPEB1,RSF1,ERBB4,HIVEP3,PTK2B,TET3,KDM3A,NR1D1,ATXN7L3,KMT2E,ZBTB16,ZFP740,FUS,PTGES2,TACC1,NEUROD2,IRF2BPL,POU3F2,DYRK2,MBTPS2,PKD1,EPAS1,TOPORS,E2F6,WDR5,CEBPG,IRS1,INSR,STARD4,PRDM2,STAT3,ATXN7,IFNAR1,…
	ENSMUST00000150605	Matk	254.041	0.211842	0.0771648	2.74532	0.00604521						GO:0071397	cellular response to cholesterol	0.00330716	0.00330716	BP	1	NFE2L1,LRP8,AACS,GRAMD1B,HMGCS1,LRP6
	ENSMUST00000134385	Tango2	121.478	0.211796	0.0914278	2.31653	0.0205291						GO:0044249	cellular biosynthetic process	0.00341562	0.00341562	BP	1	MAP3K12,ATP5B,NR4A3,CAMTA1,SKI,CALR,FOS,EIF1,TMTC1,EIF4G2,MICAL2,CANT1,ZFP788,CREB1,DAB2IP,SRSF10,SIK1,NR4A1,POU6F1,PUM2,DGKZ,EGR1,DNAJB5,PER1,ITCH,MLLT10,DUSP1,USP7,CHTF8,DUSP26,TRIB1,PER2,DUSP5,JUNB,KLF10,PIP5K1C,JAK2,BHLHE40,NACC2,NFE2L1,HNRNPK,RAF1,MAPK1,STOX2,TNRC6C,RXRB,IER5,FOSL2,YEATS2,MAPK9,OGT,ZBTB18,HDX,KMT2D,ZFP644,SOX8,GRIN1,CCT4,ALDOA,RNF111,MAP3K13,CPEB1,RSF1,ERBB4,CHKA,HIVEP3,PTK2…
	ENSMUST00000084030	Tacc1	1766.38	0.210121	0.0690701	3.04214	0.00234904						GO:0015031	protein transport	0.00352307	0.00352307	BP	1	MACF1,ARC,CALR,PAFAH1B1,APBA2,CABP1,ARL4D,KLC1,PIP5K1C,JAK2,MFF,RABEP1,RAF1,MAPK1,PREPL,OGT,STXBP5L,MAPK8IP3,RAB11FIP3,STX5A,NUP88,RRBP1,NDFIP2,PLEKHM1,CD34,BRSK2,NR1D1,GPI1,PIM3,MON2,ATG4D,SYTL2,MYH9,CLSTN1,CADPS2,AACS,UNC13B,NEURL1B,ABCC8,PITPNM1,SRCIN1,VPS29,RUNDC1,MICALL1,WDR11,PCLO,SEC61A1,PKD1,CRY2,PCNT,IRS1,ARL5B,CTTN,CPLX1,CYP51,DDX19B,STAT3,EPHB6,FAM160A2,IFNAR1,PPP1R3C,TBC1D30,MYRIP,SNA…
	ENSMUST00000050467	Tob2	231.047	0.210005	0.101482	2.06937	0.0385113						GO:0045893	positive regulation of transcription, DNA-templated	0.00355991	0.00355991	BP	1	MAP3K12,NR4A3,CAMTA1,FOS,MICAL2,CREB1,DAB2IP,NR4A1,POU6F1,EGR1,PER1,MLLT10,JUNB,KLF10,NFE2L1,HNRNPK,RAF1,MAPK1,RXRB,IER5,FOSL2,MAPK9,OGT,ZBTB18,HDX,KMT2D,SOX8,GRIN1,RNF111,RSF1,ERBB4,HIVEP3,TET3,KDM3A,NR1D1,ATXN7L3,KMT2E,ZBTB16,ZFP740,PTGES2,NEUROD2,IRF2BPL,POU3F2,MBTPS2,PKD1,EPAS1,TOPORS,E2F6,CEBPG,INSR,PRDM2,STAT3,ATXN7,IFNAR1,FOXO3,APBB1,LRP6,ERCC6,PEG3,SETD7,PHIP
	ENSMUST00000041685	Neurod2	325.517	0.208024	0.0851311	2.44357	0.0145426						GO:0050772	positive regulation of axonogenesis	0.00378497	0.00378497	BP	1	MACF1,EIF4G2,PAFAH1B1,MAP3K13,AMIGO1,BCL11A,PLXNA1,DIXDC1,NTRK2,SEMA7A,CTTN,PLXNA4
	ENSMUST00000148486	Dlgap1	2081.81	0.207432	0.0589342	3.51972	0.000432001						GO:0044093	positive regulation of molecular function	0.00404781	0.00404781	BP	1	ARHGAP21,MAP3K12,ARC,SKI,CALM1,CAMK2B,IQSEC3,ACAP3,DAB2IP,TYRO3,DGKZ,EGR1,CHTF8,TRIB1,PAK7,JAK2,RABEP1,RAF1,MAPK1,NLGN3,CCND2,MAPK9,BIN1,WNK2,STXBP5L,GRIN1,CCT4,MTCH2,MAPK8IP3,MAP3K13,RYR2,ERBB4,PTK2B,DNAJB1,AMIGO1,ERBB3,LRP8,TACC1,NEUROD2,NTRK2,ABCC8,PAK6,SRCIN1,MBTPS2,RUNDC1,ARHGEF7,RALGAPA1,ALS2,PKD1,TAB2,TOPORS,INSR,SIPA1L2,CAMK2A,STAT3,PLK2,EPHB6,TBC1D30,ADCY1,LRP6,ERCC6,ABL2,PPM1F,HTT,LMTK2…
	ENSMUST00000141919	Dixdc1	346.775	0.207197	0.0967288	2.14204	0.0321902						GO:1901576	organic substance biosynthetic process	0.0041958	0.0041958	BP	1	MAP3K12,ATP5B,NR4A3,CAMTA1,SKI,CALR,FOS,EIF1,TMTC1,EIF4G2,MICAL2,CANT1,ZFP788,CREB1,DAB2IP,SRSF10,SIK1,NR4A1,POU6F1,PUM2,DGKZ,EGR1,DNAJB5,PER1,ITCH,MLLT10,DUSP1,USP7,CHTF8,DUSP26,TRIB1,PER2,DUSP5,JUNB,KLF10,PIP5K1C,PLCH2,JAK2,BHLHE40,NACC2,NFE2L1,HNRNPK,RAF1,MAPK1,STOX2,TNRC6C,RXRB,IER5,FOSL2,YEATS2,MAPK9,OGT,ZBTB18,HDX,KMT2D,ZFP644,SOX8,GRIN1,CCT4,ALDOA,RNF111,MAP3K13,CPEB1,RSF1,ERBB4,CHKA,HIVEP…
	ENSMUST00000031445	Aacs	318.739	0.206813	0.0639124	3.23588	0.0012127						GO:0048513	animal organ development	0.00420906	0.00420906	BP	1	PRRC2C,FEZ1,PHLDB1,NR4A3,CALR,FOS,OLFM1,EIF4G2,MICAL2,CREB1,PAFAH1B1,DAB2IP,SIK1,NR4A1,TYRO3,NUMBL,PDS5B,EGR1,GPCPD1,ATP1A3,TRIB1,JUNB,KLF10,ATP2B2,TIPARP,CNTN1,NFE2L1,HNRNPK,SCHIP1,RAF1,MAPK1,STOX2,STK40,RXRB,HTRA1,PRKAR1A,FOSL2,ZBTB18,RNF112,SOX8,GRIN1,MAPK8IP3,COL19A1,DUSP6,RYR2,ERBB4,HIVEP3,PTK2B,AMIGO1,CD34,CTTNBP2,SLC8A3,KMT2E,ZBTB16,PHACTR1,ERBB3,USP2,MYH9,RBM24,BCL11A,LRP8,PLXNA1,TACC1,TO…
	ENSMUST00000003433	Mknk2	190.563	0.205055	0.0758219	2.70443	0.00684216						GO:0007616	long-term memory	0.00421514	0.00421514	BP	1	ARC,PJA2,EGR1,CCND2,GRIN1,NTRK2,SNAP25,ADCY1
	ENSMUST00000108883	Anxa6	421.605	0.204746	0.0790394	2.59042	0.00958577						GO:0032501	multicellular organismal process	0.00424331	0.00424331	BP	1	MACF1,PRRC2C,FEZ1,PHLDB1,ARC,ATP5B,NR4A3,CAMTA1,SKI,CALR,CALM1,NRXN3,FOS,CAMK2B,OLFM1,TRIM46,EIF4G2,MICAL2,ACAP3,PJA2,CREB1,PAFAH1B1,DST,APBA2,DAB2IP,SIK1,NR4A1,POU6F1,TYRO3,NUMBL,PUM2,PDS5B,EGR1,GPCPD1,PER1,SCN1A,ITCH,DUSP1,ATP1A3,PARP6,TRIB1,CABP1,PAK7,DUSP5,JUNB,KLF10,PIP5K1C,JAK2,ATP2B2,BHLHE40,TIPARP,CNTN1,NFE2L1,HNRNPK,SCHIP1,RAF1,GFRA1,MAPK1,STOX2,CPNE5,STK40,ACTG1,RXRB,NLGN3,CCND2,HTRA1,P…
	ENSMUST00000007251	Abhd16a	351.964	0.204692	0.0991733	2.06398	0.0390194						GO:0042886	amide transport	0.00458139	0.00458139	BP	1	MACF1,ARC,CALR,PAFAH1B1,APBA2,CABP1,ARL4D,KLC1,PIP5K1C,JAK2,MFF,RABEP1,RAF1,MAPK1,PREPL,OGT,STXBP5L,MAPK8IP3,RAB11FIP3,STX5A,NUP88,RRBP1,NDFIP2,PLEKHM1,CD34,BRSK2,NR1D1,GPI1,PIM3,MON2,ATG4D,SYTL2,MYH9,CLSTN1,CADPS2,AACS,UNC13B,NEURL1B,ABCC8,PITPNM1,SRCIN1,SLC38A7,VPS29,RUNDC1,MICALL1,ARHGEF7,WDR11,PCLO,SEC61A1,PKD1,CRY2,PCNT,IRS1,ARL5B,CTTN,CPLX1,CYP51,DDX19B,STAT3,EPHB6,FAM160A2,IFNAR1,PPP1R3C,T…
	ENSMUST00000047714	Kdm5b	441.599	0.204492	0.0614398	3.32834	0.000873658						GO:0015833	peptide transport	0.00482999	0.00482999	BP	1	MACF1,ARC,CALR,PAFAH1B1,APBA2,CABP1,ARL4D,KLC1,PIP5K1C,JAK2,MFF,RABEP1,RAF1,MAPK1,PREPL,OGT,STXBP5L,MAPK8IP3,RAB11FIP3,STX5A,NUP88,RRBP1,NDFIP2,PLEKHM1,CD34,BRSK2,NR1D1,GPI1,PIM3,MON2,ATG4D,SYTL2,MYH9,CLSTN1,CADPS2,AACS,UNC13B,NEURL1B,ABCC8,PITPNM1,SRCIN1,VPS29,RUNDC1,MICALL1,ARHGEF7,WDR11,PCLO,SEC61A1,PKD1,CRY2,PCNT,IRS1,ARL5B,CTTN,CPLX1,CYP51,DDX19B,STAT3,EPHB6,FAM160A2,IFNAR1,PPP1R3C,TBC1D30,M…
	ENSMUST00000048807	Mis12	164.119	0.204479	0.0915635	2.2332	0.025536						GO:2000300	regulation of synaptic vesicle exocytosis	0.00519776	0.00519776	BP	1	CALM1,NRXN3,APBA2,RIMS3,PREPL,STXBP5L,UNC13B,UNC13A,CAMK2A,CPLX1,ADCY1,SLC4A8
	ENSMUST00000031344	Mphosph9	305.652	0.20367	0.0542889	3.75159	0.000175715						GO:0051726	regulation of cell cycle	0.00527879	0.00527879	BP	1	NR4A3,CIT,CALR,CALM1,CAMK2B,PAFAH1B1,DAB2IP,SIK1,NR4A1,DGKZ,DUSP1,PAK7,JUNB,NACC2,NFE2L1,CCND2,PRKAR1A,KLHL21,BIN1,KLHL22,RNF112,RAB11FIP3,CDK14,NAE1,BRINP3,KIF1B,PIM3,KMT2E,USP2,PAK6,DAPK3,PKD1,SDE2,E2F6,INSR,RPL24,CTDSP2,ZFYVE26,ALMS1,STAT3,PLK2,APBB1,LRP6,ERCC6,RAB11FIP4,DYNC1H1
	ENSMUST00000067101	Kcnj3	1172.09	0.20294	0.0958872	2.11645	0.0343068						GO:0022402	cell cycle process	0.00560238	0.00560238	BP	1	CIT,CALR,CALM1,CAMK2B,PAFAH1B1,DAB2IP,DGKZ,PDS5B,DUSP1,CHTF8,NACC2,NFE2L1,NAA50,CCND2,PRKAR1A,KLHL21,BIN1,KLHL22,RNF112,RAB11FIP3,CDK14,CPEB1,NAE1,BRINP3,KIF1B,BRSK2,KMT2E,MYH9,PPM1D,TACC1,MIS12,RHOU,PKD1,SDE2,E2F6,PCNT,INSR,RPL24,CAMK2A,CTDSP2,ZFYVE26,ALMS1,FANCM,PLK2,APBB1,HTT,STMN1,RAB11FIP4,DYNC1H1
	ENSMUST00000021177	Sec14l1	360.653	0.202839	0.0940893	2.15581	0.0310986						GO:0022607	cellular component assembly	0.00561764	0.00561764	BP	1	MACF1,FEZ1,PHLDB1,ARC,CALR,NRXN3,RTN3,NDUFB5,CREB1,PAFAH1B1,DST,DAB2IP,SRSF10,ARPC4,PUM2,QSOX1,NACC2,RAF1,C530008M17RIK,ACTG1,NLGN3,TTYH1,PRKAR1A,KLHL21,MAPK9,BIN1,DLGAP3,RNF112,GRIN1,ALDOA,CPEB1,RSF1,ERBB4,PTK2B,DNAJB1,PLEKHM1,SSH1,AMIGO1,GABRG2,CD34,KCNB2,BRD2,PHACTR1,TRIM9,FUS,CLSTN1,CADPS2,CAMSAP1,LRFN1,DLGAP1,MIS12,BDP1,UNC13B,NAV3,NTRK2,RHOU,DAPK3,ARHGEF7,SWAP70,PCLO,NEFM,ALS2,PKD1,AGO3,UNC…
	ENSMUST00000131358	Taf4a	152.903	0.201728	0.0878286	2.29684	0.0216279						GO:0033993	response to lipid	0.00589255	0.00589255	BP	1	NR4A3,CALR,CALM1,FOS,CREB1,DAB2IP,NR4A1,PER1,DUSP1,ATP1A3,TRIB1,JUNB,JAK2,NFE2L1,HNRNPK,MAPK1,RXRB,FOSL2,OGT,KMT2D,CPEB1,PTK2B,KDM3A,BRINP3,NR1D1,GPI1,LRP8,AACS,NTRK2,ABCC8,SSTR4,GRAMD1B,TAB2,CRY2,CBL,PRDM2,STAT3,IFNAR1,TJP1,FOXO3,ADCY1,HMGCS1,LRP6,ABL2,ATP1A1
	ENSMUST00000031985	Mkrn1	497.388	0.201542	0.0933119	2.15987	0.0307824						GO:0045055	regulated exocytosis	0.00595304	0.00595304	BP	1	NR4A3,CALM1,NRXN3,APBA2,RIMS3,PREPL,STXBP5L,TRIM9,MYH9,CADPS2,UNC13B,PCLO,UNC13A,CBL,CAMK2A,CPLX1,SNAP25,ADCY1,SLC4A8
	ENSMUST00000033463	Slc9a9	179.76	0.200041	0.0826168	2.42131	0.0154648						GO:1903047	mitotic cell cycle process	0.0059876	0.0059876	BP	1	CIT,CALM1,CAMK2B,PAFAH1B1,DGKZ,PDS5B,DUSP1,CHTF8,NACC2,NFE2L1,NAA50,CCND2,KLHL22,CDK14,NAE1,KIF1B,BRSK2,KMT2E,PPM1D,TACC1,MIS12,RHOU,PKD1,E2F6,PCNT,INSR,RPL24,CAMK2A,CTDSP2,ZFYVE26,PLK2,HTT,STMN1,DYNC1H1
	ENSMUST00000038104	Bdp1	564.2	0.199988	0.0766627	2.60867	0.00908953						GO:0050890	cognition	0.00681037	0.00681037	BP	1	ARC,FOS,PJA2,CREB1,PAFAH1B1,EGR1,ATP1A3,PAK7,NLGN3,CCND2,GRIN1,GPI1,SLC8A3,NEUROD2,NTRK2,ABCC8,PAK6,SLC24A2,PLK2,SNAP25,ADCY1,HTT
	ENSMUST00000061328	Sowahb	207.215	0.198817	0.0904618	2.1978	0.0279633						GO:0042325	regulation of phosphorylation	0.00688399	0.00688399	BP	1	MAP3K12,PJA2,PAFAH1B1,DAB2IP,TYRO3,DGKZ,EGR1,PER1,ITCH,DUSP1,DUSP26,TRIB1,PAK7,DUSP5,JAK2,CNTN1,RAF1,GFRA1,MAPK1,STK40,CCND2,PRKAR1A,MAPK9,OGT,WNK2,MTCH2,MAPK8IP3,MAP3K13,DUSP6,FAM212B,ERBB4,PTK2B,SLC8A3,PHACTR1,ERBB3,LRP8,DIXDC1,NTRK2,NDRG2,PAK6,SRCIN1,SSTR4,ALS2,PKD1,TAB2,SEMA7A,CBL,INSR,CTDSP2,KNDC1,LDLRAD4,STAT3,ATXN7,EPHB6,IFNAR1,FBXO18,CELSR3,LRP6,KCTD20,ERCC6,PPM1F,HTT,LMTK2
	ENSMUST00000039480	Zswim4	156.627	0.197266	0.0969628	2.03445	0.0419063						GO:0044271	cellular nitrogen compound biosynthetic process	0.00692311	0.00692311	BP	1	MAP3K12,ATP5B,NR4A3,CAMTA1,SKI,CALR,FOS,EIF1,EIF4G2,MICAL2,CANT1,ZFP788,CREB1,DAB2IP,SRSF10,SIK1,NR4A1,POU6F1,PUM2,EGR1,DNAJB5,PER1,ITCH,MLLT10,DUSP1,USP7,CHTF8,DUSP26,TRIB1,PER2,DUSP5,JUNB,KLF10,JAK2,BHLHE40,NACC2,NFE2L1,HNRNPK,RAF1,MAPK1,STOX2,TNRC6C,RXRB,IER5,FOSL2,YEATS2,MAPK9,OGT,ZBTB18,HDX,KMT2D,ZFP644,SOX8,GRIN1,CCT4,ALDOA,RNF111,MAP3K13,CPEB1,RSF1,ERBB4,HIVEP3,PTK2B,TET3,DNAJB1,KDM3A,CD34…
	ENSMUST00000093350	Ogdh	491.343	0.196925	0.0954928	2.0622	0.039189						GO:0009891	positive regulation of biosynthetic process	0.00711715	0.00711715	BP	1	MAP3K12,NR4A3,CAMTA1,FOS,EIF4G2,MICAL2,CREB1,DAB2IP,NR4A1,POU6F1,EGR1,PER1,MLLT10,CHTF8,JUNB,KLF10,JAK2,NFE2L1,HNRNPK,RAF1,MAPK1,RXRB,IER5,FOSL2,MAPK9,OGT,ZBTB18,HDX,KMT2D,SOX8,GRIN1,CCT4,RNF111,CPEB1,RSF1,ERBB4,HIVEP3,PTK2B,TET3,KDM3A,NR1D1,ATXN7L3,KMT2E,ZBTB16,ZFP740,FUS,PTGES2,TACC1,NEUROD2,IRF2BPL,POU3F2,DYRK2,MBTPS2,PKD1,EPAS1,TOPORS,E2F6,WDR5,CEBPG,IRS1,INSR,STARD4,PRDM2,STAT3,ATXN7,IFNAR1,…
	ENSMUST00000122328	Pxdn	511.417	0.196707	0.0729157	2.69772	0.00698153						GO:0033554	cellular response to stress	0.00725641	0.00725641	BP	1	MAP3K12,NR4A3,CALR,FOS,XIAP,PJA2,PAFAH1B1,DAB2IP,DGKZ,PDS5B,EGR1,PER1,ITCH,DUSP1,USP7,TRIB1,PAK7,KLF10,JAK2,NACC2,NFE2L1,HNRNPK,MAPK1,IER5,RASGRF2,MAPK9,OGT,ZBTB18,RNF112,MTCH2,RNF111,MAPK8IP3,MAP3K13,CPEB1,PTK2B,DNAJB1,CD34,BRSK2,SLC8A3,FUS,RBM24,CADPS2,TMTC3,CHCHD6,PPM1D,DIXDC1,DYRK2,HIF1AN,PAK6,NUAK1,MBTPS2,MCL1,EPAS1,TOPORS,CEBPG,CBL,ZFP651,ST8SIA1,ZFYVE26,FANCM,PLK2,FBXO18,FOXO3,APBB1,ERCC6,…
	ENSMUST00000001675	Stk38l	285.818	0.195965	0.0672848	2.91247	0.00358578						GO:0006357	regulation of transcription by RNA polymerase II	0.00742781	0.00742781	BP	1	NR4A3,CAMTA1,SKI,CALR,FOS,MICAL2,CREB1,DAB2IP,SIK1,NR4A1,POU6F1,EGR1,DNAJB5,PER1,MLLT10,DUSP26,PER2,JUNB,KLF10,BHLHE40,NACC2,NFE2L1,HNRNPK,RAF1,STOX2,RXRB,IER5,FOSL2,YEATS2,OGT,ZBTB18,HDX,KMT2D,SOX8,GRIN1,RSF1,TET3,DNAJB1,KDM3A,NR1D1,BRD2,ZBTB16,ZFP740,USP2,FUS,BCL11A,NEUROD2,IRF2BPL,POU3F2,HIF1AN,YLPM1,IRF2BP2,MBTPS2,ZFP367,PKD1,EPAS1,E2F6,CRY2,CEBPG,ZBED6,PRDM2,CTDSP2,STAT3,NOC2L,ATXN7,FOXO3,AP…
	ENSMUST00000182406	Rian	618.971	0.19555	0.0922778	2.11914	0.0340785						GO:0023052	signaling	0.00754014	0.00754014	BP	1	ARHGAP21,MAP3K12,ARC,NR4A3,CAMTA1,SKI,CIT,CALR,GPRASP1,CALM1,NRXN3,FOS,CAMK2B,IQSEC3,OLFM1,XIAP,PJA2,CREB1,PAFAH1B1,APBA2,DAB2IP,SIK1,NR4A1,TYRO3,NUMBL,PUM2,DGKZ,SIK2,EGR1,DENND4B,PER1,SCN1A,ITCH,DUSP1,ATP1A3,PPP1R12C,DUSP26,TRIB1,PAK7,DUSP5,PLCH2,JAK2,ATP2B2,TIPARP,MFF,CNTN1,NACC2,RIMS3,RABEP1,MIB2,HNRNPK,SCHIP1,RAF1,GFRA1,MAPK1,MCF2L,STK40,PREPL,RXRB,NLGN3,HTRA1,PRKAR1A,RASGRF2,PPP4R1,MAPK9,OGT…
	ENSMUST00000038422	Irf2bpl	478.09	0.19402	0.0858548	2.25986	0.0238298						GO:1902531	regulation of intracellular signal transduction	0.00761381	0.00761381	BP	1	MAP3K12,CAMTA1,CALR,CALM1,IQSEC3,PJA2,PAFAH1B1,DAB2IP,PUM2,DGKZ,DENND4B,PER1,ITCH,DUSP1,DUSP26,TRIB1,DUSP5,JAK2,NACC2,HNRNPK,RAF1,MAPK1,STK40,RASGRF2,MAPK9,OGT,KLHL22,CDC42BPA,WNK2,MTCH2,MAPK8IP3,MAP3K13,DUSP6,ERBB4,PTK2B,NR1D1,FBXL2,ERBB3,NEUROD2,DIXDC1,SEC14L1,DYRK2,NTRK2,NDRG2,GRM2,SSTR4,MCL1,RALGAPA1,TAB2,AGO3,SEMA7A,ARHGEF3,CBL,INSR,SIPA1L2,SOS1,NOC2L,FBXO18,ERCC6,HTT,STMN1,PPP2CB
	ENSMUST00000178174	Pou3f2	525.622	0.193505	0.0961516	2.0125	0.0441669						GO:0009058	biosynthetic process	0.00770374	0.00770374	BP	1	MAP3K12,ATP5B,NR4A3,CAMTA1,SKI,CALR,FOS,EIF1,TMTC1,EIF4G2,MICAL2,CANT1,ZFP788,CREB1,DAB2IP,SRSF10,SIK1,NR4A1,POU6F1,PUM2,DGKZ,EGR1,DNAJB5,PER1,ITCH,MLLT10,DUSP1,USP7,CHTF8,DUSP26,TRIB1,PER2,DUSP5,JUNB,KLF10,PIP5K1C,PLCH2,JAK2,BHLHE40,NACC2,NFE2L1,HNRNPK,RAF1,MAPK1,STOX2,TNRC6C,RXRB,IER5,FOSL2,YEATS2,MAPK9,OGT,ZBTB18,HDX,KMT2D,ZFP644,SOX8,GRIN1,CCT4,ALDOA,RNF111,MAP3K13,CPEB1,RSF1,ERBB4,CHKA,HIVEP…
	ENSMUST00000004281	Dyrk2	187.602	0.193289	0.0983469	1.96538	0.0493703						GO:0007049	cell cycle	0.00795381	0.00795381	BP	1	NR4A3,CIT,CALR,CALM1,CAMK2B,PAFAH1B1,DAB2IP,SIK1,NR4A1,DGKZ,PDS5B,DUSP1,CHTF8,PAK7,JUNB,NACC2,NFE2L1,MAPK1,NAA50,CCND2,TTYH1,PRKAR1A,KLHL21,BIN1,KLHL22,RNF112,RAB11FIP3,CDK14,CPEB1,NUP88,NAE1,SIAH2,BRINP3,KIF1B,BRSK2,PIM3,KMT2E,USP2,MYH9,PPM1D,TACC1,MIS12,RHOU,PAK6,DAPK3,MICAL3,PKD1,SDE2,E2F6,PCNT,INSR,RPL24,CAMK2A,CTDSP2,ZFYVE26,ALMS1,STAT3,FANCM,PLK2,APBB1,LRP6,ERCC6,HTT,STMN1,RAB11FIP4,DYNC1H1
	ENSMUST00000079978	Unc13b	333.139	0.192265	0.0969734	1.98265	0.0474061						GO:0010467	gene expression	0.00855011	0.00855011	BP	1	MAP3K12,NR4A3,CAMTA1,SKI,CALR,FOS,EIF1,OLFM1,XIAP,TMTC1,EIF4G2,MICAL2,ZFP788,SRSF11,CREB1,APBA2,DAB2IP,SRSF10,SIK1,NR4A1,POU6F1,PUM2,EGR1,DNAJB5,PER1,ITCH,MLLT10,USP7,DUSP26,TRIB1,PER2,DUSP5,JUNB,KLF10,JAK2,BHLHE40,TIPARP,CNTN1,NACC2,NFE2L1,HNRNPK,RAF1,MAPK1,NAA50,STOX2,STK40,ACTG1,TNRC6C,RXRB,IER5,UTP14B,FOSL2,YEATS2,MAPK9,OGT,ZBTB18,HDX,KMT2D,ZFP644,SOX8,GRIN1,RNF111,MAPK8IP3,MAP3K13,CPEB1,RSF1…
	ENSMUST00000032719	Nav3	1115.69	0.19176	0.05866	3.26901	0.00107924						GO:0007612	learning	0.00875546	0.00875546	BP	1	ARC,FOS,CREB1,ATP1A3,PAK7,NLGN3,GRIN1,SLC8A3,NEUROD2,NTRK2,ABCC8,PAK6,SLC24A2,SNAP25,HTT
	ENSMUST00000109838	Ntrk2	1525.77	0.191258	0.0961837	1.98846	0.0467607						GO:1990138	neuron projection extension	0.00897761	0.00897761	BP	1	MACF1,OLFM1,TRIM46,EIF4G2,PAFAH1B1,HNRNPK,CPNE5,NLGN3,MAP3K13,BCL11A,PLXNA1,PAK6,UNC13A,SEMA7A,CTTN,PLXNA4
	ENSMUST00000004673	Ndrg2	1069.15	0.191117	0.0795432	2.40268	0.0162753						GO:0030334	regulation of cell migration	0.00901938	0.00901938	BP	1	MACF1,ATP5B,NR4A3,CALR,CAMK2B,DAB2IP,EGR1,DUSP1,TRIB1,JAK2,MAPK1,ACTG1,GRIN1,ALDOA,MAPK8IP3,CPEB1,ERBB4,PTK2B,SSH1,GPI1,PHACTR1,RRAS2,PLXNA1,NAV3,ABCC8,SRCIN1,DAPK3,SWAP70,SEMA7A,INSR,TTBK2,CAMK2A,UNC5D,LDLRAD4,STAT3,PLK2,TJP1,FOXO3,MGAT3,AKIRIN1,PPM1F,PLXNA4
	ENSMUST00000053020	Neurl1b	576.096	0.190706	0.059315	3.21515	0.00130378						GO:0036315	cellular response to sterol	0.00914951	0.00914951	BP	1	NFE2L1,LRP8,AACS,GRAMD1B,HMGCS1,LRP6
	ENSMUST00000033123	Abcc8	310.316	0.189797	0.0627187	3.02616	0.00247685						GO:1901214	regulation of neuron death	0.0091898	0.0091898	BP	1	MAP3K12,NR4A3,FOS,XIAP,CREB1,TYRO3,EGR1,JAK2,UBE2M,GRIN1,NAE1,PTK2B,SSH1,CD34,GPI1,ERBB3,RRAS2,NTRK2,MCL1,CBL,STAT3,FOXO3,AARS
	ENSMUST00000151957	Pitpnm1	335.456	0.189609	0.0895527	2.11729	0.0342355						GO:0006836	neurotransmitter transport	0.00926838	0.00926838	BP	1	CALM1,NRXN3,APBA2,RIMS3,PREPL,STXBP5L,TRIM9,CADPS2,UNC13B,NTRK2,PCLO,UNC13A,CAMK2A,CPLX1,SNAP25,ADCY1,SLC4A8,SLC1A2
	ENSMUST00000160583	Ubn2	998.696	0.188531	0.0524262	3.59612	0.000323						GO:0034654	nucleobase-containing compound biosynthetic process	0.00998104	0.00998104	BP	1	MAP3K12,ATP5B,NR4A3,CAMTA1,SKI,CALR,FOS,MICAL2,CANT1,ZFP788,CREB1,DAB2IP,SRSF10,SIK1,NR4A1,POU6F1,EGR1,DNAJB5,PER1,ITCH,MLLT10,DUSP1,USP7,CHTF8,DUSP26,TRIB1,PER2,DUSP5,JUNB,KLF10,JAK2,BHLHE40,NACC2,NFE2L1,HNRNPK,RAF1,MAPK1,STOX2,RXRB,IER5,FOSL2,YEATS2,MAPK9,OGT,ZBTB18,HDX,KMT2D,ZFP644,SOX8,GRIN1,CCT4,ALDOA,RNF111,MAP3K13,RSF1,ERBB4,HIVEP3,PTK2B,TET3,DNAJB1,KDM3A,NR1D1,ATXN7L3,BRD2,KMT2E,ZBTB16,ZF…
	ENSMUST00000045487	Rhou	284.769	0.187552	0.0911459	2.05771	0.0396179						GO:1902414	protein localization to cell junction	0.0102434	0.0102434	BP	1	KLC1,ACTG1,NLGN3,MAPK9,GRIN1,MAPK8IP3,CLSTN1,DLGAP1,PCLO,CAMK2A,CPLX1,TJP1,SNAP25
	ENSMUST00000040455	Hif1an	391.088	0.187425	0.0603256	3.10689	0.00189065						GO:0010941	regulation of cell death	0.010475	0.010475	BP	1	MAP3K12,NR4A3,FOS,CAMK2B,OLFM1,XIAP,CREB1,DAB2IP,NR4A1,TYRO3,EGR1,ITCH,DUSP1,PAK7,JAK2,MFF,NACC2,HNRNPK,RAF1,STK40,CCND2,MAPK9,OGT,BIN1,UBE2M,SOX8,GRIN1,MTCH2,DUSP6,ERBB4,KCNMA1,NAE1,PTK2B,SSH1,SIAH2,CD34,GPI1,PIM3,ZBTB16,ERBB3,RRAS2,LRP8,UNC13B,NTRK2,NELL1,DAPK3,MCL1,ARHGEF7,RASSF3,CBL,CAMK2A,CTTN,ALMS1,DDX19B,STAT3,KLHL17,NOC2L,PLK2,FBXO18,FOXO3,APBB1,LRP6,SYNE1,AARS,PPM1F,HTT,PHIP
	ENSMUST00000099557	Pak6	358.171	0.187146	0.0852145	2.19617	0.0280794						GO:0006366	transcription by RNA polymerase II	0.0106088	0.0106088	BP	1	NR4A3,CAMTA1,SKI,CALR,FOS,MICAL2,CREB1,DAB2IP,SIK1,NR4A1,POU6F1,EGR1,DNAJB5,PER1,MLLT10,DUSP26,PER2,JUNB,KLF10,BHLHE40,NACC2,NFE2L1,HNRNPK,RAF1,STOX2,RXRB,IER5,FOSL2,YEATS2,OGT,ZBTB18,HDX,KMT2D,SOX8,GRIN1,RSF1,TET3,DNAJB1,KDM3A,NR1D1,BRD2,ZBTB16,ZFP740,USP2,FUS,BCL11A,PCF11,NEUROD2,IRF2BPL,POU3F2,HIF1AN,YLPM1,IRF2BP2,MBTPS2,ZFP367,PKD1,EPAS1,E2F6,CRY2,CEBPG,ZBED6,PRDM2,CTDSP2,STAT3,NOC2L,ATXN7,FO…
	ENSMUST00000107596	Srcin1	1516.44	0.185182	0.0665515	2.78254	0.00539355						GO:0042063	gliogenesis	0.0115873	0.0115873	BP	1	SKI,CREB1,PAFAH1B1,DAB2IP,NFE2L1,MAPK1,NLGN3,BIN1,RNF112,SOX8,GRIN1,PTK2B,NR1D1,SLC8A3,ERBB3,LRP8,POU3F2,NTRK2,ABCC8,ARHGEF7,STAT3,B4GALT5
	ENSMUST00000034279	Gse1	391.51	0.18386	0.0924473	1.9888	0.0467229						GO:0001505	regulation of neurotransmitter levels	0.0117229	0.0117229	BP	1	CALM1,NRXN3,APBA2,RIMS3,PREPL,STXBP5L,TRIM9,CADPS2,UNC13B,NTRK2,PCLO,UNC13A,CAMK2A,CPLX1,SNAP25,ADCY1,SLC4A8,SLC1A2
	ENSMUST00000020220	Nuak1	632.8	0.183663	0.0655277	2.80283	0.00506562						GO:0016567	protein ubiquitination	0.0118693	0.0118693	BP	1	XIAP,PJA2,ITCH,TRIB1,NFE2L1,MIB2,KLHL21,MAPK9,OGT,KLHL22,UBE2M,RNF112,RNF111,NDFIP2,SIAH2,ATXN7L3,FBXL2,U2AF2,TRIM9,NEUROD2,MKRN1,IRF2BPL,NEURL1B,IRF2BP2,PCLO,SDE2,TOPORS,DTX4,CBL,ASB13,ZFP598,FBXW8,KLHL17,FANCM,FBXO18,HERC1
	ENSMUST00000164558	Ylpm1	380.583	0.183575	0.0926877	1.98058	0.0476387						GO:0007010	cytoskeleton organization	0.0123877	0.0123877	BP	1	MACF1,PHLDB1,ARC,CALR,CALM1,CAMK2B,IQSEC3,TRIM46,MICAL2,PAFAH1B1,DST,ARPC4,PAK7,RAF1,MAPK1,C530008M17RIK,ACTG1,PRKAR1A,BIN1,CDC42BPA,FRMD6,PTK2B,SSH1,BRSK2,RANBP10,PHACTR1,MYH9,STMN4,CAMSAP1,TACC1,DIXDC1,NAV3,RHOU,DAPK3,MICAL3,MICALL1,ARHGEF7,SWAP70,PCLO,NEFM,PKD1,PCNT,TTBK2,CTTN,ALMS1,KLHL17,ATXN7,PLK2,TJP1,FHOD3,PPM1F,HTT,STMN1,DYNC1H1,PHIP
	ENSMUST00000107603	Nell1	281.03	0.182377	0.0870003	2.09628	0.0360573						GO:0021543	pallium development	0.0125426	0.0125426	BP	1	FEZ1,NR4A3,PAFAH1B1,DAB2IP,ATP1A3,HNRNPK,ZBTB18,GRIN1,PHACTR1,LRP8,TACC1,DIXDC1,OGDH,POU3F2,NTRK2,PHLPP2
	ENSMUST00000054960	Irf2bp2	847.171	0.181538	0.0472369	3.84315	0.000121467						GO:0051248	negative regulation of protein metabolic process	0.0129765	0.0129765	BP	1	CALR,XIAP,PAFAH1B1,DAB2IP,NR4A1,PSMF1,PER1,ITCH,DUSP1,USP7,DUSP26,TRIB1,DUSP5,TNRC6C,PRKAR1A,OGT,BIN1,WNK2,DUSP6,CPEB1,FAM212B,SIAH2,KDM3A,GPI1,SLC8A3,U2AF2,PHACTR1,RBM24,NDRG2,SRCIN1,NELL1,DAPK3,SWAP70,AGO3,WDR5,CRY2,CBL,INSR,CTDSP2,CYP51,LDLRAD4,STAT3,KLHL17,NOC2L,APBB1,LRP6,TNRC6B,PPM1F,LMTK2
	ENSMUST00000124148	Bcl11a	390.188	0.181535	0.0692599	2.62107	0.00876537						GO:0048589	developmental growth	0.013376	0.013376	BP	1	MACF1,OLFM1,TRIM46,EIF4G2,CREB1,PAFAH1B1,APBA2,HNRNPK,MAPK1,CPNE5,STK40,RXRB,NLGN3,PRKAR1A,KMT2D,MAP3K13,DUSP6,ERBB4,BCL11A,PLXNA1,ANXA6,KDM5B,POU3F2,PAK6,UNC13A,SEMA7A,INSR,CTTN,SOS1,ALMS1,STAT3,FOXO3,ERCC6,AKIRIN1,PLXNA4,SLC1A2
	ENSMUST00000044441	Tmem132d	498.827	0.180936	0.0562705	3.21547	0.00130229						GO:0045936	negative regulation of phosphate metabolic process	0.0136226	0.0136226	BP	1	PAFAH1B1,DAB2IP,PER1,ITCH,DUSP1,DUSP26,TRIB1,DUSP5,PRKAR1A,OGT,WNK2,MTCH2,DUSP6,FAM212B,SLC8A3,PHACTR1,SYTL2,NDRG2,SRCIN1,TMEM132D,SWAP70,CRY2,CBL,INSR,CTDSP2,LDLRAD4,STAT3,ATXN7,LRP6,PPM1F,LMTK2
	ENSMUST00000172272	Ddx46	521.3	0.180902	0.0873356	2.07134	0.0383267						GO:0010563	negative regulation of phosphorus metabolic process	0.0136226	0.0136226	BP	1	PAFAH1B1,DAB2IP,PER1,ITCH,DUSP1,DUSP26,TRIB1,DUSP5,PRKAR1A,OGT,WNK2,MTCH2,DUSP6,FAM212B,SLC8A3,PHACTR1,SYTL2,NDRG2,SRCIN1,TMEM132D,SWAP70,CRY2,CBL,INSR,CTDSP2,LDLRAD4,STAT3,ATXN7,LRP6,PPM1F,LMTK2
	ENSMUST00000040481	Slc38a7	139.29	0.180208	0.0876885	2.0551	0.0398695						GO:0032269	negative regulation of cellular protein metabolic process	0.0140905	0.0140905	BP	1	CALR,XIAP,PAFAH1B1,DAB2IP,NR4A1,PSMF1,PER1,ITCH,DUSP1,USP7,DUSP26,TRIB1,DUSP5,TNRC6C,PRKAR1A,OGT,BIN1,WNK2,DUSP6,CPEB1,FAM212B,SIAH2,KDM3A,GPI1,SLC8A3,U2AF2,PHACTR1,RBM24,NDRG2,SRCIN1,NELL1,DAPK3,SWAP70,AGO3,WDR5,CRY2,CBL,INSR,CTDSP2,LDLRAD4,STAT3,KLHL17,NOC2L,LRP6,TNRC6B,PPM1F,LMTK2
	ENSMUST00000155671	Vps29	334.812	0.180018	0.0694825	2.59084	0.00957423						GO:0007154	cell communication	0.014487	0.014487	BP	1	ARHGAP21,MAP3K12,ARC,NR4A3,CAMTA1,SKI,CIT,CALR,GPRASP1,CALM1,NRXN3,FOS,CAMK2B,IQSEC3,OLFM1,XIAP,PJA2,CREB1,PAFAH1B1,APBA2,DAB2IP,SIK1,NR4A1,TYRO3,NUMBL,PUM2,DGKZ,SIK2,EGR1,DENND4B,PER1,SCN1A,ITCH,DUSP1,ATP1A3,PPP1R12C,DUSP26,TRIB1,PAK7,DUSP5,KLF10,PLCH2,JAK2,ATP2B2,TIPARP,MFF,CNTN1,NACC2,RIMS3,RABEP1,MIB2,HNRNPK,SCHIP1,RAF1,GFRA1,MAPK1,MCF2L,STK40,PREPL,RXRB,NLGN3,HTRA1,PRKAR1A,RASGRF2,PPP4R1,MAP…
	ENSMUST00000058098	Mbtps2	241.038	0.179308	0.0738953	2.42651	0.0152448						GO:0032886	regulation of microtubule-based process	0.0147482	0.0147482	BP	1	MACF1,FEZ1,PHLDB1,TRIM46,PAFAH1B1,DST,STMN4,CAMSAP1,TACC1,DIXDC1,NAV3,PKD1,TTBK2,ALMS1,ATXN7,PLK2,STMN1,DYNC1H1
	ENSMUST00000178422	Dapk3	169.959	0.179217	0.0908176	1.97338	0.0484526						GO:0071705	nitrogen compound transport	0.0150456	0.0150456	BP	1	MACF1,ARC,CALR,PAFAH1B1,APBA2,CABP1,ARL4D,KLC1,PIP5K1C,JAK2,MFF,NFE2L1,RABEP1,RAF1,MAPK1,PREPL,OGT,STXBP5L,MAPK8IP3,RAB11FIP3,STX5A,CPEB1,NUP88,RRBP1,NDFIP2,PLEKHM1,CD34,BRSK2,NR1D1,GPI1,PIM3,MON2,ATG4D,SYTL2,MYH9,CLSTN1,CADPS2,AACS,SEC14L1,UNC13B,NTRK2,NEURL1B,ABCC8,PITPNM1,SRCIN1,SLC38A7,VPS29,RUNDC1,MICALL1,GRM2,ARHGEF7,WDR11,PCLO,SEC61A1,PKD1,CRY2,PCNT,IRS1,ARL5B,CTTN,CPLX1,CYP51,DDX19B,STAT3…
	ENSMUST00000077159	Mical3	344.654	0.178673	0.0553748	3.22661	0.00125267						GO:0018105	peptidyl-serine phosphorylation	0.0152305	0.0152305	BP	1	MAP3K12,CAMK2B,RAF1,MAPK1,MAPK9,OGT,MAP3K13,BRSK2,TOP1,MKNK2,STK38L,DYRK2,NTRK2,PKD1,TTBK2,CAMK2A,PLK2,SBK1,ERCC6,PPM1F,LMTK2
	ENSMUST00000040561	Rundc1	222.543	0.177244	0.0657204	2.69694	0.00699805						GO:0046928	regulation of neurotransmitter secretion	0.0156052	0.0156052	BP	1	CALM1,NRXN3,APBA2,RIMS3,PREPL,STXBP5L,UNC13B,NTRK2,UNC13A,CAMK2A,CPLX1,ADCY1,SLC4A8
	ENSMUST00000040320	Micall1	325.008	0.177019	0.0565234	3.13179	0.00173744						GO:0071702	organic substance transport	0.0158093	0.0158093	BP	1	MACF1,ARC,NR4A3,CALR,PAFAH1B1,APBA2,CABP1,ARL4D,KLC1,PIP5K1C,JAK2,MFF,NFE2L1,RABEP1,RAF1,MAPK1,PREPL,MAPK9,OGT,STXBP5L,MAPK8IP3,RAB11FIP3,STX5A,CPEB1,NUP88,ERBB4,RRBP1,NDFIP2,PLEKHM1,CD34,BRSK2,NR1D1,GPI1,PIM3,MON2,ATG4D,SYTL2,ERBB3,MYH9,CLSTN1,CADPS2,AACS,KDM5B,SEC14L1,UNC13B,NTRK2,NEURL1B,ABCC8,PITPNM1,SRCIN1,SLC38A7,VPS29,RUNDC1,MICALL1,GRM2,SSTR4,GRAMD1B,ARHGEF7,WDR11,PCLO,SEC61A1,PKD1,DDI2,C…
	ENSMUST00000023959	Grm2	301.603	0.176469	0.0734868	2.40137	0.0163337						GO:0070997	neuron death	0.01727	0.01727	BP	1	MAP3K12,NR4A3,CIT,FOS,XIAP,CREB1,TYRO3,EGR1,JAK2,UBE2M,GRIN1,NAE1,PTK2B,SSH1,CD34,GPI1,ERBB3,RRAS2,NTRK2,MCL1,CBL,STAT3,FOXO3,AARS
	ENSMUST00000047292	Sstr4	201.755	0.176149	0.0661138	2.66433	0.00771413						GO:0023061	signal release	0.0174329	0.0174329	BP	1	CALM1,NRXN3,CREB1,APBA2,JAK2,RIMS3,RAF1,PREPL,MAPK9,STXBP5L,RAB11FIP3,CD34,BRSK2,NR1D1,PIM3,TRIM9,CADPS2,AACS,KDM5B,UNC13B,NTRK2,ABCC8,ARHGEF7,PCLO,UNC13A,CRY2,IRS1,CAMK2A,CPLX1,EPHB6,IFNAR1,MYRIP,SNAP25,ADCY1,KCNA2,SLC4A8
	ENSMUST00000037947	Mcl1	613.527	0.176118	0.0612253	2.87656	0.00402034						GO:0051050	positive regulation of transport	0.0175135	0.0175135	BP	1	FEZ1,ARC,NR4A3,CALR,CALM1,TRIM46,CREB1,JAK2,ATP2B2,MFF,CNTN1,HNRNPK,MAPK1,NLGN3,MAPK9,BIN1,WNK2,GRIN1,RYR2,ERBB4,AMIGO1,CD34,GPI1,SYTL2,ERBB3,CADPS2,AACS,UNC13B,ABCC8,SSTR4,ARHGEF7,UNC13A,PCNT,CBL,IRS1,INSR,CAMK2A,IFNAR1,MYRIP,SNAP25,APBB1,SLC4A8,SYNE1,HTT,DYNC1H1,SLC1A2
	ENSMUST00000121357	Gramd1b	1107.19	0.17586	0.0706255	2.49004	0.0127728						GO:2001222	regulation of neuron migration	0.0177819	0.0177819	BP	1	CAMK2B,DAB2IP,MAPK8IP3,ERBB4,PHACTR1,CAMK2A,UNC5D,STAT3
	ENSMUST00000034377	Pla2g15	171.946	0.175661	0.0829701	2.11716	0.0342465						GO:1901362	organic cyclic compound biosynthetic process	0.0179459	0.0179459	BP	1	MAP3K12,ATP5B,NR4A3,CAMTA1,SKI,CALR,FOS,MICAL2,CANT1,ZFP788,CREB1,DAB2IP,SRSF10,SIK1,NR4A1,POU6F1,EGR1,DNAJB5,PER1,ITCH,MLLT10,DUSP1,USP7,CHTF8,DUSP26,TRIB1,PER2,DUSP5,JUNB,KLF10,JAK2,BHLHE40,NACC2,NFE2L1,HNRNPK,RAF1,MAPK1,STOX2,RXRB,IER5,FOSL2,YEATS2,MAPK9,OGT,ZBTB18,HDX,KMT2D,ZFP644,SOX8,GRIN1,CCT4,ALDOA,RNF111,MAP3K13,RSF1,ERBB4,HIVEP3,PTK2B,TET3,DNAJB1,KDM3A,NR1D1,ATXN7L3,BRD2,KMT2E,ZBTB16,ZF…
	ENSMUST00000110909	Arhgef7	551.051	0.175217	0.0681609	2.57064	0.0101512						GO:0021695	cerebellar cortex development	0.017955	0.017955	BP	1	ATP2B2,NEUROD2,DIXDC1,OGDH,TTBK2,KNDC1,RERE,AARS,HERC1
	ENSMUST00000033325	Swap70	125.015	0.175138	0.0869482	2.01428	0.0439807						GO:0044085	cellular component biogenesis	0.0182864	0.0182864	BP	1	MACF1,FEZ1,PHLDB1,ARC,CALR,NRXN3,RTN3,NDUFB5,CREB1,PAFAH1B1,DST,DAB2IP,SRSF10,ARPC4,PUM2,QSOX1,NACC2,RAF1,C530008M17RIK,ACTG1,NLGN3,TTYH1,PRKAR1A,KLHL21,UTP14B,MAPK9,BIN1,DLGAP3,RNF112,GRIN1,ALDOA,CPEB1,RSF1,NUP88,ERBB4,PTK2B,DNAJB1,PLEKHM1,SSH1,AMIGO1,GABRG2,CD34,KCNB2,BRD2,PHACTR1,TRIM9,FUS,CLSTN1,CADPS2,CAMSAP1,LRFN1,DLGAP1,MIS12,BDP1,UNC13B,NAV3,NTRK2,RHOU,DAPK3,ARHGEF7,SWAP70,PCLO,NEFM,ALS2,…
	ENSMUST00000084519	Wdr11	297.839	0.174643	0.0707206	2.46947	0.0135312						GO:0051338	regulation of transferase activity	0.0183449	0.0183449	BP	1	MAP3K12,DAB2IP,TYRO3,DGKZ,EGR1,DUSP1,CHTF8,DUSP26,TRIB1,PAK7,DUSP5,JAK2,RAF1,MAPK1,CCND2,PRKAR1A,CCT4,MAPK8IP3,MAP3K13,DUSP6,FAM212B,ERBB4,PTK2B,SLC8A3,ERBB3,LRP8,NTRK2,PAK6,SRCIN1,PCLO,ALS2,PKD1,TAB2,TOPORS,CBL,INSR,EPHB6,LRP6,ERCC6,PPM1F,HTT,LMTK2
	ENSMUST00000182915	Pclo	699.774	0.174335	0.0707418	2.46439	0.0137247						GO:0071396	cellular response to lipid	0.0190995	0.0190995	BP	1	NR4A3,CALR,CREB1,DAB2IP,NR4A1,PER1,ATP1A3,TRIB1,JAK2,NFE2L1,HNRNPK,MAPK1,RXRB,OGT,KMT2D,CPEB1,PTK2B,KDM3A,BRINP3,NR1D1,LRP8,AACS,NTRK2,SSTR4,GRAMD1B,CRY2,FOXO3,ADCY1,HMGCS1,LRP6,ABL2,ATP1A1
	ENSMUST00000110687	Ralgapa1	1101.68	0.174277	0.0803409	2.16922	0.0300661						GO:0018130	heterocycle biosynthetic process	0.021822	0.021822	BP	1	MAP3K12,ATP5B,NR4A3,CAMTA1,SKI,CALR,FOS,MICAL2,CANT1,ZFP788,CREB1,DAB2IP,SRSF10,SIK1,NR4A1,POU6F1,EGR1,DNAJB5,PER1,ITCH,MLLT10,DUSP1,USP7,CHTF8,DUSP26,TRIB1,PER2,DUSP5,JUNB,KLF10,JAK2,BHLHE40,NACC2,NFE2L1,HNRNPK,RAF1,MAPK1,STOX2,RXRB,IER5,FOSL2,YEATS2,MAPK9,OGT,ZBTB18,HDX,KMT2D,ZFP644,SOX8,GRIN1,CCT4,ALDOA,RNF111,MAP3K13,RSF1,ERBB4,HIVEP3,PTK2B,TET3,DNAJB1,KDM3A,NR1D1,ATXN7L3,BRD2,KMT2E,ZBTB16,ZF…
	ENSMUST00000147545	Ccdc6	372.753	0.173612	0.0678746	2.55783	0.0105327						GO:0042981	regulation of apoptotic process	0.0243797	0.0243797	BP	1	MAP3K12,NR4A3,CAMK2B,OLFM1,XIAP,CREB1,DAB2IP,NR4A1,TYRO3,EGR1,ITCH,DUSP1,PAK7,JAK2,MFF,NACC2,HNRNPK,RAF1,STK40,CCND2,MAPK9,BIN1,UBE2M,SOX8,GRIN1,MTCH2,DUSP6,ERBB4,KCNMA1,NAE1,PTK2B,SIAH2,GPI1,PIM3,ZBTB16,ERBB3,LRP8,UNC13B,NTRK2,NELL1,DAPK3,MCL1,ARHGEF7,RASSF3,CBL,CAMK2A,CTTN,ALMS1,DDX19B,KLHL17,NOC2L,PLK2,FBXO18,FOXO3,APBB1,LRP6,SYNE1,AARS,PPM1F,HTT,PHIP
	ENSMUST00000019572	Zfp874b	148.285	0.173361	0.0877062	1.97661	0.0480855						GO:0019438	aromatic compound biosynthetic process	0.0252875	0.0252875	BP	1	MAP3K12,ATP5B,NR4A3,CAMTA1,SKI,CALR,FOS,MICAL2,CANT1,ZFP788,CREB1,DAB2IP,SRSF10,SIK1,NR4A1,POU6F1,EGR1,DNAJB5,PER1,ITCH,MLLT10,DUSP1,USP7,CHTF8,DUSP26,TRIB1,PER2,DUSP5,JUNB,KLF10,JAK2,BHLHE40,NACC2,NFE2L1,HNRNPK,RAF1,MAPK1,STOX2,RXRB,IER5,FOSL2,YEATS2,MAPK9,OGT,ZBTB18,HDX,KMT2D,ZFP644,SOX8,GRIN1,CCT4,ALDOA,RNF111,MAP3K13,RSF1,ERBB4,HIVEP3,PTK2B,TET3,DNAJB1,KDM3A,NR1D1,ATXN7L3,BRD2,KMT2E,ZBTB16,ZF…
	ENSMUST00000024763	Mrps18a	215.04	0.173045	0.0670881	2.57937	0.00989808						GO:0016070	RNA metabolic process	0.0258179	0.0258179	BP	1	MAP3K12,NR4A3,CAMTA1,SKI,CALR,FOS,TMTC1,MICAL2,ZFP788,SRSF11,CREB1,DAB2IP,SRSF10,SIK1,NR4A1,POU6F1,PUM2,EGR1,DNAJB5,PER1,ITCH,MLLT10,USP7,DUSP26,TRIB1,PER2,DUSP5,JUNB,KLF10,JAK2,BHLHE40,NACC2,NFE2L1,HNRNPK,RAF1,MAPK1,STOX2,TNRC6C,RXRB,IER5,UTP14B,FOSL2,YEATS2,MAPK9,OGT,ZBTB18,HDX,KMT2D,ZFP644,SOX8,GRIN1,RNF111,MAP3K13,CPEB1,RSF1,ERBB4,HIVEP3,TET3,DNAJB1,KDM3A,NR1D1,ATXN7L3,BRD2,U2AF2,KMT2E,ZBTB16…
	ENSMUST00000059817	Zfp367	278.91	0.172513	0.0796048	2.16712	0.030226						GO:0090128	regulation of synapse maturation	0.0261247	0.0261247	BP	1	CAMK2B,DAB2IP,HNRNPK,CLSTN1,NEUROD2
	ENSMUST00000032168	Sec61a1	410.933	0.170239	0.0583557	2.91727	0.0035311						GO:1900006	positive regulation of dendrite development	0.0290383	0.0290383	BP	1	CAMK2B,EIF4G2,PAFAH1B1,DAB2IP,NUMBL,PARP6,HNRNPK,NLGN3,LRP8,CTTN,FBXW8
	ENSMUST00000034175	Phlpp2	254.83	0.168787	0.0676664	2.4944	0.0126171						GO:0043549	regulation of kinase activity	0.0313532	0.0313532	BP	1	MAP3K12,DAB2IP,TYRO3,DGKZ,EGR1,DUSP1,DUSP26,TRIB1,PAK7,DUSP5,JAK2,RAF1,MAPK1,CCND2,PRKAR1A,MAPK8IP3,MAP3K13,DUSP6,FAM212B,ERBB4,PTK2B,SLC8A3,ERBB3,LRP8,NTRK2,PAK6,SRCIN1,ALS2,PKD1,TAB2,CBL,INSR,EPHB6,LRP6,ERCC6,PPM1F,HTT,LMTK2
	ENSMUST00000022638	Nefm	762.929	0.168491	0.074652	2.25702	0.0240068						GO:0007610	behavior	0.0330183	0.0330183	BP	1	ARC,NR4A3,FOS,PJA2,CREB1,PAFAH1B1,APBA2,EGR1,SCN1A,ATP1A3,PAK7,ATP2B2,NLGN3,CCND2,GRIN1,GABRG2,NR1D1,GPI1,SLC8A3,USP2,NEUROD2,NTRK2,ABCC8,PAK6,ALS2,SLC24A2,INSR,STAT3,PLK2,SNAP25,ADCY1,KCNA2,HTT,SLC1A2
	ENSMUST00000042125	Ttll4	205.314	0.167388	0.0727521	2.3008	0.0214032						GO:0014070	response to organic cyclic compound	0.0332612	0.0332612	BP	1	NR4A3,CALR,CALM1,FOS,NR4A1,EGR1,PER1,DUSP1,JUNB,JAK2,TIPARP,NFE2L1,HNRNPK,MAPK1,RXRB,FOSL2,KMT2D,GRIN1,DUSP6,RYR2,CHKA,PTK2B,SSH1,KDM3A,KIF1B,GABRG2,NR1D1,GPI1,SLC8A3,LRP8,AACS,NTRK2,SSTR4,GRAMD1B,CHRM3,CRY2,CBL,PRDM2,STAT3,FOXO3,ADCY1,HMGCS1,LRP6,MAT2A,ATP1A1
	ENSMUST00000026902	Rassf3	434.529	0.167299	0.0734854	2.27663	0.0228085						GO:2000145	regulation of cell motility	0.033449	0.033449	BP	1	MACF1,ATP5B,NR4A3,CALR,CAMK2B,DAB2IP,EGR1,DUSP1,TRIB1,JAK2,MAPK1,ACTG1,GRIN1,ALDOA,MAPK8IP3,CPEB1,ERBB4,PTK2B,SSH1,GPI1,PHACTR1,RRAS2,PLXNA1,NAV3,ABCC8,SRCIN1,DAPK3,SWAP70,SEMA7A,INSR,TTBK2,CAMK2A,UNC5D,LDLRAD4,STAT3,PLK2,TJP1,FOXO3,MGAT3,AKIRIN1,PPM1F,PLXNA4
	ENSMUST00000037915	Msl1	722.296	0.167289	0.0616682	2.71273	0.00667319						GO:0045934	negative regulation of nucleobase-containing compound metabolic process	0.0336468	0.0336468	BP	1	NR4A3,SKI,CALR,CREB1,DAB2IP,SRSF10,SIK1,POU6F1,EGR1,DNAJB5,PER1,DUSP1,DUSP26,PER2,DUSP5,JUNB,KLF10,BHLHE40,NACC2,NFE2L1,HNRNPK,YEATS2,ZBTB18,KMT2D,SOX8,MTCH2,RSF1,DNAJB1,NR1D1,U2AF2,ZBTB16,USP2,FUS,RBM24,BCL11A,PPM1D,TOB2,NEUROD2,KDM5B,IRF2BPL,HIF1AN,YLPM1,IRF2BP2,EPAS1,E2F6,CRY2,ZBED6,PAPD7,PRDM2,STAT3,NOC2L,FBXO18,RERE,FOXO3,APBB1,DKK3,ERCC6,PPM1F,PEG3
	ENSMUST00000159062	Fbxo41	231.279	0.16687	0.082095	2.03265	0.042088						GO:0030029	actin filament-based process	0.0353797	0.0353797	BP	1	CALR,CAMK2B,IQSEC3,MICAL2,PAFAH1B1,ARPC4,SCN1A,C530008M17RIK,ACTG1,PRKAR1A,BIN1,CDC42BPA,FRMD6,RYR2,PTK2B,SSH1,BRSK2,PHACTR1,MYH9,DIXDC1,RHOU,DAPK3,MICAL3,MICALL1,ARHGEF7,SWAP70,CTTN,ALMS1,KLHL17,TJP1,MYRIP,APBB1,FHOD3,PPM1F,STMN1,ATP1A1
	ENSMUST00000063093	Chrm3	274.328	0.166127	0.0805468	2.06248	0.0391617						GO:0043065	positive regulation of apoptotic process	0.0355868	0.0355868	BP	1	NR4A3,CAMK2B,OLFM1,CREB1,DAB2IP,NR4A1,EGR1,DUSP1,JAK2,MFF,NACC2,MAPK9,BIN1,UBE2M,GRIN1,MTCH2,DUSP6,KCNMA1,ZBTB16,UNC13B,NELL1,DAPK3,MCL1,ARHGEF7,CAMK2A,DDX19B,KLHL17,FBXO18,FOXO3,APBB1,PPM1F,HTT
	ENSMUST00000146701	Meg3	16004.6	0.165952	0.0420131	3.95	7.81512e-05						GO:0021987	cerebral cortex development	0.036005	0.036005	BP	1	PAFAH1B1,DAB2IP,ATP1A3,HNRNPK,ZBTB18,GRIN1,PHACTR1,LRP8,TACC1,DIXDC1,POU3F2,NTRK2
	ENSMUST00000180376	Fam193a	367.711	0.165951	0.0696261	2.38347	0.0171505						GO:0010648	negative regulation of cell communication	0.0376759	0.0376759	BP	1	ARC,SKI,CALR,GPRASP1,CALM1,CAMK2B,PAFAH1B1,DAB2IP,TYRO3,DGKZ,EGR1,PER1,ITCH,DUSP1,DUSP26,TRIB1,PAK7,DUSP5,RAF1,NLGN3,HTRA1,WNK2,STXBP5L,RAB11FIP3,DUSP6,PTK2B,SIAH2,CD34,NR1D1,PIM3,ERBB3,SEC14L1,DYRK2,NDRG2,ABCC8,HIF1AN,SSTR4,MCL1,CRY2,SLC24A2,CBL,IRS1,CTTN,LDLRAD4,NOC2L,ATXN7,PLK2,FOXO3,DKK3,SYNE1,HTT,STMN1,PPP2CB,PHIP
	ENSMUST00000027178	Als2	403.904	0.164434	0.0783886	2.09768	0.0359334						GO:0046777	protein autophosphorylation	0.0382299	0.0382299	BP	1	MAP3K12,CAMK2B,SIK1,TYRO3,SIK2,JAK2,WNK2,MAP3K13,ERBB4,PTK2B,PIM3,MKNK2,NTRK2,DAPK3,INSR,CAMK2A,LMTK2
	ENSMUST00000035565	Pkd1	1974.19	0.164121	0.0380046	4.31847	1.57118e-05						GO:0010942	positive regulation of cell death	0.0392435	0.0392435	BP	1	NR4A3,FOS,CAMK2B,OLFM1,CREB1,DAB2IP,NR4A1,EGR1,DUSP1,JAK2,MFF,NACC2,MAPK9,BIN1,UBE2M,GRIN1,MTCH2,DUSP6,KCNMA1,SSH1,ZBTB16,UNC13B,NELL1,DAPK3,MCL1,ARHGEF7,CAMK2A,DDX19B,KLHL17,FBXO18,FOXO3,APBB1,PPM1F,HTT
	ENSMUST00000024954	Epas1	512.531	0.16375	0.0508205	3.22213	0.0012724						GO:0043067	regulation of programmed cell death	0.0396261	0.0396261	BP	1	MAP3K12,NR4A3,CAMK2B,OLFM1,XIAP,CREB1,DAB2IP,NR4A1,TYRO3,EGR1,ITCH,DUSP1,PAK7,JAK2,MFF,NACC2,HNRNPK,RAF1,STK40,CCND2,MAPK9,BIN1,UBE2M,SOX8,GRIN1,MTCH2,DUSP6,ERBB4,KCNMA1,NAE1,PTK2B,SIAH2,GPI1,PIM3,ZBTB16,ERBB3,LRP8,UNC13B,NTRK2,NELL1,DAPK3,MCL1,ARHGEF7,RASSF3,CBL,CAMK2A,CTTN,ALMS1,DDX19B,KLHL17,NOC2L,PLK2,FBXO18,FOXO3,APBB1,LRP6,SYNE1,AARS,PPM1F,HTT,PHIP
	ENSMUST00000045652	Btbd7	226.054	0.163703	0.0765835	2.13758	0.032551						GO:0071407	cellular response to organic cyclic compound	0.040758	0.040758	BP	1	NR4A3,CALR,NR4A1,EGR1,PER1,JAK2,TIPARP,NFE2L1,HNRNPK,MAPK1,RXRB,KMT2D,RYR2,SSH1,KDM3A,GABRG2,NR1D1,SLC8A3,LRP8,AACS,NTRK2,SSTR4,GRAMD1B,CHRM3,CRY2,STAT3,FOXO3,ADCY1,HMGCS1,LRP6,ATP1A1
	ENSMUST00000038091	Sde2	194.46	0.163044	0.0811904	2.00817	0.0446255						GO:0023057	negative regulation of signaling	0.0408178	0.0408178	BP	1	ARC,SKI,CALR,GPRASP1,CALM1,CAMK2B,PAFAH1B1,DAB2IP,TYRO3,DGKZ,EGR1,PER1,ITCH,DUSP1,DUSP26,TRIB1,PAK7,DUSP5,RAF1,NLGN3,HTRA1,WNK2,STXBP5L,RAB11FIP3,DUSP6,PTK2B,SIAH2,CD34,NR1D1,PIM3,ERBB3,SEC14L1,DYRK2,NDRG2,ABCC8,HIF1AN,SSTR4,MCL1,CRY2,SLC24A2,CBL,IRS1,CTTN,LDLRAD4,NOC2L,ATXN7,PLK2,FOXO3,DKK3,SYNE1,HTT,STMN1,PPP2CB,PHIP
	ENSMUST00000100404	B3galtl	210.07	0.161572	0.0816982	1.97766	0.0479667						GO:0043068	positive regulation of programmed cell death	0.0413697	0.0413697	BP	1	NR4A3,CAMK2B,OLFM1,CREB1,DAB2IP,NR4A1,EGR1,DUSP1,JAK2,MFF,NACC2,MAPK9,BIN1,UBE2M,GRIN1,MTCH2,DUSP6,KCNMA1,ZBTB16,UNC13B,NELL1,DAPK3,MCL1,ARHGEF7,CAMK2A,DDX19B,KLHL17,FBXO18,FOXO3,APBB1,PPM1F,HTT
	ENSMUST00000142029	Smim12	230.743	0.160769	0.0816134	1.96988	0.0488517						GO:0042592	homeostatic process	0.0445779	0.0445779	BP	1	ATP5B,NR4A3,CALM1,TYRO3,QSOX1,EGR1,ATP1A3,PLCH2,JAK2,ATP2B2,NFE2L1,RAF1,MAPK1,OGT,ZBTB18,WNK2,STXBP5L,GRIN1,CCT4,MTCH2,ALDOA,ATP2B3,RYR2,ERBB4,KCNMA1,PTK2B,PLEKHM1,KDM3A,CD34,BRSK2,NR1D1,GPI1,SLC8A3,PIM3,KMT2E,CLSTN1,PTGES2,AACS,ANXA6,SLC9A9,UNC13B,ABCC8,YLPM1,GRM2,GRAMD1B,SWAP70,PKD1,EPAS1,BRD1,CRY2,CEBPG,SLC24A2,CBL,INSR,SOS1,ALMS1,STAT3,ELOVL6,TJP1,SLC39A14,FOXO3,SLC4A8,LRP6,ERCC6,ABL2,HTT,STM…
	ENSMUST00000146444	Tab2	462.831	0.160517	0.0740843	2.16668	0.0302594						GO:0070723	response to cholesterol	0.0447177	0.0447177	BP	1	NFE2L1,LRP8,AACS,GRAMD1B,HMGCS1,LRP6
	ENSMUST00000069097	Ago3	1087.67	0.160455	0.0639039	2.51089	0.0120429						GO:0040012	regulation of locomotion	0.0467257	0.0467257	BP	1	MACF1,ATP5B,NR4A3,CALR,CAMK2B,DAB2IP,EGR1,DUSP1,TRIB1,JAK2,MAPK1,ACTG1,GRIN1,ALDOA,MAPK8IP3,CPEB1,ERBB4,PTK2B,SSH1,GPI1,PHACTR1,RRAS2,PLXNA1,ZSWIM4,NAV3,ABCC8,SRCIN1,DAPK3,SWAP70,SEMA7A,INSR,TTBK2,CAMK2A,UNC5D,LDLRAD4,STAT3,PLK2,TJP1,FOXO3,MGAT3,AKIRIN1,PPM1F,PLXNA4
	ENSMUST00000030170	Unc13a	2063.53	0.159936	0.0466852	3.42585	0.000612875						GO:0050807	regulation of synapse organization	0.0477264	0.0477264	BP	1	ARC,CAMK2B,PAFAH1B1,DAB2IP,RIMS3,HNRNPK,NLGN3,GRIN1,SSH1,AMIGO1,CTTNBP2,CLSTN1,LRP8,LRFN1,NEUROD2,NTRK2,SRCIN1,CTTN
	ENSMUST00000042575	Topors	264.169	0.159917	0.0619734	2.58041	0.00986834						GO:0001764	neuron migration	0.0492395	0.0492395	BP	1	CAMK2B,TRIM46,ACAP3,PAFAH1B1,DAB2IP,MAPK8IP3,ERBB4,PHACTR1,NTRK2,CAMK2A,UNC5D,STAT3,CELSR3,APBB1
	ENSMUST00000020908	E2f6	175.524	0.159892	0.080462	1.98717	0.0469039						GO:0051588	regulation of neurotransmitter transport	0.0492606	0.0492606	BP	1	CALM1,NRXN3,APBA2,RIMS3,PREPL,STXBP5L,UNC13B,NTRK2,UNC13A,CAMK2A,CPLX1,ADCY1,SLC4A8
	ENSMUST00000113952	Wdr5	185.907	0.158736	0.07771	2.04267	0.0410847						GO:0018209	peptidyl-serine modification	0.0496856	0.0496856	BP	1	MAP3K12,CAMK2B,RAF1,MAPK1,MAPK9,OGT,MAP3K13,BRSK2,TOP1,MKNK2,STK38L,DYRK2,NTRK2,PKD1,TTBK2,CAMK2A,PLK2,SBK1,ERCC6,PPM1F,LMTK2
	ENSMUST00000069660	D430042O09Rik	217.674	0.158064	0.0680716	2.32202	0.0202316						KEGG:04012	ErbB signaling pathway	1.12184e-05	1.12184e-05	KEGG	1	CAMK2B,PAK7,RAF1,MAPK1,MAPK9,ERBB4,ERBB3,PAK6,CBL,CAMK2A,SOS1,MAPK10,ABL2
	ENSMUST00000114397	Whsc1	464.654	0.158035	0.0747299	2.11475	0.0344515						KEGG:04713	Circadian entrainment	9.70561e-05	9.70561e-05	KEGG	1	CALM1,FOS,CAMK2B,CREB1,PER1,PER2,MAPK1,GRIN1,RYR2,KCNJ3,CAMK2A,KCNJ9,ADCY1
	ENSMUST00000045521	Dtx4	453.175	0.156566	0.0665948	2.35102	0.0187221						KEGG:04911	Insulin secretion	0.000112101	0.000112101	KEGG	1	CAMK2B,CREB1,ATP1A3,RYR2,KCNMA1,ABCC8,PCLO,CHRM3,CAMK2A,SNAP25,ADCY1,ATP1A1
	ENSMUST00000102484	Ddi2	909.266	0.15655	0.041592	3.76394	0.00016726						KEGG:04010	MAPK signaling pathway	0.00035921	0.00035921	KEGG	1	MAP3K12,FOS,NR4A1,DUSP1,DUSP5,RAF1,MAPK1,RASGRF2,MAPK9,MAPK8IP3,MAP3K13,DUSP6,ERBB4,ERBB3,RRAS2,MKNK2,NTRK2,TAB2,INSR,SOS1,MAPK10,STMN1
	ENSMUST00000001818	Crnkl1	184.254	0.156275	0.0749243	2.08577	0.0369997						KEGG:04917	Prolactin signaling pathway	0.0011385	0.0011385	KEGG	1	FOS,JAK2,RAF1,MAPK1,CCND2,MAPK9,SOS1,STAT3,FOXO3,MAPK10
	ENSMUST00000109381	Brd1	468.215	0.15517	0.0771991	2.01	0.0444316						KEGG:04912	GnRH signaling pathway	0.00149321	0.00149321	KEGG	1	CALM1,CAMK2B,EGR1,RAF1,MAPK1,MAPK9,PTK2B,CAMK2A,SOS1,ADCY1,MAPK10
	ENSMUST00000090559	Cry2	765.612	0.154386	0.0619163	2.49347	0.0126503						KEGG:04068	FoxO signaling pathway	0.0018482	0.0018482	KEGG	1	USP7,RAF1,MAPK1,CCND2,MAPK9,IRS1,INSR,SOS1,STAT3,PLK2,FOXO3,MAPK10,SETD7
	ENSMUST00000130491	Cebpg	407.415	0.154048	0.0523464	2.94286	0.003252						KEGG:04024	cAMP signaling pathway	0.0025055	0.0025055	KEGG	1	CALM1,FOS,CAMK2B,CREB1,ATP1A3,ATP2B2,RAF1,MAPK1,MAPK9,GRIN1,ATP2B3,RYR2,RRAS2,CAMK2A,ADCY1,MAPK10,ATP1A1
	ENSMUST00000043059	Sema7a	1254.46	0.153256	0.0612229	2.50325	0.012306						KEGG:04935	Growth hormone synthesis, secretion and action	0.00318236	0.00318236	KEGG	1	FOS,CREB1,JUNB,JAK2,RAF1,MAPK1,MAPK9,IRS1,SOS1,STAT3,ADCY1,MAPK10
	ENSMUST00000107158	Slc24a2	4371.41	0.15225	0.0631396	2.41132	0.0158951						KEGG:04910	Insulin signaling pathway	0.003574	0.003574	KEGG	1	CALM1,RAF1,MAPK1,PRKAR1A,MAPK9,MKNK2,CBL,IRS1,INSR,SOS1,PPP1R3C,MAPK10,FASN
	ENSMUST00000001179	Pcnt	470.857	0.152086	0.066423	2.28966	0.0220413						KEGG:04722	Neurotrophin signaling pathway	0.00488626	0.00488626	KEGG	1	CALM1,CAMK2B,RAF1,MAPK1,MAPK9,MATK,NTRK2,IRS1,CAMK2A,SOS1,FOXO3,MAPK10
	ENSMUST00000049206	Arhgef3	641.048	0.151503	0.0437655	3.4617	0.000536767						KEGG:04261	Adrenergic signaling in cardiomyocytes	0.00815423	0.00815423	KEGG	1	CALM1,CAMK2B,CREB1,ATP1A3,ATP2B2,MAPK1,ATP2B3,RYR2,SLC8A3,CAMK2A,ADCY1,PPP2CB,ATP1A1
	ENSMUST00000129245	Meg3	1288.07	0.150944	0.0592323	2.54834	0.0108237						KEGG:04710	Circadian rhythm	0.00917142	0.00917142	KEGG	1	CREB1,PER1,PER2,BHLHE40,NR1D1,CRY2
	ENSMUST00000037644	Cbl	428.572	0.150547	0.0614652	2.4493	0.0143134						KEGG:05231	Choline metabolism in cancer	0.0133517	0.0133517	KEGG	1	FOS,DGKZ,GPCPD1,PIP5K1C,RAF1,MAPK1,MAPK9,CHKA,SOS1,MAPK10
	ENSMUST00000179598	Zbed6	1160.31	0.150356	0.0542932	2.76933	0.00561719						KEGG:04925	Aldosterone synthesis and secretion	0.018922	0.018922	KEGG	1	CALM1,CAMK2B,CREB1,NR4A1,ATP1A3,ATP2B2,ATP2B3,CAMK2A,ADCY1,ATP1A1
	ENSMUST00000069799	Irs1	385.757	0.148862	0.0640406	2.32449	0.0200993						KEGG:05161	Hepatitis B	0.0207352	0.0207352	KEGG	1	FOS,CREB1,JAK2,RAF1,MAPK1,MAPK9,PTK2B,TAB2,SOS1,STAT3,IFNAR1,MAPK10,JAK1
	ENSMUST00000091291	Insr	688.071	0.148549	0.0369739	4.01766	5.87793e-05						KEGG:04022	cGMP-PKG signaling pathway	0.0356216	0.0356216	KEGG	1	CALM1,CREB1,ATP1A3,ATP2B2,RAF1,MAPK1,ATP2B3,KCNMA1,SLC8A3,IRS1,INSR,ADCY1,ATP1A1
	ENSMUST00000044166	Cdc40	246.53	0.14844	0.0683973	2.17026	0.0299868						KEGG:04921	Oxytocin signaling pathway	0.0368235	0.0368235	KEGG	1	CALM1,FOS,CAMK2B,PPP1R12C,RAF1,MAPK1,ACTG1,RYR2,KCNJ3,CAMK2A,KCNJ9,ADCY1
	ENSMUST00000080406	Zfp251	444.175	0.148059	0.0576626	2.56767	0.0102384						KEGG:04728	Dopaminergic synapse	0.0444626	0.0444626	KEGG	1	CALM1,FOS,CAMK2B,CREB1,SCN1A,MAPK9,KCNJ3,CAMK2A,KCNJ9,MAPK10,PPP2CB
	ENSMUST00000116341	Slc25a51	298.305	0.147556	0.0666853	2.21273	0.0269164						KEGG:04725	Cholinergic synapse	0.0485327	0.0485327	KEGG	1	FOS,CAMK2B,CREB1,JAK2,MAPK1,KCNQ2,KCNJ3,CHRM3,CAMK2A,ADCY1
	ENSMUST00000050248	Rpl24	600.359	0.14674	0.0532248	2.75698	0.00583376						GO:0005515	protein binding	5.20802e-20	5.20802e-20	MF	1	MACF1,ARHGAP21,MAP3K12,PRRC2C,FEZ1,PHLDB1,ARC,ATP5B,NR4A3,CAMTA1,SKI,CIT,CALR,CALM1,NRXN3,FOS,CAMK2B,IQSEC3,RTN3,OLFM1,XIAP,TMTC1,TRIM46,EIF4G2,MICAL2,ACAP3,CANT1,PJA2,CREB1,PAFAH1B1,DST,APBA2,DAB2IP,SRSF10,SIK1,NR4A1,TYRO3,NUMBL,ARPC4,PUM2,DGKZ,PSMF1,EGR1,DENND4B,DNAJB5,PER1,ITCH,MLLT10,DUSP1,ATP1A3,USP7,PPP1R12C,DUSP26,TRIB1,CABP1,PER2,JUNB,KLF10,KLC1,KIF21B,PIP5K1C,CLUH,KLHL26,JAK2,ATP2B2,BHLH…
	ENSMUST00000075190	Cdh11	700.212	0.146524	0.0484785	3.02244	0.00250743						GO:0005488	binding	2.69609e-16	2.69609e-16	MF	1	MACF1,ARHGAP21,MAP3K12,PRRC2C,FEZ1,PHLDB1,ARC,ATP5B,NR4A3,CAMTA1,SKI,CIT,CALR,R3HDM2,CALM1,NRXN3,FOS,EIF1,CAMK2B,IQSEC3,RTN3,OLFM1,XIAP,TMTC1,TRIM46,EIF4G2,MICAL2,ACAP3,CANT1,ZFP788,PJA2,SRSF11,CREB1,BDH1,PAFAH1B1,DST,APBA2,DAB2IP,SRSF10,SIK1,NR4A1,POU6F1,TYRO3,NUMBL,ARPC4,PUM2,DGKZ,PDS5B,SIK2,QSOX1,PSMF1,EGR1,GPCPD1,DENND4B,DNAJB5,PER1,SCN1A,ITCH,MLLT10,DUSP1,ATP1A3,USP7,PPP1R12C,CHTF8,DUSP26,TR…
	ENSMUST00000020856	Bzw2	202.727	0.146447	0.0662493	2.21054	0.0270677						GO:0140096	catalytic activity, acting on a protein	7.82763e-13	7.82763e-13	MF	1	MAP3K12,CIT,CAMK2B,PCMTD2,XIAP,PJA2,SIK1,TYRO3,SIK2,QSOX1,ITCH,DUSP1,USP7,PARP6,DUSP26,TRIB1,PAK7,ICMT,DUSP5,JAK2,TIPARP,P4HA1,NACC2,MIB2,RAF1,MAPK1,STK40,PREPL,CCND2,HTRA1,KLHL21,MAPK9,OGT,UBE2M,KMT2D,RNF112,CDC42BPA,WNK2,RNF111,CDK14,MAP3K13,DUSP6,ERBB4,PCMT1,PTK2B,SSH1,SIAH2,KDM3A,SUMO3,BRSK2,FBXL2,PIM3,ATG4D,KMT2E,ERBB3,OTUD1,USP2,TRIM9,RPS6KL1,TOP1,RCE1,PPM1D,MATK,MKNK2,KDM5B,MKRN1,STK38L,IR…
	ENSMUST00000108775	Sipa1l2	591.254	0.146057	0.0463092	3.15396	0.00161072						GO:0043167	ion binding	3.62364e-12	3.62364e-12	MF	1	MACF1,MAP3K12,ATP5B,NR4A3,SKI,CIT,CALR,CALM1,NRXN3,CAMK2B,XIAP,TRIM46,MICAL2,ACAP3,CANT1,ZFP788,PJA2,BDH1,DST,DAB2IP,SIK1,NR4A1,TYRO3,DGKZ,SIK2,QSOX1,EGR1,SCN1A,MLLT10,ATP1A3,TRIB1,CABP1,PAK7,ARL4D,KLF10,KIF21B,PIP5K1C,PLCH2,JAK2,ATP2B2,TIPARP,P4HA1,MIB2,CAR10,RAF1,MAPK1,MCF2L,CPNE5,STK40,ACTG1,RXRB,TTYH1,PRKAR1A,PHC3,MAPK9,OGT,ZBTB18,CLCN6,BIN1,UBE2M,KMT2D,RNF112,CDC42BPA,WNK2,GRIN1,CCT4,RNF111,…
	ENSMUST00000042288	Asb13	326.281	0.145403	0.0643175	2.26071	0.0237769						GO:0019899	enzyme binding	3.88995e-09	3.88995e-09	MF	1	MAP3K12,FEZ1,NR4A3,SKI,CALR,CALM1,CAMK2B,IQSEC3,XIAP,MICAL2,PJA2,CREB1,DAB2IP,SIK1,ARPC4,EGR1,DENND4B,PER1,ITCH,DUSP1,USP7,PPP1R12C,TRIB1,JAK2,MFF,NACC2,RIMS3,HNRNPK,RAF1,MAPK1,MCF2L,ACTG1,CCND2,PRKAR1A,RASGRF2,MAPK9,BIN1,STXBP5L,GRIN1,ALDOA,MAPK8IP3,RAB11FIP3,MAP3K13,FAM212B,RYR2,NAE1,PTK2B,DNAJB1,IGSF9B,SIAH2,SUMO3,KIF1B,BRSK2,RANBP10,GPI1,FBXL2,U2AF2,KMT2E,PHACTR1,SYTL2,ERBB3,USP2,BCL11A,PCF11…
	ENSMUST00000065630	Ddx10	211.78	0.144439	0.0650915	2.21901	0.0264861						GO:0004672	protein kinase activity	7.20803e-09	7.20803e-09	MF	1	MAP3K12,CIT,CAMK2B,SIK1,TYRO3,SIK2,TRIB1,PAK7,JAK2,RAF1,MAPK1,STK40,CCND2,MAPK9,CDC42BPA,WNK2,CDK14,MAP3K13,ERBB4,PTK2B,BRSK2,PIM3,ERBB3,RPS6KL1,TOP1,MATK,MKNK2,STK38L,DYRK2,NTRK2,PAK6,NUAK1,DAPK3,INSR,TTBK2,CAMK2A,PLK2,EPHB6,SBK1,MAPK10,ABL2,TRIO,LMTK2,JAK1
	ENSMUST00000069870	Arl5b	461.578	0.144339	0.0619588	2.3296	0.0198275						GO:0016740	transferase activity	1.21726e-08	1.21726e-08	MF	1	MAP3K12,ATP5B,CIT,CAMK2B,PCMTD2,XIAP,TMTC1,PJA2,SIK1,TYRO3,DGKZ,SIK2,ITCH,PARP6,TRIB1,PAK7,ICMT,PIP5K1C,JAK2,TIPARP,MIB2,RAF1,MAPK1,NAA50,STK40,ACAA1A,CCND2,KLHL21,MAPK9,OGT,UBE2M,KMT2D,RNF112,CDC42BPA,WNK2,RNF111,CDK14,MAP3K13,RSF1,ERBB4,CHKA,PCMT1,PTK2B,SIAH2,SUMO3,NMT2,BRSK2,FBXL2,PIM3,KMT2E,ERBB3,TRIM9,RPS6KL1,TMTC3,TOP1,MATK,MKNK2,MKRN1,STK38L,IRF2BPL,DYRK2,NTRK2,NEURL1B,PAK6,NUAK1,IRF2BP2,D…
	ENSMUST00000028740	Ttbk2	851.835	0.144069	0.0673827	2.13808	0.0325104						GO:0005524	ATP binding	1.3347e-08	1.3347e-08	MF	1	MAP3K12,ATP5B,CIT,CAMK2B,SIK1,TYRO3,DGKZ,SIK2,ATP1A3,TRIB1,PAK7,KIF21B,PIP5K1C,JAK2,ATP2B2,RAF1,MAPK1,STK40,ACTG1,MAPK9,CLCN6,UBE2M,CDC42BPA,WNK2,CCT4,CDK14,ATP2B3,MAP3K13,ERBB4,CHKA,PTK2B,KIF1B,BRSK2,PIM3,ERBB3,RPS6KL1,MYH9,TOP1,MATK,AACS,MKNK2,STK38L,DYRK2,NAV3,NTRK2,ABCC8,PAK6,NUAK1,DDX46,DAPK3,SWAP70,TTLL4,INSR,DDX10,TTBK2,CAMK2A,PAPD7,DDX19B,FANCM,PLK2,EPHB6,ABCF3,FBXO18,ADCY1,SBK1,ERCC6,MAP…
	ENSMUST00000047179	Zfp598	203.097	0.143774	0.0712979	2.01652	0.0437454						GO:0016773	phosphotransferase activity, alcohol group as acceptor	2.73792e-08	2.73792e-08	MF	1	MAP3K12,CIT,CAMK2B,SIK1,TYRO3,DGKZ,SIK2,TRIB1,PAK7,PIP5K1C,JAK2,RAF1,MAPK1,STK40,CCND2,MAPK9,CDC42BPA,WNK2,CDK14,MAP3K13,ERBB4,CHKA,PTK2B,BRSK2,PIM3,ERBB3,RPS6KL1,TOP1,MATK,MKNK2,STK38L,DYRK2,NTRK2,PAK6,NUAK1,DAPK3,INSR,TTBK2,CAMK2A,PLK2,EPHB6,SBK1,MAPK10,ABL2,TRIO,LMTK2,JAK1
	ENSMUST00000107796	Slc25a51	310.043	0.14299	0.0660898	2.16357	0.0304976						GO:0032559	adenyl ribonucleotide binding	3.81766e-08	3.81766e-08	MF	1	MAP3K12,ATP5B,CIT,CAMK2B,SIK1,TYRO3,DGKZ,SIK2,ATP1A3,TRIB1,PAK7,KIF21B,PIP5K1C,JAK2,ATP2B2,RAF1,MAPK1,STK40,ACTG1,PRKAR1A,MAPK9,CLCN6,UBE2M,CDC42BPA,WNK2,CCT4,CDK14,ATP2B3,MAP3K13,ERBB4,CHKA,PTK2B,KIF1B,BRSK2,PIM3,ERBB3,RPS6KL1,MYH9,TOP1,MATK,AACS,MKNK2,STK38L,DYRK2,NAV3,NTRK2,ABCC8,PAK6,NUAK1,DDX46,DAPK3,SWAP70,TTLL4,INSR,DDX10,TTBK2,CAMK2A,PAPD7,DDX19B,FANCM,PLK2,EPHB6,ABCF3,FBXO18,ADCY1,SBK1,E…
	ENSMUST00000102888	Camk2a	8208.97	0.142215	0.0374354	3.79894	0.000145316						GO:0030554	adenyl nucleotide binding	5.42382e-08	5.42382e-08	MF	1	MAP3K12,ATP5B,CIT,CAMK2B,SIK1,TYRO3,DGKZ,SIK2,ATP1A3,TRIB1,PAK7,KIF21B,PIP5K1C,JAK2,ATP2B2,RAF1,MAPK1,STK40,ACTG1,PRKAR1A,MAPK9,CLCN6,UBE2M,CDC42BPA,WNK2,CCT4,CDK14,ATP2B3,MAP3K13,ERBB4,CHKA,PTK2B,KIF1B,BRSK2,PIM3,ERBB3,RPS6KL1,MYH9,TOP1,MATK,AACS,MKNK2,STK38L,DYRK2,NAV3,NTRK2,ABCC8,PAK6,NUAK1,DDX46,DAPK3,SWAP70,TTLL4,INSR,DDX10,TTBK2,CAMK2A,PAPD7,DDX19B,FANCM,PLK2,EPHB6,ABCF3,FBXO18,ADCY1,SBK1,E…
	ENSMUST00000025236	Stard4	282.597	0.14193	0.0627286	2.2626	0.0236604						GO:0043168	anion binding	6.96866e-08	6.96866e-08	MF	1	MAP3K12,ATP5B,CIT,CAMK2B,MICAL2,BDH1,DAB2IP,SIK1,TYRO3,DGKZ,SIK2,QSOX1,ATP1A3,TRIB1,PAK7,ARL4D,KIF21B,PIP5K1C,JAK2,ATP2B2,P4HA1,RAF1,MAPK1,MCF2L,CPNE5,STK40,ACTG1,PRKAR1A,MAPK9,OGT,CLCN6,BIN1,UBE2M,RNF112,CDC42BPA,WNK2,GRIN1,CCT4,COL19A1,CDK14,ATP2B3,MAP3K13,RYR2,ERBB4,CHKA,PTK2B,KIF1B,CD34,BRSK2,PIM3,SYTL2,ERBB3,RPS6KL1,MYH9,RRAS2,PTGES2,TOP1,MATK,AACS,MKNK2,ANXA6,OGDH,STK38L,DYRK2,UNC13B,NAV3,N…
	ENSMUST00000093772	Zfp651	530.909	0.140955	0.0521624	2.70224	0.00688742						GO:0008092	cytoskeletal protein binding	7.78689e-08	7.78689e-08	MF	1	MACF1,FEZ1,ARC,CALM1,TRIM46,MICAL2,PAFAH1B1,DST,ARPC4,KLC1,KIF21B,MIB2,HNRNPK,BIN1,STXBP5L,ALDOA,MAPK8IP3,KCNMA1,KCNQ2,SSH1,KIF1B,SNTB2,RANBP10,PHACTR1,FUS,MYH9,CLSTN1,STMN4,CAMSAP1,LRP8,DIXDC1,ANXA6,STK38L,NAV3,MICAL3,TTLL4,UNC13A,CDH11,TTBK2,CTTN,TMEM57,ALMS1,KLHL17,MTUS2,MYRIP,SNAP25,APBB1,FHOD3,KCNA2,SYNE1,HTT,LMTK2,STMN1,ATP1A1,RAB6B
	ENSMUST00000168630	Unc5d	593.521	0.140695	0.069022	2.03841	0.0415091						GO:0035639	purine ribonucleoside triphosphate binding	6.338e-07	6.338e-07	MF	1	MAP3K12,ATP5B,CIT,CAMK2B,SIK1,TYRO3,DGKZ,SIK2,ATP1A3,TRIB1,PAK7,ARL4D,KIF21B,PIP5K1C,JAK2,ATP2B2,RAF1,MAPK1,STK40,ACTG1,MAPK9,CLCN6,UBE2M,RNF112,CDC42BPA,WNK2,CCT4,CDK14,ATP2B3,MAP3K13,ERBB4,CHKA,PTK2B,KIF1B,BRSK2,PIM3,ERBB3,RPS6KL1,MYH9,RRAS2,TOP1,MATK,AACS,MKNK2,ANXA6,STK38L,DYRK2,NAV3,NTRK2,ABCC8,RHOU,PAK6,NUAK1,DDX46,DAPK3,SWAP70,TTLL4,INSR,DDX10,ARL5B,TTBK2,CAMK2A,PAPD7,DDX19B,FANCM,PLK2,EPH…
	ENSMUST00000044081	Papd7	356.771	0.140482	0.0637844	2.20245	0.0276333						GO:0016301	kinase activity	1.07753e-06	1.07753e-06	MF	1	MAP3K12,CIT,CAMK2B,SIK1,TYRO3,DGKZ,SIK2,TRIB1,PAK7,PIP5K1C,JAK2,RAF1,MAPK1,STK40,CCND2,MAPK9,CDC42BPA,WNK2,CDK14,MAP3K13,ERBB4,CHKA,PTK2B,BRSK2,PIM3,ERBB3,RPS6KL1,TOP1,MATK,MKNK2,STK38L,DYRK2,NTRK2,PAK6,NUAK1,DAPK3,INSR,TTBK2,CAMK2A,PLK2,EPHB6,SBK1,MAPK10,ABL2,TRIO,LMTK2,JAK1
	ENSMUST00000113383	Flrt1	391.69	0.14038	0.0620044	2.26404	0.0235716						GO:0032555	purine ribonucleotide binding	1.77765e-06	1.77765e-06	MF	1	MAP3K12,ATP5B,CIT,CAMK2B,SIK1,TYRO3,DGKZ,SIK2,ATP1A3,TRIB1,PAK7,ARL4D,KIF21B,PIP5K1C,JAK2,ATP2B2,RAF1,MAPK1,STK40,ACTG1,PRKAR1A,MAPK9,CLCN6,UBE2M,RNF112,CDC42BPA,WNK2,CCT4,CDK14,ATP2B3,MAP3K13,ERBB4,CHKA,PTK2B,KIF1B,BRSK2,PIM3,ERBB3,RPS6KL1,MYH9,RRAS2,TOP1,MATK,AACS,MKNK2,ANXA6,STK38L,DYRK2,NAV3,NTRK2,ABCC8,RHOU,PAK6,NUAK1,DDX46,DAPK3,SWAP70,TTLL4,INSR,DDX10,ARL5B,TTBK2,CAMK2A,PAPD7,DDX19B,FANCM,…
	ENSMUST00000033407	Cttn	508.15	0.139851	0.0668765	2.09118	0.0365122						GO:0017076	purine nucleotide binding	2.41252e-06	2.41252e-06	MF	1	MAP3K12,ATP5B,CIT,CAMK2B,SIK1,TYRO3,DGKZ,SIK2,ATP1A3,TRIB1,PAK7,ARL4D,KIF21B,PIP5K1C,JAK2,ATP2B2,RAF1,MAPK1,STK40,ACTG1,PRKAR1A,MAPK9,CLCN6,UBE2M,RNF112,CDC42BPA,WNK2,CCT4,CDK14,ATP2B3,MAP3K13,ERBB4,CHKA,PTK2B,KIF1B,BRSK2,PIM3,ERBB3,RPS6KL1,MYH9,RRAS2,TOP1,MATK,AACS,MKNK2,ANXA6,STK38L,DYRK2,NAV3,NTRK2,ABCC8,RHOU,PAK6,NUAK1,DDX46,DAPK3,SWAP70,TTLL4,INSR,DDX10,ARL5B,TTBK2,CAMK2A,PAPD7,DDX19B,FANCM,…
	ENSMUST00000046892	Cplx1	2253.19	0.139726	0.045273	3.0863	0.00202661						GO:0032553	ribonucleotide binding	2.64813e-06	2.64813e-06	MF	1	MAP3K12,ATP5B,CIT,CAMK2B,SIK1,TYRO3,DGKZ,SIK2,ATP1A3,TRIB1,PAK7,ARL4D,KIF21B,PIP5K1C,JAK2,ATP2B2,RAF1,MAPK1,STK40,ACTG1,PRKAR1A,MAPK9,CLCN6,UBE2M,RNF112,CDC42BPA,WNK2,CCT4,CDK14,ATP2B3,MAP3K13,ERBB4,CHKA,PTK2B,KIF1B,BRSK2,PIM3,ERBB3,RPS6KL1,MYH9,RRAS2,TOP1,MATK,AACS,MKNK2,ANXA6,STK38L,DYRK2,NAV3,NTRK2,ABCC8,RHOU,PAK6,NUAK1,DDX46,DAPK3,SWAP70,TTLL4,INSR,DDX10,ARL5B,TTBK2,CAMK2A,PAPD7,DDX19B,FANCM,…
	ENSMUST00000105778	Prdm2	441.657	0.139581	0.0605818	2.304	0.0212226						GO:0036094	small molecule binding	3.17142e-06	3.17142e-06	MF	1	MAP3K12,ATP5B,CIT,CAMK2B,MICAL2,SIK1,TYRO3,DGKZ,SIK2,QSOX1,ATP1A3,TRIB1,PAK7,ARL4D,KIF21B,PIP5K1C,JAK2,ATP2B2,P4HA1,NFE2L1,RAF1,MAPK1,STK40,ACTG1,PRKAR1A,MAPK9,OGT,CLCN6,UBE2M,RNF112,CDC42BPA,WNK2,GRIN1,CCT4,ALDOA,CDK14,ATP2B3,MAP3K13,RYR2,ERBB4,CHKA,PTK2B,TET3,KIF1B,BRSK2,GPI1,PIM3,ERBB3,RPS6KL1,MYH9,RRAS2,TOP1,MATK,AACS,MKNK2,ANXA6,OGDH,STK38L,DYRK2,NAV3,NTRK2,ABCC8,RHOU,HIF1AN,PAK6,NUAK1,DDX46…
	ENSMUST00000105256	Ctdsp2	503.965	0.139203	0.0558282	2.49342	0.0126518						GO:0004674	protein serine/threonine kinase activity	4.00979e-06	4.00979e-06	MF	1	MAP3K12,CIT,CAMK2B,SIK1,SIK2,PAK7,RAF1,MAPK1,STK40,MAPK9,CDC42BPA,WNK2,CDK14,MAP3K13,PTK2B,BRSK2,PIM3,RPS6KL1,TOP1,MKNK2,STK38L,DYRK2,PAK6,NUAK1,DAPK3,TTBK2,CAMK2A,PLK2,SBK1,MAPK10,TRIO,LMTK2
	ENSMUST00000030628	Tmem57	479.33	0.138741	0.0683728	2.02919	0.0424387						GO:0046872	metal ion binding	4.85419e-06	4.85419e-06	MF	1	MACF1,ATP5B,NR4A3,SKI,CIT,CALR,CALM1,NRXN3,XIAP,TRIM46,MICAL2,ACAP3,CANT1,ZFP788,PJA2,DST,SIK1,NR4A1,DGKZ,SIK2,EGR1,SCN1A,MLLT10,ATP1A3,CABP1,KLF10,PLCH2,ATP2B2,TIPARP,P4HA1,MIB2,CAR10,RAF1,RXRB,TTYH1,PHC3,ZBTB18,KMT2D,RNF112,CDC42BPA,GRIN1,RNF111,RAB11FIP3,MAP3K13,CPEB1,RSF1,RYR2,HIVEP3,TET3,PLEKHM1,SIAH2,KDM3A,BRSK2,GPATCH8,NR1D1,ATXN7L3,SLC8A3,KMT2E,FYCO1,ZFP740,USP2,TRIM9,FUS,PCDHGA9,CLSTN1,C…
	ENSMUST00000001507	Cyp51	605.063	0.138679	0.0516592	2.68449	0.00726403						GO:0019900	kinase binding	4.99268e-06	4.99268e-06	MF	1	MAP3K12,FEZ1,NR4A3,SKI,CALM1,CAMK2B,MICAL2,PJA2,DAB2IP,SIK1,PER1,DUSP1,PPP1R12C,TRIB1,JAK2,RAF1,MAPK1,CCND2,PRKAR1A,MAPK9,MAPK8IP3,FAM212B,RYR2,PTK2B,IGSF9B,KIF1B,BRSK2,BCL11A,PPM1D,DIXDC1,NTRK2,PITPNM1,RHOU,SRCIN1,NELL1,ARHGEF7,PKD1,CRY2,CBL,INSR,STAT3,FOXO3,CNKSR2,HTT,ATP1A1
	ENSMUST00000053445	Kndc1	898.669	0.138401	0.0566146	2.44462	0.0145006						GO:0000166	nucleotide binding	6.27726e-06	6.27726e-06	MF	1	MAP3K12,ATP5B,CIT,CAMK2B,MICAL2,SIK1,TYRO3,DGKZ,SIK2,QSOX1,ATP1A3,TRIB1,PAK7,ARL4D,KIF21B,PIP5K1C,JAK2,ATP2B2,RAF1,MAPK1,STK40,ACTG1,PRKAR1A,MAPK9,CLCN6,UBE2M,RNF112,CDC42BPA,WNK2,CCT4,CDK14,ATP2B3,MAP3K13,ERBB4,CHKA,PTK2B,TET3,KIF1B,BRSK2,PIM3,ERBB3,RPS6KL1,MYH9,RRAS2,TOP1,MATK,AACS,MKNK2,ANXA6,STK38L,DYRK2,NAV3,NTRK2,ABCC8,RHOU,PAK6,NUAK1,DDX46,DAPK3,MICAL3,SWAP70,TTLL4,CRY2,INSR,DDX10,ARL5B,TT…
	ENSMUST00000047903	Colgalt1	300.316	0.137268	0.0586504	2.34044	0.0192609						GO:1901265	nucleoside phosphate binding	6.27726e-06	6.27726e-06	MF	1	MAP3K12,ATP5B,CIT,CAMK2B,MICAL2,SIK1,TYRO3,DGKZ,SIK2,QSOX1,ATP1A3,TRIB1,PAK7,ARL4D,KIF21B,PIP5K1C,JAK2,ATP2B2,RAF1,MAPK1,STK40,ACTG1,PRKAR1A,MAPK9,CLCN6,UBE2M,RNF112,CDC42BPA,WNK2,CCT4,CDK14,ATP2B3,MAP3K13,ERBB4,CHKA,PTK2B,TET3,KIF1B,BRSK2,PIM3,ERBB3,RPS6KL1,MYH9,RRAS2,TOP1,MATK,AACS,MKNK2,ANXA6,STK38L,DYRK2,NAV3,NTRK2,ABCC8,RHOU,PAK6,NUAK1,DDX46,DAPK3,MICAL3,SWAP70,TTLL4,CRY2,INSR,DDX10,ARL5B,TT…
	ENSMUST00000049474	Fbxw8	258.269	0.137176	0.0610012	2.24875	0.0245284						GO:0043169	cation binding	7.19216e-06	7.19216e-06	MF	1	MACF1,ATP5B,NR4A3,SKI,CIT,CALR,CALM1,NRXN3,XIAP,TRIM46,MICAL2,ACAP3,CANT1,ZFP788,PJA2,DST,SIK1,NR4A1,DGKZ,SIK2,EGR1,SCN1A,MLLT10,ATP1A3,CABP1,KLF10,PLCH2,ATP2B2,TIPARP,P4HA1,MIB2,CAR10,RAF1,RXRB,TTYH1,PHC3,ZBTB18,KMT2D,RNF112,CDC42BPA,GRIN1,RNF111,RAB11FIP3,MAP3K13,CPEB1,RSF1,RYR2,CHKA,HIVEP3,TET3,PLEKHM1,SIAH2,KDM3A,BRSK2,GPATCH8,NR1D1,ATXN7L3,SLC8A3,KMT2E,FYCO1,ZFP740,USP2,TRIM9,FUS,PCDHGA9,CLS…
	ENSMUST00000069994	St3gal5	607.429	0.136907	0.0644114	2.12551	0.0335443						GO:0019901	protein kinase binding	1.47724e-05	1.47724e-05	MF	1	MAP3K12,FEZ1,NR4A3,SKI,CALM1,CAMK2B,MICAL2,PJA2,DAB2IP,SIK1,DUSP1,PPP1R12C,TRIB1,JAK2,RAF1,MAPK1,CCND2,PRKAR1A,MAPK9,MAPK8IP3,FAM212B,RYR2,PTK2B,BRSK2,BCL11A,PPM1D,DIXDC1,NTRK2,PITPNM1,RHOU,SRCIN1,NELL1,ARHGEF7,PKD1,CRY2,CBL,INSR,STAT3,FOXO3,CNKSR2,ATP1A1
	ENSMUST00000068714	Sos1	712.913	0.136828	0.046137	2.9657	0.00301999						GO:0016772	transferase activity, transferring phosphorus-containing groups	1.66118e-05	1.66118e-05	MF	1	MAP3K12,ATP5B,CIT,CAMK2B,SIK1,TYRO3,DGKZ,SIK2,TRIB1,PAK7,PIP5K1C,JAK2,RAF1,MAPK1,STK40,CCND2,MAPK9,CDC42BPA,WNK2,CDK14,MAP3K13,ERBB4,CHKA,PTK2B,BRSK2,PIM3,ERBB3,RPS6KL1,TOP1,MATK,MKNK2,STK38L,DYRK2,NTRK2,PAK6,NUAK1,DAPK3,INSR,TTBK2,CAMK2A,PAPD7,PLK2,EPHB6,SBK1,MAPK10,ABL2,ZCCHC6,TRIO,LMTK2,JAK1
	ENSMUST00000032421	St8sia1	456.646	0.136477	0.0589161	2.31646	0.020533						GO:0008134	transcription factor binding	5.78619e-05	5.78619e-05	MF	1	NR4A3,SKI,CALR,FOS,CREB1,SIK1,NR4A1,EGR1,PER1,USP7,DUSP26,TRIB1,JUNB,BHLHE40,HNRNPK,MAPK1,RXRB,YEATS2,MAPK9,OGT,SOX8,KDM3A,CD34,NR1D1,FUS,TACC1,TOB2,BDP1,HIF1AN,PCLO,EPAS1,E2F6,CRY2,CEBPG,STAT3,NOC2L,RERE,FOXO3,APBB1
	ENSMUST00000021547	Zfyve26	270.059	0.135486	0.0616951	2.19606	0.0280875						GO:0043548	phosphatidylinositol 3-kinase binding	7.88375e-05	7.88375e-05	MF	1	CALM1,DAB2IP,TYRO3,JAK2,FBXL2,CBL,IRS1,INSR,ATP1A1
	ENSMUST00000072018	Alms1	339.939	0.134513	0.0629324	2.13742	0.0325642						GO:0097367	carbohydrate derivative binding	0.000186274	0.000186274	MF	1	MAP3K12,ATP5B,CIT,CAMK2B,SIK1,TYRO3,DGKZ,SIK2,ATP1A3,TRIB1,PAK7,ARL4D,KIF21B,PIP5K1C,JAK2,ATP2B2,RAF1,MAPK1,STK40,ACTG1,PRKAR1A,MAPK9,CLCN6,UBE2M,RNF112,CDC42BPA,WNK2,CCT4,COL19A1,CDK14,ATP2B3,MAP3K13,ERBB4,CHKA,PTK2B,KIF1B,BRSK2,PIM3,ERBB3,RPS6KL1,MYH9,RRAS2,TOP1,MATK,AACS,MKNK2,ANXA6,STK38L,DYRK2,NAV3,NTRK2,ABCC8,RHOU,PAK6,NUAK1,NELL1,DDX46,DAPK3,SWAP70,TTLL4,INSR,DDX10,ARL5B,TTBK2,CAMK2A,PAPD7…
	ENSMUST00000040241	Ddx19b	377.073	0.134468	0.0510269	2.63523	0.00840793						GO:0019904	protein domain specific binding	0.000188925	0.000188925	MF	1	SKI,CIT,CALM1,DAB2IP,JAK2,ATP2B2,BHLHE40,NFE2L1,RABEP1,HNRNPK,PRKAR1A,OGT,DLGAP3,ATP2B3,NDFIP2,CTTNBP2,U2AF2,ZBTB16,TRIM9,MYH9,TOP1,TACC1,DLGAP1,DIXDC1,POU3F2,HIF1AN,SRCIN1,DAPK3,MCL1,CCDC6,PKD1,UNC13A,CBL,INSR,SOS1,KLHL17,KCNJ9,TJP1,SNAP25,NFASC,ATP1A1
	ENSMUST00000063775	Ldlrad4	378.372	0.134216	0.0592241	2.26624	0.0234369						GO:0097159	organic cyclic compound binding	0.000462193	0.000462193	MF	1	MAP3K12,ARC,ATP5B,NR4A3,CAMTA1,CIT,CALR,R3HDM2,FOS,EIF1,CAMK2B,EIF4G2,MICAL2,ZFP788,SRSF11,CREB1,SRSF10,SIK1,NR4A1,POU6F1,TYRO3,PUM2,DGKZ,PDS5B,SIK2,QSOX1,EGR1,PER1,ATP1A3,CHTF8,TRIB1,PAK7,JUNB,ARL4D,KLF10,KIF21B,PIP5K1C,CLUH,JAK2,ATP2B2,BHLHE40,ANKRD33B,NACC2,NFE2L1,HNRNPK,RAF1,MAPK1,STK40,ACTG1,TNRC6C,RXRB,SNAPC3,PRKAR1A,PHC3,FOSL2,MAPK9,ZBTB18,CLCN6,UBE2M,HDX,RNF112,CDC42BPA,ZFP644,WNK2,SOX8,C…
	ENSMUST00000078953	Dennd6b	343.536	0.134192	0.0636501	2.10827	0.0350075						GO:1901363	heterocyclic compound binding	0.000600111	0.000600111	MF	1	MAP3K12,ARC,ATP5B,NR4A3,CAMTA1,CIT,CALR,R3HDM2,FOS,EIF1,CAMK2B,EIF4G2,MICAL2,ZFP788,SRSF11,CREB1,SRSF10,SIK1,NR4A1,POU6F1,TYRO3,PUM2,DGKZ,PDS5B,SIK2,QSOX1,EGR1,PER1,ATP1A3,CHTF8,TRIB1,PAK7,JUNB,ARL4D,KLF10,KIF21B,PIP5K1C,CLUH,JAK2,ATP2B2,BHLHE40,ANKRD33B,NACC2,NFE2L1,HNRNPK,RAF1,MAPK1,STK40,ACTG1,TNRC6C,RXRB,SNAPC3,PRKAR1A,PHC3,FOSL2,MAPK9,ZBTB18,CLCN6,UBE2M,HDX,RNF112,CDC42BPA,ZFP644,WNK2,SOX8,C…
	ENSMUST00000127638	Stat3	262.816	0.133386	0.0574548	2.32158	0.0202553						GO:0003824	catalytic activity	0.00102306	0.00102306	MF	1	MAP3K12,ATP5B,CIT,AHCYL2,CAMK2B,PCMTD2,XIAP,TMTC1,MICAL2,CANT1,PJA2,BDH1,SIK1,TYRO3,DGKZ,SIK2,QSOX1,GPCPD1,ITCH,DUSP1,USP7,CHTF8,PARP6,DUSP26,TRIB1,PAK7,ICMT,DUSP5,KLC1,KIF21B,PIP5K1C,PLCH2,JAK2,ATP2B2,TIPARP,P4HA1,NACC2,MIB2,CAR10,RAF1,MAPK1,NAA50,STK40,PREPL,ACAA1A,CCND2,HTRA1,PRKAR1A,KLHL21,MAPK9,OGT,UBE2M,KMT2D,RNF112,CDC42BPA,WNK2,ALDOA,RNF111,CDK14,MAP3K13,DUSP6,RSF1,ERBB4,CHKA,PCMT1,NAE1,P…
	ENSMUST00000105569	Klhl17	261.655	0.133385	0.0579619	2.30126	0.021377						GO:0005516	calmodulin binding	0.00154585	0.00154585	MF	1	CAMK2B,ATP2B2,GRIN1,RYR2,KCNQ2,SNTB2,FBXL2,SLC8A3,MYH9,CAMSAP1,MKNK2,UNC13B,UNC13A,CAMK2A,TJP1,ADCY1
	ENSMUST00000179543	Noc2l	425.494	0.132539	0.0614084	2.15832	0.0309032						GO:0046873	metal ion transmembrane transporter activity	0.00456311	0.00456311	MF	1	SCN1A,ATP1A3,ATP2B2,KCNT1,GRIN1,ATP2B3,RYR2,KCNMA1,KCNQ2,KCNB2,SLC8A3,ANXA6,KCNJ3,SLC9A9,ABCC8,SEC61A1,PKD1,SLC24A2,KCNJ9,SLC39A14,SNAP25,KCNA2,SLC4A8,SLC1A2,ATP1A1
	ENSMUST00000022257	Atxn7	366.629	0.132382	0.0662357	1.99866	0.0456457						GO:0004713	protein tyrosine kinase activity	0.00688117	0.00688117	MF	1	TYRO3,JAK2,ERBB4,PTK2B,ERBB3,MATK,DYRK2,NTRK2,INSR,EPHB6,ABL2,LMTK2,JAK1
	ENSMUST00000035340	Usp54	474.19	0.132375	0.0622235	2.12741	0.0333862						GO:0001540	amyloid-beta binding	0.0105193	0.0105193	MF	1	APBA2,ATP1A3,DLGAP3,GRIN1,CLSTN1,LRP8,INSR,APBB1
	ENSMUST00000058889	Fancm	229.352	0.131987	0.0658257	2.0051	0.0449519						GO:0046983	protein dimerization activity	0.0114212	0.0114212	MF	1	MAP3K12,NR4A3,CAMK2B,CANT1,DAB2IP,NR4A1,PSMF1,BHLHE40,MFF,NACC2,NFE2L1,RABEP1,SCHIP1,RAB11FIP3,MAP3K13,ERBB4,NAE1,KCNB2,ZBTB16,ERBB3,TRIM9,MYH9,BCL11A,NEUROD2,NTRK2,HIF1AN,DAPK3,MCL1,RALGAPA1,ALS2,EPAS1,E2F6,CEBPG,ZBED6,CAMK2A,SOS1,STAT3,PRMT8,MTUS2,HMGCS1,LRP6,SYNE1,RAB11FIP4,ATP1A1
	ENSMUST00000022212	Plk2	1455.2	0.131423	0.0534208	2.46014	0.0138883						GO:0017016	Ras GTPase binding	0.0123544	0.0123544	MF	1	DENND4B,RIMS3,RAF1,RASGRF2,STXBP5L,RAB11FIP3,RANBP10,SYTL2,DAPK3,MICAL3,RUNDC1,MICALL1,ARHGEF7,ALS2,ARHGEF3,KNDC1,SOS1,DENND6B,TBC1D30,MYRIP,TRIO,RAB11FIP4
	ENSMUST00000072503	Rpl18	587.316	0.129602	0.0482139	2.68806	0.00718694						GO:0015079	potassium ion transmembrane transporter activity	0.0175996	0.0175996	MF	1	ATP1A3,KCNT1,KCNMA1,KCNQ2,KCNB2,KCNJ3,SLC9A9,ABCC8,SLC24A2,KCNJ9,SNAP25,KCNA2,ATP1A1
	ENSMUST00000109221	B4galt5	331.805	0.12948	0.0521925	2.48082	0.0131081						GO:0031267	small GTPase binding	0.0252083	0.0252083	MF	1	DENND4B,RIMS3,RAF1,RASGRF2,STXBP5L,RAB11FIP3,RANBP10,SYTL2,DAPK3,MICAL3,RUNDC1,MICALL1,ARHGEF7,ALS2,ARHGEF3,KNDC1,SOS1,DENND6B,TBC1D30,MYRIP,TRIO,RAB11FIP4
	ENSMUST00000114732	Ephb6	1095.09	0.129411	0.0583877	2.21641	0.0266631						GO:0017137	Rab GTPase binding	0.0262155	0.0262155	MF	1	DENND4B,RIMS3,STXBP5L,RAB11FIP3,SYTL2,MICAL3,RUNDC1,MICALL1,ALS2,DENND6B,TBC1D30,MYRIP,RAB11FIP4
	ENSMUST00000032500	Prmt8	570.088	0.129137	0.0494456	2.6117	0.00900922						GO:0051020	GTPase binding	0.0278153	0.0278153	MF	1	IQSEC3,DENND4B,MFF,RIMS3,RAF1,MCF2L,RASGRF2,BIN1,STXBP5L,RAB11FIP3,RANBP10,SYTL2,DAPK3,MICAL3,RUNDC1,MICALL1,ARHGEF7,ALS2,ARHGEF3,KNDC1,SOS1,DENND6B,TBC1D30,MYRIP,TRIO,DOCK3,RAB11FIP4
	ENSMUST00000179474	Fam160a2	1006.55	0.129102	0.05667	2.27813	0.0227188						GO:0005522	profilin binding	0.0479683	0.0479683	MF	1	ACTG1,PCLO,CTTN,HTT
	ENSMUST00000023689	Ifnar1	317.926	0.128954	0.0642468	2.00716	0.0447321
	ENSMUST00000071402	Elovl6	468.069	0.128779	0.0460778	2.79481	0.00519305
	ENSMUST00000003319	Abcf3	378.862	0.127518	0.062248	2.04854	0.040507
	ENSMUST00000062387	Kcnj9	838.798	0.126378	0.0445498	2.83679	0.00455702
	ENSMUST00000046386	Zcchc14	811.987	0.125143	0.0519716	2.40791	0.016044
	ENSMUST00000085558	Mtus2	616.287	0.124884	0.045838	2.72445	0.00644081
	ENSMUST00000032729	Tjp1	648.928	0.124137	0.060781	2.04236	0.0411161
	ENSMUST00000068044	Slc39a14	281.739	0.123183	0.0584342	2.10806	0.0350257
	ENSMUST00000071564	Fbxo18	515.414	0.122916	0.0620609	1.98058	0.0476389
	ENSMUST00000161546	Fbxo41	488.94	0.122721	0.0618998	1.98257	0.0474157
	ENSMUST00000087321	Ppp1r3c	481.255	0.122497	0.0513976	2.38333	0.0171568
	ENSMUST00000105682	Rere	775.864	0.122348	0.0525865	2.32661	0.0199859
	ENSMUST00000064107	Tbc1d30	1154.23	0.122348	0.0428865	2.85284	0.00433308
	ENSMUST00000024238	Celsr3	1006.65	0.121705	0.0379136	3.21005	0.0013271
	ENSMUST00000048121	Myrip	670.665	0.121471	0.0540173	2.24874	0.0245291
	ENSMUST00000028727	Snap25	15316.8	0.12033	0.0501362	2.40006	0.0163925
	ENSMUST00000109135	Zfp354c	446.915	0.119506	0.0542937	2.20111	0.0277283
	ENSMUST00000105502	Foxo3	1264.43	0.119499	0.0467191	2.55782	0.0105331
	ENSMUST00000181535	Miat	3196.4	0.119481	0.0584512	2.04411	0.0409426
	ENSMUST00000020706	Adcy1	11730.2	0.119316	0.0346487	3.44359	0.000574043
	ENSMUST00000047331	Lgi3	798.625	0.118897	0.0486325	2.4448	0.0144934
	ENSMUST00000179869	Hmgcs1	2922.57	0.118125	0.0366085	3.22673	0.00125215
	ENSMUST00000163643	Eps15l1	318.736	0.116625	0.0536997	2.17179	0.0298713
	ENSMUST00000081165	Apbb1	2137.04	0.11477	0.0467385	2.45557	0.014066
	ENSMUST00000037097	Fhod3	578.46	0.114691	0.0522171	2.19644	0.0280608
	ENSMUST00000033036	Dkk3	2259.91	0.114369	0.0448752	2.5486	0.0108157
	ENSMUST00000038695	Kcna2	1154.91	0.11426	0.0476556	2.39763	0.0165016
	ENSMUST00000023776	Slc4a8	1052.26	0.114189	0.053886	2.11908	0.0340837
	ENSMUST00000032322	Lrp6	852.531	0.114084	0.0347937	3.27888	0.00104219
	ENSMUST00000068792	Tmem245	1708.3	0.112915	0.0439713	2.56792	0.0102312
	ENSMUST00000056028	Sbk1	576.272	0.112467	0.0497953	2.25858	0.0239094
	ENSMUST00000118762	Kctd20	442.531	0.109487	0.0556109	1.96881	0.0489751
	ENSMUST00000069399	Kbtbd11	1138.54	0.109214	0.0503016	2.17119	0.0299169
	ENSMUST00000066807	Ercc6	475.903	0.109017	0.0535228	2.03684	0.041666
	ENSMUST00000038791	Gde1	1159.68	0.10862	0.0534115	2.03365	0.0419871
	ENSMUST00000059498	Edem3	697.457	0.108508	0.0546464	1.98564	0.0470732
	ENSMUST00000170792	Mapk10	985.798	0.108414	0.0507736	2.13525	0.0327406
	ENSMUST00000059472	Mat2a	981.837	0.107308	0.0512017	2.09579	0.0361009
	ENSMUST00000049263	Sltm	415.634	0.10545	0.0503199	2.0956	0.0361173
	ENSMUST00000096753	Hnrnpul2	1165.97	0.105323	0.0439582	2.39599	0.0165755
	ENSMUST00000095899	Syne1	1938.41	0.103197	0.0298819	3.45348	0.000553395
	ENSMUST00000034441	Aars	1349.5	0.10261	0.0422838	2.42669	0.0152372
	ENSMUST00000082365	Sult4a1	3092.54	0.102541	0.0324107	3.16381	0.0015572
	ENSMUST00000067689	Tnrc6b	1856.05	0.101178	0.032396	3.12317	0.00178916
	ENSMUST00000043493	BC018507	1203.22	0.099749	0.0307773	3.24099	0.00119116
	ENSMUST00000166172	Abl2	913.188	0.0994353	0.0399053	2.49178	0.0127105
	ENSMUST00000094569	Nfasc	1146.61	0.098723	0.0473448	2.08519	0.0370517
	ENSMUST00000153424	Drp2	692.257	0.0970748	0.0467508	2.07643	0.0378543
	ENSMUST00000048188	Phf20l1	714.328	0.0968004	0.0391203	2.47443	0.0133449
	ENSMUST00000092629	Soga3	941.627	0.0964994	0.0400661	2.4085	0.016018
	ENSMUST00000044970	Mgat3	1306.82	0.0957665	0.0486343	1.96911	0.04894
	ENSMUST00000115243	Opcml	2383.36	0.0955259	0.0449886	2.12334	0.0337257
	ENSMUST00000034197	St3gal2	576.563	0.0947587	0.0424062	2.23455	0.0254468
	ENSMUST00000102636	Akirin1	576.943	0.0945315	0.0479099	1.97311	0.0484833
	ENSMUST00000002412	Ncan	1911.89	0.0940593	0.0360913	2.60615	0.00915671
	ENSMUST00000027373	Ppm1f	565.663	0.0938435	0.0444657	2.11047	0.0348178
	ENSMUST00000056467	Zfp445	720.549	0.0929276	0.0424318	2.19004	0.028521
	ENSMUST00000026750	Cnksr2	2395.93	0.0925008	0.0335359	2.75826	0.00581092
	ENSMUST00000069922	Mia3	968.573	0.0921121	0.0454833	2.02518	0.0428485
	ENSMUST00000055655	Fasn	2758.04	0.0917303	0.0375864	2.44052	0.0146662
	ENSMUST00000029355	Ppm1l	2295.23	0.0901564	0.0351931	2.56176	0.0104142
	ENSMUST00000071703	Zcchc6	526.488	0.0879008	0.0428598	2.05089	0.0402773
	ENSMUST00000080036	Htt	2523.69	0.0868344	0.0312432	2.7793	0.00544756
	ENSMUST00000090247	Trio	2645.5	0.0863257	0.0301618	2.86209	0.00420864
	ENSMUST00000041804	Lmtk2	3084.26	0.0862211	0.0286297	3.0116	0.00259878
	ENSMUST00000030636	Stmn1	3759.37	0.085853	0.0358671	2.39364	0.0166822
	ENSMUST00000151408	Rasgrf2	1198.68	0.0848363	0.04267	1.9882	0.04679
	ENSMUST00000115096	Plxna4	1482.46	0.0844928	0.0405497	2.08369	0.0371887
	ENSMUST00000051209	Peg3	3995.75	0.0837179	0.0228994	3.6559	0.000256282
	ENSMUST00000037141	Setd7	1617.91	0.0805478	0.0406543	1.98129	0.0475592
	ENSMUST00000042824	Herc1	5097.54	0.0776497	0.0372015	2.08727	0.0368635
	ENSMUST00000088310	Phf3	914.643	0.0773418	0.0358258	2.15883	0.0308634
	ENSMUST00000009774	Ppp2cb	998.467	0.0765134	0.0387789	1.97307	0.0484881
	ENSMUST00000077879	Vps13c	1579.74	0.0740547	0.0320395	2.31136	0.020813
	ENSMUST00000019999	D10Bwg1379e	1948.62	0.0739213	0.030435	2.42883	0.0151477
	ENSMUST00000044532	Dock3	4113.17	0.0732615	0.0314494	2.3295	0.0198324
	ENSMUST00000096053	Fam178a	737.095	0.0724162	0.0348481	2.07805	0.0377047
	ENSMUST00000017783	Rab11fip4	3271.24	0.0719451	0.0264174	2.72339	0.00646149
	ENSMUST00000018851	Dync1h1	12100.8	0.0694614	0.0199476	3.48219	0.000497331
	ENSMUST00000034787	Phip	1287.46	0.0685959	0.0327361	2.09542	0.0361334
	ENSMUST00000080210	Slc1a2	30597.9	0.0634531	0.0313504	2.024	0.0429702
	ENSMUST00000036493	Atp1a1	6919.85	0.0620995	0.0240671	2.58027	0.00987238
	ENSMUST00000060537	Kif1b	9678.41	0.0617941	0.0265842	2.32447	0.0201005
	ENSMUST00000102781	Jak1	1454.34	0.06147	0.0260873	2.35632	0.018457
	ENSMUST00000035155	Rab6b	4697.06	0.0546789	0.0249657	2.19016	0.0285127

## Sheet: 1m Signif. Downregulated (DEGs)
393 down	ensemblGene	symbol	baseMean	log2FoldChange.TBI.HFHI_Ctx	lfcSE.TBI.HFHI_Ctx	stat.TBI.HFHI_Ctx	pvalue.TBI.HFHI_Ctx			393 Downregulated DEGs			Downregulated gProfiler		GO.ID	Description	p.Val	FDR	domain	Phenotype	Genes
	ENSMUST00000170310	Arpp19	157.692	-1.46173	0.625726	-2.33605	0.0194885								GO:0045202	synapse	3.93e-15	3.93e-15	CC	1	DMXL2,DLGAP1,EPS8,CTNNB1,PPP1R1B,IQSEC3,SGIP1,CNR1,HTR2C,NLGN2,RTN4,RPL11,ACTN2,ASIC2,LYPD6,ACTG1,CABP1,PTPRT,SH2D5,RGS8,NRXN2,ALDOC,PTK2B,CACNA1C,PENK,PKP4,BAIAP2,KCNJ2,PAK3,MARCKSL1,CAMK2B,GRIA1,PHACTR1,RAB4B,RGS10,PTPRD,VGF,HNRNPH2,TRIM9,GRM1,MFF,NDRG2,LRRTM3,NRXN1,NETO2,PJA2,PTPRF,STRN,DBN1,GLRB,RTN3,CALM1,EIF4A3,RPS2,DST,PPP1R9B,QK,CALB1,FYN,RPL6,VAMP7,SUMO1,AP3B1,UNC5C,LIN7C,RPS9,RNF216,GRM…
	ENSMUST00000005714	Ube2m	141.91	-1.40034	0.609107	-2.299	0.0215049								GO:0098984	neuron to neuron synapse	1.37e-12	1.37e-12	CC	1	DLGAP1,EPS8,CTNNB1,IQSEC3,RTN4,ACTN2,CABP1,PTPRT,SH2D5,PTK2B,CACNA1C,PENK,PKP4,BAIAP2,PAK3,CAMK2B,GRIA1,PTPRD,HNRNPH2,GRM1,LRRTM3,NETO2,PJA2,PTPRF,STRN,DBN1,DST,PPP1R9B,CALB1,FYN,RPL6,VAMP7,LIN7C,GRM5,VPS35,PPP2CA
	ENSMUST00000123709	Dmxl2	142.297	-1.11254	0.522859	-2.1278	0.0333533								GO:0030054	cell junction	6.14e-12	6.14e-12	CC	1	DMXL2,DLGAP1,EPS8,CTNNB1,PPP1R1B,IQSEC3,SGIP1,CNR1,HTR2C,RDX,NLGN2,RTN4,RPL11,ACTN2,ASIC2,NFIA,LYPD6,USP33,ACTG1,CABP1,PTPRT,SH2D5,RGS8,NRXN2,ALDOC,CDH4,PTK2B,CACNA1C,PENK,PKP4,BAIAP2,KCNJ2,PAK3,MARCKSL1,CAMK2B,GRIA1,WNK3,PHACTR1,RAB4B,RGS10,PTPRD,VGF,HNRNPH2,TRIM9,GRM1,MFF,NDRG2,LRRTM3,HEPACAM,NRXN1,NETO2,PODXL,PJA2,PTPRF,STRN,DBN1,MLC1,GLRB,RTN3,CALM1,EIF4A3,RPS2,DST,PPP1R9B,QK,CALB1,FYN,MIOS,C…
	ENSMUST00000006367	Htra1	204.737	-1.07495	0.273916	-3.92437	8.69579e-05								GO:0098794	postsynapse	1.88e-11	1.88e-11	CC	1	DLGAP1,EPS8,CTNNB1,PPP1R1B,IQSEC3,NLGN2,RTN4,ACTN2,ASIC2,ACTG1,CABP1,PTPRT,SH2D5,ALDOC,PTK2B,CACNA1C,PKP4,BAIAP2,KCNJ2,PAK3,CAMK2B,GRIA1,RGS10,HNRNPH2,GRM1,LRRTM3,NETO2,PJA2,PTPRF,STRN,DBN1,GLRB,EIF4A3,DST,PPP1R9B,CALB1,FYN,RPL6,LIN7C,RNF216,GRM5,PPP1R2,VPS35,ABI2,PPP2CA,RAC1
	ENSMUST00000079949	Ewsr1	157.989	-0.956579	0.417499	-2.29121	0.021951								GO:0043005	neuron projection	6.87e-11	6.87e-11	CC	1	EPS8,CTNNB1,PPP1R1B,GFRA1,CNR1,HTR2C,RDX,NLGN2,RTN4,MT-ND1,ASIC2,LYPD6,UCHL1,ACTG1,BRSK2,NRSN2,RGS8,BECN1,ALDOC,PTK2B,KCNIP4,CACNA1C,PENK,BRINP3,BAIAP2,KCNJ2,UHMK1,MAPK9,CAMK2B,GRIA1,KLC1,NELL2,RGS10,VGF,TRIM9,GRM1,S100A1,NDRG2,HEPACAM,NRXN1,FEZ1,GNG13,PTPRF,STRN,DBN1,GLRB,CALM1,EIF4A3,DST,PPP1R9B,YBX1,CALB1,FYN,ALCAM,VAMP7,SUMO1,AP3B1,UNC5C,GRM5,TNFRSF21,RAB39B,STMN2,PPP1R2,VPS35,ABI2,BMPR1A,ABA…
	ENSMUST00000115095	Xiap	179.447	-0.860128	0.424819	-2.0247	0.0428987								GO:0014069	postsynaptic density	1.55e-10	1.55e-10	CC	1	DLGAP1,EPS8,CTNNB1,IQSEC3,RTN4,ACTN2,CABP1,PTPRT,SH2D5,PTK2B,CACNA1C,PKP4,BAIAP2,PAK3,CAMK2B,GRIA1,HNRNPH2,GRM1,LRRTM3,NETO2,PJA2,PTPRF,STRN,DBN1,DST,PPP1R9B,FYN,RPL6,LIN7C,GRM5,VPS35,PPP2CA
	ENSMUST00000133983	Dlgap1	483.779	-0.856209	0.343466	-2.49285	0.0126723								GO:0032279	asymmetric synapse	2.18e-10	2.18e-10	CC	1	DLGAP1,EPS8,CTNNB1,IQSEC3,RTN4,ACTN2,CABP1,PTPRT,SH2D5,PTK2B,CACNA1C,PKP4,BAIAP2,PAK3,CAMK2B,GRIA1,HNRNPH2,GRM1,LRRTM3,NETO2,PJA2,PTPRF,STRN,DBN1,DST,PPP1R9B,FYN,RPL6,LIN7C,GRM5,VPS35,PPP2CA
	ENSMUST00000079258	Numbl	231.362	-0.847677	0.26766	-3.16699	0.00154026								GO:0099572	postsynaptic specialization	3.58e-10	3.58e-10	CC	1	DLGAP1,EPS8,CTNNB1,IQSEC3,NLGN2,RTN4,ACTN2,CABP1,PTPRT,SH2D5,PTK2B,CACNA1C,PKP4,BAIAP2,PAK3,CAMK2B,GRIA1,HNRNPH2,GRM1,LRRTM3,NETO2,PJA2,PTPRF,STRN,DBN1,DST,PPP1R9B,FYN,RPL6,LIN7C,GRM5,VPS35,PPP2CA
	ENSMUST00000110007	Slc24a3	210.902	-0.825421	0.268749	-3.07134	0.00213097								GO:0036477	somatodendritic compartment	7.78e-10	7.78e-10	CC	1	CTNNB1,PPP1R1B,GFRA1,HTR2C,PDE10A,NLGN2,RTN4,MT-ND1,ASIC2,UCHL1,NRSN2,RGS8,BECN1,PTK2B,KCNIP4,CACNA1C,PENK,BRINP3,BAIAP2,KCNJ2,UHMK1,MAPK9,CAMK2B,GRIA1,KLC1,NELL2,RGS10,VGF,TRIM9,GRM1,NRXN1,FEZ1,GNG13,PTPRF,STRN,DBN1,GLRB,EIF4A3,PPP1R9B,YBX1,CALB1,FYN,ALCAM,SUMO1,UNC5C,GRM5,STMN2,PPP1R2,VPS35,SERPINE2,ABI2,BMPR1A,RAC1
	ENSMUST00000020538	Xpo1	227.677	-0.783043	0.346062	-2.26272	0.0236527								GO:0012505	endomembrane system	1.32e-09	1.32e-09	CC	1	DMXL2,XPO1,RNF123,CTNNB1,NDST3,RNF19B,SNX3,CHPT1,TMEM33,TXNDC5,GFRA1,TMEM59,SGIP1,NIPA2,PUM2,HGS,WTAP,CASC4,RTN4,USP33,UCHL1,PTP4A2,BRSK2,SRPRB,CABP1,DUSP26,ATP11B,NRSN2,NAA60,POR,BECN1,ANKRD13D,RASGEF1B,PENK,BRINP3,B3GALT2,OSBPL1A,BAIAP2,KCNJ2,ABCA3,GALNT13,OCIAD1,HACE1,PAK3,MARCKSL1,UHMK1,TMTC1,CAMK2B,ANXA7,GRIA1,AHCYL1,CNIH1,SGPP2,TMED7,STX17,RAB4B,CERS4,VGF,FBXW7,HSD17B12,SLC7A11,PDIA6,LYPLA1…
	ENSMUST00000161046	Usp7	351.066	-0.774634	0.391583	-1.97821	0.0479048								GO:0044297	cell body	3.04e-09	3.04e-09	CC	1	PPP1R1B,GFRA1,PDE10A,RTN4,MT-ND1,ASIC2,USP33,UCHL1,GNB4,NRSN2,RGS8,PTK2B,KCNIP4,CACNA1C,PENK,BRINP3,BAIAP2,KCNJ2,MAPK9,CAMK2B,GRIA1,KLC1,P2RY12,NELL2,RGS10,VGF,GRM1,NRXN1,FEZ1,PODXL,PTPRF,STRN,DBN1,EIF4A3,PPP1R9B,YBX1,CALB1,FYN,ALCAM,UNC5C,STMN2,VPS35,SERPINE2,BMPR1A
	ENSMUST00000017408	Exosc10	117.928	-0.741687	0.344682	-2.1518	0.0314132								GO:0043025	neuronal cell body	5.26e-08	5.26e-08	CC	1	PPP1R1B,GFRA1,PDE10A,RTN4,MT-ND1,ASIC2,UCHL1,NRSN2,RGS8,PTK2B,KCNIP4,CACNA1C,PENK,BRINP3,BAIAP2,KCNJ2,MAPK9,CAMK2B,GRIA1,KLC1,NELL2,RGS10,VGF,GRM1,NRXN1,FEZ1,PTPRF,STRN,DBN1,EIF4A3,PPP1R9B,YBX1,CALB1,ALCAM,UNC5C,STMN2,VPS35,SERPINE2,BMPR1A
	ENSMUST00000155016	Dlgap1	145.76	-0.741116	0.377679	-1.96229	0.0497288								GO:0030425	dendrite	7.31e-08	7.31e-08	CC	1	CTNNB1,PPP1R1B,HTR2C,NLGN2,MT-ND1,ASIC2,RGS8,BECN1,PTK2B,KCNIP4,CACNA1C,PENK,BRINP3,BAIAP2,KCNJ2,UHMK1,CAMK2B,GRIA1,NELL2,RGS10,TRIM9,GRM1,FEZ1,GNG13,STRN,DBN1,GLRB,EIF4A3,PPP1R9B,YBX1,CALB1,FYN,ALCAM,SUMO1,UNC5C,GRM5,PPP1R2,ABI2,BMPR1A,RAC1
	ENSMUST00000114159	Nacc2	324.261	-0.701746	0.197449	-3.55407	0.000379322								GO:0097447	dendritic tree	7.92e-08	7.92e-08	CC	1	CTNNB1,PPP1R1B,HTR2C,NLGN2,MT-ND1,ASIC2,RGS8,BECN1,PTK2B,KCNIP4,CACNA1C,PENK,BRINP3,BAIAP2,KCNJ2,UHMK1,CAMK2B,GRIA1,NELL2,RGS10,TRIM9,GRM1,FEZ1,GNG13,STRN,DBN1,GLRB,EIF4A3,PPP1R9B,YBX1,CALB1,FYN,ALCAM,SUMO1,UNC5C,GRM5,PPP1R2,ABI2,BMPR1A,RAC1
	ENSMUST00000103201	Acaca	370.527	-0.679784	0.335642	-2.02533	0.042834								GO:0031090	organelle membrane	9.52e-08	9.52e-08	CC	1	DMXL2,XPO1,RNF123,CTNNB1,NDST3,RNF19B,SNX3,CHPT1,TMEM33,TMEM59,SGIP1,CNR1,PUM2,HGS,WTAP,NDUFV2,HCCS,RTN4,MT-ND1,ATP5J,UCHL1,MT-ATP6,SRPRB,CABP1,NAA60,POR,COX7B,BECN1,SLC25A22,MT-CO2,MT-CYTB,B3GALT2,ABCA3,GALNT13,NDUFB5,HACE1,CAMK2B,ANXA7,GRIA1,TIMM44,MT-CO3,MT-ND3,MT-CO1,CNIH1,SGPP2,STX17,RAB4B,CERS4,VGF,HSD17B12,TOMM40,LYPLA1,ARXES2,TMEM9B,OGDH,MFF,NRXN1,SNX10,ALDH3A2,CALR,FAM69A,PJA2,SLC35A5,TO…
	ENSMUST00000082134	Rps16	278.743	-0.650655	0.213764	-3.0438	0.00233608								GO:0098796	membrane protein complex	9.05e-07	9.05e-07	CC	1	EPS8,CTNNB1,SNX3,GFRA1,SGIP1,NDUFV2,MT-ND1,ATP5J,MT-ATP6,GNB4,COX7B,BECN1,CDH4,PTK2B,KCNIP4,CACNA1C,MT-CO2,MT-CYTB,KCNJ2,NDUFB5,GRIA1,MT-CO3,MT-ND3,MT-CO1,STX17,TOMM40,GRM1,ARXES2,PIK3C3,CALR,GNG13,GNG4,TOMM5,GLRB,TTYH2,SEC23A,RNF139,CALM1,ALCAM,VAMP7,SUMO1,AP3B1,LIN7C,KCNV1,TOMM70A,VPS35,CHMP3,SEC31A,SPCS3
	ENSMUST00000062755	Loh12cr1	122.972	-0.646474	0.32537	-1.98689	0.0469346								GO:0098978	glutamatergic synapse	1.39e-06	1.39e-06	CC	1	DLGAP1,EPS8,PPP1R1B,CNR1,RTN4,ACTN2,CABP1,PTPRT,PTK2B,CACNA1C,BAIAP2,PAK3,CAMK2B,GRIA1,PTPRD,GRM1,NDRG2,LRRTM3,NRXN1,DBN1,EIF4A3,CALB1,FYN,LIN7C,RNF216,GRM5,VPS35,ABI2,RAC1
	ENSMUST00000058210	Eps8	117.127	-0.644393	0.281482	-2.28928	0.0220629								GO:0120025	plasma membrane bounded cell projection	1.39e-05	1.39e-05	CC	1	EPS8,CTNNB1,PPP1R1B,GFRA1,CNR1,HTR2C,RDX,NLGN2,RTN4,MT-ND1,ACTN2,ASIC2,LYPD6,UCHL1,ACTG1,BRSK2,NRSN2,RGS8,BECN1,ALDOC,PTK2B,KCNIP4,CACNA1C,PENK,BRINP3,BAIAP2,KCNJ2,UHMK1,MAPK9,CAMK2B,GRIA1,KLC1,P2RY12,NELL2,RGS10,VGF,SLC7A11,TRIM9,GRM1,MACF1,S100A1,TTC30B,NDRG2,HEPACAM,NRXN1,FEZ1,GNG13,PODXL,PTPRF,STRN,DBN1,MLC1,GLRB,CALM1,EIF4A3,DST,PPP1R9B,YBX1,CALB1,FYN,ALCAM,VAMP7,SUMO1,AP3B1,UNC5C,GRM5,TNFRS…
	ENSMUST00000178267	Rnf123	130.618	-0.632885	0.219989	-2.87689	0.0040162								GO:0005829	cytosol	1.55e-05	1.55e-05	CC	1	HTRA1,XIAP,XPO1,USP7,EXOSC10,ACACA,RPS16,RNF123,ZBTB4,CTNNB1,NEK1,RNF19B,SNX3,IKBKG,DMTF1,IQSEC3,PPIP5K1,RNF111,PUM2,HGS,RPL11,IMPDH1,DAZAP1,UCHL1,ACTG1,SRP54B,TACC1,POR,BECN1,ALDOC,KCNIP4,RLIM,SAT1,MAPK6,ADAP1,ZEB2,TIA1,OSBPL1A,BRWD1,BAIAP2,EEF1E1,PAK3,MARCKSL1,MAPK9,NR3C1,CAMK2B,ANXA7,GRIA1,AHCYL1,CDO1,WNK3,PHACTR1,STX17,RGS10,EIF5,THOC7,FBXW7,PDIA6,TOMM40,HNRNPH2,LYPLA1,TRIM9,WBP11,PIK3C3,RAPG…
	ENSMUST00000006851	Qrich1	294.307	-0.632246	0.205236	-3.08058	0.00206595								GO:0005783	endoplasmic reticulum	1.94e-05	1.94e-05	CC	1	RNF19B,TMEM33,TXNDC5,RTN4,UCHL1,BRSK2,SRPRB,ATP11B,POR,BECN1,BRINP3,B3GALT2,BAIAP2,KCNJ2,HACE1,TMTC1,CAMK2B,GRIA1,AHCYL1,CNIH1,SGPP2,TMED7,STX17,CERS4,FBXW7,HSD17B12,SLC7A11,PDIA6,LYPLA1,ARXES2,S100A1,NRXN1,SNX10,ALDH3A2,CALR,FAM69A,PJA2,RDH14,MLC1,GLRB,SEC23A,RTN3,RNF139,DST,CALU,FYN,SMIM14,RPL6,VMA21,VAMP7,RNF13,WRB,SRP72,ARHGAP5,PNPLA8,SEC31A,ATP8A1,GANAB,SPCS3
	ENSMUST00000108640	Zbtb4	124.356	-0.621745	0.307713	-2.02054	0.0433279								GO:0042995	cell projection	5.4e-05	5.4e-05	CC	1	EPS8,CTNNB1,PPP1R1B,GFRA1,CNR1,HTR2C,RDX,NLGN2,RTN4,MT-ND1,ACTN2,ASIC2,LYPD6,UCHL1,ACTG1,BRSK2,NRSN2,RGS8,BECN1,ALDOC,PTK2B,KCNIP4,CACNA1C,PENK,BRINP3,BAIAP2,KCNJ2,UHMK1,MAPK9,CAMK2B,GRIA1,KLC1,P2RY12,NELL2,RGS10,VGF,SLC7A11,TRIM9,GRM1,MACF1,S100A1,TTC30B,NDRG2,HEPACAM,NRXN1,FEZ1,GNG13,PODXL,PTPRF,STRN,DBN1,MLC1,GLRB,CALM1,EIF4A3,DST,PPP1R9B,YBX1,CALB1,FYN,ALCAM,VAMP7,SUMO1,AP3B1,UNC5C,GRM5,TNFRS…
	ENSMUST00000007130	Ctnnb1	578.298	-0.617586	0.261865	-2.35841	0.0183533								GO:0031982	vesicle	8.93e-05	8.93e-05	CC	1	DMXL2,SNX3,TMEM33,GFRA1,TMEM59,SGIP1,NIPA2,HGS,ACTG1,PTP4A2,ATP11B,NRSN2,BECN1,ANKRD13D,RASGEF1B,PENK,OSBPL1A,BAIAP2,ABCA3,OCIAD1,PAK3,MARCKSL1,RBMX,ANXA7,GRIA1,KLC1,TMED7,STX17,RAB4B,VGF,TRIM9,TMEM9B,MFF,PIK3C3,NRXN1,RAPGEF6,SNX10,CALR,PTPRF,MLC1,SEC23A,RABEP1,CALM1,DST,CALU,YBX1,FYN,VMA21,VAMP7,CD81,AP3B1,M6PR,RNF13,TMEM106B,RAB39B,STMN2,VPS35,SERPINE2,STAM,CHMP3,SEC31A,ATP8A1,SLC30A4,PSAP,GANA…
	ENSMUST00000154668	Ndst3	125.77	-0.613953	0.272476	-2.25324	0.0242441								GO:0031410	cytoplasmic vesicle	0.000150515	0.000150515	CC	1	DMXL2,SNX3,TMEM33,GFRA1,TMEM59,SGIP1,NIPA2,HGS,ACTG1,PTP4A2,ATP11B,NRSN2,BECN1,ANKRD13D,RASGEF1B,PENK,OSBPL1A,BAIAP2,ABCA3,OCIAD1,PAK3,MARCKSL1,ANXA7,GRIA1,TMED7,STX17,RAB4B,VGF,TRIM9,TMEM9B,MFF,PIK3C3,NRXN1,RAPGEF6,SNX10,CALR,PTPRF,MLC1,SEC23A,RABEP1,CALM1,DST,CALU,FYN,VMA21,VAMP7,AP3B1,M6PR,RNF13,TMEM106B,RAB39B,STMN2,VPS35,SERPINE2,STAM,CHMP3,SEC31A,ATP8A1,SLC30A4,PSAP,GANAB,RAC1
	ENSMUST00000162606	Pcmt1	199.847	-0.602129	0.204976	-2.93756	0.0033081								GO:0097708	intracellular vesicle	0.000161874	0.000161874	CC	1	DMXL2,SNX3,TMEM33,GFRA1,TMEM59,SGIP1,NIPA2,HGS,ACTG1,PTP4A2,ATP11B,NRSN2,BECN1,ANKRD13D,RASGEF1B,PENK,OSBPL1A,BAIAP2,ABCA3,OCIAD1,PAK3,MARCKSL1,ANXA7,GRIA1,TMED7,STX17,RAB4B,VGF,TRIM9,TMEM9B,MFF,PIK3C3,NRXN1,RAPGEF6,SNX10,CALR,PTPRF,MLC1,SEC23A,RABEP1,CALM1,DST,CALU,FYN,VMA21,VAMP7,AP3B1,M6PR,RNF13,TMEM106B,RAB39B,STMN2,VPS35,SERPINE2,STAM,CHMP3,SEC31A,ATP8A1,SLC30A4,PSAP,GANAB,RAC1
	ENSMUST00000120689	Nek1	148.779	-0.599585	0.302863	-1.97972	0.0477345								GO:0043197	dendritic spine	0.000180784	0.000180784	CC	1	PPP1R1B,ASIC2,PTK2B,BAIAP2,KCNJ2,GRIA1,RGS10,GRM1,STRN,DBN1,PPP1R9B,CALB1,GRM5,PPP1R2,ABI2,RAC1
	ENSMUST00000138568	Kcnt1	148.243	-0.579604	0.254661	-2.27599	0.0228468								GO:0044309	neuron spine	0.00024944	0.00024944	CC	1	PPP1R1B,ASIC2,PTK2B,BAIAP2,KCNJ2,GRIA1,RGS10,GRM1,STRN,DBN1,PPP1R9B,CALB1,GRM5,PPP1R2,ABI2,RAC1
	ENSMUST00000107557	AI314180	164.185	-0.578677	0.155693	-3.71679	0.000201771								GO:0097060	synaptic membrane	0.000339297	0.000339297	CC	1	DLGAP1,CTNNB1,IQSEC3,CNR1,NLGN2,RTN4,ACTN2,PTPRT,NRXN2,CACNA1C,BAIAP2,MARCKSL1,GRIA1,PTPRD,GRM1,LRRTM3,NRXN1,PTPRF,STRN,DBN1,GLRB,PPP1R9B,LIN7C,GRM5
	ENSMUST00000069742	Prr18	139.539	-0.573455	0.286784	-1.99961	0.0455425								GO:0098805	whole membrane	0.000618452	0.000618452	CC	1	DMXL2,XPO1,CTNNB1,SNX3,TMEM59,SGIP1,CNR1,HGS,LYPD6,GPM6B,BECN1,PTK2B,CACNA1C,ABCA3,ANXA7,GRIA1,STX17,RAB4B,P2RY12,VGF,TOMM40,TMEM9B,MFF,SNX10,PODXL,TOMM5,MLC1,SEC23A,CALM1,ACOX1,FYN,MIOS,VMA21,VAMP7,AP3B1,M6PR,RNF13,TMEM106B,TOMM70A,VPS35,STAM,PNPLA8,CHMP3,SEC31A,ATP8A1,SLC30A4,BMPR1A,PPP2CA,RAC1
	ENSMUST00000168461	Rnf19b	209.937	-0.573411	0.167726	-3.41875	0.000629103								GO:0099522	region of cytosol	0.000845378	0.000845378	CC	1	ALDOC,BAIAP2,MARCKSL1,TRIM9,DBN1,EIF4A3,CALB1
	ENSMUST00000019939	Snx3	387.297	-0.570111	0.134403	-4.2418	2.2173e-05								GO:0005768	endosome	0.00127288	0.00127288	CC	1	SNX3,GFRA1,TMEM59,NIPA2,HGS,PTP4A2,ATP11B,BECN1,ANKRD13D,RASGEF1B,OSBPL1A,OCIAD1,PAK3,GRIA1,RAB4B,TMEM9B,PIK3C3,SNX10,PTPRF,MLC1,RABEP1,FYN,VAMP7,M6PR,RNF13,TMEM106B,STMN2,VPS35,STAM,CHMP3,SEC31A,SLC30A4,PSAP,RAC1
	ENSMUST00000039784	Acaa1a	119.07	-0.570039	0.157729	-3.61403	0.000301469								GO:0032991	protein-containing complex	0.00154883	0.00154883	CC	1	DMXL2,XIAP,XPO1,USP7,EXOSC10,RPS16,EPS8,CTNNB1,RNF19B,SNX3,IKBKG,GFRA1,SGIP1,RNF111,HGS,WTAP,NDUFV2,BMI1,RTN4,MT-ND1,RPL11,ATP5J,DAZAP1,ACTG1,MT-ATP6,MYEF2,SRP54B,GNB4,HNRNPM,SNRPC,COX7B,U2AF1,BECN1,NRXN2,CDH4,CELF1,PTK2B,KCNIP4,CACNA1C,MAPK6,MT-CO2,MT-CYTB,TIA1,KCNJ2,NDUFB5,EEF1E1,SKIV2L,COPS2,FBXL5,RBMX,NR3C1,CAMK2B,GRIA1,KLC1,MT-CO3,MT-ND3,MT-CO1,STX17,THOC7,FBXW7,TOMM40,HNRNPH2,GRM1,ARXES2,LD…
	ENSMUST00000020253	Chpt1	167.287	-0.567107	0.256393	-2.21187	0.0269759								GO:0030424	axon	0.00258356	0.00258356	CC	1	EPS8,GFRA1,CNR1,UCHL1,ACTG1,BRSK2,ALDOC,PTK2B,PENK,UHMK1,GRIA1,KLC1,RGS10,GRM1,NDRG2,HEPACAM,NRXN1,FEZ1,PTPRF,DBN1,CALM1,DST,PPP1R9B,CALB1,ALCAM,AP3B1,UNC5C,TNFRSF21,STMN2,PPP1R2,PPP2CA
	ENSMUST00000064407	Ikbkg	147.19	-0.565149	0.280706	-2.01331	0.0440818								GO:0150034	distal axon	0.00372551	0.00372551	CC	1	EPS8,CNR1,ACTG1,BRSK2,PTK2B,PENK,KLC1,RGS10,NDRG2,NRXN1,FEZ1,PTPRF,DBN1,CALM1,PPP1R9B,CALB1,UNC5C,STMN2,PPP1R2,PPP2CA
	ENSMUST00000143286	Uty	115.692	-0.565012	0.193469	-2.92042	0.00349558								GO:0098803	respiratory chain complex	0.00393493	0.00393493	CC	1	NDUFV2,MT-ND1,COX7B,MT-CO2,MT-CYTB,NDUFB5,MT-CO3,MT-ND3,MT-CO1
	ENSMUST00000078694	Ppp1r1b	482.63	-0.562659	0.243727	-2.30857	0.0209675								GO:0098839	postsynaptic density membrane	0.00495253	0.00495253	CC	1	RTN4,ACTN2,PTPRT,CACNA1C,GRIA1,GRM1,LRRTM3,PTPRF,LIN7C,GRM5
	ENSMUST00000160352	Tmem33	147.13	-0.56052	0.222277	-2.52172	0.0116782								GO:0098588	bounding membrane of organelle	0.00757658	0.00757658	CC	1	DMXL2,NDST3,SNX3,CHPT1,TMEM59,SGIP1,CNR1,HGS,CABP1,NAA60,BECN1,B3GALT2,ABCA3,GALNT13,HACE1,CAMK2B,ANXA7,GRIA1,CNIH1,STX17,RAB4B,VGF,TOMM40,TMEM9B,MFF,SNX10,PJA2,SLC35A5,TOMM5,SEC23A,RTN3,CALM1,ACOX1,MIOS,VMA21,SLC35A3,VAMP7,AP3B1,M6PR,RNF13,TMEM106B,TOMM70A,ST6GAL2,VPS35,STAM,PNPLA8,CHMP3,SEC31A,ATP8A1,SLC30A4,RAC1
	ENSMUST00000110384	Fam65b	270.182	-0.559731	0.180651	-3.0984	0.00194566								GO:0098793	presynapse	0.00807379	0.00807379	CC	1	DMXL2,CTNNB1,SGIP1,CNR1,NLGN2,ACTG1,NRXN2,CACNA1C,PENK,BAIAP2,MARCKSL1,GRIA1,RAB4B,RGS10,PTPRD,TRIM9,GRM1,MFF,NRXN1,CALM1,CALB1,VAMP7,LIN7C,VPS35,ATP8A1,PPP2CA
	ENSMUST00000035988	Txndc5	264.577	-0.539263	0.100508	-5.36538	8.07779e-08								GO:0030426	growth cone	0.0084183	0.0084183	CC	1	EPS8,CNR1,PTK2B,KLC1,NDRG2,NRXN1,FEZ1,PTPRF,DBN1,CALM1,PPP1R9B,UNC5C,STMN2,PPP1R2
	ENSMUST00000129100	Gfra1	121.6	-0.530618	0.158243	-3.35319	0.000798869								GO:0031967	organelle envelope	0.00894999	0.00894999	CC	1	XPO1,RNF123,CTNNB1,TMEM33,CNR1,PUM2,WTAP,NDUFV2,HCCS,RTN4,MT-ND1,ATP5J,MT-ATP6,COX7B,BECN1,SLC25A22,MT-CO2,MT-CYTB,NDUFB5,ANXA7,TIMM44,MT-CO3,MT-ND3,MT-CO1,TOMM40,LYPLA1,OGDH,MFF,NRXN1,ALDH3A2,CALR,TOMM5,PLRG1,CALM1,DST,YBX1,CCND1,SUMO1,RNF13,TOMM70A
	ENSMUST00000030361	Tmem59	529.486	-0.527498	0.22799	-2.31369	0.0206849								GO:0031975	envelope	0.00912296	0.00912296	CC	1	XPO1,RNF123,CTNNB1,TMEM33,CNR1,PUM2,WTAP,NDUFV2,HCCS,RTN4,MT-ND1,ATP5J,MT-ATP6,COX7B,BECN1,SLC25A22,MT-CO2,MT-CYTB,NDUFB5,ANXA7,TIMM44,MT-CO3,MT-ND3,MT-CO1,TOMM40,LYPLA1,OGDH,MFF,NRXN1,ALDH3A2,CALR,TOMM5,PLRG1,CALM1,DST,YBX1,CCND1,SUMO1,RNF13,TOMM70A
	ENSMUST00000120498	Ythdc1	144.823	-0.525781	0.205632	-2.55691	0.0105607								GO:0070469	respirasome	0.0107764	0.0107764	CC	1	NDUFV2,MT-ND1,COX7B,MT-CO2,MT-CYTB,NDUFB5,MT-CO3,MT-ND3,MT-CO1
	ENSMUST00000071921	Dmtf1	154.803	-0.521459	0.189443	-2.75259	0.00591252								GO:0005770	late endosome	0.0111385	0.0111385	CC	1	GFRA1,TMEM59,HGS,ANKRD13D,RASGEF1B,OSBPL1A,PIK3C3,VAMP7,M6PR,RNF13,TMEM106B,VPS35,CHMP3,SLC30A4,PSAP
	ENSMUST00000046373	Iqsec3	360.245	-0.517006	0.254672	-2.03008	0.0423483								GO:0019898	extrinsic component of membrane	0.0113721	0.0113721	CC	1	CTNNB1,GFRA1,MTMR3,GNB4,RGS8,BECN1,CDH4,PTK2B,PIK3C3,SNX10,ALDH3A2,GNG13,GNG4,SEC23A,FYN,SERPINE2,RAC1
	ENSMUST00000066824	Sgip1	276.084	-0.511956	0.199697	-2.56366	0.0103574								GO:0045211	postsynaptic membrane	0.0118322	0.0118322	CC	1	DLGAP1,CTNNB1,IQSEC3,NLGN2,RTN4,ACTN2,PTPRT,CACNA1C,GRIA1,GRM1,LRRTM3,PTPRF,STRN,DBN1,GLRB,LIN7C,GRM5
	ENSMUST00000119041	Nipa2	166.044	-0.510811	0.206937	-2.46844	0.0135702								GO:0042175	nuclear outer membrane-endoplasmic reticulum membrane network	0.0118888	0.0118888	CC	1	XPO1,RNF19B,CHPT1,TMEM33,RTN4,UCHL1,SRPRB,POR,BECN1,CAMK2B,ANXA7,GRIA1,CNIH1,SGPP2,STX17,CERS4,HSD17B12,ARXES2,ALDH3A2,CALR,FAM69A,PJA2,SEC23A,RTN3,RNF139,DST,CALU,SMIM14,VMA21,VAMP7,RNF13,WRB,PNPLA8,SEC31A,SPCS3
	ENSMUST00000057188	Cnr1	1034.14	-0.50972	0.223527	-2.28035	0.022587								GO:0030427	site of polarized growth	0.0125038	0.0125038	CC	1	EPS8,CNR1,PTK2B,KLC1,NDRG2,NRXN1,FEZ1,PTPRF,DBN1,CALM1,PPP1R9B,UNC5C,STMN2,PPP1R2
	ENSMUST00000052029	Ppip5k1	136.852	-0.504716	0.208055	-2.42587	0.0152716								GO:0099634	postsynaptic specialization membrane	0.0162439	0.0162439	CC	1	NLGN2,RTN4,ACTN2,PTPRT,CACNA1C,GRIA1,GRM1,LRRTM3,PTPRF,LIN7C,GRM5
	ENSMUST00000034739	Rnf111	170.17	-0.504519	0.172458	-2.92546	0.00343948								GO:0005789	endoplasmic reticulum membrane	0.0163165	0.0163165	CC	1	RNF19B,CHPT1,TMEM33,RTN4,UCHL1,SRPRB,POR,BECN1,CAMK2B,ANXA7,GRIA1,CNIH1,SGPP2,STX17,CERS4,HSD17B12,ARXES2,ALDH3A2,CALR,FAM69A,PJA2,SEC23A,RTN3,RNF139,DST,CALU,SMIM14,VMA21,VAMP7,RNF13,WRB,PNPLA8,SEC31A,SPCS3
	ENSMUST00000109943	Mtmr3	368.709	-0.503346	0.20364	-2.47175	0.0134454								GO:0099524	postsynaptic cytosol	0.0215042	0.0215042	CC	1	ALDOC,BAIAP2,DBN1,EIF4A3,CALB1
	ENSMUST00000178015	Pum2	1004.5	-0.500939	0.14411	-3.4761	0.000508766								GO:0098685	Schaffer collateral - CA1 synapse	0.0239226	0.0239226	CC	1	CTNNB1,ACTG1,BAIAP2,PTPRD,GRM1,NRXN1,FYN,RNF216,GRM5
	ENSMUST00000036303	Htr2c	141.014	-0.499431	0.233939	-2.13488	0.0327707								GO:0099092	postsynaptic density, intracellular component	0.0312276	0.0312276	CC	1	DLGAP1,CTNNB1,ACTN2,BAIAP2,FYN
	ENSMUST00000106205	Hgs	119.709	-0.495385	0.193667	-2.55792	0.0105302								GO:0030175	filopodium	0.0369216	0.0369216	CC	1	RDX,ACTN2,BAIAP2,PODXL,DBN1,PPP1R9B,VAMP7,UNC5C,ABI2
	ENSMUST00000000590	Rdx	168.994	-0.492526	0.239502	-2.05645	0.0397387								GO:0043198	dendritic shaft	0.0415806	0.0415806	CC	1	CTNNB1,NLGN2,CACNA1C,BAIAP2,GRIA1,DBN1,GRM5
	ENSMUST00000089085	Pde10a	2166.09	-0.491331	0.139638	-3.5186	0.000433826								GO:0051641	cellular localization	1.73e-12	1.73e-12	BP	1	XPO1,EXOSC10,NACC2,CTNNB1,SNX3,IKBKG,TMEM59,YTHDC1,CNR1,HTR2C,HGS,RDX,NLGN2,RTN4,RPL11,ACTN2,ATP5J,UCHL1,ACTG1,GPM6B,MT-ATP6,BRSK2,CABP1,SRP54B,TACC1,HNRNPM,NRDE2,BECN1,NRXN2,PTK2B,KCNIP4,CACNA1C,TIA1,KCNJ2,UHMK1,CAMK2B,KLC1,AHCYL1,TIMM44,WNK3,TMED7,STX17,RAB4B,THOC7,NCOA4,FBXW7,SLC7A11,SUMO2,TOMM40,LYPLA1,TRIM9,ARXES2,MACF1,TTC30B,PID1,MFF,PIK3C3,HEPACAM,NRXN1,RAPGEF6,FEZ1,SNX10,BCCIP,CALR,MZT1,…
	ENSMUST00000159986	Wtap	144.635	-0.49033	0.229679	-2.13485	0.0327732								GO:0070727	cellular macromolecule localization	3.21e-12	3.21e-12	BP	1	XPO1,EXOSC10,NACC2,CTNNB1,TMEM59,YTHDC1,HGS,RDX,NLGN2,RTN4,RPL11,ACTN2,GPM6B,CABP1,SRP54B,HNRNPM,NRXN2,KCNIP4,TIA1,UHMK1,CAMK2B,KLC1,AHCYL1,TIMM44,WNK3,TMED7,STX17,RAB4B,THOC7,NCOA4,FBXW7,SLC7A11,SUMO2,TOMM40,LYPLA1,ARXES2,MACF1,TTC30B,PID1,MFF,PIK3C3,HEPACAM,NRXN1,RAPGEF6,SNX10,CALR,MZT1,DBN1,TOMM5,GLRB,SEC23A,PLRG1,RABEP1,CALM1,PPP1R9B,YBX1,FYN,MIOS,POLDIP3,VAMP7,SUMO1,CD81,AP3B1,CHAMP1,LIN7C,M…
	ENSMUST00000078752	Casc4	648.941	-0.489254	0.144626	-3.3829	0.000717251								GO:0034613	cellular protein localization	7.41e-12	7.41e-12	BP	1	XPO1,NACC2,CTNNB1,TMEM59,YTHDC1,HGS,RDX,NLGN2,RTN4,RPL11,ACTN2,GPM6B,CABP1,SRP54B,HNRNPM,NRXN2,KCNIP4,TIA1,UHMK1,CAMK2B,KLC1,AHCYL1,TIMM44,WNK3,TMED7,STX17,RAB4B,THOC7,NCOA4,FBXW7,SLC7A11,SUMO2,TOMM40,LYPLA1,ARXES2,MACF1,TTC30B,PID1,MFF,PIK3C3,HEPACAM,NRXN1,RAPGEF6,SNX10,CALR,MZT1,DBN1,TOMM5,GLRB,SEC23A,PLRG1,RABEP1,CALM1,PPP1R9B,YBX1,FYN,MIOS,POLDIP3,VAMP7,SUMO1,CD81,AP3B1,CHAMP1,LIN7C,M6PR,WRB,…
	ENSMUST00000143987	Ndufv2	349.114	-0.486513	0.186532	-2.60819	0.00910215								GO:0051179	localization	1.05e-11	1.05e-11	BP	1	DLGAP1,SLC24A3,XPO1,EXOSC10,NACC2,EPS8,CTNNB1,KCNT1,RNF19B,SNX3,IKBKG,TXNDC5,GFRA1,TMEM59,YTHDC1,SGIP1,NIPA2,CNR1,HTR2C,HGS,RDX,NLGN2,RTN4,RPL11,ACTN2,ASIC2,ATP5J,USP33,UCHL1,ACTG1,GPM6B,MT-ATP6,BRSK2,CABP1,SRP54B,TACC1,PTPRT,HNRNPM,ATP11B,NRDE2,COX7B,BECN1,NRXN2,ANKRD13D,PTK2B,KCNIP4,SLC25A22,CACNA1C,BC003331,MT-CO2,MT-CYTB,ZEB2,TIA1,OSBPL1A,BAIAP2,KCNJ2,ABCA3,HACE1,PAK3,UHMK1,MAPK9,MCAM,KCNAB3,…
	ENSMUST00000112115	Hccs	170.676	-0.480185	0.175401	-2.73765	0.006188								GO:0033036	macromolecule localization	8.54e-11	8.54e-11	BP	1	DLGAP1,XPO1,EXOSC10,NACC2,CTNNB1,RNF19B,SNX3,TMEM59,YTHDC1,CNR1,HGS,RDX,NLGN2,RTN4,RPL11,ACTN2,ASIC2,ATP5J,ACTG1,GPM6B,BRSK2,CABP1,SRP54B,HNRNPM,ATP11B,NRDE2,NRXN2,KCNIP4,CACNA1C,BC003331,TIA1,OSBPL1A,BAIAP2,ABCA3,UHMK1,MAPK9,CAMK2B,KLC1,AHCYL1,TIMM44,WNK3,TMED7,STX17,RAB4B,VGF,THOC7,NCOA4,FBXW7,SLC7A11,SUMO2,TOMM40,LYPLA1,ARXES2,MACF1,TTC30B,PID1,MFF,PIK3C3,HEPACAM,NRXN1,RAPGEF6,SNX10,CALR,MZT1,…
	ENSMUST00000108634	Nlgn2	410.656	-0.477404	0.220828	-2.16188	0.0306274								GO:0051234	establishment of localization	5.21e-10	5.21e-10	BP	1	SLC24A3,XPO1,CTNNB1,KCNT1,RNF19B,SNX3,IKBKG,TXNDC5,YTHDC1,SGIP1,NIPA2,CNR1,HTR2C,HGS,RDX,NLGN2,RTN4,RPL11,ACTN2,ASIC2,ATP5J,USP33,UCHL1,ACTG1,GPM6B,MT-ATP6,BRSK2,CABP1,SRP54B,TACC1,HNRNPM,ATP11B,NRDE2,COX7B,BECN1,NRXN2,ANKRD13D,PTK2B,KCNIP4,SLC25A22,CACNA1C,MT-CO2,MT-CYTB,OSBPL1A,KCNJ2,ABCA3,UHMK1,MAPK9,KCNAB3,CAMK2B,GRIA1,KLC1,AHCYL1,TIMM44,MT-CO3,CDO1,WNK3,MT-CO1,CNIH1,TMED7,STX17,RAB4B,P2RY12,…
	ENSMUST00000028071	Bmi1	354.705	-0.468749	0.162252	-2.88902	0.00386439								GO:0008104	protein localization	6.68e-10	6.68e-10	BP	1	DLGAP1,XPO1,NACC2,CTNNB1,RNF19B,SNX3,TMEM59,YTHDC1,CNR1,HGS,RDX,NLGN2,RTN4,RPL11,ACTN2,ASIC2,ACTG1,GPM6B,BRSK2,CABP1,SRP54B,HNRNPM,NRXN2,KCNIP4,CACNA1C,BC003331,TIA1,BAIAP2,UHMK1,MAPK9,CAMK2B,KLC1,AHCYL1,TIMM44,WNK3,TMED7,STX17,RAB4B,VGF,THOC7,NCOA4,FBXW7,SLC7A11,SUMO2,TOMM40,LYPLA1,ARXES2,MACF1,TTC30B,PID1,MFF,PIK3C3,HEPACAM,NRXN1,RAPGEF6,SNX10,CALR,MZT1,DBN1,TOMM5,MLC1,GLRB,SEC23A,PLRG1,RABEP1,…
	ENSMUST00000114709	Bivm	150.795	-0.463277	0.178187	-2.59995	0.00932365								GO:0006810	transport	1.41e-09	1.41e-09	BP	1	SLC24A3,XPO1,CTNNB1,KCNT1,RNF19B,SNX3,TXNDC5,YTHDC1,SGIP1,NIPA2,CNR1,HTR2C,HGS,RDX,NLGN2,RTN4,RPL11,ACTN2,ASIC2,ATP5J,USP33,UCHL1,ACTG1,GPM6B,MT-ATP6,BRSK2,CABP1,SRP54B,TACC1,HNRNPM,ATP11B,NRDE2,COX7B,BECN1,NRXN2,ANKRD13D,PTK2B,KCNIP4,SLC25A22,CACNA1C,MT-CO2,MT-CYTB,OSBPL1A,KCNJ2,ABCA3,UHMK1,MAPK9,KCNAB3,CAMK2B,GRIA1,KLC1,AHCYL1,TIMM44,MT-CO3,CDO1,WNK3,MT-CO1,CNIH1,TMED7,STX17,RAB4B,P2RY12,NELL2,…
	ENSMUST00000111831	Zfp385b	123.095	-0.453946	0.226532	-2.00389	0.0450816								GO:0051649	establishment of localization in cell	7.58e-08	7.58e-08	BP	1	XPO1,CTNNB1,SNX3,IKBKG,YTHDC1,CNR1,HTR2C,HGS,RDX,NLGN2,RPL11,ACTN2,ATP5J,UCHL1,ACTG1,GPM6B,MT-ATP6,BRSK2,CABP1,SRP54B,TACC1,NRDE2,BECN1,NRXN2,PTK2B,CACNA1C,KCNJ2,UHMK1,KLC1,AHCYL1,TIMM44,TMED7,STX17,RAB4B,THOC7,NCOA4,FBXW7,TOMM40,TRIM9,ARXES2,TTC30B,MFF,PIK3C3,NRXN1,FEZ1,BCCIP,CALR,DBN1,TOMM5,MLC1,SEC23A,RNF139,CALM1,DST,FYN,POLDIP3,KLF7,VAMP7,CD81,AP3B1,CHAMP1,LIN7C,M6PR,WRB,SRP72,TOMM70A,IWS1,R…
	ENSMUST00000053540	Ngfrap1	325.265	-0.427948	0.177004	-2.41773	0.0156176								GO:0072657	protein localization to membrane	6.27e-07	6.27e-07	BP	1	TMEM59,HGS,RDX,NLGN2,ACTN2,SRP54B,NRXN2,KCNIP4,CAMK2B,WNK3,SLC7A11,TOMM40,LYPLA1,MACF1,PID1,MFF,NRXN1,RAPGEF6,DBN1,GLRB,SEC23A,RABEP1,CALM1,PPP1R9B,FYN,VAMP7,CD81,AP3B1,LIN7C,WRB,SRP72,VPS35,TM9SF3,RAC1
	ENSMUST00000102843	Rtn4	940.202	-0.42502	0.195077	-2.17873	0.0293515								GO:0034330	cell junction organization	1.24e-06	1.24e-06	BP	1	DLGAP1,NUMBL,CTNNB1,IQSEC3,RDX,NLGN2,ACTN2,ASIC2,NFIA,ACTG1,GPM6B,CABP1,PTPRT,NRXN2,CDH4,PTK2B,PKP4,BAIAP2,PAK3,CAMK2B,PTPRD,SLC7A11,MACF1,NDRG2,LRRTM3,NRXN1,PTPRF,DBN1,GLRB,DST,FYN,WRB,GRM5,RAB39B,VPS35,SLK,ABI2,RAC1
	ENSMUST00000026989	4833439L19Rik	285.374	-0.419752	0.172845	-2.42848	0.0151621								GO:0071840	cellular component organization or biogenesis	8.74e-06	8.74e-06	BP	1	DLGAP1,NUMBL,XPO1,EXOSC10,NACC2,ACACA,RPS16,EPS8,CTNNB1,NEK1,SNX3,IKBKG,UTY,TMEM33,GFRA1,YTHDC1,IQSEC3,SGIP1,CNR1,MTMR3,PUM2,HGS,RDX,HCCS,NLGN2,BMI1,RTN4,RPL11,ACTN2,ASIC2,NFIA,USP33,UCHL1,ACTG1,GPM6B,BRSK2,CABP1,TACC1,PTPRT,ATP11B,NAA60,NRDE2,SNRPC,BECN1,NRXN2,CDH4,CELF1,ANKRD13D,PTK2B,MAPK6,PKP4,ZEB2,BRWD1,BAIAP2,KCNJ2,PI4KA,NDUFB5,HACE1,PAK3,METRN,UHMK1,MAPK9,RBMX,CAMK2B,ANXA7,TIMM44,MT-CO3,WN…
	ENSMUST00000082392	mt-Nd1	13538.6	-0.416391	0.153265	-2.71681	0.00659152								GO:0016043	cellular component organization	1.25e-05	1.25e-05	BP	1	DLGAP1,NUMBL,XPO1,EXOSC10,NACC2,ACACA,EPS8,CTNNB1,NEK1,SNX3,IKBKG,UTY,TMEM33,GFRA1,YTHDC1,IQSEC3,SGIP1,CNR1,MTMR3,PUM2,HGS,RDX,HCCS,NLGN2,BMI1,RTN4,RPL11,ACTN2,ASIC2,NFIA,USP33,UCHL1,ACTG1,GPM6B,BRSK2,CABP1,TACC1,PTPRT,ATP11B,NAA60,NRDE2,SNRPC,BECN1,NRXN2,CDH4,CELF1,ANKRD13D,PTK2B,MAPK6,PKP4,ZEB2,BRWD1,BAIAP2,KCNJ2,PI4KA,NDUFB5,HACE1,PAK3,METRN,UHMK1,MAPK9,RBMX,CAMK2B,ANXA7,TIMM44,MT-CO3,WNK3,PHA…
	ENSMUST00000125726	Rpl11	117.676	-0.416007	0.15697	-2.65024	0.00804343								GO:0046907	intracellular transport	1.39e-05	1.39e-05	BP	1	XPO1,SNX3,YTHDC1,HGS,RDX,RPL11,ACTN2,ATP5J,UCHL1,MT-ATP6,CABP1,SRP54B,TACC1,NRDE2,BECN1,UHMK1,KLC1,AHCYL1,TIMM44,TMED7,STX17,RAB4B,THOC7,NCOA4,FBXW7,TOMM40,ARXES2,TTC30B,MFF,PIK3C3,FEZ1,CALR,DBN1,TOMM5,MLC1,SEC23A,RNF139,DST,FYN,POLDIP3,VAMP7,CD81,AP3B1,M6PR,WRB,SRP72,TOMM70A,IWS1,RAB39B,VPS35,STAM,CHMP3,SEC31A,ABCE1,PSAP,SPCS3,PPP2CA
	ENSMUST00000171400	Lrrc10b	247.276	-0.413886	0.177162	-2.33621	0.0194805								GO:0051962	positive regulation of nervous system development	2.3e-05	2.3e-05	BP	1	NUMBL,CTNNB1,CNR1,NLGN2,RTN4,ASIC2,CDH4,PTK2B,MAPK6,BRINP3,ZEB2,BAIAP2,PAK3,METRN,CAMK2B,P2RY12,PTPRD,MACF1,LRRTM3,NRXN1,FEZ1,PTPRF,DBN1,ID2,QK,FYN,HDAC2,ROBO1,VAMP7,TMEM106B,GRM5,STMN2,SERPINE2,RAC1
	ENSMUST00000064204	Actn2	116.943	-0.413349	0.199056	-2.07654	0.0378436								GO:0071702	organic substance transport	4.46e-05	4.46e-05	BP	1	XPO1,RNF19B,SNX3,YTHDC1,CNR1,HTR2C,HGS,NLGN2,RTN4,RPL11,ATP5J,GPM6B,BRSK2,CABP1,SRP54B,HNRNPM,ATP11B,NRDE2,SLC25A22,CACNA1C,OSBPL1A,ABCA3,UHMK1,MAPK9,KLC1,AHCYL1,TIMM44,TMED7,STX17,RAB4B,P2RY12,VGF,THOC7,NCOA4,FBXW7,SLC7A11,RASL10B,TOMM40,LYPLA1,ARXES2,MACF1,TTC30B,PID1,MFF,PIK3C3,SNX10,CALR,SLC35A5,TOMM5,MLC1,SEC23A,RABEP1,GM2A,EIF4A3,QK,YBX1,FYN,POLDIP3,SLC35A3,KLF7,VAMP7,CD81,AP3B1,LIN7C,M6PR,…
	ENSMUST00000021045	Asic2	180.151	-0.411878	0.189387	-2.1748	0.0296449								GO:0045184	establishment of protein localization	4.8e-05	4.8e-05	BP	1	XPO1,RNF19B,SNX3,YTHDC1,CNR1,HGS,RDX,NLGN2,RPL11,GPM6B,BRSK2,CABP1,SRP54B,HNRNPM,CACNA1C,UHMK1,KLC1,AHCYL1,TIMM44,TMED7,STX17,RAB4B,VGF,THOC7,NCOA4,FBXW7,SLC7A11,TOMM40,LYPLA1,ARXES2,MACF1,TTC30B,MFF,PIK3C3,NRXN1,SNX10,CALR,TOMM5,MLC1,SEC23A,RABEP1,CALM1,FYN,POLDIP3,KLF7,VAMP7,CD81,AP3B1,LIN7C,M6PR,WBP2,WRB,SRP72,TOMM70A,TNFRSF21,IWS1,RAB39B,VPS35,STAM,CHMP3,SEC31A,ABAT,ABCE1,PSAP,SPCS3,PPP2CA,RA…
	ENSMUST00000023608	Atp5j	438.356	-0.407967	0.182879	-2.2308	0.0256943								GO:0010976	positive regulation of neuron projection development	5.43e-05	5.43e-05	BP	1	NUMBL,CNR1,NLGN2,CDH4,PTK2B,MAPK6,ZEB2,BAIAP2,PAK3,METRN,CAMK2B,PTPRD,MACF1,FEZ1,PTPRF,DBN1,QK,FYN,ROBO1,VAMP7,TMEM106B,STMN2,SERPINE2,RAC1
	ENSMUST00000078155	Impdh1	217.381	-0.402527	0.111202	-3.61977	0.000294865								GO:0031175	neuron projection development	5.67e-05	5.67e-05	BP	1	NUMBL,CTNNB1,GFRA1,CNR1,NLGN2,RTN4,USP33,UCHL1,GPM6B,BRSK2,CDH4,PTK2B,MAPK6,ZEB2,BAIAP2,PAK3,METRN,UHMK1,MAPK9,CAMK2B,PHACTR1,PTPRD,MACF1,NRXN1,FEZ1,PTPRF,STRN,DBN1,SLC39A12,DST,PPP1R9B,QK,FYN,HDAC2,ALCAM,ROBO1,KLF7,VAMP7,UNC5C,TMEM106B,TNFRSF21,STMN2,SERPINE2,ABI2,RAC1
	ENSMUST00000075448	Nfia	257.156	-0.401801	0.184291	-2.18026	0.0292383								GO:0044085	cellular component biogenesis	5.79e-05	5.79e-05	BP	1	DLGAP1,XPO1,EXOSC10,NACC2,ACACA,RPS16,EPS8,CTNNB1,NEK1,IKBKG,YTHDC1,SGIP1,MTMR3,PUM2,HGS,RDX,HCCS,NLGN2,RTN4,RPL11,ACTN2,ASIC2,ACTG1,GPM6B,NAA60,NRDE2,SNRPC,BECN1,NRXN2,CDH4,CELF1,PTK2B,PKP4,BAIAP2,KCNJ2,NDUFB5,PAK3,MAPK9,RBMX,MT-CO3,PHACTR1,STX17,P2RY12,PTPRD,EIF5,TRIM9,LDB2,MACF1,WBP11,LRRTM3,NEBL,PIK3C3,NRXN1,RAPGEF6,FEZ1,SNX10,BCCIP,CALR,PODXL,MZT1,DBN1,SLC39A12,RTN3,EIF4A3,RPS2,DST,PPP1R9B,G…
	ENSMUST00000112712	Lypd6	128.142	-0.398664	0.20188	-1.97475	0.048296								GO:0071705	nitrogen compound transport	6.51e-05	6.51e-05	BP	1	XPO1,RNF19B,SNX3,YTHDC1,CNR1,HTR2C,HGS,NLGN2,RTN4,RPL11,GPM6B,BRSK2,CABP1,SRP54B,HNRNPM,NRDE2,SLC25A22,CACNA1C,UHMK1,KLC1,AHCYL1,TIMM44,TMED7,STX17,RAB4B,P2RY12,VGF,THOC7,NCOA4,FBXW7,SLC7A11,RASL10B,TOMM40,LYPLA1,ARXES2,MACF1,TTC30B,MFF,PIK3C3,SNX10,CALR,SLC35A5,TOMM5,MLC1,SEC23A,RABEP1,EIF4A3,QK,YBX1,FYN,POLDIP3,SLC35A3,KLF7,VAMP7,CD81,AP3B1,LIN7C,M6PR,WRB,SRP72,TOMM70A,TNFRSF21,IWS1,RAB39B,VPS3…
	ENSMUST00000105362	Dazap1	141.321	-0.394413	0.185239	-2.12921	0.0332366								GO:0050769	positive regulation of neurogenesis	6.96e-05	6.96e-05	BP	1	NUMBL,CTNNB1,CNR1,NLGN2,RTN4,CDH4,PTK2B,MAPK6,BRINP3,ZEB2,BAIAP2,PAK3,METRN,CAMK2B,P2RY12,PTPRD,MACF1,FEZ1,PTPRF,DBN1,ID2,QK,FYN,HDAC2,ROBO1,VAMP7,TMEM106B,GRM5,STMN2,SERPINE2,RAC1
	ENSMUST00000026507	Usp33	171.994	-0.389986	0.182269	-2.13961	0.0323861								GO:0048666	neuron development	9.59e-05	9.59e-05	BP	1	NUMBL,CTNNB1,GFRA1,CNR1,NLGN2,RTN4,USP33,UCHL1,GPM6B,BRSK2,BECN1,CDH4,PTK2B,MAPK6,ZEB2,BAIAP2,PAK3,METRN,UHMK1,MAPK9,CAMK2B,PHACTR1,PTPRD,MACF1,OGDH,NRXN1,FEZ1,PTPRF,STRN,DBN1,SLC39A12,ID2,DST,PPP1R9B,QK,FYN,HDAC2,ALCAM,ROBO1,KLF7,VAMP7,UNC5C,TMEM106B,TNFRSF21,STMN2,SERPINE2,ABI2,RAC1
	ENSMUST00000031131	Uchl1	990.32	-0.389268	0.193259	-2.01423	0.0439858								GO:0015833	peptide transport	0.000108799	0.000108799	BP	1	XPO1,RNF19B,SNX3,YTHDC1,CNR1,HTR2C,HGS,NLGN2,RPL11,GPM6B,BRSK2,CABP1,SRP54B,HNRNPM,CACNA1C,UHMK1,KLC1,AHCYL1,TIMM44,TMED7,STX17,RAB4B,VGF,THOC7,NCOA4,FBXW7,SLC7A11,RASL10B,TOMM40,LYPLA1,ARXES2,MACF1,TTC30B,MFF,PIK3C3,SNX10,CALR,TOMM5,MLC1,SEC23A,RABEP1,FYN,POLDIP3,KLF7,VAMP7,CD81,AP3B1,LIN7C,M6PR,WRB,SRP72,TOMM70A,TNFRSF21,IWS1,RAB39B,VPS35,STAM,CHMP3,SEC31A,ABAT,ABCE1,PSAP,SPCS3,PPP2CA,RAC1
	ENSMUST00000071555	Actg1	2640.31	-0.389006	0.153702	-2.53091	0.0113767								GO:0050808	synapse organization	0.000129519	0.000129519	BP	1	DLGAP1,CTNNB1,IQSEC3,NLGN2,ASIC2,NFIA,ACTG1,CABP1,PTPRT,NRXN2,BAIAP2,PAK3,CAMK2B,PTPRD,SLC7A11,NDRG2,LRRTM3,NRXN1,PTPRF,DBN1,GLRB,FYN,WRB,GRM5,RAB39B,VPS35,ABI2
	ENSMUST00000030578	Ptp4a2	446.846	-0.376018	0.181277	-2.07427	0.0380538								GO:0051049	regulation of transport	0.000137025	0.000137025	BP	1	XPO1,CTNNB1,SNX3,SGIP1,CNR1,HTR2C,HGS,RDX,NLGN2,RTN4,ACTN2,ASIC2,ATP5J,ACTG1,GPM6B,BRSK2,CABP1,HNRNPM,NRDE2,ANKRD13D,PTK2B,KCNIP4,CACNA1C,KCNJ2,UHMK1,MAPK9,AHCYL1,WNK3,RAB4B,P2RY12,NELL2,FBXW7,SLC7A11,RASL10B,LYPLA1,TRIM9,S100A1,PID1,MFF,PIK3C3,NRXN1,FEZ1,CALR,NETO2,DBN1,MLC1,RNF139,CALM1,FYN,TSPAN13,KLF7,VAMP7,SUMO1,CD81,KCNV1,TOMM70A,GRM5,TNFRSF21,IWS1,VPS35,SERPINE2,STAM,CHMP3,ATP8A1,ABAT,PPP2…
	ENSMUST00000112233	Gpm6b	315.29	-0.373995	0.138863	-2.69327	0.00707541								GO:0010720	positive regulation of cell development	0.000139538	0.000139538	BP	1	NUMBL,CTNNB1,CNR1,NLGN2,RTN4,CDH4,PTK2B,MAPK6,BRINP3,ZEB2,BAIAP2,PAK3,METRN,MAPK9,CAMK2B,P2RY12,PTPRD,MACF1,FEZ1,CALR,PTPRF,DBN1,ID2,QK,FYN,HDAC2,ROBO1,VAMP7,TMEM106B,GRM5,STMN2,SERPINE2,RAC1
	ENSMUST00000082408	mt-Atp6	16107.9	-0.371525	0.181467	-2.04734	0.0406247								GO:0048518	positive regulation of biological process	0.000153583	0.000153583	BP	1	ARPP19,UBE2M,HTRA1,XIAP,NUMBL,SLC24A3,USP7,NACC2,EPS8,CTNNB1,NEK1,RNF19B,IKBKG,TMEM33,GFRA1,TMEM59,DMTF1,SGIP1,CNR1,RNF111,PUM2,HTR2C,HGS,RDX,NLGN2,BMI1,RTN4,RPL11,ACTN2,ASIC2,ATP5J,NFIA,LYPD6,DAZAP1,ACTG1,GPM6B,HNRNPLL,TACC1,HNRNPM,MAML3,DUSP26,NRDE2,POR,BECN1,CDH4,CELF1,PTK2B,CACNA1C,PENK,SUSD4,MAPK6,MT-CO2,BRINP3,PKP4,ZEB2,TIA1,BAIAP2,KCNJ2,HACE1,EEF1E1,PAK3,FBXL5,MARCKSL1,METRN,UHMK1,MAPK9,MC…
	ENSMUST00000184635	Hnrnpll	249.816	-0.371194	0.155908	-2.38086	0.0172724								GO:0009057	macromolecule catabolic process	0.000195692	0.000195692	BP	1	DLGAP1,XPO1,USP7,EXOSC10,RNF123,CTNNB1,RNF19B,SNX3,RNF111,PUM2,RDX,RPL11,USP33,UCHL1,BRSK2,MYEF2,HNRNPM,NRDE2,BECN1,PTK2B,RLIM,HACE1,SKIV2L,FBXL5,MAPK9,FBXW7,SUMO2,LYPLA1,TRIM9,GPLD1,RNF139,EIF4A3,QK,YBX1,FYN,RBBP6,SUMO1,CD81,UBC,RNF13,PSMC6,PSMD8,RNF216,VPS35,SERPINE2,THRAP3,PSAP,PPP2CA,TTC3
	ENSMUST00000018971	Brsk2	415.456	-0.365654	0.172068	-2.12506	0.0335816								GO:0015031	protein transport	0.000204647	0.000204647	BP	1	XPO1,RNF19B,SNX3,YTHDC1,CNR1,HGS,NLGN2,RPL11,GPM6B,BRSK2,CABP1,SRP54B,HNRNPM,CACNA1C,UHMK1,KLC1,AHCYL1,TIMM44,TMED7,STX17,RAB4B,VGF,THOC7,NCOA4,FBXW7,SLC7A11,TOMM40,LYPLA1,ARXES2,MACF1,TTC30B,MFF,PIK3C3,SNX10,CALR,TOMM5,MLC1,SEC23A,RABEP1,FYN,POLDIP3,KLF7,VAMP7,CD81,AP3B1,LIN7C,M6PR,WRB,SRP72,TOMM70A,TNFRSF21,IWS1,RAB39B,VPS35,STAM,CHMP3,SEC31A,ABAT,ABCE1,PSAP,SPCS3,PPP2CA,RAC1
	ENSMUST00000027886	Ralgps2	275.661	-0.364325	0.118095	-3.08503	0.00203531								GO:0006886	intracellular protein transport	0.000206115	0.000206115	BP	1	XPO1,YTHDC1,HGS,RPL11,CABP1,SRP54B,UHMK1,KLC1,AHCYL1,TIMM44,TMED7,STX17,RAB4B,THOC7,NCOA4,FBXW7,TOMM40,ARXES2,TTC30B,MFF,CALR,TOMM5,SEC23A,FYN,POLDIP3,VAMP7,CD81,AP3B1,M6PR,WRB,SRP72,TOMM70A,IWS1,RAB39B,VPS35,STAM,SEC31A,ABCE1,PSAP,SPCS3,PPP2CA
	ENSMUST00000035157	Srprb	148.598	-0.357872	0.134776	-2.65531	0.00792361								GO:0042886	amide transport	0.000208096	0.000208096	BP	1	XPO1,RNF19B,SNX3,YTHDC1,CNR1,HTR2C,HGS,NLGN2,RPL11,GPM6B,BRSK2,CABP1,SRP54B,HNRNPM,CACNA1C,UHMK1,KLC1,AHCYL1,TIMM44,TMED7,STX17,RAB4B,VGF,THOC7,NCOA4,FBXW7,SLC7A11,RASL10B,TOMM40,LYPLA1,ARXES2,MACF1,TTC30B,MFF,PIK3C3,SNX10,CALR,TOMM5,MLC1,SEC23A,RABEP1,FYN,POLDIP3,KLF7,VAMP7,CD81,AP3B1,LIN7C,M6PR,WRB,SRP72,TOMM70A,TNFRSF21,IWS1,RAB39B,VPS35,STAM,CHMP3,SEC31A,ABAT,ABCE1,PSAP,SPCS3,PPP2CA,RAC1
	ENSMUST00000112113	Cabp1	444.863	-0.357248	0.127964	-2.79178	0.00524187								GO:0099173	postsynapse organization	0.000219117	0.000219117	BP	1	DLGAP1,NLGN2,ACTG1,NRXN2,BAIAP2,PAK3,CAMK2B,PTPRD,SLC7A11,NDRG2,NRXN1,PTPRF,DBN1,GLRB,FYN,VPS35,ABI2
	ENSMUST00000067780	Myef2	349.23	-0.356725	0.126783	-2.81368	0.00489786								GO:0030030	cell projection organization	0.000261566	0.000261566	BP	1	NUMBL,EPS8,CTNNB1,NEK1,GFRA1,CNR1,RDX,NLGN2,RTN4,ACTN2,USP33,UCHL1,GPM6B,BRSK2,CDH4,PTK2B,MAPK6,ZEB2,BAIAP2,PAK3,METRN,UHMK1,MAPK9,CAMK2B,PHACTR1,P2RY12,PTPRD,MACF1,TTC30B,NRXN1,RAPGEF6,FEZ1,SNX10,PODXL,PTPRF,STRN,DBN1,GPR22,SLC39A12,DST,PPP1R9B,QK,FYN,HDAC2,ALCAM,ROBO1,KLF7,VAMP7,UNC5C,TMEM106B,TNFRSF21,STMN2,VPS35,SERPINE2,ABI2,RAC1
	ENSMUST00000041240	Shisa4	511.675	-0.352902	0.110147	-3.20393	0.00135568								GO:0010770	positive regulation of cell morphogenesis involved in differentiation	0.000266539	0.000266539	BP	1	NUMBL,CDH4,ZEB2,BAIAP2,PAK3,METRN,MAPK9,CAMK2B,PTPRD,MACF1,CALR,PTPRF,DBN1,ROBO1,VAMP7,RAC1
	ENSMUST00000110708	Srp54b	750.303	-0.351185	0.0767937	-4.57309	4.80575e-06								GO:0120036	plasma membrane bounded cell projection organization	0.000276344	0.000276344	BP	1	NUMBL,EPS8,CTNNB1,NEK1,GFRA1,CNR1,RDX,NLGN2,RTN4,ACTN2,USP33,UCHL1,GPM6B,BRSK2,CDH4,PTK2B,MAPK6,ZEB2,BAIAP2,PAK3,METRN,UHMK1,MAPK9,CAMK2B,PHACTR1,P2RY12,PTPRD,MACF1,TTC30B,NRXN1,RAPGEF6,FEZ1,SNX10,PODXL,PTPRF,STRN,DBN1,SLC39A12,DST,PPP1R9B,QK,FYN,HDAC2,ALCAM,ROBO1,KLF7,VAMP7,UNC5C,TMEM106B,TNFRSF21,STMN2,VPS35,SERPINE2,ABI2,RAC1
	ENSMUST00000084512	Tacc1	804.108	-0.348949	0.124655	-2.79932	0.00512105								GO:0048522	positive regulation of cellular process	0.000454993	0.000454993	BP	1	ARPP19,UBE2M,HTRA1,XIAP,NUMBL,USP7,NACC2,EPS8,CTNNB1,NEK1,RNF19B,IKBKG,TMEM33,GFRA1,TMEM59,DMTF1,SGIP1,CNR1,RNF111,PUM2,HTR2C,HGS,RDX,NLGN2,BMI1,RTN4,RPL11,ACTN2,ASIC2,NFIA,LYPD6,DAZAP1,ACTG1,HNRNPLL,TACC1,HNRNPM,MAML3,DUSP26,NRDE2,POR,BECN1,CDH4,PTK2B,CACNA1C,MAPK6,MT-CO2,BRINP3,PKP4,ZEB2,TIA1,BAIAP2,KCNJ2,EEF1E1,PAK3,FBXL5,MARCKSL1,METRN,UHMK1,MAPK9,MCAM,RBMX,NR3C1,CAMK2B,GRIA1,WNK3,P2RY12,NELL…
	ENSMUST00000109441	Ptprt	155.031	-0.348586	0.164672	-2.11685	0.0342727								GO:1900006	positive regulation of dendrite development	0.000477708	0.000477708	BP	1	NUMBL,NLGN2,MAPK6,BAIAP2,PAK3,CAMK2B,PTPRD,PTPRF,DBN1,VAMP7,TMEM106B,RAC1
	ENSMUST00000155737	Gnb4	235.247	-0.34771	0.161492	-2.15311	0.0313099								GO:0120035	regulation of plasma membrane bounded cell projection organization	0.000542508	0.000542508	BP	1	NUMBL,EPS8,CNR1,RDX,NLGN2,RTN4,BRSK2,CDH4,PTK2B,MAPK6,ZEB2,BAIAP2,PAK3,METRN,CAMK2B,P2RY12,PTPRD,MACF1,NRXN1,FEZ1,PODXL,PTPRF,DBN1,SLC39A12,QK,FYN,HDAC2,ROBO1,VAMP7,TMEM106B,STMN2,VPS35,SERPINE2,ABI2,RAC1
	ENSMUST00000087582	Hnrnpm	246.543	-0.345442	0.135527	-2.54887	0.0108072								GO:0031346	positive regulation of cell projection organization	0.000543465	0.000543465	BP	1	NUMBL,EPS8,CNR1,NLGN2,CDH4,PTK2B,MAPK6,ZEB2,BAIAP2,PAK3,METRN,CAMK2B,P2RY12,PTPRD,MACF1,FEZ1,PTPRF,DBN1,QK,FYN,ROBO1,VAMP7,TMEM106B,STMN2,SERPINE2,RAC1
	ENSMUST00000057795	Rsrc2	208.952	-0.343329	0.126401	-2.7162	0.00660366								GO:0060341	regulation of cellular localization	0.000638284	0.000638284	BP	1	XPO1,CTNNB1,SNX3,TMEM59,CNR1,HTR2C,RDX,NLGN2,RTN4,ACTN2,GPM6B,BRSK2,CABP1,HNRNPM,NRDE2,BECN1,PTK2B,CACNA1C,UHMK1,CAMK2B,WNK3,FBXW7,SLC7A11,LYPLA1,PID1,MFF,NRXN1,FEZ1,DBN1,MLC1,RNF139,CALM1,PPP1R9B,FYN,KLF7,VAMP7,CD81,IWS1,VPS35,CHMP3,SLC30A4,PPP2CA,RAC1
	ENSMUST00000148561	Sfrs18	164.633	-0.339694	0.160324	-2.11879	0.034108								GO:0032879	regulation of localization	0.00066664	0.00066664	BP	1	XPO1,EXOSC10,CTNNB1,SNX3,TMEM59,SGIP1,CNR1,HTR2C,HGS,RDX,NLGN2,RTN4,ACTN2,ASIC2,ATP5J,ACTG1,GPM6B,BRSK2,CABP1,PTPRT,HNRNPM,NRDE2,BECN1,ANKRD13D,PTK2B,KCNIP4,CACNA1C,KCNJ2,HACE1,PAK3,UHMK1,MAPK9,MCAM,CAMK2B,AHCYL1,WNK3,PHACTR1,RAB4B,P2RY12,NELL2,FBXW7,SLC7A11,RASL10B,LYPLA1,TRIM9,LDB2,MACF1,S100A1,PID1,MFF,PIK3C3,NRXN1,FEZ1,CALR,NETO2,PODXL,GPLD1,DBN1,MLC1,RNF139,CALM1,PPP1R9B,FYN,ROBO1,TSPAN13,KL…
	ENSMUST00000121440	Maml3	120.749	-0.33939	0.154517	-2.19646	0.0280592								GO:0031344	regulation of cell projection organization	0.000735028	0.000735028	BP	1	NUMBL,EPS8,CNR1,RDX,NLGN2,RTN4,BRSK2,CDH4,PTK2B,MAPK6,ZEB2,BAIAP2,PAK3,METRN,CAMK2B,P2RY12,PTPRD,MACF1,NRXN1,FEZ1,PODXL,PTPRF,DBN1,SLC39A12,QK,FYN,HDAC2,ROBO1,VAMP7,TMEM106B,STMN2,VPS35,SERPINE2,ABI2,RAC1
	ENSMUST00000180164	Fsd1l	195.573	-0.338103	0.169149	-1.99885	0.0456246								GO:0006811	ion transport	0.000848917	0.000848917	BP	1	SLC24A3,CTNNB1,KCNT1,NIPA2,CNR1,HTR2C,NLGN2,RTN4,ACTN2,ASIC2,ATP5J,GPM6B,MT-ATP6,ATP11B,COX7B,PTK2B,KCNIP4,SLC25A22,CACNA1C,MT-CO2,MT-CYTB,KCNJ2,MAPK9,KCNAB3,CAMK2B,GRIA1,AHCYL1,MT-CO3,WNK3,MT-CO1,P2RY12,SLC7A11,KCNT2,TOMM40,S100A1,NRXN1,NETO2,MLC1,GLRB,TTYH2,SLC39A12,CALM1,FYN,SLC35A3,TSPAN13,VAMP7,SUMO1,AP3B1,KCNV1,GRM5,SLC39A10,SERPINE2,PNPLA8,ATP8A1,SLC30A4,ABAT,PSAP,PPP2CA
	ENSMUST00000105824	Sh2d5	370.317	-0.336717	0.163642	-2.05764	0.0396247								GO:0022607	cellular component assembly	0.00097129	0.00097129	BP	1	DLGAP1,NACC2,ACACA,EPS8,CTNNB1,NEK1,IKBKG,YTHDC1,SGIP1,MTMR3,PUM2,RDX,HCCS,NLGN2,RTN4,RPL11,ACTN2,ASIC2,ACTG1,GPM6B,NAA60,NRDE2,SNRPC,BECN1,NRXN2,CDH4,CELF1,PTK2B,PKP4,BAIAP2,KCNJ2,NDUFB5,PAK3,MAPK9,RBMX,MT-CO3,PHACTR1,STX17,P2RY12,PTPRD,EIF5,TRIM9,MACF1,LRRTM3,NEBL,PIK3C3,NRXN1,RAPGEF6,FEZ1,SNX10,BCCIP,CALR,PODXL,MZT1,DBN1,SLC39A12,RTN3,RPS2,DST,PPP1R9B,GDA,RPL6,VMA21,CFL2,VAMP7,SUMO1,SMARCA5,EI…
	ENSMUST00000036631	Dusp26	264.23	-0.335841	0.15063	-2.22958	0.0257754								GO:1901565	organonitrogen compound catabolic process	0.00103484	0.00103484	BP	1	DLGAP1,XPO1,USP7,RNF123,CTNNB1,RNF19B,SNX3,RNF111,RDX,PDE10A,RPL11,USP33,UCHL1,BRSK2,PTK2B,RLIM,SAT1,HACE1,FBXL5,MAPK9,CDO1,FBXW7,SUMO2,LYPLA1,TRIM9,PDE7A,GPLD1,RNF139,GM2A,GDA,FYN,RBBP6,SUMO1,CD81,UBC,RNF13,PSMC6,PSMD8,RNF216,VPS35,SERPINE2,PNPLA8,ABAT,PSAP,PPP2CA,TTC3
	ENSMUST00000142037	Atp11b	400.61	-0.334243	0.0729375	-4.58259	4.59247e-06								GO:0030182	neuron differentiation	0.00105543	0.00105543	BP	1	NUMBL,CTNNB1,GFRA1,CNR1,NLGN2,RTN4,USP33,UCHL1,GPM6B,BRSK2,BECN1,CDH4,PTK2B,MAPK6,BRINP3,ZEB2,BAIAP2,PAK3,COPS2,METRN,UHMK1,MAPK9,CAMK2B,PHACTR1,PTPRD,MACF1,OGDH,NRXN1,FEZ1,CALR,PTPRF,STRN,DBN1,SLC39A12,ID2,DST,PPP1R9B,QK,FYN,HDAC2,ALCAM,ROBO1,KLF7,VAMP7,UNC5C,TMEM106B,TNFRSF21,STMN2,SERPINE2,ABI2,PSAP,RAC1
	ENSMUST00000079278	Nrsn2	153.715	-0.332636	0.134683	-2.46976	0.0135203								GO:0044265	cellular macromolecule catabolic process	0.00105926	0.00105926	BP	1	DLGAP1,XPO1,USP7,EXOSC10,RNF123,CTNNB1,RNF19B,RNF111,PUM2,RDX,RPL11,USP33,UCHL1,BRSK2,MYEF2,HNRNPM,NRDE2,PTK2B,RLIM,HACE1,SKIV2L,FBXL5,MAPK9,FBXW7,SUMO2,TRIM9,RNF139,EIF4A3,QK,YBX1,RBBP6,SUMO1,CD81,UBC,RNF13,PSMC6,PSMD8,RNF216,VPS35,THRAP3,PSAP,TTC3
	ENSMUST00000006138	Naa60	350.213	-0.332133	0.151654	-2.19007	0.0285193								GO:0099536	synaptic signaling	0.00115445	0.00115445	BP	1	DLGAP1,CTNNB1,CNR1,HTR2C,NLGN2,RGS8,NRXN2,PTK2B,CACNA1C,PENK,BAIAP2,CAMK2B,GRIA1,RGS10,PTPRD,VGF,SLC7A11,TRIM9,GRM1,NRXN1,DBN1,GLRB,CALM1,EIF4A3,PPP1R9B,CALB1,FYN,LIN7C,RNF216,GRM5,SERPINE2,ABAT,RAC1
	ENSMUST00000048409	Elmod1	1034.92	-0.329718	0.147651	-2.23309	0.0255431								GO:0033365	protein localization to organelle	0.00117365	0.00117365	BP	1	XPO1,HGS,RDX,RTN4,RPL11,CABP1,SRP54B,HNRNPM,TIA1,TIMM44,NCOA4,FBXW7,TOMM40,ARXES2,MFF,SNX10,CALR,TOMM5,PLRG1,RABEP1,CALM1,PPP1R9B,YBX1,FYN,VAMP7,SUMO1,CD81,AP3B1,CHAMP1,M6PR,WRB,SRP72,TOMM70A,VPS35,SPCS3,PPP2CA
	ENSMUST00000067760	Nadk2	168.349	-0.329381	0.146475	-2.24871	0.0245309								GO:0045666	positive regulation of neuron differentiation	0.0012448	0.0012448	BP	1	NUMBL,CNR1,NLGN2,CDH4,PTK2B,MAPK6,BRINP3,ZEB2,BAIAP2,PAK3,METRN,CAMK2B,PTPRD,MACF1,FEZ1,PTPRF,DBN1,QK,FYN,ROBO1,VAMP7,TMEM106B,STMN2,SERPINE2,RAC1
	ENSMUST00000093912	2310067B10Rik	198.836	-0.328174	0.11881	-2.76217	0.00574183								GO:0034220	ion transmembrane transport	0.00125372	0.00125372	BP	1	SLC24A3,KCNT1,NIPA2,HTR2C,NLGN2,ACTN2,ASIC2,ATP5J,MT-ATP6,COX7B,PTK2B,KCNIP4,SLC25A22,CACNA1C,MT-CO2,MT-CYTB,KCNJ2,KCNAB3,GRIA1,AHCYL1,MT-CO3,WNK3,MT-CO1,P2RY12,SLC7A11,KCNT2,TOMM40,S100A1,NRXN1,NETO2,MLC1,GLRB,TTYH2,SLC39A12,CALM1,FYN,SLC35A3,TSPAN13,SUMO1,KCNV1,GRM5,SLC39A10,SLC30A4,PPP2CA
	ENSMUST00000041776	Rgs8	331.096	-0.327843	0.122089	-2.68527	0.00724715								GO:0010975	regulation of neuron projection development	0.00150244	0.00150244	BP	1	NUMBL,CNR1,NLGN2,RTN4,BRSK2,CDH4,PTK2B,MAPK6,ZEB2,BAIAP2,PAK3,METRN,CAMK2B,PTPRD,MACF1,FEZ1,PTPRF,DBN1,SLC39A12,QK,FYN,HDAC2,ROBO1,VAMP7,TMEM106B,STMN2,SERPINE2,ABI2,RAC1
	ENSMUST00000021596	Nrde2	138.788	-0.326882	0.0801299	-4.0794	4.51522e-05								GO:0016358	dendrite development	0.00156749	0.00156749	BP	1	NUMBL,NLGN2,MAPK6,BAIAP2,PAK3,CAMK2B,PHACTR1,PTPRD,PTPRF,STRN,DBN1,PPP1R9B,FYN,HDAC2,KLF7,VAMP7,TMEM106B,ABI2,RAC1
	ENSMUST00000005651	Por	245.581	-0.326237	0.135055	-2.41559	0.0157097								GO:0007399	nervous system development	0.00179436	0.00179436	BP	1	DMXL2,NUMBL,CTNNB1,GFRA1,CNR1,NDUFV2,NLGN2,BMI1,RTN4,ASIC2,NFIA,USP33,UCHL1,GPM6B,BRSK2,TACC1,NRSN2,COX7B,BECN1,NRXN2,CDH4,PTK2B,PENK,MAPK6,BRINP3,ZEB2,BAIAP2,PAK3,COPS2,METRN,UHMK1,MAPK9,CAMK2B,MT-CO1,PHACTR1,P2RY12,PTPRD,SLC7A11,MACF1,OGDH,NDRG2,LRRTM3,NRXN1,FEZ1,ALDH3A2,CALR,PTPRF,STRN,DBN1,GLRB,SLC39A12,ID2,DST,PPP1R9B,QK,FYN,HDAC2,ALCAM,ROBO1,KLF7,VAMP7,UNC5C,TMEM106B,GRM5,TNFRSF21,STMN2,VPS…
	ENSMUST00000071006	Snrpc	138.408	-0.326059	0.131218	-2.48486	0.0129601								GO:0030163	protein catabolic process	0.00182678	0.00182678	BP	1	DLGAP1,XPO1,USP7,RNF123,CTNNB1,RNF19B,SNX3,RNF111,RDX,RPL11,USP33,UCHL1,BRSK2,PTK2B,RLIM,HACE1,FBXL5,MAPK9,FBXW7,SUMO2,LYPLA1,TRIM9,GPLD1,RNF139,FYN,RBBP6,SUMO1,CD81,UBC,RNF13,PSMC6,PSMD8,RNF216,VPS35,SERPINE2,PSAP,PPP2CA,TTC3
	ENSMUST00000155377	Cox7b	390.494	-0.3255	0.147988	-2.19951	0.0278419								GO:0009894	regulation of catabolic process	0.00183635	0.00183635	BP	1	DLGAP1,XPO1,USP7,RNF19B,SNX3,IKBKG,TMEM59,CNR1,MTMR3,PUM2,RDX,RPL11,USP33,MYEF2,HNRNPM,NRDE2,BECN1,PTK2B,HACE1,FBXL5,MAPK9,FBXW7,SUMO2,FEZ1,GPLD1,RNF139,QK,YBX1,FYN,SUMO1,CD81,RAB39B,VPS35,SERPINE2,THRAP3,PPP2CA
	ENSMUST00000014684	U2af1	115.065	-0.32338	0.15094	-2.14244	0.0321578								GO:1901575	organic substance catabolic process	0.00185298	0.00185298	BP	1	DLGAP1,XPO1,USP7,EXOSC10,RNF123,CTNNB1,RNF19B,SNX3,ACAA1A,CNR1,RNF111,PUM2,RDX,PDE10A,RPL11,USP33,UCHL1,BRSK2,MYEF2,HNRNPM,NRDE2,BECN1,ALDOC,PTK2B,RLIM,SAT1,HACE1,SKIV2L,FBXL5,MAPK9,CDO1,FBXW7,SUMO2,LYPLA1,TRIM9,OGDH,PDE7A,GPLD1,RNF139,GM2A,EIF4A3,GDA,QK,YBX1,PGM2,ACOX1,FYN,RBBP6,SUMO1,CD81,UBC,RNF13,PSMC6,PSMD8,RNF216,VPS35,SERPINE2,PNPLA8,ABAT,THRAP3,PSAP,PPP2CA,TTC3
	ENSMUST00000122817	Becn1	386.851	-0.31878	0.155052	-2.05596	0.039786								GO:0009056	catabolic process	0.00199968	0.00199968	BP	1	DLGAP1,XPO1,USP7,EXOSC10,RNF123,CTNNB1,RNF19B,SNX3,ACAA1A,IKBKG,TMEM59,CNR1,RNF111,MTMR3,PUM2,RDX,PDE10A,RPL11,USP33,UCHL1,BRSK2,MYEF2,HNRNPM,NRDE2,POR,BECN1,ALDOC,PTK2B,RLIM,SAT1,HACE1,SKIV2L,FBXL5,MAPK9,ANXA7,CDO1,STX17,FBXW7,SUMO2,LYPLA1,TRIM9,OGDH,PIK3C3,FEZ1,PDE7A,GPLD1,RNF139,GM2A,EIF4A3,GDA,QK,YBX1,PGM2,ACOX1,FYN,RBBP6,SUMO1,CD81,UBC,RNF13,PSMC6,PSMD8,RNF216,RAB39B,VPS35,SERPINE2,PNPLA8,AB…
	ENSMUST00000113458	Nrxn2	363.814	-0.318386	0.160388	-1.9851	0.0471336								GO:0007626	locomotory behavior	0.00225448	0.00225448	BP	1	EPS8,PPP1R1B,HTR2C,NLGN2,UCHL1,CACNA1C,PENK,GRM1,STRN,DBN1,GLRB,ID2,CALB1,GRM5,VPS35,ABAT,PSAP
	ENSMUST00000093271	Gpr56	184.863	-0.316165	0.106942	-2.95642	0.00311233								GO:0006812	cation transport	0.00232556	0.00232556	BP	1	SLC24A3,CTNNB1,KCNT1,NIPA2,CNR1,HTR2C,NLGN2,RTN4,ACTN2,ASIC2,ATP5J,GPM6B,MT-ATP6,COX7B,PTK2B,KCNIP4,CACNA1C,MT-CO2,MT-CYTB,KCNJ2,KCNAB3,CAMK2B,AHCYL1,MT-CO3,WNK3,MT-CO1,P2RY12,KCNT2,TOMM40,S100A1,NRXN1,NETO2,SLC39A12,CALM1,FYN,TSPAN13,VAMP7,SUMO1,AP3B1,KCNV1,SLC39A10,SERPINE2,SLC30A4,ABAT,PPP2CA
	ENSMUST00000017534	Aldoc	938.094	-0.31439	0.0959554	-3.27642	0.00105133								GO:0050767	regulation of neurogenesis	0.00243263	0.00243263	BP	1	NUMBL,CTNNB1,CNR1,NLGN2,RTN4,BRSK2,CDH4,PTK2B,MAPK6,BRINP3,ZEB2,BAIAP2,PAK3,METRN,CAMK2B,PHACTR1,P2RY12,PTPRD,MACF1,FEZ1,CALR,PTPRF,DBN1,SLC39A12,ID2,QK,FYN,HDAC2,ROBO1,VAMP7,TMEM106B,GRM5,TNFRSF21,STMN2,SERPINE2,ABI2,BMPR1A,RAC1
	ENSMUST00000000314	Cdh4	120.525	-0.312199	0.135845	-2.2982	0.0215505								GO:0051128	regulation of cellular component organization	0.00249071	0.00249071	BP	1	NUMBL,XPO1,EXOSC10,EPS8,CTNNB1,TMEM33,SGIP1,CNR1,MTMR3,RDX,NLGN2,RTN4,ACTN2,ASIC2,ACTG1,GPM6B,BRSK2,PTPRT,BECN1,CDH4,ANKRD13D,PTK2B,MAPK6,ZEB2,BAIAP2,PAK3,METRN,MAPK9,CAMK2B,RAB4B,P2RY12,PTPRD,FBXW7,SLC7A11,TRIM9,MACF1,MFF,LRRTM3,NRXN1,FEZ1,TAF9B,CALR,PODXL,PTPRF,DBN1,GNG4,SLC39A12,CALM1,DST,PPP1R9B,GDA,QK,FYN,HDAC2,ROBO1,CFL2,VAMP7,SUMO1,CD81,PSMC6,WBP2,TMEM106B,TOMM70A,IWS1,CDC73,STMN2,VPS35,SE…
	ENSMUST00000068726	Celf1	664.736	-0.31206	0.152393	-2.04773	0.0405861								GO:0051960	regulation of nervous system development	0.00258904	0.00258904	BP	1	NUMBL,CTNNB1,CNR1,NLGN2,RTN4,ASIC2,BRSK2,CDH4,PTK2B,MAPK6,BRINP3,ZEB2,BAIAP2,PAK3,METRN,CAMK2B,PHACTR1,P2RY12,PTPRD,MACF1,LRRTM3,NRXN1,FEZ1,CALR,PTPRF,DBN1,SLC39A12,ID2,QK,FYN,HDAC2,ROBO1,VAMP7,TMEM106B,GRM5,TNFRSF21,STMN2,SERPINE2,ABI2,BMPR1A,RAC1
	ENSMUST00000056888	Ankrd13d	186.088	-0.308815	0.119211	-2.59049	0.00958395								GO:0048699	generation of neurons	0.00274108	0.00274108	BP	1	NUMBL,CTNNB1,GFRA1,CNR1,NLGN2,RTN4,USP33,UCHL1,GPM6B,BRSK2,BECN1,CDH4,PTK2B,MAPK6,BRINP3,ZEB2,BAIAP2,PAK3,COPS2,METRN,UHMK1,MAPK9,CAMK2B,PHACTR1,P2RY12,PTPRD,MACF1,OGDH,NRXN1,FEZ1,CALR,PTPRF,STRN,DBN1,SLC39A12,ID2,DST,PPP1R9B,QK,FYN,HDAC2,ALCAM,ROBO1,KLF7,VAMP7,UNC5C,TMEM106B,GRM5,TNFRSF21,STMN2,SERPINE2,ABI2,BMPR1A,PSAP,RAC1
	ENSMUST00000178730	Ptk2b	1245.29	-0.308436	0.115697	-2.66588	0.00767865								GO:0032989	cellular component morphogenesis	0.00288358	0.00288358	BP	1	NUMBL,CTNNB1,RTN4,ACTN2,USP33,UCHL1,ACTG1,BRSK2,CDH4,ZEB2,BAIAP2,PAK3,METRN,CAMK2B,PHACTR1,PTPRD,MACF1,PID1,MFF,NEBL,FEZ1,PTPRF,DBN1,DST,FYN,ALCAM,ROBO1,CFL2,KLF7,VAMP7,UNC5C,TMEM106B,ABI2,RAC1
	ENSMUST00000087395	Kcnip4	195.148	-0.307643	0.142293	-2.16205	0.0306147								GO:0065008	regulation of biological quality	0.00306994	0.00306994	BP	1	DMXL2,SLC24A3,USP7,EXOSC10,ACACA,EPS8,CTNNB1,IKBKG,PPP1R1B,TXNDC5,SGIP1,CNR1,PUM2,HTR2C,RDX,NLGN2,BMI1,RTN4,RPL11,ACTN2,ASIC2,ATP5J,USP33,GPM6B,BRSK2,MYEF2,PTPRT,HNRNPM,ATP11B,POR,NRXN2,CDH4,PTK2B,CACNA1C,MT-CO2,BRWD1,BAIAP2,KCNJ2,PAK3,FBXL5,MARCKSL1,CAMK2B,ANXA7,GRIA1,CDO1,WNK3,P2RY12,NELL2,PTPRD,VGF,NCOA4,FBXW7,HSD17B12,SLC7A11,PDIA6,RASL10B,TRIM9,GRM1,LDB2,MACF1,PID1,LRRTM3,NRXN1,SNX10,TAF9B,C…
	ENSMUST00000120878	2020-09-08	291.101	-0.306205	0.119729	-2.55748	0.0105434								GO:0006605	protein targeting	0.00309902	0.00309902	BP	1	HGS,RPL11,SRP54B,TIMM44,NCOA4,FBXW7,TOMM40,ARXES2,MFF,TOMM5,FYN,VAMP7,AP3B1,M6PR,WRB,SRP72,TOMM70A,SPCS3
	ENSMUST00000070705	Rlim	665.681	-0.303894	0.109774	-2.76835	0.00563404								GO:0055085	transmembrane transport	0.0031837	0.0031837	BP	1	SLC24A3,KCNT1,NIPA2,HTR2C,NLGN2,ACTN2,ASIC2,ATP5J,MT-ATP6,SRP54B,COX7B,PTK2B,KCNIP4,SLC25A22,CACNA1C,MT-CO2,MT-CYTB,KCNJ2,ABCA3,KCNAB3,GRIA1,AHCYL1,TIMM44,MT-CO3,WNK3,MT-CO1,RAB4B,P2RY12,SLC7A11,KCNT2,TOMM40,S100A1,PID1,NRXN1,NETO2,SLC35A5,MLC1,GLRB,TTYH2,SLC39A12,CALM1,FYN,SLC35A3,TSPAN13,SUMO1,SLC35F1,KCNV1,GRM5,SLC39A10,ATP8A1,SLC30A4,SLC2A13,PPP2CA
	ENSMUST00000168092	Rasgef1b	362.118	-0.303768	0.105532	-2.87846	0.00399628								GO:0007268	chemical synaptic transmission	0.00374737	0.00374737	BP	1	DLGAP1,CTNNB1,CNR1,HTR2C,NLGN2,NRXN2,PTK2B,CACNA1C,PENK,BAIAP2,CAMK2B,GRIA1,PTPRD,VGF,SLC7A11,TRIM9,GRM1,NRXN1,DBN1,GLRB,CALM1,EIF4A3,PPP1R9B,CALB1,FYN,LIN7C,RNF216,GRM5,SERPINE2,ABAT,RAC1
	ENSMUST00000106007	Slc25a22	429.658	-0.302106	0.132063	-2.28758	0.0221617								GO:0098916	anterograde trans-synaptic signaling	0.00374737	0.00374737	BP	1	DLGAP1,CTNNB1,CNR1,HTR2C,NLGN2,NRXN2,PTK2B,CACNA1C,PENK,BAIAP2,CAMK2B,GRIA1,PTPRD,VGF,SLC7A11,TRIM9,GRM1,NRXN1,DBN1,GLRB,CALM1,EIF4A3,PPP1R9B,CALB1,FYN,LIN7C,RNF216,GRM5,SERPINE2,ABAT,RAC1
	ENSMUST00000112790	Cacna1c	464.303	-0.301873	0.136539	-2.21089	0.0270432								GO:1903827	regulation of cellular protein localization	0.00411299	0.00411299	BP	1	XPO1,CTNNB1,TMEM59,RDX,NLGN2,RTN4,ACTN2,GPM6B,CABP1,HNRNPM,UHMK1,CAMK2B,WNK3,FBXW7,SLC7A11,LYPLA1,PID1,MFF,NRXN1,DBN1,PPP1R9B,FYN,VAMP7,CD81,IWS1,VPS35,PPP2CA
	ENSMUST00000111913	BC003331	258.726	-0.300997	0.126179	-2.38547	0.0170572								GO:0060284	regulation of cell development	0.00467028	0.00467028	BP	1	NUMBL,CTNNB1,CNR1,NLGN2,RTN4,BRSK2,CDH4,PTK2B,MAPK6,BRINP3,ZEB2,BAIAP2,PAK3,METRN,MAPK9,CAMK2B,PHACTR1,P2RY12,PTPRD,FBXW7,MACF1,FEZ1,CALR,PTPRF,DBN1,SLC39A12,ID2,QK,FYN,HDAC2,ROBO1,VAMP7,TMEM106B,TOMM70A,GRM5,TNFRSF21,STMN2,SERPINE2,ABI2,BMPR1A,RAC1
	ENSMUST00000070375	Penk	788.935	-0.300576	0.136725	-2.19839	0.027921								GO:0044248	cellular catabolic process	0.00474427	0.00474427	BP	1	DLGAP1,XPO1,USP7,EXOSC10,RNF123,CTNNB1,RNF19B,ACAA1A,IKBKG,TMEM59,CNR1,RNF111,MTMR3,PUM2,RDX,PDE10A,RPL11,USP33,UCHL1,BRSK2,MYEF2,HNRNPM,NRDE2,POR,BECN1,PTK2B,RLIM,HACE1,SKIV2L,FBXL5,MAPK9,ANXA7,CDO1,STX17,FBXW7,SUMO2,TRIM9,PIK3C3,FEZ1,PDE7A,GPLD1,RNF139,GM2A,EIF4A3,GDA,QK,YBX1,ACOX1,RBBP6,SUMO1,CD81,UBC,RNF13,PSMC6,PSMD8,RNF216,RAB39B,VPS35,PNPLA8,ABAT,THRAP3,PSAP,TTC3
	ENSMUST00000026318	Sat1	170.885	-0.297966	0.0933335	-3.19249	0.00141054								GO:0099537	trans-synaptic signaling	0.00475106	0.00475106	BP	1	DLGAP1,CTNNB1,CNR1,HTR2C,NLGN2,NRXN2,PTK2B,CACNA1C,PENK,BAIAP2,CAMK2B,GRIA1,PTPRD,VGF,SLC7A11,TRIM9,GRM1,NRXN1,DBN1,GLRB,CALM1,EIF4A3,PPP1R9B,CALB1,FYN,LIN7C,RNF216,GRM5,SERPINE2,ABAT,RAC1
	ENSMUST00000153348	Susd4	117.067	-0.296989	0.14335	-2.07178	0.0382859								GO:0048813	dendrite morphogenesis	0.00480081	0.00480081	BP	1	NUMBL,BAIAP2,PAK3,CAMK2B,PHACTR1,PTPRD,PTPRF,DBN1,FYN,KLF7,VAMP7,TMEM106B,ABI2,RAC1
	ENSMUST00000049355	Mapk6	372.501	-0.295558	0.114696	-2.57689	0.00996934								GO:0031329	regulation of cellular catabolic process	0.00534113	0.00534113	BP	1	DLGAP1,XPO1,USP7,RNF19B,IKBKG,TMEM59,CNR1,MTMR3,PUM2,RDX,RPL11,USP33,MYEF2,HNRNPM,NRDE2,BECN1,PTK2B,FBXL5,MAPK9,FBXW7,SUMO2,FEZ1,GPLD1,RNF139,QK,YBX1,SUMO1,CD81,RAB39B,VPS35,THRAP3
	ENSMUST00000059331	Mypop	131.639	-0.295148	0.149691	-1.97171	0.0486422								GO:0022008	neurogenesis	0.0055007	0.0055007	BP	1	NUMBL,CTNNB1,GFRA1,CNR1,NLGN2,RTN4,USP33,UCHL1,GPM6B,BRSK2,TACC1,BECN1,CDH4,PTK2B,PENK,MAPK6,BRINP3,ZEB2,BAIAP2,PAK3,COPS2,METRN,UHMK1,MAPK9,CAMK2B,PHACTR1,P2RY12,PTPRD,MACF1,OGDH,NRXN1,FEZ1,CALR,PTPRF,STRN,DBN1,SLC39A12,ID2,DST,PPP1R9B,QK,FYN,HDAC2,ALCAM,ROBO1,KLF7,VAMP7,UNC5C,TMEM106B,GRM5,TNFRSF21,STMN2,SERPINE2,ABI2,BMPR1A,PSAP,RAC1
	ENSMUST00000160682	Ubl5	375.934	-0.294936	0.136148	-2.16628	0.0302896								GO:0051130	positive regulation of cellular component organization	0.00580675	0.00580675	BP	1	NUMBL,EPS8,CTNNB1,SGIP1,CNR1,NLGN2,ACTN2,ASIC2,BECN1,CDH4,PTK2B,MAPK6,ZEB2,BAIAP2,PAK3,METRN,MAPK9,CAMK2B,P2RY12,PTPRD,FBXW7,MACF1,MFF,LRRTM3,NRXN1,FEZ1,PTPRF,DBN1,GDA,QK,FYN,ROBO1,CFL2,VAMP7,SUMO1,PSMC6,WBP2,TMEM106B,STMN2,VPS35,SERPINE2,SLK,ABI2,ATP8A1,RAC1
	ENSMUST00000082405	mt-Co2	31879.1	-0.291772	0.138368	-2.10866	0.0349737								GO:0006397	mRNA processing	0.0064992	0.0064992	BP	1	YTHDC1,WTAP,DAZAP1,HNRNPLL,HNRNPM,SNRPC,U2AF1,CELF1,UBL5,TIA1,RBMX,AHCYL1,THOC7,WBP11,RBM17,PLRG1,EIF4A3,QK,YBX1,RBBP6,IWS1,CDC73,NONO,THRAP3
	ENSMUST00000073551	Zfp386	128.21	-0.291742	0.129375	-2.25502	0.0241322								GO:1903311	regulation of mRNA metabolic process	0.00680573	0.00680573	BP	1	YTHDC1,PUM2,WTAP,DAZAP1,MYEF2,HNRNPM,CELF1,TIA1,RBMX,AHCYL1,RBM17,EIF4A3,QK,YBX1,IWS1,CDC73,THRAP3
	ENSMUST00000125331	Brinp3	117.299	-0.290841	0.113066	-2.57232	0.0101018								GO:0098660	inorganic ion transmembrane transport	0.00773231	0.00773231	BP	1	SLC24A3,KCNT1,NIPA2,HTR2C,ACTN2,ASIC2,ATP5J,MT-ATP6,COX7B,PTK2B,KCNIP4,CACNA1C,MT-CO2,MT-CYTB,KCNJ2,KCNAB3,MT-CO3,WNK3,MT-CO1,P2RY12,KCNT2,S100A1,NETO2,GLRB,TTYH2,SLC39A12,CALM1,FYN,TSPAN13,SUMO1,KCNV1,GRM5,SLC39A10,SLC30A4,PPP2CA
	ENSMUST00000110865	Adap1	775.834	-0.285824	0.143789	-1.9878	0.046834								GO:0045664	regulation of neuron differentiation	0.00787124	0.00787124	BP	1	NUMBL,CNR1,NLGN2,RTN4,BRSK2,CDH4,PTK2B,MAPK6,BRINP3,ZEB2,BAIAP2,PAK3,METRN,CAMK2B,PTPRD,MACF1,FEZ1,CALR,PTPRF,DBN1,SLC39A12,ID2,QK,FYN,HDAC2,ROBO1,VAMP7,TMEM106B,STMN2,SERPINE2,ABI2,RAC1
	ENSMUST00000102754	Pkp4	903.232	-0.285733	0.135643	-2.10651	0.0351599								GO:0050775	positive regulation of dendrite morphogenesis	0.00919907	0.00919907	BP	1	NUMBL,BAIAP2,PAK3,CAMK2B,PTPRD,PTPRF,DBN1,VAMP7
	ENSMUST00000082421	mt-Cytb	12019.9	-0.284342	0.143349	-1.98356	0.0473044								GO:0043269	regulation of ion transport	0.0102647	0.0102647	BP	1	CTNNB1,CNR1,HTR2C,NLGN2,RTN4,ACTN2,ASIC2,ATP5J,GPM6B,PTK2B,KCNIP4,CACNA1C,KCNJ2,MAPK9,AHCYL1,WNK3,P2RY12,S100A1,NRXN1,NETO2,CALM1,FYN,TSPAN13,VAMP7,SUMO1,KCNV1,GRM5,SERPINE2,ATP8A1,ABAT,PPP2CA
	ENSMUST00000068415	Zeb2	659.261	-0.283841	0.123132	-2.30518	0.0211567								GO:0044257	cellular protein catabolic process	0.0109015	0.0109015	BP	1	DLGAP1,XPO1,USP7,RNF123,CTNNB1,RNF19B,RNF111,RDX,RPL11,USP33,UCHL1,BRSK2,PTK2B,RLIM,HACE1,FBXL5,MAPK9,FBXW7,SUMO2,TRIM9,RNF139,RBBP6,SUMO1,CD81,UBC,RNF13,PSMC6,PSMD8,RNF216,VPS35,PSAP,TTC3
	ENSMUST00000113712	Tia1	273.485	-0.282716	0.120572	-2.34478	0.0190384								GO:0050773	regulation of dendrite development	0.011241	0.011241	BP	1	NUMBL,NLGN2,MAPK6,BAIAP2,PAK3,CAMK2B,PTPRD,PTPRF,DBN1,HDAC2,VAMP7,TMEM106B,ABI2,RAC1
	ENSMUST00000038252	B3galt2	596.702	-0.282223	0.0861409	-3.27629	0.00105181								GO:0098655	cation transmembrane transport	0.011268	0.011268	BP	1	SLC24A3,KCNT1,NIPA2,HTR2C,NLGN2,ACTN2,ASIC2,ATP5J,MT-ATP6,COX7B,PTK2B,KCNIP4,CACNA1C,MT-CO2,MT-CYTB,KCNJ2,KCNAB3,MT-CO3,WNK3,MT-CO1,P2RY12,KCNT2,TOMM40,S100A1,NRXN1,NETO2,SLC39A12,CALM1,FYN,TSPAN13,SUMO1,KCNV1,SLC39A10,SLC30A4,PPP2CA
	ENSMUST00000004614	Zfp110	128.242	-0.281888	0.143604	-1.96295	0.049652								GO:0008380	RNA splicing	0.011378	0.011378	BP	1	YTHDC1,WTAP,DAZAP1,HNRNPLL,HNRNPM,SNRPC,U2AF1,CELF1,UBL5,TIA1,RBMX,THOC7,WBP11,RBM17,PLRG1,EIF4A3,QK,YBX1,IWS1,NONO,THRAP3
	ENSMUST00000118313	Osbpl1a	385.389	-0.280075	0.139652	-2.00552	0.0449075								GO:0098662	inorganic cation transmembrane transport	0.01279	0.01279	BP	1	SLC24A3,KCNT1,NIPA2,HTR2C,ACTN2,ASIC2,ATP5J,MT-ATP6,COX7B,PTK2B,KCNIP4,CACNA1C,MT-CO2,MT-CYTB,KCNJ2,KCNAB3,MT-CO3,WNK3,MT-CO1,P2RY12,KCNT2,S100A1,NETO2,SLC39A12,CALM1,FYN,TSPAN13,SUMO1,KCNV1,SLC39A10,SLC30A4,PPP2CA
	ENSMUST00000160221	C030046E11Rik	187.971	-0.279828	0.111312	-2.51391	0.01194								GO:0032990	cell part morphogenesis	0.0133677	0.0133677	BP	1	NUMBL,CTNNB1,RTN4,USP33,UCHL1,BRSK2,CDH4,ZEB2,BAIAP2,PAK3,METRN,CAMK2B,PHACTR1,PTPRD,MACF1,PID1,MFF,FEZ1,PTPRF,DBN1,DST,FYN,ALCAM,ROBO1,KLF7,VAMP7,UNC5C,TMEM106B,ABI2,RAC1
	ENSMUST00000112696	Zfp644	891.391	-0.278367	0.139149	-2.00049	0.0454471								GO:0022604	regulation of cell morphogenesis	0.0136891	0.0136891	BP	1	NUMBL,EPS8,RDX,RTN4,BRSK2,CDH4,PTK2B,ZEB2,BRWD1,BAIAP2,PAK3,METRN,MAPK9,CAMK2B,ANXA7,PTPRD,MACF1,CALR,PTPRF,DBN1,FYN,ROBO1,VAMP7,ABI2,RAC1
	ENSMUST00000099502	Brwd1	406.217	-0.277718	0.112361	-2.47166	0.0134486								GO:1901564	organonitrogen compound metabolic process	0.013841	0.013841	BP	1	ARPP19,UBE2M,HTRA1,XIAP,DLGAP1,NUMBL,XPO1,USP7,NACC2,ACACA,RPS16,RNF123,CTNNB1,NDST3,PCMT1,NEK1,RNF19B,SNX3,CHPT1,IKBKG,UTY,PPP1R1B,GFRA1,TMEM59,RNF111,MTMR3,PUM2,HTR2C,HGS,RDX,PDE10A,HCCS,NLGN2,BMI1,RPL11,ATP5J,IMPDH1,USP33,UCHL1,PTP4A2,MT-ATP6,HNRNPLL,BRSK2,PTPRT,DUSP26,NAA60,NADK2,POR,BECN1,ALDOC,PTK2B,RLIM,SAT1,MAPK6,UBL5,MT-CO2,ZEB2,TIA1,B3GALT2,GALNT13,HACE1,EEF1E1,PAK3,COPS2,FBXL5,UHMK1,MA…
	ENSMUST00000075180	Baiap2	867.156	-0.275172	0.118716	-2.3179	0.0204546								GO:0035094	response to nicotine	0.0139646	0.0139646	BP	1	PPP1R1B,CNR1,HTR2C,PENK,SLC7A11,PPP1R9B,HDAC2,ABAT
	ENSMUST00000169079	Lrrcc1	154.033	-0.271335	0.13331	-2.03537	0.0418135								GO:0010769	regulation of cell morphogenesis involved in differentiation	0.0147397	0.0147397	BP	1	NUMBL,RTN4,BRSK2,CDH4,ZEB2,BAIAP2,PAK3,METRN,MAPK9,CAMK2B,PTPRD,MACF1,CALR,PTPRF,DBN1,ROBO1,VAMP7,ABI2,RAC1
	ENSMUST00000178786	Gm25360	621.476	-0.270298	0.133975	-2.01753	0.0436407								GO:0048667	cell morphogenesis involved in neuron differentiation	0.0152938	0.0152938	BP	1	NUMBL,RTN4,USP33,UCHL1,BRSK2,CDH4,ZEB2,BAIAP2,PAK3,METRN,CAMK2B,PHACTR1,PTPRD,MACF1,PTPRF,DBN1,ID2,DST,FYN,ALCAM,ROBO1,KLF7,VAMP7,UNC5C,TMEM106B,ABI2,RAC1
	ENSMUST00000042970	Kcnj2	300.566	-0.269699	0.134334	-2.00768	0.0446768								GO:0097305	response to alcohol	0.015966	0.015966	BP	1	ACACA,EPS8,CTNNB1,CNR1,PTK2B,PENK,MT-CYTB,CDO1,GPLD1,MLC1,CALM1,RPS2,PPP1R9B,FYN,CCND1,HDAC2,ABAT
	ENSMUST00000079594	Abca3	483.071	-0.264683	0.077202	-3.42844	0.000607057								GO:0042176	regulation of protein catabolic process	0.016171	0.016171	BP	1	DLGAP1,XPO1,USP7,RNF19B,SNX3,RDX,RPL11,PTK2B,HACE1,FBXL5,MAPK9,FBXW7,SUMO2,GPLD1,RNF139,FYN,SUMO1,CD81,VPS35,SERPINE2,PPP2CA
	ENSMUST00000112635	Galnt13	293.524	-0.264073	0.110318	-2.39375	0.016677								GO:1905475	regulation of protein localization to membrane	0.0162287	0.0162287	BP	1	TMEM59,NLGN2,CAMK2B,WNK3,SLC7A11,LYPLA1,PID1,MFF,NRXN1,DBN1,PPP1R9B,FYN,VAMP7,CD81
	ENSMUST00000071081	Ociad1	341.053	-0.263512	0.0897736	-2.93529	0.00333234								GO:0007610	behavior	0.0176141	0.0176141	BP	1	EPS8,PPP1R1B,SGIP1,CNR1,HTR2C,NLGN2,UCHL1,NRXN2,CACNA1C,PENK,GRIA1,SLC7A11,GRM1,NRXN1,PJA2,STRN,DBN1,GLRB,GM2A,ID2,PPP1R9B,CALB1,HDAC2,DYNLRB1,GRM5,VPS35,ABI2,ATP8A1,ABAT,PSAP
	ENSMUST00000128938	Pi4ka	123.469	-0.26301	0.127688	-2.05979	0.0394186								GO:0007267	cell-cell signaling	0.019368	0.019368	BP	1	XIAP,DLGAP1,CTNNB1,RNF19B,SNX3,CNR1,HTR2C,NLGN2,RTN4,ATP5J,LYPD6,BRSK2,RGS8,NRXN2,PTK2B,CACNA1C,PENK,ZEB2,BAIAP2,MAPK9,CAMK2B,GRIA1,P2RY12,NELL2,RGS10,PTPRD,VGF,SLC7A11,RASL10B,TRIM9,GRM1,NDRG2,NRXN1,STRN,DBN1,GLRB,CALM1,EIF4A3,PPP1R9B,CALB1,FYN,CCND1,KLF7,VAMP7,LIN7C,RNF216,GRM5,TNFRSF21,CDC73,VPS35,SERPINE2,ABAT,RAC1
	ENSMUST00000127477	Ndufb5	385.256	-0.263003	0.116009	-2.2671	0.0233843								GO:0016071	mRNA metabolic process	0.0238877	0.0238877	BP	1	EXOSC10,YTHDC1,PUM2,WTAP,DAZAP1,HNRNPLL,MYEF2,HNRNPM,SNRPC,U2AF1,CELF1,UBL5,TIA1,SKIV2L,RBMX,AHCYL1,THOC7,WBP11,RBM17,PLRG1,EIF4A3,QK,YBX1,RBBP6,IWS1,CDC73,NONO,THRAP3
	ENSMUST00000155368	Hace1	249.382	-0.261474	0.120049	-2.17805	0.0294021								GO:0072659	protein localization to plasma membrane	0.0243716	0.0243716	BP	1	TMEM59,RDX,ACTN2,KCNIP4,CAMK2B,WNK3,LYPLA1,MACF1,PID1,NRXN1,RAPGEF6,SEC23A,PPP1R9B,VAMP7,CD81,VPS35,RAC1
	ENSMUST00000001757	Eef1e1	149.345	-0.260235	0.102758	-2.53251	0.0113249								GO:0030534	adult behavior	0.0282667	0.0282667	BP	1	EPS8,PPP1R1B,HTR2C,NLGN2,UCHL1,NRXN2,CACNA1C,SLC7A11,NRXN1,GLRB,ID2,HDAC2,ABAT
	ENSMUST00000046121	Thsd7a	579.541	-0.256262	0.0705586	-3.63191	0.000281335								GO:1990778	protein localization to cell periphery	0.0298382	0.0298382	BP	1	TMEM59,RDX,ACTN2,KCNIP4,CAMK2B,WNK3,LYPLA1,MACF1,PID1,NRXN1,RAPGEF6,SEC23A,RABEP1,PPP1R9B,VAMP7,CD81,LIN7C,VPS35,RAC1
	ENSMUST00000046022	Skiv2l	277.718	-0.256216	0.0858595	-2.98414	0.0028438								GO:0044267	cellular protein metabolic process	0.0303012	0.0303012	BP	1	ARPP19,UBE2M,XIAP,DLGAP1,XPO1,USP7,NACC2,RPS16,RNF123,CTNNB1,PCMT1,NEK1,RNF19B,IKBKG,UTY,PPP1R1B,GFRA1,TMEM59,RNF111,MTMR3,PUM2,HTR2C,HGS,RDX,HCCS,BMI1,RPL11,USP33,UCHL1,PTP4A2,HNRNPLL,BRSK2,PTPRT,DUSP26,NAA60,POR,PTK2B,RLIM,MAPK6,UBL5,ZEB2,TIA1,B3GALT2,GALNT13,HACE1,EEF1E1,PAK3,COPS2,FBXL5,UHMK1,MAPK9,DZIP3,TMTC1,CAMK2B,WNK3,ASB3,PHACTR1,PTPRD,EIF5,FBXW7,SUMO2,LYPLA1,TRIM9,GRM1,ARXES2,WBP11,ELP4…
	ENSMUST00000172330	Pak3	449.206	-0.25519	0.128266	-1.98953	0.0466427								GO:0051094	positive regulation of developmental process	0.030385	0.030385	BP	1	NUMBL,CTNNB1,SGIP1,CNR1,HTR2C,NLGN2,BMI1,RTN4,ASIC2,GPM6B,POR,CDH4,CELF1,PTK2B,MAPK6,BRINP3,ZEB2,BAIAP2,EEF1E1,PAK3,METRN,MAPK9,CAMK2B,P2RY12,PTPRD,MACF1,S100A1,MFF,LRRTM3,NRXN1,FEZ1,CALR,NKAP,PTPRF,DBN1,ID2,QK,FYN,CCND1,HDAC2,ROBO1,VAMP7,AP3B1,TMEM106B,GRM5,STMN2,VPS35,SERPINE2,BMPR1A,RAC1
	ENSMUST00000110463	Cops2	485.215	-0.25275	0.0819845	-3.0829	0.00204992								GO:0099175	regulation of postsynapse organization	0.0366731	0.0366731	BP	1	BAIAP2,PAK3,CAMK2B,PTPRD,SLC7A11,NRXN1,PTPRF,DBN1,FYN,VPS35,ABI2
	ENSMUST00000124421	Fbxl5	225.821	-0.252429	0.116119	-2.17387	0.0297148								GO:1902414	protein localization to cell junction	0.0366731	0.0366731	BP	1	DLGAP1,NLGN2,ASIC2,ACTG1,NRXN2,BAIAP2,MAPK9,KLC1,NRXN1,DBN1,VPS35
	ENSMUST00000062356	Marcksl1	184.629	-0.251951	0.11703	-2.15287	0.0313287								GO:0060078	regulation of postsynaptic membrane potential	0.0378662	0.0378662	BP	1	NLGN2,PTK2B,CACNA1C,BAIAP2,GRIA1,GRM1,NRXN1,DBN1,GLRB,EIF4A3,GRM5,ABAT
	ENSMUST00000053855	Ddit4l	194.802	-0.251911	0.102095	-2.46741	0.0136094								GO:0010038	response to metal ion	0.0389825	0.0389825	BP	1	BECN1,PTK2B,PENK,MT-CYTB,MAPK9,CAMK2B,ANXA7,AHCYL1,MT-CO1,NRXN1,CALR,GPLD1,CALM1,ID2,CCND1,SUMO1,SEC31A,SLC30A4,ABAT,PPP2CA
	ENSMUST00000165838	Metrn	206.341	-0.250401	0.0979466	-2.55651	0.0105729								GO:0050684	regulation of mRNA processing	0.0404153	0.0404153	BP	1	YTHDC1,WTAP,DAZAP1,CELF1,TIA1,RBMX,AHCYL1,RBM17,EIF4A3,IWS1,CDC73,THRAP3
	ENSMUST00000027979	Uhmk1	1541.77	-0.248708	0.126537	-1.96549	0.0493577								GO:0032386	regulation of intracellular transport	0.0459099	0.0459099	BP	1	XPO1,SNX3,RDX,ACTN2,CABP1,NRDE2,UHMK1,FBXW7,MFF,FEZ1,DBN1,MLC1,RNF139,FYN,VAMP7,CD81,IWS1,CHMP3,PPP2CA
	ENSMUST00000020634	Mapk9	1013.41	-0.248587	0.0661895	-3.75568	0.000172869								GO:0097116	gephyrin clustering involved in postsynaptic density assembly	0.0482854	0.0482854	BP	1	NLGN2,NRXN2,NRXN1
	ENSMUST00000034650	Mcam	134.783	-0.248498	0.0907267	-2.73897	0.00616315								KEGG:05010	Alzheimer disease	3.77e-05	3.77e-05	KEGG	1	CTNNB1,NDUFV2,RTN4,MT-ND1,ATP5J,MT-ATP6,COX7B,BECN1,CACNA1C,MT-CO2,MT-CYTB,NDUFB5,MAPK9,KLC1,MT-CO3,MT-ND3,MT-CO1,PIK3C3,RTN3,CALM1,NRAS,PSMC6,PSMD8,GRM5
	ENSMUST00000140384	Rbmx	136.048	-0.246688	0.101731	-2.4249	0.0153128								KEGG:05012	Parkinson disease	6.26e-05	6.26e-05	KEGG	1	NDUFV2,MT-ND1,ATP5J,UCHL1,MT-ATP6,COX7B,MT-CO2,MT-CYTB,NDUFB5,MAPK9,CAMK2B,KLC1,MT-CO3,MT-ND3,MT-CO1,CALM1,UBC,PSMC6,PSMD8
	ENSMUST00000051065	Gprin3	268.174	-0.244261	0.101537	-2.40564	0.0161442								KEGG:05016	Huntington disease	0.000285682	0.000285682	KEGG	1	NDUFV2,MT-ND1,ATP5J,MT-ATP6,COX7B,BECN1,MT-CO2,MT-CYTB,NDUFB5,MAPK9,GRIA1,KLC1,MT-CO3,MT-ND3,MT-CO1,PIK3C3,HDAC2,PSMC6,PSMD8,GRM5
	ENSMUST00000018614	Kcnab3	395.066	-0.243148	0.11433	-2.12672	0.0334436								KEGG:04723	Retrograde endocannabinoid signaling	0.000859343	0.000859343	KEGG	1	CNR1,NDUFV2,MT-ND1,GNB4,CACNA1C,NDUFB5,MAPK9,GRIA1,MT-ND3,GRM1,GNG13,GNG4,GRM5
	ENSMUST00000139350	Dzip3	350.257	-0.242001	0.101166	-2.39211	0.0167517								KEGG:00190	Oxidative phosphorylation	0.00669152	0.00669152	KEGG	1	NDUFV2,MT-ND1,ATP5J,MT-ATP6,COX7B,MT-CO2,MT-CYTB,NDUFB5,MT-CO3,MT-ND3,MT-CO1
	ENSMUST00000115567	Nr3c1	696.202	-0.241202	0.121334	-1.98792	0.0468206								KEGG:04714	Thermogenesis	0.0213743	0.0213743	KEGG	1	CNR1,NDUFV2,MT-ND1,ATP5J,ACTG1,MT-ATP6,COX7B,MT-CO2,MT-CYTB,NDUFB5,MT-CO3,MT-ND3,MT-CO1,NRAS
	ENSMUST00000060095	Tmtc1	892.268	-0.236926	0.0980581	-2.41618	0.0156844								KEGG:03060	Protein export	0.0245553	0.0245553	KEGG	1	SRPRB,SRP54B,ARXES2,SRP72,SPCS3
	ENSMUST00000109813	Camk2b	2877.12	-0.236456	0.0944298	-2.50404	0.0122785								KEGG:04720	Long-term potentiation	0.0315753	0.0315753	KEGG	1	CACNA1C,CAMK2B,GRIA1,GRM1,CALM1,NRAS,GRM5
	ENSMUST00000065504	Anxa7	386.83	-0.236168	0.1133	-2.08444	0.0371203								KEGG:04728	Dopaminergic synapse	0.0355495	0.0355495	KEGG	1	PPP1R1B,GNB4,CACNA1C,MAPK9,CAMK2B,GRIA1,GNG13,GNG4,CALM1,PPP2CA
	ENSMUST00000102793	Tm2d1	137.286	-0.235834	0.0910918	-2.58897	0.00962634								KEGG:05167	Kaposi sarcoma-associated herpesvirus infection	0.0427937	0.0427937	KEGG	1	CTNNB1,IKBKG,GNB4,BECN1,MAPK9,PIK3C3,GNG13,GNG4,CALM1,CCND1,UBC,NRAS,RAC1
	ENSMUST00000036315	Gria1	1154.31	-0.234492	0.115372	-2.03248	0.0421055								GO:0019899	enzyme binding	1.41e-07	1.41e-07	MF	1	ARPP19,DMXL2,XIAP,XPO1,USP7,NACC2,ACACA,EPS8,ZBTB4,CTNNB1,RNF19B,SNX3,IKBKG,IQSEC3,MTMR3,HGS,RDX,RTN4,RPL11,USP33,UCHL1,ACTG1,BRSK2,RALGPS2,SRPRB,PTPRT,POR,BECN1,PTK2B,RASGEF1B,CACNA1C,MAPK6,HACE1,PAK3,UHMK1,MAPK9,DZIP3,NR3C1,CAMK2B,GRIA1,TIMM44,RGL1,PHACTR1,STX17,NELL2,FBXW7,SUMO2,LDB2,S100A1,ELP4,MFF,RAPGEF6,FEZ1,SNX10,CALR,PJA2,PTPRF,STRN,RNF139,CALM1,RPS2,PPP1R9B,CALU,YBX1,FYN,CCND1,HDAC2,RBB…
	ENSMUST00000022497	Spryd7	405.472	-0.233985	0.111552	-2.09754	0.0359458								GO:0019904	protein domain specific binding	0.000579353	0.000579353	MF	1	DLGAP1,XPO1,CTNNB1,IKBKG,SGIP1,HGS,RDX,ACTN2,TACC1,HNRNPM,U2AF1,CACNA1C,BAIAP2,PAK3,RBMX,GRIA1,TRIM9,LDB2,WBP11,STRN,RABEP1,CALM1,QK,ACOX1,FYN,ROBO1,LIN7C,SH3BGRL,M6PR,SRP72,PPP1R2,ARHGAP5,ABI2,PPP2CA
	ENSMUST00000118471	Klc1	1813.55	-0.233132	0.0928867	-2.50986	0.012078								GO:0099583	neurotransmitter receptor activity involved in regulation of postsynaptic cytosolic calcium ion concentration	0.00258047	0.00258047	MF	1	GRIA1,GRM1,GRM5
	ENSMUST00000029490	Ahcyl1	1710.94	-0.230307	0.112674	-2.044	0.0409535								GO:0050839	cell adhesion molecule binding	0.00764289	0.00764289	MF	1	NUMBL,CTNNB1,GFRA1,NLGN2,RTN4,PTPRT,NRXN2,CDH4,PKP4,ANXA7,PTPRD,NRXN1,EDIL3,CALR,PTPRF,CD81
	ENSMUST00000149827	Timm44	119.184	-0.227974	0.107212	-2.12638	0.0334715								GO:0044877	protein-containing complex binding	0.00807648	0.00807648	MF	1	DLGAP1,NACC2,CTNNB1,IKBKG,GFRA1,RTN4,ACTN2,ATP5J,SRP54B,GNB4,SNRPC,ALDOC,PTK2B,MT-CYTB,BRWD1,UHMK1,ANXA7,GRIA1,HSD17B12,MACF1,TTC30B,MFF,NEBL,NRXN1,EDIL3,CALR,PTPRF,STRN,DBN1,MLC1,GLRB,EIF4A3,RPS2,PPP1R9B,FYN,CCND1,POLDIP3,CFL2,CD81,RPLP1,M6PR,SMARCA5,NRAS,SRP72,ABCE1,PPP2CA,RAC1
[truncated: 211 more rows]

## Sheet: 1m All significantly DEGs
ensemblGene	symbol	baseMean	log2FoldChange.TBI.HFHI_Ctx	lfcSE.TBI.HFHI_Ctx	stat.TBI.HFHI_Ctx	pvalue.TBI.HFHI_Ctx			908 significantly DEGs		gProfiler (All changed)	GO.ID	Description	p.Val	FDR	domain	Phenotype	Genes
[truncated: 908 more rows]

[truncated: 1 more sheets: QC]
