# Supplementary material for: High-frequency head impact causes chronic synaptic adaptation and long-term cognitive impairment in mice
Source: Nat Commun. 2021 May 10;12:2613. doi: 10.1038/s41467-021-22744-6 (PMC8110563; doi:10.1038/s41467-021-22744-6)
Supplement: Supplementary file 4 — Source Data [file 41467_2021_22744_MOESM4_ESM.zip › Table S4. HF-HI 24h & 1m & CTE genes comparisons.xlsx]

## Sheet: 24h v1m v CTE(DEGs) overlapping
HF-HI 24h changed genes (3837)	ensemblGene	symbol	baseMean	log2FoldChange.TBI.HFHI_Ctx	lfcSE.TBI.HFHI_Ctx	stat.TBI.HFHI_Ctx	pvalue.TBI.HFHI_Ctx		symbol	HF-HI 1m Changed genes (908)	ensemblGene	symbol	baseMean	log2FoldChange.TBI.HFHI_Ctx	lfcSE.TBI.HFHI_Ctx	stat.TBI.HFHI_Ctx	pvalue.TBI.HFHI_Ctx			All signif CTE DEG (7425)	GeneSymbol	Module Color	GeneSignificance.CTE	Pvalue.GeneSignificance.CTE			Overlapping genes at 24h & CTE(All) (86)					Overlapping genes at 1m & CTE(All) (86)						Overlapping genes at 24h & 1m & CTE(All) (134)								gProfiler of 134 overlapping genes (24h, 1m, CTE)	GO.ID	Description	p.Val
	ENSMUSG00000037563	Rps16	707.134	4.12599	0.24562	16.7983	2.51245e-63				ENSMUST00000035988	Txndc5	264.577	-0.539263	0.100508	-5.36538	8.07779e-08				KLHDC9	black	-0.686377	5.22e-07			919 common elements in "24h Ctx All" and "CTE":					86 common elements in "1m Ctx All" and "CTE":						134 common elements in "24h Ctx All", "1m Ctx All" and "CTE":									GO:0031175	neuron projection development	3.73292e-08
	ENSMUSG00000064337	mt-Rnr1	70991.5	3.45279	0.39192	8.80993	1.25221e-18				ENSMUST00000181273	A330023F24Rik	974.13	0.279246	0.0533616	5.23308	1.66706e-07				MRP63	black	-0.673935	9.97e-07			Fbxl16					Qsox1						Arc									GO:0007399	nervous system development	8.12584e-08
	ENSMUSG00000064339	mt-Rnr2	199474	1.76122	0.157929	11.152	6.99982e-29				ENSMUST00000153369	Nr4a3	228.647	0.893395	0.179489	4.97744	6.44296e-07				TIGD3	black	-0.666244	1.46e-06			Nrgn					Peg3						Egr1									GO:0048666	neuron development	1.45865e-07
	ENSMUSG00000022602	Arc	2092.54	1.37057	0.164674	8.32295	8.58e-17				ENSMUST00000149805	Numbl	269.817	0.536451	0.115275	4.65367	3.26085e-06				GDF9	black	-0.661749	1.82e-06			Pcdhgc5					Soga2						Wbp2									GO:0030030	cell projection organization	4.04543e-07
	ENSMUSG00000023034	Nr4a1	607.732	1.34256	0.200277	6.70349	2.035e-11				ENSMUST00000142037	Atp11b	400.61	-0.334243	0.0729375	-4.58259	4.59247e-06				CAPZB	black	-0.652428	2.84e-06			Dlgap4					Rims3						Wnk2									GO:0099537	trans-synaptic signaling	5.44977e-07
	ENSMUSG00000020483	Dynll2	2343.43	1.3367	0.149147	8.96233	3.17882e-19				ENSMUST00000110708	Srp54b	750.303	-0.351185	0.0767937	-4.57309	4.80575e-06				SMS	black	-0.649419	3.27e-06			Rnasek					Aacs						Vgf									GO:0048812	neuron projection morphogenesis	7.0865e-07
	ENSMUSG00000034254	Agpat1	721.37	1.25077	0.10591	11.8098	3.47257e-32				ENSMUST00000088171	Rtn3	919.225	0.700144	0.154092	4.54368	5.52814e-06				ACTG1	black	-0.645006	4.01e-06			Sncb					Tyro3						Uchl1									GO:0120036	plasma membrane bounded cell projection organization	8.66122e-07
	ENSMUSG00000024121	Atp6v0c	4874.09	1.18615	0.126512	9.37586	6.86136e-21				ENSMUST00000183191	Gm26945	397.075	0.38029	0.0856632	4.43936	9.02273e-06				DPCD	black	-0.627182	8.8e-06			Camta2					Hmgcs1						Pak6									GO:0099536	synaptic signaling	9.16108e-07
	ENSMUSG00000090071	Cdk5r2	555.08	1.1655	0.120055	9.70802	2.78702e-22				ENSMUST00000111632	Ndrg2	2112.39	-0.178914	0.0409168	-4.37263	1.22758e-05				DHDDS	black	-0.624554	9.85e-06			Chchd10					Mfsd4						Stmn2									GO:0120039	plasma membrane bounded cell projection morphogenesis	1.05662e-06
	ENSMUSG00000025738	Fbxl16	4120.26	1.14556	0.0924451	12.3918	2.89413e-35				ENSMUST00000035565	Pkd1	1974.19	0.164121	0.0380046	4.31847	1.57118e-05				ASNA1	black	-0.603223	2.35e-05			Zmiz2					Rnf112						Cmip									GO:0048858	cell projection morphogenesis	1.14956e-06
	ENSMUSG00000048385	Scrt1	595.193	1.14377	0.0811418	14.096	4.02176e-45				ENSMUST00000154467	Chka	248.138	0.289229	0.0670585	4.31309	1.60988e-05				CALB2	black	-0.589805	3.95e-05			Cnnm1					Klhl22						Dlgap3									GO:0030182	neuron differentiation	1.30814e-06
	ENSMUSG00000006356	Crip2	701.321	1.13988	0.126583	9.00499	2.15685e-19				ENSMUST00000132618	Eif1	326.073	0.759557	0.176169	4.31152	1.62134e-05				KRBOX1	black	-0.589787	3.95e-05			Synpo					Ryr2						Nuak1									GO:0032990	cell part morphogenesis	1.99387e-06
	ENSMUSG00000053310	Nrgn	3245.74	1.10445	0.0913416	12.0914	1.17295e-33				ENSMUST00000019939	Snx3	387.297	-0.570111	0.134403	-4.2418	2.2173e-05				AK8	black	-0.566974	9.05e-05			Tbr1					Qrich1						Numbl									GO:0007268	chemical synaptic transmission	2.40681e-06
	ENSMUSG00000102543	Pcdhgc5	1771.84	1.08182	0.115363	9.37751	6.75488e-21				ENSMUST00000026978	Xiap	199.697	0.657227	0.155214	4.23434	2.29222e-05				PMS2P1	black	-0.552265	0.000149517			Ahdc1					Bdh1						Cit									GO:0098916	anterograde trans-synaptic signaling	2.40681e-06
	ENSMUSG00000061689	Dlgap4	1391.78	1.06214	0.0731747	14.5151	9.71903e-48				ENSMUST00000110009	Arc	885.058	0.906863	0.215873	4.20092	2.65832e-05				APEH	black	-0.551836	0.000151672			Brsk1					Clstn1						Nrxn2									GO:0050808	synapse organization	3.66787e-06
	ENSMUSG00000025034	Trim8	513.609	1.05018	0.0758465	13.8461	1.34302e-43				ENSMUST00000163139	Plxna1	917.523	0.212924	0.0509583	4.17839	2.93582e-05				BPHL	black	-0.543342	0.000200533			Gng3					Abcc8						Baiap2									GO:0032989	cellular component morphogenesis	4.47704e-06
	ENSMUSG00000093989	Rnasek	513.988	1.03966	0.0769511	13.5106	1.3542e-41				ENSMUST00000050483	Parp6	147.772	0.483282	0.115871	4.17087	3.03444e-05				TXNDC17	black	-0.54206	0.000209032			Nicn1					Tspan13						Trim9									GO:0048699	generation of neurons	5.55407e-06
	ENSMUSG00000064341	mt-Nd1	20922.9	1.03028	0.0882081	11.6801	1.61148e-31				ENSMUST00000110410	Ankrd33b	451.598	0.399058	0.0961313	4.15117	3.30774e-05				PDK2	black	-0.532822	0.000280533			Lingo1					Ociad1						Iqsec3									GO:0016043	cellular component organization	7.43517e-06
	ENSMUSG00000034891	Sncb	1076.71	1.02923	0.130696	7.87495	3.40883e-15				ENSMUST00000066610	Fam212b	778.892	0.292979	0.0710082	4.12599	3.69147e-05				LYRM1	black	-0.5166	0.000460954			Crmp1					Arpc4						Ldb2									GO:0022008	neurogenesis	7.67117e-06
	ENSMUSG00000064345	mt-Nd2	8143.03	0.991046	0.132461	7.4818	7.33098e-14				ENSMUST00000032194	Bhlhe40	783.769	0.404427	0.0982916	4.11456	3.87922e-05				RP1-40E16.11	black	-0.504239	0.000662081			Lpcat4					Elovl6						Fus									GO:0071840	cellular component organization or biogenesis	1.1401e-05
	ENSMUSG00000038418	Egr1	1483.51	0.989999	0.102228	9.68423	3.51852e-22				ENSMUST00000021596	Nrde2	138.788	-0.326882	0.0801299	-4.0794	4.51522e-05				PYGB	black	-0.49595	0.000837699			Ina					Cabp1						Cry2									GO:0099003	vesicle-mediated transport in synapse	1.29931e-05
	ENSMUSG00000058135	Gstm1	831.004	0.988561	0.131357	7.52575	5.24188e-14				ENSMUST00000091291	Insr	688.071	0.148549	0.0369739	4.01766	5.87793e-05				LRRC43	black	-0.443673	0.00325017			Dnajc7					Necab1						Nlgn2									GO:1902414	protein localization to cell junction	1.32613e-05
	ENSMUSG00000040712	Camta2	1311.92	0.988219	0.096521	10.2384	1.33441e-24				ENSMUST00000038287	Dusp5	124.814	0.46823	0.117337	3.99048	6.59392e-05				PIP4K2B	black	-0.442171	0.00336902			Pacsin1					Vipr1						Srcin1									GO:0048667	cell morphogenesis involved in neuron differentiation	2.27676e-05
	ENSMUSG00000049422	Chchd10	835.614	0.981793	0.173664	5.65342	1.57288e-08				ENSMUST00000016771	Myh9	864.858	0.225477	0.0567053	3.97629	6.99994e-05				COL23A1	black	-0.431838	0.00429466			Lrrn2					Hccs						Mapk6									GO:0051960	regulation of nervous system development	3.49495e-05
	ENSMUSG00000052837	Junb	501.873	0.974615	0.185002	5.26815	1.37809e-07				ENSMUST00000024839	Sik1	142.751	0.548523	0.137975	3.97554	7.02211e-05				GLO1	black	-0.427236	0.00477373			Isca1					Srprb						Hnrnpul2									GO:0099504	synaptic vesicle cycle	4.10828e-05
	ENSMUSG00000022623	Shank3	1581.31	0.96321	0.0736333	13.0812	4.2186e-39				ENSMUST00000146701	Meg3	16004.6	0.165952	0.0420131	3.95	7.81512e-05				GABBR1	black	-0.392357	0.01017			Snph					Dgkz						Dbn1									GO:0000902	cell morphogenesis	5.38473e-05
	ENSMUSG00000064356	mt-Atp8	13916.9	0.952886	0.0842422	11.3113	1.15413e-29				ENSMUST00000057634	Nrxn3	214.961	0.778685	0.197849	3.93576	8.29343e-05				ARL3	black	-0.357913	0.0199534			Ptpn5					Apba2						Asic2									GO:0010975	regulation of neuron projection development	5.46791e-05
	ENSMUSG00000041164	Zmiz2	831.097	0.952675	0.113619	8.38479	5.08155e-17				ENSMUST00000006367	Htra1	204.737	-1.07495	0.273916	-3.92437	8.69579e-05				CYP2E1	blue	-0.919715	7.76e-18			Pnkd					Dkk3						Gria1									GO:0007610	behavior	0.000143225
	ENSMUSG00000025189	Cnnm1	809.705	0.947646	0.0996724	9.5076	1.95103e-21				ENSMUST00000142332	Dnajb5	258.726	0.505378	0.12888	3.9213	8.80735e-05				PNMA3	blue	-0.900515	4.72e-16			Hk1					Usp2						Cplx1									GO:0120035	regulation of plasma membrane bounded cell projection organization	0.000193902
	ENSMUSG00000043079	Synpo	1389.42	0.945438	0.0655159	14.4307	3.31861e-47				ENSMUST00000000188	Ccnd2	465.337	0.346087	0.0886264	3.90501	9.42228e-05				PCYOX1L	blue	-0.891093	2.64e-15			Spock2					Klc1						Nefm									GO:0000904	cell morphogenesis involved in differentiation	0.000211471
	ENSMUSG00000035033	Tbr1	1217.55	0.934103	0.100669	9.27898	1.71107e-20				ENSMUST00000089622	Tet3	758.661	0.284562	0.0730497	3.89545	9.80161e-05				RP11-316M1.11	blue	-0.890971	2.69e-15			Celf5					Snrpc						Fasn									GO:0031344	regulation of cell projection organization	0.000244075
	ENSMUSG00000020684	Rasl10b	1302.47	0.93131	0.139534	6.67443	2.48201e-11				ENSMUST00000054960	Irf2bp2	847.171	0.181538	0.0472369	3.84315	0.000121467				SCG5	blue	-0.889993	3.19e-15			Faah					Acap3						Cpeb1									GO:0035418	protein localization to synapse	0.000244852
	ENSMUSG00000064370	mt-Cytb	21008.5	0.919203	0.0719602	12.7738	2.29754e-37				ENSMUST00000055322	Ier5	649.136	0.340074	0.088629	3.83706	0.000124517				VPS33B	blue	-0.884202	8.42e-15			Cnih2					Nrsn2						Rnf123									GO:0050804	modulation of chemical synaptic transmission	0.000300302
	ENSMUSG00000036565	Ttyh3	710.474	0.908467	0.0794726	11.4312	2.92076e-30				ENSMUST00000035325	Qsox1	123.825	0.518987	0.135434	3.83202	0.000127096				RPH3A	blue	-0.883567	9.34e-15			Arhgdia					Fbxw7						Prdm2									GO:0099177	regulation of trans-synaptic signaling	0.000309317
	ENSMUSG00000037692	Ahdc1	643.903	0.90841	0.076132	11.932	8.05765e-33				ENSMUST00000102888	Camk2a	8208.97	0.142215	0.0374354	3.79894	0.000145316				MAPRE3	blue	-0.882761	1.06e-14			Psmc5					Plk2						Celsr3									GO:0051049	regulation of transport	0.000358821
	ENSMUSG00000007594	Hapln4	906.713	0.907241	0.062865	14.4316	3.27524e-47				ENSMUST00000102484	Ddi2	909.266	0.15655	0.041592	3.76394	0.00016726				ST8SIA3	blue	-0.882426	1.12e-14			Agap3					Neurod2						Prepl									GO:0061564	axon development	0.000438838
	ENSMUSG00000029419	Gm996	520.69	0.902027	0.0843088	10.6991	1.02798e-26				ENSMUST00000020634	Mapk9	1013.41	-0.248587	0.0661895	-3.75568	0.000172869				FOCAD	blue	-0.882161	1.17e-14			Dbp					Mbtps2						Susd4									GO:0016079	synaptic vesicle exocytosis	0.000496463
	ENSMUSG00000037852	Cpe	13831.1	0.890099	0.0809172	11.0001	3.81635e-28				ENSMUST00000031344	Mphosph9	305.652	0.20367	0.0542889	3.75159	0.000175715				ATP1A3	blue	-0.881659	1.27e-14			Sst					Ngfrap1						Hnrnph2									GO:0010769	regulation of cell morphogenesis involved in differentiation	0.000594906
	ENSMUSG00000030122	Ptms	1514.11	0.888717	0.0793239	11.2036	3.91294e-29				ENSMUST00000068378	Cntn1	640.964	0.397258	0.106231	3.73958	0.000184329				APBA2	blue	-0.881647	1.27e-14			Spata2					Grm2						Lgi3									GO:0048814	regulation of dendrite morphogenesis	0.000647157
	ENSMUSG00000079477	Rab7	1605.65	0.886073	0.070003	12.6576	1.01504e-36				ENSMUST00000107557	AI314180	164.185	-0.578677	0.155693	-3.71679	0.000201771				P4HTM	blue	-0.881104	1.39e-14			Ttbk1					Zik1						Flrt1									GO:0045664	regulation of neuron differentiation	0.000670927
	ENSMUSG00000035390	Brsk1	1600.23	0.885571	0.0487533	18.1643	9.88852e-74				ENSMUST00000112112	Cabp1	387.116	0.479139	0.129111	3.71108	0.00020638				C16orf58	blue	-0.880737	1.47e-14			Ank1					Prrt3						Olfm1									GO:0007611	learning or memory	0.000792014
	ENSMUSG00000071658	Gng3	732.31	0.879772	0.0772016	11.3958	4.38916e-30				ENSMUST00000005620	Dnajb1	357.592	0.283196	0.0767932	3.68777	0.000226227				CACNG3	blue	-0.880636	1.49e-14			Nrn1					Kcna2						Ewsr1									GO:0099643	signal release from synapse	0.000966337
	ENSMUSG00000028439	Fam219a	969.873	0.877368	0.0811452	10.8123	3.00948e-27				ENSMUST00000051209	Peg3	3995.75	0.0837179	0.0228994	3.6559	0.000256282				ACTN2	blue	-0.880407	1.55e-14			Bsn					Stmn1						Grin1									GO:0007269	neurotransmitter secretion	0.000966337
	ENSMUSG00000029064	Gnb1	6048.69	0.874343	0.0665235	13.1434	1.85743e-39				ENSMUST00000046121	Thsd7a	579.541	-0.256262	0.0705586	-3.63191	0.000281335				NSF	blue	-0.880059	1.63e-14			Rtn1					Bzrap1						Pcnt									GO:0034330	cell junction organization	0.000974238
	ENSMUSG00000032606	Nicn1	679.974	0.866726	0.117104	7.40134	1.34818e-13				ENSMUST00000050125	2900026A02Rik	389.764	0.246123	0.0679819	3.62041	0.000294136				LDOC1	blue	-0.87977	1.71e-14			Rusc2					Gng13						Mib2									GO:0051128	regulation of cellular component organization	0.00106855
	ENSMUSG00000020849	Ywhae	3182.24	0.865279	0.0993612	8.70843	3.08126e-18				ENSMUST00000078155	Impdh1	217.381	-0.402527	0.111202	-3.61977	0.000294865				KATNB1	blue	-0.879161	1.88e-14			Chrm1					Dock3						Tomm40									GO:0022604	regulation of cell morphogenesis	0.00117282
	ENSMUSG00000035640	Cbarp	1519.92	0.859879	0.0740979	11.6046	3.90381e-31				ENSMUST00000039784	Acaa1a	119.07	-0.570039	0.157729	-3.61403	0.000301469				PAK1	blue	-0.878671	2.03e-14			Ak5					Yeats2						Cpne5									GO:0050767	regulation of neurogenesis	0.00123591
	ENSMUSG00000022472	Desi1	654.186	0.857397	0.0501168	17.108	1.29397e-65				ENSMUST00000160583	Ubn2	998.696	0.188531	0.0524262	3.59612	0.000323				TLN2	blue	-0.878481	2.09e-14			Phyhip					Thoc7						Plch2									GO:0050807	regulation of synapse organization	0.00137014
	ENSMUSG00000030103	Bhlhe40	1203.24	0.855097	0.0722622	11.8332	2.62768e-32				ENSMUST00000039388	Arl4d	179.266	0.464469	0.129517	3.58616	0.000335589				CACNA1E	blue	-0.87683	2.7e-14			Mpp2					Psmf1						Aldoa									GO:0050803	regulation of synapse structure or activity	0.00217318
	ENSMUSG00000008604	Ubqln4	1028.89	0.848692	0.0673757	12.5964	2.21013e-36				ENSMUST00000165293	Pum2	914.907	0.531133	0.14838	3.57954	0.000344202				CHRNB2	blue	-0.876796	2.71e-14			Lrrc47					Ndst3						Brsk2									GO:0048468	cell development	0.00219157
	ENSMUSG00000049556	Lingo1	1791.97	0.847974	0.0574706	14.7549	2.85995e-49				ENSMUST00000057859	Frmd6	425.655	0.306275	0.0859357	3.564	0.000365244				SEZ6	blue	-0.876686	2.76e-14			Bag6					Elmod1						Mical2									GO:0048167	regulation of synaptic plasticity	0.0022458
	ENSMUSG00000020993	Trappc6b	679.252	0.847451	0.113452	7.46969	8.03825e-14				ENSMUST00000103033	2310067B10Rik	202.537	0.308578	0.0866601	3.56078	0.000369753				SYT5	blue	-0.875807	3.15e-14			Rgs7					Dusp26						Meg3									GO:0007267	cell-cell signaling	0.00227841
	ENSMUSG00000024393	Prrc2a	1768.18	0.838204	0.0827847	10.1251	4.27485e-24				ENSMUST00000114159	Nacc2	324.261	-0.701746	0.197449	-3.55407	0.000379322				PTK2B	blue	-0.875594	3.25e-14			Faim2					Ddx10						Asb13									GO:0050773	regulation of dendrite development	0.00304734
	ENSMUSG00000026426	Arl8a	763.643	0.822222	0.0628532	13.0816	4.19417e-39				ENSMUST00000047425	Sntb2	265.959	0.26965	0.076161	3.54053	0.000399331				LRFN2	blue	-0.874675	3.74e-14			Diras1					Ephb6						Fbxo41									GO:0032879	regulation of localization	0.0033039
	ENSMUSG00000039262	Prrc2b	4902.9	0.819968	0.0778581	10.5316	6.17989e-26				ENSMUST00000148486	Dlgap1	2081.81	0.207432	0.0589342	3.51972	0.000432001				NSG2	blue	-0.874643	3.75e-14			Shank2					Bzw2						Kndc1									GO:0050890	cognition	0.00359912
	ENSMUSG00000034341	Wbp2	1484.04	0.819963	0.0964448	8.50189	1.8653e-17				ENSMUST00000089085	Pde10a	2166.09	-0.491331	0.139638	-3.5186	0.000433826				R3HDM1	blue	-0.874147	4.04e-14			Cacnb3					Penk						Psap									GO:0007409	axonogenesis	0.00372351
	ENSMUSG00000025876	Unc5a	648.778	0.817586	0.0872201	9.37383	6.99459e-21				ENSMUST00000018851	Dync1h1	12100.8	0.0694614	0.0199476	3.48219	0.000497331				SLC8A2	blue	-0.874103	4.07e-14			Tmem130					Sowahb						Dtx4									GO:0065008	regulation of biological quality	0.00388836
	ENSMUSG00000097971	Gm26917	7085.49	0.81652	0.253246	3.22421	0.00126319				ENSMUST00000178015	Pum2	1004.5	-0.500939	0.14411	-3.4761	0.000508766				SYT13	blue	-0.873499	4.45e-14			Cux2					Fhod3						Kcnt1									GO:0098693	regulation of synaptic vesicle cycle	0.00392852
	ENSMUSG00000019082	Slc25a22	818.232	0.813248	0.140352	5.79432	6.8597e-09				ENSMUST00000151397	Iqsec3	157.742	0.715244	0.205976	3.47246	0.000515718				DNM1L	blue	-0.872948	4.83e-14			Crtc1					Rtn4						Actg1									GO:0007626	locomotory behavior	0.00422737
	ENSMUSG00000067925	Cxx1a	952.258	0.811996	0.0798188	10.173	2.61722e-24				ENSMUST00000049206	Arhgef3	641.048	0.151503	0.0437655	3.4617	0.000536767				CRYM	blue	-0.872616	5.08e-14			Rnft2					Grm1						Kbtbd11									GO:0099173	postsynapse organization	0.00685639
	ENSMUSG00000035011	Zbtb7a	686.008	0.808634	0.0841963	9.60416	7.67846e-22				ENSMUST00000166123	Eif5	1218.71	-0.21032	0.0608955	-3.45379	0.000552761				RNF175	blue	-0.872393	5.24e-14			Prrt2					Lrfn1						Kcnab3									GO:0007616	long-term memory	0.00724182
	ENSMUSG00000029121	Crmp1	1099.59	0.806048	0.0699745	11.5192	1.0563e-30				ENSMUST00000095899	Syne1	1938.41	0.103197	0.0298819	3.45348	0.000553395				YPEL4	blue	-0.872237	5.37e-14			Tmsb10					Kcnip4						Ccdc6									GO:0017157	regulation of exocytosis	0.00821643
	ENSMUSG00000031822	Gse1	622.545	0.804375	0.0753657	10.673	1.3622e-26				ENSMUST00000153290	Htra1	399.209	0.342118	0.0990856	3.45275	0.000554908				TMEM130	blue	-0.871482	5.99e-14			Arhgap39					Mkrn1						Abca3									GO:0023052	signaling	0.00855896
	ENSMUSG00000027134	Lpcat4	746.175	0.797639	0.0536406	14.8701	5.15646e-50				ENSMUST00000020706	Adcy1	11730.2	0.119316	0.0346487	3.44359	0.000574043				VGF	blue	-0.871216	6.23e-14			Sdha					Pcmt1						Tnfrsf21									GO:0006836	neurotransmitter transport	0.0112208
	ENSMUSG00000040563	Plppr2	674.834	0.797525	0.115068	6.93091	4.18134e-12				ENSMUST00000064941	Nr1d1	485.09	0.259048	0.0752283	3.44349	0.000574252				ATP6V1B2	blue	-0.871203	6.24e-14			Gaa					Exosc10						Snap25									GO:0060284	regulation of cell development	0.0124434
	ENSMUSG00000043460	Elfn2	671.696	0.777784	0.0721962	10.7732	4.60698e-27				ENSMUST00000171937	Grlf1	728.069	0.362004	0.105421	3.43389	0.000594981				ENC1	blue	-0.870974	6.45e-14			Kctd13					Ptges2						Calr									GO:0007416	synapse assembly	0.0130151
	ENSMUSG00000055692	Tmem191c	528.924	0.774826	0.1258	6.15919	7.31166e-10				ENSMUST00000079594	Abca3	483.071	-0.264683	0.077202	-3.42844	0.000607057				NAPB	blue	-0.870518	6.9e-14			Tspan5					Cdo1						Adcy1									GO:0001505	regulation of neurotransmitter levels	0.0130508
	ENSMUSG00000024387	Csnk2b	599.955	0.76857	0.104242	7.37297	1.66867e-13				ENSMUST00000177034	Soga2	359.899	0.429018	0.125193	3.42687	0.000610588				SULT4A1	blue	-0.870219	7.2e-14			Syt7					Kcnj3						Zbtb4									GO:0048731	system development	0.0185622
	ENSMUSG00000034336	Ina	1440.74	0.76684	0.0515866	14.8651	5.55296e-50				ENSMUST00000030170	Unc13a	2063.53	0.159936	0.0466852	3.42585	0.000612875				SV2B	blue	-0.870024	7.41e-14			Efhd2					Chchd6						Matk									GO:0060627	regulation of vesicle-mediated transport	0.020081
	ENSMUSG00000007207	Stx1a	2021.54	0.764109	0.0914407	8.35634	6.46967e-17				ENSMUST00000106283	Rims3	875.085	0.395991	0.115737	3.42146	0.00062286				ATP6V1E1	blue	-0.86916	8.39e-14			Sgsm2					Cttn						Lmtk2									GO:0048813	dendrite morphogenesis	0.0208541
	ENSMUSG00000043811	Rtn4r	632.415	0.757979	0.068361	11.0879	1.43658e-28				ENSMUST00000168461	Rnf19b	209.937	-0.573411	0.167726	-3.41875	0.000629103				SLC5A2	blue	-0.869028	8.55e-14			Satb2					Crnkl1						Lrrtm3									GO:0007612	learning	0.0208541
	ENSMUSG00000021877	Arf4	718.243	0.746458	0.0613678	12.1637	4.85281e-34				ENSMUST00000182360	Schip1	127.517	0.389101	0.114665	3.39338	0.000690354				AP3B2	blue	-0.868935	8.66e-14			Rimbp2					Sumo3						Nav3									GO:0007154	cell communication	0.0217857
	ENSMUSG00000014195	Dnajc7	1088.35	0.746434	0.0843054	8.85393	8.44919e-19				ENSMUST00000074043	Klf10	421.909	0.461568	0.136097	3.39146	0.000695209				APBB3	blue	-0.867974	9.93e-14			Mast3					Actn2						Mtus2									GO:0051962	positive regulation of nervous system development	0.0218421
	ENSMUSG00000067736	Gm10222	914.026	0.74584	0.280794	2.65619	0.007903				ENSMUST00000078752	Casc4	648.941	-0.489254	0.144626	-3.3829	0.000717251				SYCE1	blue	-0.867662	1.04e-13			Plekhg5					Drp2						Aars									GO:0016358	dendrite development	0.0231974
	ENSMUSG00000038370	Pcp4l1	649.505	0.744328	0.0733884	10.1423	3.58536e-24				ENSMUST00000110320	Zc3h6	264.261	-0.22769	0.067463	-3.37504	0.000738043				ATPIF1	blue	-0.867579	1.05e-13			Nrsn1					Chrm3						Rtn3									GO:0050905	neuromuscular process	0.0263934
	ENSMUSG00000025576	Rbfox3	1621.38	0.741344	0.0521811	14.2071	8.27463e-46				ENSMUST00000028080	Nebl	824.21	-0.177326	0.0526125	-3.37041	0.000750556				RNF112	blue	-0.867454	1.07e-13			Ksr2					Rxrb						Miat									GO:0007275	multicellular organism development	0.0315691
	ENSMUSG00000070570	Slc17a7	7270.66	0.740376	0.0492062	15.0464	3.64466e-51				ENSMUST00000159592	Ssh1	176.939	0.279631	0.0832088	3.36059	0.00077776				CAMKK1	blue	-0.867126	1.12e-13			Nefh					Becn1						Nell2									GO:0008104	protein localization	0.0388488
	ENSMUSG00000037989	Wnk2	1156.37	0.738873	0.0685059	10.7855	4.02892e-27				ENSMUST00000129100	Gfra1	121.6	-0.530618	0.158243	-3.35319	0.000798869				GS1-358P8.4	blue	-0.866	1.31e-13			Npy					Bai2						Mapk9									GO:0050806	positive regulation of synaptic transmission	0.0476473
	ENSMUSG00000087408	Cers1	536.244	0.729278	0.0812038	8.98083	2.68741e-19				ENSMUST00000043881	Bclaf1	1466.49	-0.153602	0.0459387	-3.34363	0.0008269				RCAN2	blue	-0.865949	1.32e-13			Prkaca					Nrxn1						Ptprt									GO:0031346	positive regulation of cell projection organization	0.0485747
	ENSMUSG00000005442	Cic	1222.22	0.727095	0.079288	9.1703	4.71687e-20				ENSMUST00000165033	Egr1	1233.92	0.515697	0.154767	3.33208	0.000861981				SV2A	blue	-0.865932	1.32e-13			Jakmip1					Acaca						Abcf3									GO:0098794	postsynapse	8.87787e-12
	ENSMUSG00000046329	Slc25a23	1192.15	0.724618	0.0694821	10.4288	1.83095e-25				ENSMUST00000047714	Kdm5b	441.599	0.204492	0.0614398	3.32834	0.000873658				UNC13A	blue	-0.865031	1.5e-13			Sptbn4					Fancm						Trim46									GO:0045202	synapse	9.07347e-12
	ENSMUSG00000040276	Pacsin1	2520.09	0.722382	0.0812304	8.893	5.94815e-19				ENSMUST00000051839	Hepacam	339.352	-0.176322	0.0531818	-3.31546	0.00091491				RP4-791K14.2	blue	-0.865015	1.5e-13			Map6					Cdk14						Ganab									GO:0043005	neuron projection	4.4229e-10
	ENSMUSG00000020893	Per1	684.69	0.719057	0.0807697	8.90256	5.45712e-19				ENSMUST00000055935	Pcdhga9	1432.34	-0.18772	0.0571062	-3.28721	0.00101185				C12orf68	blue	-0.864482	1.62e-13			Chrna4					Rasgrf2						Parp6									GO:0030054	cell junction	1.21659e-09
	ENSMUSG00000024966	Stip1	1016.83	0.718423	0.0574807	12.4985	7.60732e-36				ENSMUST00000032322	Lrp6	852.531	0.114084	0.0347937	3.27888	0.00104219				RHOV	blue	-0.864399	1.64e-13			Speg					Adap1						Pkd1									GO:0098984	neuron to neuron synapse	2.93809e-08
	ENSMUSG00000045671	Spred2	708.479	0.718354	0.0576973	12.4504	1.39182e-35				ENSMUST00000017534	Aldoc	938.094	-0.31439	0.0959554	-3.27642	0.00105133				ME3	blue	-0.864078	1.71e-13			Jph3					Amigo1						Dlgap1									GO:0030424	axon	3.35126e-08
	ENSMUSG00000020889	Nr1d1	649.897	0.717252	0.109491	6.5508	5.72307e-11				ENSMUST00000038252	B3galt2	596.702	-0.282223	0.0861409	-3.27629	0.00105181				CLSTN3	blue	-0.863747	1.79e-13			Rnf157					Dapk3						Prmt8									GO:0036477	somatodendritic compartment	5.43096e-08
	ENSMUSG00000016559	H3f3b	1813.54	0.715772	0.0989354	7.23474	4.6642e-13				ENSMUST00000032719	Nav3	1115.69	0.19176	0.05866	3.26901	0.00107924				SCFD2	blue	-0.863407	1.88e-13			Kctd1					Mypop						Nrxn3									GO:0099572	postsynaptic specialization	2.17801e-07
	ENSMUSG00000072825	Cep170b	2383.69	0.714125	0.0712267	10.0261	1.17076e-23				ENSMUST00000171795	Prepl	325.15	0.356889	0.109886	3.24782	0.00116293				PNMAL1	blue	-0.863124	1.95e-13			Dnm1											Plxna4									GO:0097060	synaptic membrane	5.46101e-07
	ENSMUSG00000035735	Dagla	1150.62	0.707491	0.063794	11.0902	1.39909e-28				ENSMUST00000043493	BC018507	1203.22	0.099749	0.0307773	3.24099	0.00119116				RAB3A	blue	-0.862126	2.23e-13			Dlgap2											Mon2									GO:0014069	postsynaptic density	6.05038e-07
	ENSMUSG00000026443	Lrrn2	485.197	0.706802	0.084729	8.34191	7.31017e-17				ENSMUST00000041400	Ranbp10	236.49	0.261298	0.0807077	3.23759	0.00120546				ENO2	blue	-0.862092	2.24e-13			Syp											Htt									GO:0032279	asymmetric synapse	7.76403e-07
	ENSMUSG00000031778	Cx3cl1	5185.85	0.704994	0.0645731	10.9178	9.48026e-28				ENSMUST00000031445	Aacs	318.739	0.206813	0.0639124	3.23588	0.0012127				KIAA0513	blue	-0.861241	2.52e-13			Vps52											Ptprd									GO:0098793	presynapse	1.50427e-06
	ENSMUSG00000044792	Isca1	1583.45	0.702342	0.109226	6.43018	1.27454e-10				ENSMUST00000147761	Tyro3	211.667	0.538942	0.166808	3.2309	0.00123401				UBE2O	blue	-0.860942	2.62e-13			Reep2											Calm1									GO:0045211	postsynaptic membrane	3.66253e-06
	ENSMUSG00000065947	mt-Nd4l	826.793	0.695759	0.199266	3.4916	0.00048013				ENSMUST00000179869	Hmgcs1	2922.57	0.118125	0.0366085	3.22673	0.00125215				PPME1	blue	-0.860388	2.82e-13			Tspan7											Arhgef3									GO:0043025	neuronal cell body	7.08059e-06
	ENSMUSG00000029478	Ncor2	962.425	0.694783	0.0723345	9.60514	7.60565e-22				ENSMUST00000077159	Mical3	344.654	0.178673	0.0553748	3.22661	0.00125267				SYT4	blue	-0.860337	2.84e-13			Mdh2											Usp7									GO:0044297	cell body	9.03208e-06
	ENSMUSG00000024969	Mark2	838.179	0.694724	0.0642806	10.8077	3.16594e-27				ENSMUST00000024954	Epas1	512.531	0.16375	0.0508205	3.22213	0.0012724				CACNB1	blue	-0.860027	2.96e-13			Clip3											Opcml									GO:0098978	glutamatergic synapse	1.02122e-05
	ENSMUSG00000027457	Snph	2738.4	0.692577	0.0492633	14.0587	6.81622e-45				ENSMUST00000069620	Per2	225.213	0.470413	0.146023	3.2215	0.00127523				SYNGR3	blue	-0.859264	3.28e-13			Cend1											Herc1									GO:0150034	distal axon	1.14071e-05
	ENSMUSG00000028458	Tesk1	618.587	0.689867	0.0811154	8.50476	1.81975e-17				ENSMUST00000109686	Neto2	1102.9	-0.171454	0.0532538	-3.21957	0.00128383				ADCYAP1	blue	-0.858746	3.51e-13			Rhobtb2											Tmem57									GO:0042995	cell projection	1.51179e-05
	ENSMUSG00000022587	Ly6e	849.75	0.688099	0.0877368	7.84277	4.40731e-15				ENSMUST00000037580	Kcnt1	363.749	0.356721	0.11082	3.21892	0.00128675				KIAA1549L	blue	-0.858679	3.54e-13			Caskin1											Calb1									GO:0120025	plasma membrane bounded cell projection	1.71164e-05
	ENSMUSG00000046434	Hnrnpa1	1781.52	0.684321	0.101735	6.72648	1.73819e-11				ENSMUST00000044441	Tmem132d	498.827	0.180936	0.0562705	3.21547	0.00130229				SLC25A14	blue	-0.858574	3.59e-13			Kcnb1											Tmem33									GO:0030425	dendrite	1.77076e-05
	ENSMUSG00000030854	Ptpn5	672.984	0.684111	0.131173	5.21533	1.83495e-07				ENSMUST00000053020	Neurl1b	576.096	0.190706	0.059315	3.21515	0.00130378				HIPK4	blue	-0.857925	3.91e-13			Cs											Anxa6									GO:0097447	dendritic tree	1.86217e-05
	ENSMUSG00000026179	Pnkd	739.28	0.677842	0.0715356	9.47558	2.65278e-21				ENSMUST00000024238	Celsr3	1006.65	0.121705	0.0379136	3.21005	0.0013271				RTN3	blue	-0.857676	4.04e-13			Rapgefl1											Gda									GO:0099522	region of cytosol	0.00019096
	ENSMUSG00000037428	Vgf	976.916	0.677532	0.109054	6.21283	5.20402e-10				ENSMUST00000122103	Rab11fip3	549.757	0.299298	0.0933774	3.20525	0.00134944				ANKRD34A	blue	-0.857484	4.14e-13			Zer1											Dmxl2									GO:0098982	GABA-ergic synapse	0.000346095
	ENSMUSG00000037012	Hk1	2890.79	0.675051	0.0420181	16.0657	4.43662e-58				ENSMUST00000041240	Shisa4	511.675	-0.352902	0.110147	-3.20393	0.00135568				CDK5R2	blue	-0.857143	4.33e-13			Arf3											Ubl5									GO:0099523	presynaptic cytosol	0.000713877
	ENSMUSG00000054452	Aes	2228.8	0.674403	0.0685174	9.8428	7.36305e-23				ENSMUST00000026318	Sat1	170.885	-0.297966	0.0933335	-3.19249	0.00141054				KCNS2	blue	-0.856854	4.5e-13			Stxbp1											Gprasp1									GO:0099634	postsynaptic specialization membrane	0.00105776
	ENSMUSG00000041329	Atp1b2	954.025	0.674289	0.114456	5.89124	3.83313e-09				ENSMUST00000167595	Fyco1	346.537	0.237598	0.0747068	3.1804	0.00147071				SUSD4	blue	-0.856031	5e-13			Serinc3											Sub1									GO:0099524	postsynaptic cytosol	0.00167052
	ENSMUSG00000007817	Zmiz1	926.861	0.673085	0.0834335	8.06732	7.18559e-16				ENSMUST00000046658	Mfsd4	201.213	0.38045	0.119917	3.1726	0.00151081				C1orf115	blue	-0.85592	5.07e-13			Psmd7											Fbxl2									GO:0030426	growth cone	0.00211887
	ENSMUSG00000024277	Mapre2	2165.01	0.671825	0.0698966	9.61169	7.13651e-22				ENSMUST00000118729	Zfp740	267.265	0.235488	0.0742405	3.17196	0.00151414				IGFL4	blue	-0.855511	5.35e-13			Cyfip2											Stam									GO:0098839	postsynaptic density membrane	0.00216106
	ENSMUSG00000023169	Slc38a1	2317.84	0.668635	0.0488193	13.6961	1.07109e-42				ENSMUST00000113028	1190002N15Rik	590.91	-0.216884	0.0684115	-3.17028	0.0015229				KALRN	blue	-0.855476	5.37e-13			Cbx6											Cnr1									GO:0030427	site of polarized growth	0.00296878
	ENSMUSG00000058297	Spock2	5490.57	0.66853	0.0877722	7.61664	2.60364e-14				ENSMUST00000128851	Fus	493.955	0.232165	0.0732648	3.16885	0.00153041				SYP	blue	-0.855024	5.69e-13			Cfl1											Kcnb2									GO:0099060	integral component of postsynaptic specialization membrane	0.00563216
	ENSMUSG00000024403	Atp6v1g2	2006.11	0.664889	0.0810586	8.20257	2.35298e-16				ENSMUST00000060255	Rnf112	826.667	0.314127	0.0991374	3.1686	0.00153174				CHGB	blue	-0.85373	6.72e-13			Gabra3											Cadps2									GO:0098690	glycinergic synapse	0.00614556
	ENSMUSG00000051335	Gfod1	1763.96	0.655938	0.0544107	12.0553	1.81828e-33				ENSMUST00000079258	Numbl	231.362	-0.847677	0.26766	-3.16699	0.00154026				RAP1GAP	blue	-0.853724	6.72e-13			Nptxr											Dynlrb1									GO:0005737	cytoplasm	0.00683378
	ENSMUSG00000060166	Zdhhc8	842.459	0.652321	0.0695072	9.38494	6.29511e-21				ENSMUST00000082365	Sult4a1	3092.54	0.102541	0.0324107	3.16381	0.0015572				GPR61	blue	-0.853642	6.79e-13			Trim3											Mtch2									GO:0098948	intrinsic component of postsynaptic specialization membrane	0.00750884
	ENSMUSG00000052981	Ube2ql1	1395.53	0.651701	0.0532567	12.237	1.97228e-34				ENSMUST00000182953	Miat	476.769	0.449148	0.142036	3.16222	0.00156571				RAB15	blue	-0.853598	6.83e-13			Mif											Spryd7									GO:0043197	dendritic spine	0.00911945
	ENSMUSG00000029223	Uchl1	3025.85	0.650177	0.0756085	8.59926	8.02331e-18				ENSMUST00000041272	Plekhm1	153.381	0.281356	0.0891661	3.15542	0.00160269				CHRM1	blue	-0.852919	7.44e-13			Ywhag											Ndfip2									GO:0044309	neuron spine	0.00990345
	ENSMUSG00000034818	Celf5	1060.9	0.648097	0.0760253	8.52476	1.53129e-17				ENSMUST00000108775	Sipa1l2	591.254	0.146057	0.0463092	3.15396	0.00161072				TBC1D24	blue	-0.852845	7.51e-13			Syngap1											Apbb1									GO:0099061	integral component of postsynaptic density membrane	0.0109998
	ENSMUSG00000034171	Faah	822.038	0.641341	0.0473426	13.5468	8.27442e-42				ENSMUST00000120488	Klhl22	218.624	0.324931	0.103577	3.1371	0.00170628				GRIA3	blue	-0.852706	7.65e-13			Vamp2											Gabrg2									GO:0099146	intrinsic component of postsynaptic density membrane	0.0157025
	ENSMUSG00000031311	Nono	1036.63	0.640195	0.0726358	8.81377	1.21007e-18				ENSMUST00000040320	Micall1	325.008	0.177019	0.0565234	3.13179	0.00173744				GTPBP3	blue	-0.852418	7.93e-13			Ncs1											Gpcpd1									GO:0044306	neuron projection terminus	0.0280226
	ENSMUSG00000024873	Cnih2	550.667	0.639423	0.0860717	7.42896	1.09459e-13				ENSMUST00000052168	Otud1	247.953	0.235353	0.0751762	3.13069	0.00174399				SVOP	blue	-0.852333	8.01e-13			Coro7											Ndufv2									GO:0099699	integral component of synaptic membrane	0.0419897
	ENSMUSG00000030216	Wbp11	556.168	0.639389	0.0670937	9.52979	1.576e-21				ENSMUST00000115107	AB041803	131.45	0.286774	0.0916486	3.12906	0.00175369				CACNA1B	blue	-0.851914	8.45e-13			Chd5											Brwd1									KEGG:04723	Retrograde endocannabinoid signaling	0.0108776
	ENSMUSG00000008734	Gprc5b	1105.16	0.639353	0.0514769	12.4202	2.03039e-35				ENSMUST00000042662	Mzt1	795.646	-0.160986	0.0514801	-3.12715	0.00176509				ALOX12B	blue	-0.851879	8.48e-13			Chga											Neto2									KEGG:04720	Long-term potentiation	0.0128294
	ENSMUSG00000032120	C2cd2l	1145.82	0.639045	0.0679293	9.40751	5.08039e-21				ENSMUST00000021750	Ryr2	2953.18	0.292701	0.0936891	3.12418	0.00178304				KIAA1211L	blue	-0.851619	8.76e-13			Trim66											Kcnv1									REAC:R-HSA-112316	Neuronal System	7.42812e-09
	ENSMUSG00000037771	Slc32a1	679.864	0.638417	0.085885	7.43339	1.05852e-13				ENSMUST00000067689	Tnrc6b	1856.05	0.101178	0.032396	3.12317	0.00178916				FARSB	blue	-0.850952	9.52e-13			Gga3											Nell1									REAC:R-HSA-6794362	Protein-protein interactions at synapses	2.04702e-08
	ENSMUSG00000025132	Arhgdia	987.591	0.637362	0.0533077	11.9563	6.01947e-33				ENSMUST00000052332	Abi2	2777.29	-0.0880819	0.0282123	-3.12211	0.00179561				BEX1	blue	-0.850836	9.66e-13			Usp20											Usp33									REAC:R-HSA-6794361	Neurexins and neuroligins	4.10361e-06
	ENSMUSG00000038740	Mvb12b	828.22	0.635649	0.0464287	13.6909	1.15139e-42				ENSMUST00000112371	Scn1a	863.509	0.504308	0.161746	3.1179	0.00182142				KCNJ4	blue	-0.850773	9.74e-13			Ipo13											Glrb									REAC:R-HSA-8849932	Synaptic adhesion-like molecules	0.00735775
	ENSMUSG00000001911	Nfix	1291.2	0.635156	0.0984385	6.45231	1.1016e-10				ENSMUST00000078084	D4Wsu53e	230.337	0.849179	0.2728	3.11282	0.00185307				FABP3	blue	-0.85047	1.01e-12			Ctsb											Spcs3									GO:0005515	protein binding	0.00186585
	ENSMUSG00000064363	mt-Nd4	15607.1	0.630261	0.0888246	7.09557	1.2882e-12				ENSMUST00000040455	Hif1an	391.088	0.187425	0.0603256	3.10689	0.00189065				NLK	blue	-0.850465	1.01e-12			Irgq											Rnf139									GO:0022836	gated channel activity	0.00343001
	ENSMUSG00000078429	Ctdsp2	902.519	0.628492	0.0509218	12.3423	5.35975e-35				ENSMUST00000127503	Raf1	121.22	0.3822	0.123101	3.10477	0.00190429				VSNL1	blue	-0.850053	1.06e-12			Dlg4											Dzip3									GO:0015267	channel activity	0.00445657
	ENSMUSG00000050608	Minos1	499.164	0.626364	0.132421	4.73011	2.244e-06				ENSMUST00000110384	Fam65b	270.182	-0.559731	0.180651	-3.0984	0.00194566				TUBA4A	blue	-0.849046	1.21e-12			Srp68											Psmc6									GO:0022803	passive transmembrane transporter activity	0.00456302
	ENSMUSG00000041313	Slc7a1	595.949	0.620948	0.0436302	14.2321	5.79575e-46				ENSMUST00000046892	Cplx1	2253.19	0.139726	0.045273	3.0863	0.00202661				ARHGEF3	blue	-0.84891	1.23e-12			Got1											Mrps33									GO:0019899	enzyme binding	0.00643489
	ENSMUSG00000020708	Psmc5	990.707	0.618286	0.0869134	7.11381	1.12879e-12				ENSMUST00000136872	Mtch2	357.458	0.307233	0.0995664	3.08571	0.00203068				TRAP1	blue	-0.848865	1.23e-12			Ptprn											Snx10									GO:0005216	ion channel activity	0.00793409
	ENSMUSG00000023353	Agap3	768.101	0.618284	0.0411215	15.0356	4.2944e-51				ENSMUST00000027886	Ralgps2	275.661	-0.364325	0.118095	-3.08503	0.00203531				PTPN3	blue	-0.848339	1.31e-12			Ndrg3											Gpr22									GO:0005261	cation channel activity	0.0184218
	ENSMUSG00000001300	Efnb2	616.28	0.617671	0.0662824	9.31879	1.1768e-20				ENSMUST00000110463	Cops2	485.215	-0.25275	0.0819845	-3.0829	0.00204992				RP11-1017G21.4	blue	-0.847963	1.38e-12			Pigq											Alcam									GO:0005522	profilin binding	0.0305823
	ENSMUSG00000039621	Prex1	1581.91	0.616607	0.043416	14.2023	8.86734e-46				ENSMUST00000006851	Qrich1	294.307	-0.632246	0.205236	-3.08058	0.00206595				NME1	blue	-0.847823	1.4e-12			Ampd2											Grm5									GO:0022843	voltage-gated cation channel activity	0.0421475
	ENSMUSG00000074923	Pak6	484.961	0.616376	0.0965507	6.38396	1.72567e-10				ENSMUST00000152274	Srsf11	203.927	0.601247	0.195422	3.07666	0.00209335				DNM1	blue	-0.847393	1.47e-12			Krba1											Stmn4									WP:WP4875	Disruption of postsynaptic signalling by CNV	3.97226e-05
	ENSMUSG00000037624	Kcnk2	617.623	0.616314	0.062357	9.88363	4.9023e-23				ENSMUST00000110007	Slc24a3	210.902	-0.825421	0.268749	-3.07134	0.00213097				MCHR1	blue	-0.846986	1.55e-12			Rasd2											Psmd8									WP:WP2636	Common Pathways Underlying Drug Addiction	0.000176964
	ENSMUSG00000038965	Ube2l3	986.925	0.615448	0.0510385	12.0585	1.74953e-33				ENSMUST00000115227	Bdh1	145.73	0.587649	0.192468	3.05324	0.00226386				DLGAP1	blue	-0.846411	1.66e-12			Iqsec2																				WP:WP4549	Fragile X Syndrome	0.00938101
	ENSMUSG00000030307	Slc6a11	823.79	0.614696	0.07073	8.69075	3.60062e-18				ENSMUST00000060738	S100a1	263.927	-0.18318	0.0601281	-3.0465	0.00231521				LINGO1	blue	-0.846343	1.67e-12			Hrh3																				TF:M00325_1	Factor: NRSE; motif: TTYAGCWCCDCGGASAGYRCC; match class: 1	0.000162716
	ENSMUSG00000061589	Dot1l	555.943	0.612074	0.0527135	11.6113	3.60971e-31				ENSMUST00000082134	Rps16	278.743	-0.650655	0.213764	-3.0438	0.00233608				REEP5	blue	-0.846016	1.74e-12			Mast1																				TF:M00933_0	Factor: Sp1; motif: CCCCGCCCCN; match class: 0	0.000312734
	ENSMUSG00000034892	Rps29	2140.03	0.608805	0.0642106	9.48138	2.50943e-21				ENSMUST00000039144	Clstn1	1894.21	0.225094	0.0739622	3.04336	0.0023395				RP11-423G4.7	blue	-0.845531	1.85e-12			Pitpnm2																				TF:M00933	Factor: Sp1; motif: CCCCGCCCCN	0.000312734
	ENSMUSG00000027500	Stmn2	1950.38	0.608567	0.0413853	14.7049	5.99399e-49				ENSMUST00000084030	Tacc1	1766.38	0.210121	0.0690701	3.04214	0.00234904				CDH22	blue	-0.845356	1.89e-12			Necab3																				TF:M09973_0	Factor: CPBP; motif: GNNRGGGHGGGGNNGGGRN; match class: 0	0.000890234
	ENSMUSG00000064357	mt-Atp6	26420.3	0.608289	0.0604625	10.0606	8.24993e-24				ENSMUST00000161790	Eif4g2	137.15	0.651154	0.214748	3.03218	0.00242791				EPHA10	blue	-0.845115	1.94e-12			Hlf																				TF:M09973	Factor: CPBP; motif: GNNRGGGHGGGGNNGGGRN	0.000890234
	ENSMUSG00000030806	Stx1b	3636.88	0.607613	0.0666807	9.11227	8.06733e-20				ENSMUST00000120544	Klc1	1032.07	0.452319	0.149339	3.0288	0.00245527				LRTM2	blue	-0.844676	2.04e-12			Rhbdd2																				TF:M00196_0	Factor: Sp1; motif: NGGGGGCGGGGYN; match class: 0	0.0010822
	ENSMUSG00000059824	Dbp	508.797	0.60424	0.135035	4.47471	7.65163e-06				ENSMUST00000033123	Abcc8	310.316	0.189797	0.0627187	3.02616	0.00247685				SH2D5	blue	-0.844403	2.11e-12			Limk1																				TF:M00196	Factor: Sp1; motif: NGGGGGCGGGGYN	0.0010822
	ENSMUSG00000004366	Sst	808.609	0.604151	0.0843123	7.16563	7.74276e-13				ENSMUST00000075190	Cdh11	700.212	0.146524	0.0484785	3.02244	0.00250743				C9orf91	blue	-0.844326	2.13e-12			Mgrn1																				TF:M01104_0	Factor: MOVO-B; motif: GNGGGGG; match class: 0	0.00135219
	ENSMUSG00000061353	Cxcl12	490.733	0.604141	0.0727683	8.30226	1.02153e-16				ENSMUST00000041804	Lmtk2	3084.26	0.0862211	0.0286297	3.0116	0.00259878				NNAT	blue	-0.844321	2.13e-12			Lmtk3																				TF:M01104	Factor: MOVO-B; motif: GNGGGGG	0.00135219
	ENSMUSG00000039108	Lsm14b	763.86	0.602112	0.0443724	13.5695	6.07194e-42				ENSMUST00000105466	P4ha1	246.218	0.397062	0.131848	3.0115	0.00259957				UCHL1	blue	-0.844176	2.17e-12			Pmm1																				TF:M00931	Factor: Sp1; motif: GGGGCGGGGC	0.00139222
	ENSMUSG00000034730	Adgrb1	2619.01	0.600301	0.056	10.7197	8.2291e-27				ENSMUST00000111859	Rgl1	492.633	-0.219015	0.0728049	-3.00824	0.00262763				URGCP	blue	-0.843935	2.23e-12			Ik																				TF:M00931_0	Factor: Sp1; motif: GGGGCGGGGC; match class: 0	0.00139222
	ENSMUSG00000057530	Ece1	624.134	0.598864	0.0538474	11.1215	9.85999e-29				ENSMUST00000025003	Sox8	356.474	0.310538	0.103256	3.00746	0.00263441				PIANP	blue	-0.84385	2.26e-12			Fbxo42																				TF:M02089_1	Factor: E2F-3; motif: GGCGGGN; match class: 1	0.00175306
	ENSMUSG00000030127	Cops7a	778.171	0.597461	0.0770187	7.75734	8.67276e-15				ENSMUST00000181719	9530059O14Rik	187.413	0.377941	0.126173	2.99541	0.00274074				PPEF1	blue	-0.84307	2.47e-12			Sf1																				TF:M00932	Factor: Sp1; motif: NNGGGGCGGGGNN	0.00323676
	ENSMUSG00000051339	2900026A02Rik	546.501	0.597203	0.0642077	9.30112	1.38978e-20				ENSMUST00000046022	Skiv2l	277.718	-0.256216	0.0858595	-2.98414	0.0028438				PEX11B	blue	-0.842057	2.78e-12			Disp2																				TF:M00932_0	Factor: Sp1; motif: NNGGGGCGGGGNN; match class: 0	0.00323676
	ENSMUSG00000034832	Tet3	1072.67	0.597114	0.0596716	10.0067	1.42463e-23				ENSMUST00000047906	Tiparp	232.572	0.402082	0.134745	2.98402	0.00284485				CRHR1	blue	-0.841514	2.97e-12			Kcnc1																				TF:M07289_1	Factor: GKLF; motif: NNNRGGNGNGGSN; match class: 1	0.00331795
	ENSMUSG00000047030	Spata2	635.296	0.5965	0.049945	11.9431	7.05198e-33				ENSMUST00000084010	Rnu2-10	18765.3	-0.219847	0.0736777	-2.9839	0.00284601				PITHD1	blue	-0.841478	2.98e-12			Rasgrf1																				TF:M11531_0	Factor: E2F-2; motif: GCGCGCGCGYW; match class: 0	0.00458157
	ENSMUSG00000026185	Igfbp5	1125.56	0.595925	0.0726869	8.19851	2.43389e-16				ENSMUST00000020896	Tspan13	1150.45	-0.131067	0.043936	-2.98314	0.0028531				CAMKK2	blue	-0.841471	2.98e-12			Srpr																				TF:M11531	Factor: E2F-2; motif: GCGCGCGCGYW	0.00458157
	ENSMUSG00000015599	Ttbk1	956.431	0.594104	0.0664783	8.93682	4.00545e-19				ENSMUST00000097773	Klhl21	163.738	0.33953	0.113825	2.9829	0.00285528				NGEF	blue	-0.841184	3.08e-12			Extl1																				TF:M00695_1	Factor: ETF; motif: GVGGMGG; match class: 1	0.00517139
	ENSMUSG00000042605	Atxn2	1039.04	0.593302	0.0469935	12.6252	1.5333e-36				ENSMUST00000105439	Lrrtm3	454.247	-0.178801	0.0599987	-2.98008	0.00288177				ATP6AP2	blue	-0.841013	3.14e-12			Sptb																				TF:M10426_1	Factor: ctcf; motif: CCRSCAGGGGGCGCN; match class: 1	0.00531335
	ENSMUSG00000102918	Pcdhgc3	907.804	0.592189	0.0690835	8.57207	1.01644e-17				ENSMUST00000020776	Ccdc117	166.557	0.234864	0.0789609	2.97444	0.00293526				TESPA1	blue	-0.840911	3.18e-12			Tsc2																				TF:M06948_1	Factor: Sp2; motif: TGGGCGCGCCCA; match class: 1	0.00557726
	ENSMUSG00000020827	Mink1	2287.68	0.591573	0.0614352	9.62922	6.01825e-22				ENSMUST00000106220	Macf1	260.247	1.32475	0.446028	2.97011	0.00297696				C6orf57	blue	-0.840412	3.37e-12			Pld3																				TF:M00333_1	Factor: ZF5; motif: NRNGNGCGCGCWN; match class: 1	0.00647056
	ENSMUSG00000031543	Ank1	801.393	0.588789	0.0429182	13.7189	7.82658e-43				ENSMUST00000100772	Tmtc1	364.279	0.656103	0.221143	2.96687	0.00300852				BEX2	blue	-0.839816	3.61e-12			Gabbr2																				TF:M03807	Factor: SP2; motif: GNNGGGGGCGGGGSN	0.00895589
	ENSMUSG00000021366	Hivep1	1462.78	0.58862	0.056502	10.4177	2.05911e-25				ENSMUST00000023268	Arc	1705.25	0.677194	0.228267	2.96667	0.00301042				ABLIM2	blue	-0.839229	3.86e-12			Snrnp70																				TF:M03807_0	Factor: SP2; motif: GNNGGGGGCGGGGSN; match class: 0	0.00895589
	ENSMUSG00000044700	Tmem201	636.95	0.587817	0.0697234	8.4307	3.43608e-17				ENSMUST00000068714	Sos1	712.913	0.136828	0.046137	2.9657	0.00301999				NIT2	blue	-0.838952	3.99e-12			Nisch																				TF:M01104_1	Factor: MOVO-B; motif: GNGGGGG; match class: 1	0.00954882
	ENSMUSG00000023944	Hsp90ab1	8882	0.587675	0.0389477	15.0888	1.91834e-51				ENSMUST00000073792	Mon2	755.767	0.251244	0.0848018	2.96273	0.00304928				DLG3	blue	-0.838716	4.1e-12			Snd1																				TF:M10435_0	Factor: Sp2; motif: GGGGCGGGG; match class: 0	0.0102873
	ENSMUSG00000039114	Nrn1	1899.71	0.586135	0.114389	5.12406	2.99024e-07				ENSMUST00000093271	Gpr56	184.863	-0.316165	0.106942	-2.95642	0.00311233				NCALD	blue	-0.83855	4.18e-12			Npdc1																				TF:M07063_0	Factor: Sp1; motif: GGGGCGGGGC; match class: 0	0.0102873
	ENSMUSG00000032589	Bsn	8149.99	0.584652	0.0691498	8.45486	2.79425e-17				ENSMUST00000021674	Fos	324.078	0.768808	0.260165	2.95508	0.00312586				YWHAH	blue	-0.838338	4.28e-12			Drosha																				TF:M07063	Factor: Sp1; motif: GGGGCGGGGC	0.0102873
	ENSMUSG00000031748	Gnao1	4050.12	0.582635	0.0475255	12.2594	1.4958e-34				ENSMUST00000101004	Per1	176.034	0.463554	0.156914	2.95419	0.00313493				2020-03-04	blue	-0.83827	4.31e-12			Vamp1																				TF:M10435	Factor: Sp2; motif: GGGGCGGGG	0.0102873
	ENSMUSG00000066687	Zbtb16	567.516	0.581954	0.0782834	7.43394	1.05407e-13				ENSMUST00000141115	Tnrc6c	382.29	0.351808	0.119177	2.95197	0.00315754				SMAP2	blue	-0.838208	4.34e-12			Dusp3																				TF:M03567	Factor: Sp2; motif: NYSGCCCCGCCCCCY	0.0107094
	ENSMUSG00000030213	Atf7ip	860.958	0.581765	0.0682344	8.52597	1.51534e-17				ENSMUST00000130491	Cebpg	407.415	0.154048	0.0523464	2.94286	0.003252				PTPN5	blue	-0.837894	4.5e-12			Cadm3																				TF:M03567_0	Factor: Sp2; motif: NYSGCCCCGCCCCCY; match class: 0	0.0107094
	ENSMUSG00000066640	Fbxl18	645.257	0.581081	0.0594412	9.77573	1.43121e-22				ENSMUST00000162606	Pcmt1	199.847	-0.602129	0.204976	-2.93756	0.0033081				CTD-2636A23.2	blue	-0.837608	4.65e-12			Slit3																				TF:M07039_1	Factor: ETF; motif: CCCCGCCCCYN; match class: 1	0.0113318
	ENSMUSG00000029151	Slc30a3	619.476	0.580222	0.0871736	6.65594	2.81498e-11				ENSMUST00000102858	Atp1a3	134.401	0.497335	0.169425	2.93543	0.00333087				AHNAK2	blue	-0.837593	4.66e-12			Rell2																				TF:M09970_0	Factor: KLF3; motif: NNNNNNGGGCGGGGCNNGN; match class: 0	0.0127848
	ENSMUSG00000021087	Rtn1	6625.79	0.57913	0.05233	11.0669	1.81611e-28				ENSMUST00000071081	Ociad1	341.053	-0.263512	0.0897736	-2.93529	0.00333234				B4GALNT1	blue	-0.83745	4.73e-12			Srebf2																				TF:M09970	Factor: KLF3; motif: NNNNNNGGGCGGGGCNNGN	0.0127848
	ENSMUSG00000018593	Sparc	977.043	0.578275	0.103758	5.5733	2.49958e-08				ENSMUST00000156898	Arpc4	224.722	0.535173	0.182527	2.93202	0.00336767				SNAP91	blue	-0.837052	4.95e-12			Nop56																				TF:M01873_0	Factor: Egr-1; motif: GCGGGGGCGG; match class: 0	0.0130651
	ENSMUSG00000041757	Plekha6	1027.24	0.577639	0.0664416	8.69394	3.50072e-18				ENSMUST00000022589	Enox1	226.231	-0.202643	0.0691803	-2.9292	0.00339831				TMEM151B	blue	-0.836965	5e-12			Smap2																				TF:M01873	Factor: Egr-1; motif: GCGGGGGCGG	0.0130651
	ENSMUSG00000019804	Snx3	767.248	0.574622	0.0643941	8.92352	4.51681e-19				ENSMUST00000034739	Rnf111	170.17	-0.504519	0.172458	-2.92546	0.00343948				STXBP1	blue	-0.836514	5.26e-12			Sik3																				TF:M11529_1	Factor: E2F-2; motif: GCGCGCGCNCS; match class: 1	0.0159811
	ENSMUSG00000038013	Wipf2	947.667	0.573924	0.0662003	8.6695	4.34011e-18				ENSMUST00000037380	Atp8a1	3087.13	-0.0869607	0.029752	-2.92285	0.00346842				RP11-61L14.6	blue	-0.836372	5.34e-12			Mpped1																				TF:M00716_1	Factor: ZF5; motif: GSGCGCGR; match class: 1	0.0194729
	ENSMUSG00000001211	Agpat3	2561.48	0.572782	0.0379374	15.0981	1.6676e-51				ENSMUST00000143286	Uty	115.692	-0.565012	0.193469	-2.92042	0.00349558				FAM104A	blue	-0.836356	5.35e-12			Syn1																				TF:M00695_0	Factor: ETF; motif: GVGGMGG; match class: 0	0.0197788
	ENSMUSG00000040260	Daam2	655.455	0.572366	0.0547805	10.4484	1.49089e-25				ENSMUST00000032168	Sec61a1	410.933	0.170239	0.0583557	2.91727	0.0035311				GGT7	blue	-0.836232	5.43e-12			Nrep																				TF:M00695	Factor: ETF; motif: GVGGMGG	0.0197788
	ENSMUSG00000028634	Hivep3	723.65	0.570228	0.0734197	7.76669	8.05652e-15				ENSMUST00000001675	Stk38l	285.818	0.195965	0.0672848	2.91247	0.00358578				STX1B	blue	-0.835364	5.98e-12			Kcnh5																				TF:M07615_0	Factor: Sp3; motif: GGGGCGGGGSNN; match class: 0	0.0207663
	ENSMUSG00000077450	Rab11b	1342.03	0.568783	0.0527993	10.7726	4.63955e-27				ENSMUST00000160972	Mff	168.591	0.398309	0.137704	2.8925	0.00382185				BSN	blue	-0.835283	6.04e-12			Jph4																				TF:M07615	Factor: Sp3; motif: GGGGCGGGGSNN	0.0207663
	ENSMUSG00000024773	Atg2a	510.907	0.567937	0.0519085	10.9411	7.32829e-28				ENSMUST00000028071	Bmi1	354.705	-0.468749	0.162252	-2.88902	0.00386439				MICAL2	blue	-0.834932	6.28e-12			Xpo6																				TF:M09826	Factor: BTEB3; motif: CCNNSCCNSCCCCKCCCCC	0.0230317
	ENSMUSG00000061451	Tmem151a	1267.7	0.567502	0.0564227	10.058	8.4662e-24				ENSMUST00000057288	Pdia6	471.952	-0.198739	0.0688973	-2.88457	0.00391943				GAD2	blue	-0.834863	6.33e-12			Dusp8																				TF:M09826_0	Factor: BTEB3; motif: CCNNSCCNSCCCCKCCCCC; match class: 0	0.0230317
	ENSMUSG00000035969	Rusc2	1211.21	0.56674	0.0621376	9.12074	7.46161e-20				ENSMUST00000107720	Stx17	207.594	-0.213295	0.0740674	-2.87975	0.00397992				CALY	blue	-0.834805	6.37e-12			Lamp5																				TF:M07040_1	Factor: GKLF; motif: NNRRGRRNGNSNNN; match class: 1	0.0287126
	ENSMUSG00000034300	Fam53c	542.45	0.566524	0.0671047	8.44239	3.10909e-17				ENSMUST00000106213	Macf1	580.503	0.978267	0.339763	2.87926	0.00398609				NRSN2	blue	-0.834771	6.39e-12			Thy1																				TF:M11531_1	Factor: E2F-2; motif: GCGCGCGCGYW; match class: 1	0.0291016
	ENSMUSG00000034390	Cmip	1910.27	0.565432	0.0632844	8.93478	4.07978e-19				ENSMUST00000168092	Rasgef1b	362.118	-0.303768	0.105532	-2.87846	0.00399628				GOT2	blue	-0.834555	6.55e-12			Ctif																				TF:M01865_1	Factor: BTEB3; motif: BNRNGGGAGGNGT; match class: 1	0.0319854
	ENSMUSG00000032773	Chrm1	1182.58	0.565071	0.0744154	7.59346	3.11471e-14				ENSMUST00000178267	Rnf123	130.618	-0.632885	0.219989	-2.87689	0.0040162				SLC17A7	blue	-0.834427	6.64e-12			Syt2																				TF:M10071	Factor: Sp1; motif: NGGGGGCGGGGCCNGGGGGGGG	0.0345488
	ENSMUSG00000039058	Ak5	1158.44	0.564445	0.149589	3.7733	0.0001611				ENSMUST00000037947	Mcl1	613.527	0.176118	0.0612253	2.87656	0.00402034				PSMA5	blue	-0.833464	7.39e-12			Caly																				TF:M10071_0	Factor: Sp1; motif: NGGGGGCGGGGCCNGGGGGGGG; match class: 0	0.0345488
	ENSMUSG00000003469	Phyhip	2969.42	0.564175	0.0737267	7.65224	1.97509e-14				ENSMUST00000141101	Cit	189.465	0.869893	0.302472	2.87595	0.00402816				FAM131A	blue	-0.833175	7.63e-12			Dscaml1																				TF:M10432	Factor: MAZ; motif: GGGMGGGGS	0.0370527
	ENSMUSG00000017314	Mpp2	1025.03	0.561172	0.0664866	8.44037	3.16333e-17				ENSMUST00000152582	Cdc42bpa	181.411	0.313711	0.109364	2.86852	0.00412402				RGS4	blue	-0.833025	7.75e-12			Arhgef17																				TF:M10432_0	Factor: MAZ; motif: GGGMGGGGS; match class: 0	0.0370527
	ENSMUSG00000049807	Arhgap23	960.499	0.55961	0.059858	9.34895	8.85221e-21				ENSMUST00000133213	Igsf9b	491.646	0.277846	0.0968853	2.86778	0.00413357				PSMB2	blue	-0.832872	7.89e-12			Nckipsd																				TF:M00810_1	Factor: SRF; motif: SCCAWATAWGGMNMNNNN; match class: 1	0.0396433
	ENSMUSG00000038366	Lasp1	1171.3	0.559444	0.04631	12.0804	1.34051e-33				ENSMUST00000050149	Mical2	350.465	0.576242	0.201007	2.86677	0.00414686				RP11-605F22.1	blue	-0.831809	8.86e-12			Cntnap1																				TF:M07354_0	Factor: Egr-1; motif: GCGGGGGCGG; match class: 0	0.0396716
	ENSMUSG00000061436	Hipk2	1058.93	0.55743	0.0721504	7.72595	1.11023e-14				ENSMUST00000133852	Wnk3	365.427	-0.223291	0.0779465	-2.86467	0.00417437				EPB41L1	blue	-0.831525	9.14e-12			Sgsm1																				TF:M07354	Factor: Egr-1; motif: GCGGGGGCGG	0.0396716
	ENSMUSG00000032009	Sesn3	1023.78	0.556568	0.0618894	8.99294	2.40694e-19				ENSMUST00000090247	Trio	2645.5	0.0863257	0.0301618	2.86209	0.00420864				MTMR4	blue	-0.831166	9.5e-12			Rims4																				TF:M05386_1	Factor: KLF17; motif: NGGGCGG; match class: 1	0.0402765
	ENSMUSG00000028960	Ube4b	1481.18	0.556059	0.0529277	10.506	8.10529e-26				ENSMUST00000064107	Tbc1d30	1154.23	0.122348	0.0428865	2.85284	0.00433308				RAB6B	blue	-0.830939	9.74e-12			Nup214																				TF:M05499_1	Factor: LKLF; motif: NGGGCGG; match class: 1	0.0402765
	ENSMUSG00000029028	Lrrc47	509.693	0.554316	0.0619781	8.94374	3.76203e-19				ENSMUST00000028583	Lin7c	1026.16	-0.119416	0.041893	-2.85049	0.00436516				CDH13	blue	-0.830775	9.91e-12			Klhl29																				TF:M01028_0	Factor: NRSF; motif: GYRCTGTCCRYGGTGCTGA; match class: 0	0.047177
	ENSMUSG00000024392	Bag6	1392.91	0.554185	0.0442948	12.5113	6.47631e-36				ENSMUST00000029876	Calb1	684.862	-0.137222	0.0481835	-2.84791	0.00440076				POLR3A	blue	-0.830596	1.01e-11			Ctbp1																				TF:M01028	Factor: NRSF; motif: GYRCTGTCCRYGGTGCTGA	0.047177
	ENSMUSG00000024558	Mapk4	985.573	0.553737	0.0490036	11.2999	1.31335e-29				ENSMUST00000049260	Garem	276.557	-0.151935	0.0535344	-2.83809	0.00453847				SLC12A5	blue	-0.830563	1.01e-11			Ptprs																				TF:M03896_1	Factor: EGR1; motif: NACGCCCACGCANW; match class: 1	0.0477346
	ENSMUSG00000032177	Pde4a	694.924	0.553544	0.050074	11.0545	2.08449e-28				ENSMUST00000062387	Kcnj9	838.798	0.126378	0.0445498	2.83679	0.00455702				SLC30A3	blue	-0.830499	1.02e-11			Prickle2																				TF:M06948	Factor: Sp2; motif: TGGGCGCGCCCA	0.0484697
	ENSMUSG00000026527	Rgs7	486.02	0.553144	0.0952359	5.80814	6.31699e-09				ENSMUST00000141298	Arhgap21	156.595	1.31497	0.464188	2.83285	0.00461352				SYN2	blue	-0.830137	1.06e-11			Dctn1																				TF:M06948_0	Factor: Sp2; motif: TGGGCGCGCCCA; match class: 0	0.0484697
	ENSMUSG00000029608	Rph3a	1985.31	0.552652	0.0544826	10.1437	3.53612e-24				ENSMUST00000097844	Srsf10	149.892	0.552171	0.195143	2.82957	0.00466101				ZNF540	blue	-0.830073	1.07e-11			Nlk																				TF:M09636_1	Factor: MAZ; motif: GGGMGGGGSSGGGGGGGGGGGG; match class: 1	0.0497175
	ENSMUSG00000009681	Bcr	1744.8	0.552086	0.0712465	7.74895	9.26533e-15				ENSMUST00000067780	Myef2	349.23	-0.356725	0.126783	-2.81368	0.00489786				MIR7-3HG	blue	-0.829968	1.08e-11			Rusc1
	ENSMUSG00000029438	Bcl7a	818.587	0.551693	0.064097	8.60716	7.48936e-18				ENSMUST00000163816	Fez1	208.839	0.986148	0.350517	2.81341	0.0049019				NPTXR	blue	-0.829776	1.1e-11			Grina
	ENSMUSG00000038976	Ppp1r9b	5593.88	0.551686	0.0737534	7.48015	7.42382e-14				ENSMUST00000116514	Wbp11	366.106	-0.186381	0.0664345	-2.80548	0.00502416				CAMK1G	blue	-0.828767	1.23e-11			Lrtm2
	ENSMUSG00000042388	Dlgap3	2263.81	0.550136	0.0685139	8.02956	9.78227e-16				ENSMUST00000020220	Nuak1	632.8	0.183663	0.0655277	2.80283	0.00506562				SNCB	blue	-0.828118	1.32e-11			Foxp1
	ENSMUSG00000006731	B4galnt1	577.22	0.549815	0.0878734	6.2569	3.92706e-10				ENSMUST00000135243	Gpi1	339.192	0.258762	0.0923281	2.80264	0.00506866				AIG1	blue	-0.827897	1.35e-11			Hpcal4
	ENSMUSG00000026842	Abl1	719.609	0.548607	0.0524433	10.461	1.30529e-25				ENSMUST00000113595	Rnf111	283.044	0.302902	0.10817	2.80025	0.00510623				DDX28	blue	-0.827842	1.36e-11			Armcx4
	ENSMUSG00000021277	Traf3	690.276	0.54728	0.0754755	7.2511	4.13398e-13				ENSMUST00000084512	Tacc1	804.108	-0.348949	0.124655	-2.79932	0.00512105				RP5-1119A7.17	blue	-0.827404	1.42e-11			Lhfpl4
	ENSMUSG00000023011	Faim2	2449.38	0.54726	0.0637756	8.58102	9.4036e-18				ENSMUST00000071402	Elovl6	468.069	0.128779	0.0460778	2.79481	0.00519305				PRKAG2-AS1	blue	-0.827268	1.44e-11			Extl3
	ENSMUSG00000043670	Diras1	578.823	0.546484	0.0546275	10.0038	1.46619e-23				ENSMUST00000112113	Cabp1	444.863	-0.357248	0.127964	-2.79178	0.00524187				TCTN2	blue	-0.826992	1.49e-11			Ulk1
	ENSMUSG00000007880	Arid1a	1284.13	0.542601	0.060534	8.96358	3.14299e-19				ENSMUST00000045779	Ttyh2	365.981	-0.15119	0.0542259	-2.78816	0.00530083				CCKBR	blue	-0.826677	1.54e-11			Tiam1
	ENSMUSG00000037541	Shank2	1607	0.540884	0.0535157	10.107	5.14282e-24				ENSMUST00000176194	Plch2	139.093	0.428487	0.153724	2.78738	0.00531355				ADRA1D	blue	-0.826257	1.61e-11			Dhcr24
	ENSMUSG00000003352	Cacnb3	1109.15	0.540703	0.10808	5.00279	5.65065e-07				ENSMUST00000041606	Necab1	1249.39	-0.1002	0.0360098	-2.78256	0.00539314				SRD5A3	blue	-0.826191	1.62e-11			Psmd12
	ENSMUSG00000043388	Tmem130	1001.11	0.538843	0.0843548	6.38782	1.68265e-10				ENSMUST00000107596	Srcin1	1516.44	0.185182	0.0665515	2.78254	0.00539355				TANC2	blue	-0.825998	1.65e-11			Ctxn1
	ENSMUSG00000024002	Brd4	539.32	0.538415	0.0788827	6.82551	8.76139e-12				ENSMUST00000080036	Htt	2523.69	0.0868344	0.0312432	2.7793	0.00544756				CRH	blue	-0.825822	1.68e-11			Iqsec1
	ENSMUSG00000034275	Igsf9b	779.099	0.537312	0.0648109	8.29046	1.1281e-16				ENSMUST00000110325	Tmem87b	138.587	0.645039	0.232206	2.77788	0.00547152				VWA7	blue	-0.825592	1.72e-11			Grik5
	ENSMUSG00000041571	Selenow	2671.88	0.536939	0.0949457	5.65523	1.55639e-08				ENSMUST00000106092	Dlgap3	133.155	0.320456	0.115415	2.77656	0.00549368				AGBL4	blue	-0.825491	1.74e-11			Syngr1
	ENSMUSG00000011877	Git1	2071.73	0.531152	0.0503948	10.5398	5.66126e-26				ENSMUST00000101044	Atp2b2	1386.91	0.405576	0.146258	2.77302	0.00555381				MRAP2	blue	-0.825367	1.76e-11			Kcnab2
	ENSMUSG00000064367	mt-Nd5	9345.62	0.530952	0.108291	4.903	9.43852e-07				ENSMUST00000179598	Zbed6	1160.31	0.150356	0.0542932	2.76933	0.00561719				GPRASP2	blue	-0.825214	1.79e-11			Ankrd52
	ENSMUSG00000042589	Cux2	1053.05	0.530812	0.0730591	7.26552	3.71608e-13				ENSMUST00000070705	Rlim	665.681	-0.303894	0.109774	-2.76835	0.00563404				NRSN1	blue	-0.825185	1.8e-11			Clptm1
	ENSMUSG00000003575	Crtc1	1031.15	0.530794	0.0801992	6.61845	3.62996e-11				ENSMUST00000050092	Zfp518a	228.682	-0.221708	0.0801077	-2.76763	0.00564657				TMEM246	blue	-0.82483	1.87e-11			Pogz
	ENSMUSG00000003810	Mast2	1079.78	0.529361	0.0498148	10.6266	2.2422e-26				ENSMUST00000003912	Calr	1435.19	-0.172575	0.0624424	-2.76374	0.00571431				KIAA0895L	blue	-0.824794	1.87e-11			Cds1
	ENSMUSG00000030683	Sez6l2	2985.44	0.528647	0.0433522	12.1942	3.33637e-34				ENSMUST00000093912	2310067B10Rik	198.836	-0.328174	0.11881	-2.76217	0.00574183				PIGZ	blue	-0.824531	1.92e-11			Cckbr
	ENSMUSG00000042520	Ubap2l	695.677	0.528329	0.0605237	8.72929	2.56271e-18				ENSMUST00000108754	Pcmtd2	147.073	0.709679	0.257193	2.75932	0.00579215				PDE1B	blue	-0.824185	1.99e-11			Cpne6
	ENSMUSG00000032850	Rnft2	686.089	0.527606	0.0536173	9.84023	7.55377e-23				ENSMUST00000026750	Cnksr2	2395.93	0.0925008	0.0335359	2.75826	0.00581092				ELOVL4	blue	-0.823904	2.05e-11			Ypel3
	ENSMUSG00000045114	Prrt2	952.396	0.527056	0.0835184	6.31066	2.77853e-10				ENSMUST00000050248	Rpl24	600.359	0.14674	0.0532248	2.75698	0.00583376				CNTNAP1	blue	-0.823688	2.1e-11			Rnf214
	ENSMUSG00000072214	Septin5	4374.48	0.526545	0.0559531	9.41047	4.93945e-21				ENSMUST00000071921	Dmtf1	154.803	-0.521459	0.189443	-2.75259	0.00591252				ENTPD3	blue	-0.823378	2.17e-11			Ralgps1
	ENSMUSG00000091542	Gm17167	647.75	0.525225	0.115926	4.53067	5.8796e-06				ENSMUST00000176796	Acaa1a	197.132	0.35505	0.129074	2.75075	0.0059459				CKMT1A	blue	-0.823155	2.22e-11			Bscl2
	ENSMUSG00000079523	Tmsb10	549.288	0.525125	0.0826191	6.35598	2.07105e-10				ENSMUST00000084007	Gm24924	136.424	0.726141	0.264042	2.75009	0.0059578				ATP5C1	blue	-0.823124	2.23e-11			Klc2
	ENSMUSG00000033697	Arhgap39	707.268	0.524641	0.061072	8.59054	8.65624e-18				ENSMUST00000035115	Vipr1	244.309	0.23335	0.0849009	2.74849	0.00598698				LRRC8B	blue	-0.822965	2.26e-11			Vps18
	ENSMUSG00000029581	Fscn1	1466.43	0.52421	0.0574976	9.11708	7.71776e-20				ENSMUST00000143977	Camsap1	503.554	0.222148	0.0809156	2.74543	0.00604325				SLC25A12	blue	-0.822914	2.28e-11			Praf2
	ENSMUSG00000007670	Khsrp	752.458	0.523737	0.0660722	7.92673	2.25e-15				ENSMUST00000150605	Matk	254.041	0.211842	0.0771648	2.74532	0.00604521				THY1	blue	-0.822567	2.36e-11			Gfra2
	ENSMUSG00000020032	Nuak1	1041.73	0.52335	0.0540956	9.67453	3.86852e-22				ENSMUST00000034650	Mcam	134.783	-0.248498	0.0907267	-2.73897	0.00616315				RP11-334E6.12	blue	-0.822521	2.37e-11			Cldn11
	ENSMUSG00000000149	Gna12	1031.89	0.519837	0.0637694	8.15183	3.58466e-16				ENSMUST00000112115	Hccs	170.676	-0.480185	0.175401	-2.73765	0.006188				FSTL4	blue	-0.822347	2.41e-11			Igsf8
	ENSMUSG00000021577	Sdha	4063.63	0.519161	0.0750571	6.91687	4.61728e-12				ENSMUST00000085558	Mtus2	616.287	0.124884	0.045838	2.72445	0.00644081				SYT1	blue	-0.822182	2.45e-11			Smarca4
	ENSMUSG00000025579	Gaa	2144.32	0.51672	0.0775888	6.65972	2.74343e-11				ENSMUST00000017783	Rab11fip4	3271.24	0.0719451	0.0264174	2.72339	0.00646149				RP11-355I22.7	blue	-0.821978	2.51e-11			Foxk2
	ENSMUSG00000044550	Tceal3	629.081	0.514319	0.0623769	8.24534	1.64686e-16				ENSMUST00000074523	Stmn4	555.584	0.223201	0.08205	2.7203	0.00652222				VSTM5	blue	-0.82193	2.52e-11			Reep5
	ENSMUSG00000038241	Cep250	571.245	0.514126	0.0686499	7.48911	6.93447e-14				ENSMUST00000082392	mt-Nd1	13538.6	-0.416391	0.153265	-2.71681	0.00659152				RCOR2	blue	-0.821825	2.54e-11			Denr
	ENSMUSG00000021259	Cyp46a1	1367.44	0.514122	0.0522587	9.83802	7.72133e-23				ENSMUST00000057795	Rsrc2	208.952	-0.343329	0.126401	-2.7162	0.00660366				AC062028.1	blue	-0.82158	2.61e-11			Prickle1
	ENSMUSG00000063160	Numbl	826.137	0.513299	0.0524465	9.78711	1.279e-22				ENSMUST00000139122	Smim14	771.953	-0.135072	0.0497399	-2.71557	0.0066162				TAGLN3	blue	-0.821258	2.7e-11			Chgb
	ENSMUSG00000030685	Kctd13	795.076	0.51284	0.0541258	9.47495	2.66881e-21				ENSMUST00000130302	Mcf2l	192.657	0.366845	0.135192	2.71352	0.00665736				USP11	blue	-0.821061	2.75e-11			Sppl3
	ENSMUSG00000028152	Tspan5	2330.91	0.512388	0.112194	4.56699	4.94783e-06				ENSMUST00000037915	Msl1	722.296	0.167289	0.0616682	2.71273	0.00667319				NDFIP1	blue	-0.820939	2.79e-11			Agap2
	ENSMUSG00000024743	Syt7	2222.01	0.510395	0.0470088	10.8575	1.83801e-27				ENSMUST00000028619	Hsd17b12	374.28	-0.203973	0.0752938	-2.70903	0.00674798				RPRML	blue	-0.820869	2.81e-11			Celsr2
	ENSMUSG00000052512	Nav2	1799.45	0.509667	0.0523774	9.73067	2.23128e-22				ENSMUST00000003433	Mknk2	190.563	0.205055	0.0758219	2.70443	0.00684216				C12orf4	blue	-0.820542	2.9e-11			Pitpnm3
	ENSMUSG00000040659	Efhd2	2040.62	0.509594	0.044655	11.4118	3.65121e-30				ENSMUST00000123262	Snapc3	171.155	0.348341	0.128901	2.7024	0.00688404				TMEM63C	blue	-0.820329	2.96e-11			Evl
	ENSMUSG00000002129	Sf3a1	562.692	0.509446	0.0750121	6.79151	1.10963e-11				ENSMUST00000093772	Zfp651	530.909	0.140955	0.0521624	2.70224	0.00688742				CDC42	blue	-0.820168	3.01e-11			Diaph1
	ENSMUSG00000027893	Ahcyl1	4752.24	0.508901	0.0505962	10.0581	8.46243e-24				ENSMUST00000045469	Pip5k1c	653.399	0.443433	0.164146	2.70146	0.00690365				KIAA2022	blue	-0.819966	3.08e-11			Maea
	ENSMUSG00000038351	Sgsm2	813.783	0.508619	0.0560907	9.06779	1.21455e-19				ENSMUST00000122328	Pxdn	511.417	0.196707	0.0729157	2.69772	0.00698153				WBSCR17	blue	-0.819819	3.12e-11			Clstn2
	ENSMUSG00000069917	Hba-a2	509.927	0.507108	0.233208	2.17449	0.0296686				ENSMUST00000040561	Rundc1	222.543	0.177244	0.0657204	2.69694	0.00699805				DNAJA2	blue	-0.819654	3.17e-11			Trnp1
	ENSMUSG00000029516	Cit	2094.13	0.506725	0.0517651	9.78892	1.25631e-22				ENSMUST00000081769	Edil3	1569.28	-0.175751	0.0652432	-2.69379	0.00706446				HENMT1	blue	-0.819633	3.18e-11			Cog1
	ENSMUSG00000078923	Ube2v1	748.149	0.505393	0.132892	3.80304	0.000142933				ENSMUST00000112233	Gpm6b	315.29	-0.373995	0.138863	-2.69327	0.00707541				ARHGEF25	blue	-0.8194	3.26e-11			Madd
	ENSMUSG00000015944	Gatsl2	1128.6	0.503605	0.0602179	8.36304	6.1124e-17				ENSMUST00000034131	Vps35	1276.25	-0.0985821	0.0366492	-2.68989	0.00714759				INO80C	blue	-0.819241	3.31e-11			Dact3
	ENSMUSG00000034902	Pip5k1c	3596.58	0.502738	0.0601573	8.35706	6.42995e-17				ENSMUST00000072503	Rpl18	587.316	0.129602	0.0482139	2.68806	0.00718694				ACP2	blue	-0.819175	3.33e-11			Emc4
	ENSMUSG00000020456	Ogdh	2829.23	0.501759	0.0476857	10.5222	6.82555e-26				ENSMUST00000041776	Rgs8	331.096	-0.327843	0.122089	-2.68527	0.00724715				GABRA1	blue	-0.818903	3.42e-11			Hcn2
	ENSMUSG00000038331	Satb2	1124.83	0.500379	0.0639616	7.82311	5.15341e-15				ENSMUST00000001507	Cyp51	605.063	0.138679	0.0516592	2.68449	0.00726403				SYT7	blue	-0.818841	3.44e-11			Ablim2
	ENSMUSG00000015981	Stk32c	918.324	0.500021	0.0424257	11.7858	4.61926e-32				ENSMUST00000107211	Sytl2	324.036	0.236864	0.0882618	2.68365	0.00728236				GOT1	blue	-0.818773	3.47e-11			Aplp1
	ENSMUSG00000007476	Lrrc8a	576.715	0.499847	0.0517131	9.66577	4.21457e-22				ENSMUST00000178730	Ptk2b	1245.29	-0.308436	0.115697	-2.66588	0.00767865				HPRT1	blue	-0.818479	3.57e-11			Arhgap44
	ENSMUSG00000029420	Rimbp2	996.51	0.498974	0.0630535	7.9135	2.50249e-15				ENSMUST00000036904	Rnf139	347.586	-0.149404	0.0560432	-2.66588	0.00767875				SPTBN2	blue	-0.818379	3.61e-11			Tsnax
	ENSMUSG00000031833	Mast3	2127.21	0.498798	0.0518987	9.611	7.18458e-22				ENSMUST00000020835	Ppm1d	183.042	0.212926	0.0799067	2.66468	0.00770608				CKMT1B	blue	-0.818248	3.66e-11			Ubr4
	ENSMUSG00000033768	Nrxn2	2256.79	0.498666	0.0673046	7.40909	1.2717e-13				ENSMUST00000047292	Sstr4	201.755	0.176149	0.0661138	2.66433	0.00771413				DYRK1B	blue	-0.818082	3.72e-11			Cops6
	ENSMUSG00000059273	Zc3h4	491.561	0.496176	0.0489455	10.1373	3.77336e-24				ENSMUST00000058351	Pgm2	333.441	-0.137469	0.0516945	-2.65926	0.00783133				KB-1107E3.1	blue	-0.817806	3.82e-11			Mboat7
	ENSMUSG00000039713	Plekhg5	565.126	0.495802	0.0819576	6.0495	1.45297e-09				ENSMUST00000021271	Per1	237.333	0.505297	0.19025	2.65596	0.00790821				KCNC2	blue	-0.817378	3.99e-11			Cabin1
	ENSMUSG00000025743	Sdc3	827.548	0.49517	0.0742022	6.67324	2.50211e-11				ENSMUST00000149816	Ahcyl2	168.529	0.789152	0.297156	2.65568	0.00791475				OSCP1	blue	-0.817222	4.05e-11			Slitrk5
	ENSMUSG00000028849	Map7d1	1167.29	0.493098	0.07163	6.88396	5.82105e-12				ENSMUST00000035157	Srprb	148.598	-0.357872	0.134776	-2.65531	0.00792361				NCDN	blue	-0.81712	4.09e-11			Nfrkb
	ENSMUSG00000013275	Slc41a1	553.322	0.493025	0.054898	8.98076	2.6891e-19				ENSMUST00000066597	Klhl26	255.054	0.435759	0.16436	2.65126	0.0080193				LYPD8	blue	-0.816765	4.24e-11			Rnps1
	ENSMUSG00000046613	Vwa5b2	520.376	0.492116	0.0653278	7.53303	4.95755e-14				ENSMUST00000022967	Kcnv1	1130.57	-0.114659	0.0432489	-2.65115	0.00802194				RP11-297M9.2	blue	-0.816269	4.45e-11			Adora1
	ENSMUSG00000048978	Nrsn1	2992.24	0.492054	0.0550134	8.94426	3.74463e-19				ENSMUST00000125726	Rpl11	117.676	-0.416007	0.15697	-2.65024	0.00804343				EPB41L4B	blue	-0.816245	4.46e-11			Tanc2
	ENSMUSG00000036894	Rap2b	794.236	0.4907	0.107562	4.56204	5.06589e-06				ENSMUST00000159918	Shisa4	173.4	0.658325	0.248872	2.64523	0.00816347				CORO6	blue	-0.816101	4.53e-11			Dpp6
	ENSMUSG00000055538	Zcchc24	684.139	0.490692	0.0502781	9.75955	1.67906e-22				ENSMUST00000120709	Kcnt2	643.969	-0.196162	0.0742145	-2.64318	0.00821317				FBXL2	blue	-0.816002	4.57e-11			Faxc
	ENSMUSG00000022390	Zc3h7b	1942.97	0.490574	0.0493643	9.93782	2.84989e-23				ENSMUST00000099326	Rasgrf2	253.169	0.338283	0.12813	2.64016	0.00828663				CACNA2D3	blue	-0.81568	4.72e-11			Tmem131
	ENSMUSG00000045994	B3gat1	1237.58	0.49036	0.0722871	6.78351	1.17293e-11				ENSMUST00000040241	Ddx19b	377.073	0.134468	0.0510269	2.63523	0.00840793				MLIP	blue	-0.815664	4.73e-11			Cecr6
	ENSMUSG00000001419	Mef2d	1567.28	0.490202	0.062195	7.8817	3.22967e-15				ENSMUST00000129564	Dennd4b	141.261	0.512027	0.194447	2.63324	0.00845736				NDN	blue	-0.815577	4.77e-11			Ptprn2
	ENSMUSG00000061578	Ksr2	1057.27	0.48929	0.0656866	7.44886	9.41481e-14				ENSMUST00000023741	Kmt2d	996.474	0.318699	0.121179	2.62999	0.00853879				AC006042.6	blue	-0.815186	4.95e-11			Rrp1
	ENSMUSG00000027254	Map1a	13691	0.489143	0.0776462	6.29964	2.98335e-10				ENSMUST00000001204	Calm1	3574.55	0.807508	0.307655	2.62472	0.00867208				PRMT8	blue	-0.814798	5.15e-11			Epn1
	ENSMUSG00000020396	Nefh	579.011	0.488433	0.0647343	7.5452	4.51601e-14				ENSMUST00000179238	Psap	7318.56	-0.0786883	0.0299922	-2.62362	0.00870003				DDX25	blue	-0.814791	5.15e-11			Ints1
	ENSMUSG00000034928	Rnf44	634.669	0.488167	0.0680984	7.16855	7.57956e-13				ENSMUST00000074622	Brinp3	302.73	0.273597	0.104338	2.6222	0.00873637				GABRB3	blue	-0.814702	5.2e-11			Gns
	ENSMUSG00000025203	Scd2	17618.9	0.488148	0.0516694	9.44753	3.46933e-21				ENSMUST00000031617	Rpl6	1336.15	-0.134759	0.0514036	-2.62159	0.00875208				NAT6	blue	-0.814656	5.22e-11			Napa
	ENSMUSG00000040725	Hnrnpul1	808.586	0.48801	0.0380413	12.8284	1.13667e-37				ENSMUST00000021773	Gpld1	252.013	-0.159971	0.0610279	-2.62128	0.00875998				OPCML	blue	-0.814559	5.27e-11			Psmd3
	ENSMUSG00000007783	Cpt1c	693.787	0.487706	0.0701548	6.95186	3.60508e-12				ENSMUST00000124148	Bcl11a	390.188	0.181535	0.0692599	2.62107	0.00876537				DLG4	blue	-0.814109	5.51e-11			Hivep2
	ENSMUSG00000029819	Npy	516.353	0.487692	0.0763681	6.38607	1.70209e-10				ENSMUST00000128152	Dgkz	159.278	0.524215	0.20053	2.61415	0.00894499				PTGES3L	blue	-0.814069	5.53e-11			Parm1
	ENSMUSG00000054874	Pcnx3	705.046	0.4875	0.0712108	6.84588	7.60057e-12				ENSMUST00000107507	Apba2	236.107	0.566821	0.216915	2.61311	0.00897235				GLT1D1	blue	-0.813942	5.6e-11			Cdc37
	ENSMUSG00000035199	Arl6ip5	1151.73	0.487387	0.0957881	5.08819	3.61505e-07				ENSMUST00000032500	Prmt8	570.088	0.129137	0.0494456	2.6117	0.00900922				MEG9	blue	-0.813775	5.69e-11			Porcn
	ENSMUSG00000005469	Prkaca	1318.67	0.487358	0.0600966	8.10958	5.07941e-16				ENSMUST00000017620	Cant1	148.75	0.623139	0.238617	2.61146	0.00901578				GRM4	blue	-0.813664	5.75e-11			Cirbp
	ENSMUSG00000022892	App	14240.2	0.486803	0.0603907	8.06089	7.57399e-16				ENSMUST00000034630	Fez1	1151.6	-0.175148	0.0671338	-2.60893	0.00908248				TTC19	blue	-0.813428	5.88e-11			Gas7
	ENSMUSG00000004937	Sgta	617.611	0.486788	0.044753	10.8772	1.48021e-27				ENSMUST00000038104	Bdp1	564.2	0.199988	0.0766627	2.60867	0.00908953				ATP5H	blue	-0.813267	5.98e-11			Anapc2
	ENSMUSG00000022240	Ctnnd2	2671.89	0.486263	0.0457827	10.6211	2.37747e-26				ENSMUST00000143987	Ndufv2	349.114	-0.486513	0.186532	-2.60819	0.00910215				DNM3	blue	-0.812921	6.18e-11			Cacnb1
	ENSMUSG00000063646	Jakmip1	1203.79	0.485673	0.0611037	7.94833	1.89042e-15				ENSMUST00000002412	Ncan	1911.89	0.0940593	0.0360913	2.60615	0.00915671				AMIGO1	blue	-0.812896	6.2e-11			Pnmal2
	ENSMUSG00000041642	Kif21b	1192.65	0.485555	0.0464155	10.4611	1.30396e-25				ENSMUST00000082409	mt-Co3	50068.1	-0.227201	0.0872013	-2.60547	0.00917478				AHI1	blue	-0.812831	6.24e-11			Sympk
	ENSMUSG00000011751	Sptbn4	2249.09	0.484651	0.0626044	7.7415	9.82544e-15				ENSMUST00000076270	Rabep1	992.576	-0.149819	0.0575909	-2.60143	0.00928348				GPRIN1	blue	-0.812587	6.38e-11			Add2
	ENSMUSG00000021143	Pacs2	1247.97	0.484483	0.0680549	7.11901	1.08704e-12				ENSMUST00000114709	Bivm	150.795	-0.463277	0.178187	-2.59995	0.00932365				NDRG4	blue	-0.81233	6.55e-11			Chpf
	ENSMUSG00000007659	Bcl2l1	777.38	0.483896	0.0432818	11.1801	5.10234e-29				ENSMUST00000182593	Prrc2c	301.889	0.995678	0.383106	2.59896	0.00935055				C10orf35	blue	-0.812325	6.55e-11			Neto1
	ENSMUSG00000024975	Pdcd4	829.724	0.483143	0.0733807	6.58407	4.57754e-11				ENSMUST00000094993	Klhl9	1643.67	-0.0906237	0.0348738	-2.59862	0.00935989				ATP1B1	blue	-0.812007	6.75e-11			Unkl
	ENSMUSG00000055407	Map6	1128.84	0.48286	0.0527268	9.15776	5.29854e-20				ENSMUST00000155671	Vps29	334.812	0.180018	0.0694825	2.59084	0.00957423				NRGN	blue	-0.811872	6.84e-11			Dapk1
	ENSMUSG00000030518	Fam189a1	615.021	0.482387	0.0643358	7.49796	6.48194e-14				ENSMUST00000056888	Ankrd13d	186.088	-0.308815	0.119211	-2.59049	0.00958395				INO80B	blue	-0.811611	7.02e-11			Egln2
	ENSMUSG00000026135	Zfp142	583.615	0.480183	0.0521166	9.21362	3.15297e-20				ENSMUST00000108883	Anxa6	421.605	0.204746	0.0790394	2.59042	0.00958577				KCNH3	blue	-0.811579	7.04e-11			Sez6
	ENSMUSG00000034120	Srsf2	1410.69	0.47965	0.0414043	11.5846	4.93543e-31				ENSMUST00000028300	Nacc2	681.932	0.39698	0.153309	2.58941	0.00961394				AC084809.3	blue	-0.811554	7.05e-11			Asna1
	ENSMUSG00000027577	Chrna4	500.109	0.479437	0.0728025	6.58544	4.53543e-11				ENSMUST00000102793	Tm2d1	137.286	-0.235834	0.0910918	-2.58897	0.00962634				TCTE1	blue	-0.811325	7.21e-11			Btbd3
	ENSMUSG00000042625	Safb2	718.615	0.479302	0.0687301	6.97368	3.08766e-12				ENSMUST00000021375	Sec23a	1061.61	-0.151001	0.058489	-2.5817	0.00983161				KDM8	blue	-0.811135	7.34e-11			Gapdh
	ENSMUSG00000020591	Ntsr2	589.799	0.477908	0.0437759	10.9172	9.54334e-28				ENSMUST00000042575	Topors	264.169	0.159917	0.0619734	2.58041	0.00986834				MAL2	blue	-0.81113	7.35e-11			Kctd17
	ENSMUSG00000009418	Nav1	1380.47	0.4778	0.0615411	7.76392	8.23456e-15				ENSMUST00000036493	Atp1a1	6919.85	0.0620995	0.0240671	2.58027	0.00987238				ICA1	blue	-0.810852	7.55e-11			Cpne9
	ENSMUSG00000026207	Speg	1436.45	0.477701	0.0553215	8.635	5.87268e-18				ENSMUST00000038900	Pds5b	249.815	0.522494	0.202497	2.58026	0.00987253				GJD2	blue	-0.810703	7.65e-11			Chd8
	ENSMUSG00000025372	Baiap2	2614.87	0.477493	0.0483888	9.86784	5.73864e-23				ENSMUST00000024763	Mrps18a	215.04	0.173045	0.0670881	2.57937	0.00989808				RP11-923I11.1	blue	-0.810608	7.72e-11			Snhg11
	ENSMUSG00000029778	Adcyap1r1	1518.03	0.477281	0.070059	6.81256	9.58767e-12				ENSMUST00000020974	Id2	1032.66	-0.142088	0.0551098	-2.57828	0.00992933				RP11-12C17.2	blue	-0.810608	7.72e-11			Islr2
	ENSMUSG00000025318	Jph3	1929.17	0.476834	0.060807	7.84176	4.44286e-15				ENSMUST00000166170	Nell2	1428.6	-0.211442	0.0820122	-2.57817	0.00993244				RP11-325I22.2	blue	-0.810482	7.82e-11			Fgf12
	ENSMUSG00000040524	Zfp609	762.023	0.476487	0.0787118	6.05356	1.41682e-09				ENSMUST00000049355	Mapk6	372.501	-0.295558	0.114696	-2.57689	0.00996934				DYNC1I1	blue	-0.810343	7.92e-11			Rptor
	ENSMUSG00000021071	Trim9	2613.57	0.47523	0.0568698	8.35646	6.46272e-17				ENSMUST00000105473	Slc35f1	715.837	-0.122929	0.0477621	-2.57377	0.0100598				TRPV6	blue	-0.810198	8.03e-11			Tenm2
	ENSMUSG00000052949	Rnf157	2662.97	0.472284	0.0683794	6.90682	4.95654e-12				ENSMUST00000125331	Brinp3	117.299	-0.290841	0.113066	-2.57232	0.0101018				ITGA3	blue	-0.81018	8.05e-11			Adar
	ENSMUSG00000040606	Kazn	879.13	0.47226	0.053046	8.90283	5.44391e-19				ENSMUST00000110909	Arhgef7	551.051	0.175217	0.0681609	2.57064	0.0101512				SYT3	blue	-0.810037	8.16e-11			Megf8
	ENSMUSG00000036225	Kctd1	812.269	0.471168	0.0511121	9.21833	3.01771e-20				ENSMUST00000068792	Tmem245	1708.3	0.112915	0.0439713	2.56792	0.0102312				L1CAM	blue	-0.809454	8.62e-11			Ncdn
	ENSMUSG00000061411	Nol4l	548.813	0.470461	0.0675115	6.96859	3.20123e-12				ENSMUST00000080406	Zfp251	444.175	0.148059	0.0576626	2.56767	0.0102384				RP11-1055B8.6	blue	-0.809196	8.84e-11			Nol6
	ENSMUSG00000017466	Timp2	1437.67	0.469889	0.0751487	6.25279	4.03183e-10				ENSMUST00000066824	Sgip1	276.084	-0.511956	0.199697	-2.56366	0.0103574				PNMAL2	blue	-0.809188	8.84e-11			Gprin1
	ENSMUSG00000060206	Zfp462	1009.58	0.469773	0.0554327	8.47466	2.35764e-17				ENSMUST00000029355	Ppm1l	2295.23	0.0901564	0.0351931	2.56176	0.0104142				ROBO2	blue	-0.809065	8.95e-11			Rnf181
	ENSMUSG00000048154	Kmt2d	2372.11	0.469753	0.0707056	6.64379	3.05716e-11				ENSMUST00000115731	Mapk1	131.751	0.371129	0.144965	2.56013	0.0104633				SLC37A4	blue	-0.808896	9.09e-11			Bcas3
	ENSMUSG00000028782	Adgrb2	3764.34	0.466034	0.0550647	8.46338	2.59729e-17				ENSMUST00000106205	Hgs	119.709	-0.495385	0.193667	-2.55792	0.0105302				EEF1A2	blue	-0.808484	9.45e-11			Zmat2
	ENSMUSG00000058013	2019-09-11	1612.97	0.465959	0.0501649	9.28855	1.56403e-20				ENSMUST00000147545	Ccdc6	372.753	0.173612	0.0678746	2.55783	0.0105327				TOMM70A	blue	-0.808048	9.85e-11			Got2
	ENSMUSG00000037747	Phyhipl	1138.07	0.464256	0.0490143	9.47184	2.74945e-21				ENSMUST00000105502	Foxo3	1264.43	0.119499	0.0467191	2.55782	0.0105331				NSG1	blue	-0.80801	9.89e-11			Arhgef25
	ENSMUSG00000039474	Wfs1	535.761	0.46345	0.144387	3.20977	0.00132842				ENSMUST00000120878	Septin8	291.101	-0.306205	0.119729	-2.55748	0.0105434				AC097468.7	blue	-0.807804	1.01e-10			Scap
	ENSMUSG00000056091	St3gal5	1195.75	0.463381	0.0998478	4.64088	3.46933e-06				ENSMUST00000120498	Ythdc1	144.823	-0.525781	0.205632	-2.55691	0.0105607				MSTO1	blue	-0.80719	1.07e-10			Rcan2
	ENSMUSG00000023018	Smarcd1	1268.82	0.462813	0.0534947	8.65158	5.07925e-18				ENSMUST00000165838	Metrn	206.341	-0.250401	0.0979466	-2.55651	0.0105729				PISD	blue	-0.807188	1.07e-10			Nudcd3
	ENSMUSG00000009739	Pou6f1	1348.44	0.46126	0.0502915	9.17173	4.65503e-20				ENSMUST00000087582	Hnrnpm	246.543	-0.345442	0.135527	-2.54887	0.0108072				RAB9B	blue	-0.806979	1.09e-10			Dpysl2
	ENSMUSG00000042724	Map3k9	1153.73	0.460912	0.0555622	8.29542	1.082e-16				ENSMUST00000033036	Dkk3	2259.91	0.114369	0.0448752	2.5486	0.0108157				PLEKHG5	blue	-0.806359	1.15e-10			Abcb9
	ENSMUSG00000022433	Csnk1e	1001.26	0.459306	0.0474064	9.68869	3.36818e-22				ENSMUST00000129245	Meg3	1288.07	0.150944	0.0592323	2.54834	0.0108237				HN1	blue	-0.806356	1.15e-10			Cbx7
	ENSMUSG00000026825	Dnm1	9523.6	0.458643	0.0482321	9.50908	1.92353e-21				ENSMUST00000026698	Podxl	198.187	-0.16811	0.0659686	-2.54833	0.010824				GDA	blue	-0.806242	1.17e-10			Cul9
	ENSMUSG00000047495	Dlgap2	902.706	0.458149	0.0520112	8.80866	1.26647e-18				ENSMUST00000140789	Kcnq2	192.313	0.280733	0.110208	2.54729	0.0108563				C17orf102	blue	-0.806178	1.17e-10			Chd3
	ENSMUSG00000071054	Safb	1088.51	0.458124	0.0608913	7.52363	5.32743e-14				ENSMUST00000025989	Tm9sf3	2283.52	-0.0826161	0.0324403	-2.54671	0.0108744				FEN1	blue	-0.805811	1.21e-10			Myh10
	ENSMUSG00000029577	Ube3b	1207.97	0.457525	0.0443253	10.322	5.60505e-25				ENSMUST00000023779	Nr4a1	699.096	0.545646	0.214279	2.54643	0.010883				NRIP3	blue	-0.805763	1.22e-10			Mtpn
	ENSMUSG00000036052	Dnajb5	979.296	0.456121	0.0458441	9.9494	2.53715e-23				ENSMUST00000074983	Kcnma1	175.696	0.289922	0.113857	2.54637	0.0108851				ATP9A	blue	-0.805508	1.25e-10			Rrp12
	ENSMUSG00000031144	Syp	7704.3	0.455819	0.0416979	10.9315	8.15254e-28				ENSMUST00000034508	Usp2	219.19	0.235063	0.0923759	2.54464	0.0109391				FAM81A	blue	-0.805111	1.3e-10			Myo16
	ENSMUSG00000022377	Asap1	1730.88	0.455784	0.0488924	9.32219	1.13966e-20				ENSMUST00000109514	Bcl11a	386.623	0.219558	0.0864098	2.5409	0.0110568				EFNA3	blue	-0.804747	1.34e-10			Prkcg
	ENSMUSG00000075415	Fnbp1	1150.24	0.45558	0.0585821	7.77677	7.43976e-15				ENSMUST00000122965	Elp4	183.792	-0.181174	0.071341	-2.53955	0.0110996				SPEF1	blue	-0.804732	1.34e-10			Ndufa5
	ENSMUSG00000022099	Dmtn	2595.52	0.455487	0.0542465	8.3966	4.59575e-17				ENSMUST00000176093	Stx5a	133.419	0.298412	0.11768	2.53579	0.0112193				STYK1	blue	-0.804577	1.36e-10			Usp13
	ENSMUSG00000024319	Vps52	619.061	0.454804	0.0622297	7.30847	2.70208e-13				ENSMUST00000145910	Strn	1655.93	-0.16486	0.0650181	-2.5356	0.0112255				KIFAP3	blue	-0.804512	1.37e-10			Arhgef2
	ENSMUSG00000001227	Sema6b	950.737	0.454782	0.0516345	8.80771	1.27725e-18				ENSMUST00000001757	Eef1e1	149.345	-0.260235	0.102758	-2.53251	0.0113249				COG1	blue	-0.804247	1.4e-10			Hid1
	ENSMUSG00000042523	Dnal1	1394.05	0.454538	0.0413078	11.0037	3.66804e-28				ENSMUST00000071555	Actg1	2640.31	-0.389006	0.153702	-2.53091	0.0113767				ACTL6B	blue	-0.803769	1.47e-10			Dopey2
	ENSMUSG00000040797	Iqsec3	1804.71	0.454266	0.0608148	7.46966	8.04001e-14				ENSMUST00000025243	Iws1	611.709	-0.105766	0.0418359	-2.52811	0.0114677				MAGED1	blue	-0.803487	1.51e-10			Shisa9
	ENSMUSG00000038555	Reep2	772.27	0.45422	0.0524497	8.6601	4.71348e-18				ENSMUST00000029297	Slc7a11	664.66	-0.203369	0.0805527	-2.52467	0.0115807				CDK20	blue	-0.803163	1.55e-10			Dnajc16
	ENSMUSG00000062115	Rai1	761.034	0.453018	0.0760647	5.9557	2.58962e-09				ENSMUST00000160352	Tmem33	147.13	-0.56052	0.222277	-2.52172	0.0116782				UBE2QL1	blue	-0.802598	1.63e-10			Chrnb2
	ENSMUSG00000031302	Nlgn3	1894.5	0.452946	0.0512796	8.83288	1.02018e-18				ENSMUST00000106731	Lrp8	440.441	0.219027	0.0869746	2.51828	0.0117928				DZANK1	blue	-0.802487	1.65e-10			Cltb
	ENSMUSG00000038738	Shank1	1987.45	0.452041	0.135408	3.33835	0.000842767				ENSMUST00000006496	Rps9	946.916	-0.115732	0.0459826	-2.51688	0.0118401				DGKQ	blue	-0.801991	1.73e-10			Tomm34
	ENSMUSG00000036568	Gltscr1l	1029.45	0.451846	0.0448616	10.072	7.34543e-24				ENSMUST00000160221	C030046E11Rik	187.971	-0.279828	0.111312	-2.51391	0.01194				FAM160A2	blue	-0.801879	1.74e-10			Tmem248
	ENSMUSG00000032637	Atxn2l	613.296	0.451664	0.0705775	6.39954	1.55841e-10				ENSMUST00000069097	Ago3	1087.67	0.160455	0.0639039	2.51089	0.0120429				LYSMD4	blue	-0.801847	1.75e-10			Nptx1
	ENSMUSG00000014867	Surf4	684.93	0.451351	0.0686655	6.57319	4.92493e-11				ENSMUST00000118471	Klc1	1813.55	-0.233132	0.0928867	-2.50986	0.012078				SLC7A4	blue	-0.801734	1.77e-10			Abcf1
	ENSMUSG00000039157	Fam102a	748.947	0.449429	0.05554	8.09198	5.8704e-16				ENSMUST00000036172	Sgpp2	164.32	-0.217599	0.0867751	-2.50762	0.0121547				SYN1	blue	-0.801633	1.78e-10			Pfkl
	ENSMUSG00000020747	Tmem94	634.404	0.448786	0.054519	8.23173	1.84526e-16				ENSMUST00000166750	Cmip	1157.56	-0.168602	0.067262	-2.50665	0.0121882				PRRT2	blue	-0.801421	1.82e-10			Aff3
	ENSMUSG00000029050	Ski	1397.12	0.448598	0.0565205	7.9369	2.0729e-15				ENSMUST00000181107	9530059O14Rik	278.872	0.258319	0.103099	2.50555	0.0122261				GNG3	blue	-0.801366	1.83e-10			Kcnip2
	ENSMUSG00000058254	Tspan7	7962.95	0.44779	0.0548488	8.16408	3.23885e-16				ENSMUST00000109813	Camk2b	2877.12	-0.236456	0.0944298	-2.50404	0.0122785				MAPK8IP3	blue	-0.801359	1.83e-10			Tollip
	ENSMUSG00000019179	Mdh2	1685.09	0.447138	0.0511033	8.74968	2.13958e-18				ENSMUST00000043059	Sema7a	1254.46	0.153256	0.0612229	2.50325	0.012306				GFRA2	blue	-0.801321	1.84e-10			Rbfox1
	ENSMUSG00000013921	Clip3	1570.49	0.446248	0.0780967	5.71404	1.10328e-08				ENSMUST00000155627	Grin1	225.978	0.309967	0.12386	2.50256	0.0123299				DRGX	blue	-0.801011	1.89e-10			Ngef
	ENSMUSG00000067924	Cxx1b	1173.6	0.446033	0.0541192	8.24167	1.69824e-16				ENSMUST00000020118	Dusp6	744.528	0.294856	0.117928	2.50031	0.0124084				DYNC1H1	blue	-0.800774	1.93e-10			Gle1
	ENSMUSG00000060240	Cend1	1601.16	0.444999	0.0609532	7.30067	2.86335e-13				ENSMUST00000109682	Dynlrb1	551.812	-0.109155	0.043688	-2.4985	0.012472				UBQLN2	blue	-0.800536	1.97e-10			Bcat1
	ENSMUSG00000040761	Spen	1146.11	0.443836	0.0460734	9.63323	5.78815e-22				ENSMUST00000034175	Phlpp2	254.83	0.168787	0.0676664	2.4944	0.0126171				CTB-12A17.3	blue	-0.800477	1.98e-10			Ckb
	ENSMUSG00000022075	Rhobtb2	1442.62	0.443275	0.0360389	12.2999	9.07021e-35				ENSMUST00000090559	Cry2	765.612	0.154386	0.0619163	2.49347	0.0126503				STAR	blue	-0.800402	1.99e-10			Rims1
	ENSMUSG00000033597	Caskin1	930.733	0.443137	0.0617648	7.17459	7.25254e-13				ENSMUST00000105256	Ctdsp2	503.965	0.139203	0.0558282	2.49342	0.0126518				RP11-627G23.1	blue	-0.800234	2.02e-10			Mmp17
	ENSMUSG00000059248	2019-09-09	562.775	0.441769	0.0491563	8.98704	2.53983e-19				ENSMUST00000133983	Dlgap1	483.779	-0.856209	0.343466	-2.49285	0.0126723				NDUFAF5	blue	-0.800218	2.03e-10			Nup210
	ENSMUSG00000050556	Kcnb1	3236.55	0.44131	0.0588533	7.49849	6.45594e-14				ENSMUST00000166172	Abl2	913.188	0.0994353	0.0399053	2.49178	0.0127105				PSMD3	blue	-0.800175	2.04e-10			Phb2
	ENSMUSG00000025793	Hgs	542.701	0.441297	0.0395355	11.162	6.25517e-29				ENSMUST00000121357	Gramd1b	1107.19	0.17586	0.0706255	2.49004	0.0127728				PSMG1	blue	-0.799673	2.13e-10			Sfxn3
	ENSMUSG00000031840	Rab3a	3880.64	0.44113	0.0548529	8.04204	8.83528e-16				ENSMUST00000033673	Nono	693.775	-0.0931164	0.0374004	-2.48972	0.0127845				BCL11A	blue	-0.799544	2.15e-10			Lrrc4
	ENSMUSG00000005683	Cs	1948.61	0.439289	0.0564992	7.77514	7.53651e-15				ENSMUST00000023344	Slc35a5	412.4	-0.161732	0.065037	-2.48677	0.0128908				CACNB3	blue	-0.799416	2.18e-10			Psd
	ENSMUSG00000038020	Rapgefl1	1165.4	0.438581	0.055408	7.91549	2.46272e-15				ENSMUST00000071006	Snrpc	138.408	-0.326059	0.131218	-2.48486	0.0129601				VWA3A	blue	-0.79923	2.22e-10			Smpd3
	ENSMUSG00000039686	Zer1	1924.13	0.438498	0.0632656	6.93107	4.17682e-12				ENSMUST00000109221	B4galt5	331.805	0.12948	0.0521925	2.48082	0.0131081				FAM49A	blue	-0.798701	2.32e-10			Ppfia4
	ENSMUSG00000020173	Cobl	1511.79	0.437967	0.058277	7.51526	5.67991e-14				ENSMUST00000110725	Arhgap5	2461	-0.0994571	0.0401191	-2.47904	0.0131735				LGMN	blue	-0.798613	2.34e-10			Rbfox2
	ENSMUSG00000031834	Pik3r2	910.956	0.437418	0.061124	7.15623	8.29235e-13				ENSMUST00000106677	Prkar1a	1973.81	0.341988	0.13817	2.47513	0.0133189				ACOT4	blue	-0.797889	2.5e-10			Icam5
	ENSMUSG00000051853	Arf3	8204.37	0.437327	0.0547251	7.99135	1.33474e-15				ENSMUST00000048188	Phf20l1	714.328	0.0968004	0.0391203	2.47443	0.0133449				CALM3	blue	-0.797864	2.5e-10			Arhgef4
	ENSMUSG00000025868	Higd2a	519.053	0.437271	0.0660334	6.62198	3.54427e-11				ENSMUST00000067543	Trib1	142.624	0.479866	0.193972	2.47389	0.0133649				EID2B	blue	-0.797699	2.54e-10			Rasal1
	ENSMUSG00000013089	Etv5	1471.72	0.436106	0.0506181	8.61562	6.95647e-18				ENSMUST00000124248	Ppp1r12c	358.526	0.494488	0.200018	2.47222	0.0134277				CGREF1	blue	-0.797379	2.61e-10			Brk1
	ENSMUSG00000026797	Stxbp1	6825.45	0.435731	0.0524875	8.30162	1.02702e-16				ENSMUST00000109943	Mtmr3	368.709	-0.503346	0.20364	-2.47175	0.0134454				RTN1	blue	-0.797353	2.62e-10			Vps11
	ENSMUSG00000028851	Nudc	841.941	0.434385	0.0450411	9.64418	5.20278e-22				ENSMUST00000099502	Brwd1	406.217	-0.277718	0.112361	-2.47166	0.0134486				SRRM4	blue	-0.797195	2.66e-10			Wars
	ENSMUSG00000017707	Serinc3	3328.32	0.432765	0.044298	9.7694	1.52351e-22				ENSMUST00000137726	Acap3	145.081	0.632568	0.256069	2.4703	0.0134998				GPI	blue	-0.797097	2.68e-10			Fbxl19
	ENSMUSG00000039067	Psmd7	646.214	0.432102	0.0847165	5.10056	3.38653e-07				ENSMUST00000079278	Nrsn2	153.715	-0.332636	0.134683	-2.46976	0.0135203				LAMP5	blue	-0.797023	2.7e-10			Rin1
	ENSMUSG00000070639	Lrrc8b	1182.87	0.431577	0.0494397	8.72936	2.56106e-18				ENSMUST00000084519	Wdr11	297.839	0.174643	0.0707206	2.46947	0.0135312				GAD1	blue	-0.796973	2.71e-10			Adam11
	ENSMUSG00000020340	Cyfip2	11743.4	0.43082	0.048827	8.82338	1.11055e-18				ENSMUST00000119041	Nipa2	166.044	-0.510811	0.206937	-2.46844	0.0135702				REEP1	blue	-0.796862	2.74e-10			Ift172
	ENSMUSG00000001100	Poldip2	849.585	0.430442	0.039138	10.998	3.90508e-28				ENSMUST00000053855	Ddit4l	194.802	-0.251911	0.102095	-2.46741	0.0136094				NEFL	blue	-0.796801	2.75e-10			Cplx2
	ENSMUSG00000029455	Aldh2	558.111	0.430252	0.0380999	11.2927	1.42523e-29				ENSMUST00000182915	Pclo	699.774	0.174335	0.0707418	2.46439	0.0137247				C16orf45	blue	-0.796776	2.76e-10			Tecpr1
	ENSMUSG00000042359	Osbpl6	1259.15	0.429819	0.0394201	10.9035	1.10858e-27				ENSMUST00000029727	Fbxw7	596.886	-0.205423	0.08338	-2.4637	0.0137513				TMEM241	blue	-0.796753	2.76e-10			Men1
	ENSMUSG00000020607	Fam84a	878.251	0.429811	0.0436984	9.83584	7.89044e-23				ENSMUST00000162512	Gtpbp8	178.366	-0.203654	0.0827341	-2.46155	0.0138337				ACAD9	blue	-0.796664	2.78e-10			Syt12
	ENSMUSG00000051351	Zfp46	537.176	0.429676	0.0750798	5.72293	1.04703e-08				ENSMUST00000022212	Plk2	1455.2	0.131423	0.0534208	2.46014	0.0138883				RPUSD2	blue	-0.796606	2.8e-10			Mpp3
	ENSMUSG00000031839	Hsbp1	1505.44	0.42964	0.111839	3.8416	0.000122236				ENSMUST00000106215	Actg1	2599.67	0.352348	0.143228	2.46005	0.0138918				KIAA1984	blue	-0.796539	2.82e-10			Srgap3
	ENSMUSG00000031985	Gnpat	607.046	0.429485	0.0473126	9.0776	1.10999e-19				ENSMUST00000095347	Brd2	421.035	0.251215	0.102274	2.45629	0.0140381				GLS	blue	-0.796514	2.82e-10			Ddost
	ENSMUSG00000089715	Cbx6	3367.9	0.428484	0.0568514	7.53692	4.81208e-14				ENSMUST00000148602	Cttnbp2	402.287	0.263729	0.107392	2.45576	0.0140588				BSCL2	blue	-0.796474	2.83e-10			Vps16
	ENSMUSG00000056201	Cfl1	3840.87	0.426615	0.076539	5.57382	2.49206e-08				ENSMUST00000081165	Apbb1	2137.04	0.11477	0.0467385	2.45557	0.014066				SLC1A6	blue	-0.796391	2.85e-10			Hyou1
	ENSMUSG00000070576	Mn1	756.38	0.425335	0.0627065	6.78295	1.17743e-11				ENSMUST00000065509	Kdm3a	249.234	0.275801	0.11234	2.45506	0.0140862				STMN2	blue	-0.796207	2.9e-10			Lonp1
	ENSMUSG00000024897	Apba1	2027.88	0.425209	0.0547686	7.76374	8.24638e-15				ENSMUST00000154774	Calr	151.426	0.848879	0.345979	2.45356	0.0141451				RP13-514E23.1	blue	-0.796178	2.91e-10			Cxxc5
	ENSMUSG00000002028	Kmt2a	2906.45	0.42504	0.055405	7.67152	1.69974e-14				ENSMUST00000037644	Cbl	428.572	0.150547	0.0614652	2.4493	0.0143134				CAMKV	blue	-0.795972	2.96e-10			Pcgf3
	ENSMUSG00000048142	Nat8l	3818.76	0.423528	0.0570685	7.42139	1.15897e-13				ENSMUST00000040017	Mios	289.375	-0.136987	0.0559513	-2.44832	0.0143524				RTCA	blue	-0.795836	3e-10			Adarb1
	ENSMUSG00000041530	Ago1	1059.65	0.423077	0.0511727	8.26762	1.36662e-16				ENSMUST00000074127	Aldh3a2	280.396	-0.173853	0.0710495	-2.44692	0.0144082				SLC45A1	blue	-0.795813	3e-10			Arl3
	ENSMUSG00000031343	Gabra3	1314.08	0.422495	0.0397894	10.6183	2.45056e-26				ENSMUST00000070368	Siah2	160.01	0.276506	0.113042	2.44603	0.0144438				KIAA1324	blue	-0.795633	3.05e-10			Chst1
	ENSMUSG00000022421	Nptxr	4039.43	0.422099	0.100066	4.21822	2.46236e-05				ENSMUST00000047331	Lgi3	798.625	0.118897	0.0486325	2.4448	0.0144934				METTL22	blue	-0.794971	3.23e-10			Arfip2
	ENSMUSG00000033124	Atg9a	1163.88	0.421759	0.058008	7.27071	3.57593e-13				ENSMUST00000053445	Kndc1	898.669	0.138401	0.0566146	2.44462	0.0145006				NMNAT2	blue	-0.794789	3.28e-10			Arhgap26
	ENSMUSG00000036989	Trim3	1017.16	0.421649	0.0450657	9.35632	8.25637e-21				ENSMUST00000041685	Neurod2	325.517	0.208024	0.0851311	2.44357	0.0145426				GRIK2	blue	-0.794697	3.31e-10			Hey1
	ENSMUSG00000033307	Mif	1233.83	0.420882	0.0748738	5.62122	1.89613e-08				ENSMUST00000075164	Kif21b	252.841	0.445986	0.18266	2.44161	0.0146218				STX18	blue	-0.794498	3.37e-10			Gnaz
	ENSMUSG00000036427	Gpi1	4507.08	0.420186	0.0560308	7.49921	6.42056e-14				ENSMUST00000055655	Fasn	2758.04	0.0917303	0.0375864	2.44052	0.0146662				GBAP1	blue	-0.794365	3.41e-10			Ambra1
	ENSMUSG00000051391	Ywhag	8514.88	0.420001	0.0491257	8.54952	1.23605e-17				ENSMUST00000040314	Rbm17	270.523	-0.177001	0.0725774	-2.4388	0.0147363				FAM19A1	blue	-0.794177	3.46e-10			Cnrip1
	ENSMUSG00000035781	R3hdm4	1181.08	0.419357	0.0527405	7.95133	1.84516e-15				ENSMUST00000022196	Ap3b1	385.913	-0.124571	0.0511228	-2.43669	0.0148223				SPINT2	blue	-0.794062	3.5e-10			Mfn1
	ENSMUSG00000039706	Ldb2	511.309	0.418791	0.0735014	5.69774	1.21409e-08				ENSMUST00000134465	Phldb1	154.644	0.965304	0.396578	2.43409	0.0149295				IL1RL2	blue	-0.793954	3.53e-10			Zfyve27
	ENSMUSG00000068040	Tm9sf4	915.753	0.418435	0.0484011	8.64516	5.37306e-18				ENSMUST00000025000	St6gal2	884.882	-0.104119	0.0427922	-2.43313	0.0149688				2020-03-11	blue	-0.793945	3.53e-10			Snca
	ENSMUSG00000067629	Syngap1	1660.42	0.418035	0.0603251	6.9297	4.21738e-12				ENSMUST00000094761	Stk40	159.117	0.359394	0.147747	2.4325	0.0149952				DCLK1	blue	-0.793786	3.58e-10			Kars
	ENSMUSG00000015709	Arnt2	3250.03	0.417069	0.0581609	7.17096	7.44732e-13				ENSMUST00000106236	Unc5c	522.95	-0.121612	0.0500145	-2.43154	0.0150348				TPBGL	blue	-0.793678	3.62e-10			Maneal
	ENSMUSG00000022265	Ank	2450.47	0.416109	0.0392527	10.6008	2.95494e-26				ENSMUST00000025025	Dusp1	241.984	0.499507	0.205584	2.4297	0.0151115				WDR7	blue	-0.793531	3.66e-10			Emc1
	ENSMUSG00000020894	Vamp2	3071.8	0.4161	0.0895913	4.64442	3.41031e-06				ENSMUST00000019999	D10Bwg1379e	1948.62	0.0739213	0.030435	2.42883	0.0151477				MRPS30	blue	-0.793506	3.67e-10			Syt4
	ENSMUSG00000051586	Mical3	1433.94	0.41544	0.0504792	8.22992	1.87335e-16				ENSMUST00000026989	4833439L19Rik	285.374	-0.419752	0.172845	-2.42848	0.0151621				C11orf87	blue	-0.793438	3.69e-10			Glrx2
	ENSMUSG00000042082	Arsb	705.321	0.414411	0.0534761	7.74947	9.22784e-15				ENSMUST00000144297	Col19a1	141.182	0.29955	0.123353	2.42841	0.0151653				KCNAB2	blue	-0.793281	3.74e-10			Syt1
	ENSMUSG00000062661	Ncs1	2999.34	0.41427	0.049953	8.29319	1.10248e-16				ENSMUST00000034441	Aars	1349.5	0.10261	0.0422838	2.42669	0.0152372				SLC6A17	blue	-0.793185	3.78e-10			Syt11
	ENSMUSG00000039473	Ubn1	753.547	0.413738	0.0366111	11.3009	1.2993e-29				ENSMUST00000058098	Mbtps2	241.038	0.179308	0.0738953	2.42651	0.0152448				SERTM1	blue	-0.793037	3.82e-10			Kcnh3
	ENSMUSG00000021285	Ppp1r13b	560.031	0.413657	0.0485209	8.52534	1.52368e-17				ENSMUST00000052029	Ppip5k1	136.852	-0.504716	0.208055	-2.42587	0.0152716				MSRA	blue	-0.79286	3.88e-10			Camkk2
	ENSMUSG00000033763	Mtss1l	917.34	0.412928	0.0716137	5.76604	8.11536e-09				ENSMUST00000140384	Rbmx	136.048	-0.246688	0.101731	-2.4249	0.0153128				MYBBP1A	blue	-0.792779	3.91e-10			Grm8
	ENSMUSG00000030956	Fam53b	652.756	0.41276	0.0592525	6.96612	3.25812e-12				ENSMUST00000066149	Pcdhga9	261.736	0.227939	0.0940818	2.42278	0.0154023				PSPC1	blue	-0.792677	3.95e-10			Pcif1
	ENSMUSG00000040412	5330417C22Rik	637.256	0.412566	0.0527237	7.82507	5.07373e-15				ENSMUST00000024708	Tnfrsf21	681.112	-0.105915	0.0437295	-2.42204	0.0154336				COX6C	blue	-0.792528	4e-10			Osbp2
	ENSMUSG00000005982	Naa60	831.712	0.412404	0.0474848	8.68496	3.78862e-18				ENSMUST00000060991	Tspan31	259.641	-0.154803	0.0639262	-2.42159	0.0154529				ADAM23	blue	-0.792403	4.04e-10			Tgfbrap1
	ENSMUSG00000039637	Coro7	584.452	0.411566	0.0693783	5.9322	2.98905e-09				ENSMUST00000033463	Slc9a9	179.76	0.200041	0.0826168	2.42131	0.0154648				DDX24	blue	-0.792259	4.09e-10			Ythdf2
	ENSMUSG00000025475	Adgra1	727.189	0.411522	0.0471779	8.72278	2.71448e-18				ENSMUST00000053540	Ngfrap1	325.265	-0.427948	0.177004	-2.41773	0.0156176				STOML1	blue	-0.792194	4.11e-10			Syt13
	ENSMUSG00000005045	Chd5	3351.28	0.410965	0.0561186	7.32316	2.42204e-13				ENSMUST00000100928	Rabep1	142.803	0.392283	0.162281	2.4173	0.015636				APOL2	blue	-0.79214	4.13e-10			Atxn10
	ENSMUSG00000060279	Ap2a1	1620.31	0.410394	0.103486	3.96571	7.31774e-05				ENSMUST00000115812	Pik3c3	288.903	-0.176473	0.0730054	-2.41725	0.0156381				NAT10	blue	-0.792098	4.15e-10			Kcna1
	ENSMUSG00000038473	Nos1ap	1456.75	0.409695	0.0525625	7.79444	6.46935e-15				ENSMUST00000060095	Tmtc1	892.268	-0.236926	0.0980581	-2.41618	0.0156844				PHYHIP	blue	-0.792058	4.16e-10			Neurl4
	ENSMUSG00000040907	Atp1a3	11464.6	0.40951	0.0604102	6.77881	1.21169e-11				ENSMUST00000005651	Por	245.581	-0.326237	0.135055	-2.41559	0.0157097				MAGEE1	blue	-0.792016	4.18e-10			Ipo4
	ENSMUSG00000020866	Cacna1g	1191.96	0.408622	0.0484907	8.4268	3.55233e-17				ENSMUST00000168574	Pid1	219.08	-0.180619	0.0748019	-2.41463	0.0157511				MEF2C	blue	-0.792012	4.18e-10			Trim32
	ENSMUSG00000038002	Cramp1l	559.438	0.408039	0.0514658	7.92835	2.22085e-15				ENSMUST00000153892	Sumo2	1054.04	-0.201538	0.0835486	-2.41222	0.0158556				SEMA5B	blue	-0.791936	4.21e-10			Gpr162
	ENSMUSG00000040111	Gramd1b	2285.04	0.40787	0.0446114	9.14273	6.08967e-20				ENSMUST00000077225	Zbtb18	185.097	0.329338	0.136547	2.4119	0.0158698				PIM2	blue	-0.791885	4.23e-10			Ywhaz
	ENSMUSG00000035863	Palm	1071.12	0.407582	0.0664119	6.13719	8.39943e-10				ENSMUST00000107158	Slc24a2	4371.41	0.15225	0.0631396	2.41132	0.0158951				ACTR3B	blue	-0.79188	4.23e-10			Os9
	ENSMUSG00000073680	Tmem88b	588.987	0.407251	0.0748664	5.43971	5.33677e-08				ENSMUST00000092629	Soga3	941.627	0.0964994	0.0400661	2.4085	0.016018				ELAVL2	blue	-0.791749	4.27e-10			Nomo1
	ENSMUSG00000021194	Chga	935.503	0.406932	0.0366793	11.0943	1.3367e-28				ENSMUST00000046386	Zcchc14	811.987	0.125143	0.0519716	2.40791	0.016044				KIAA0284	blue	-0.791665	4.31e-10			Syt6
	ENSMUSG00000037112	Sik2	653.389	0.4067	0.058668	6.93223	4.14254e-12				ENSMUST00000126751	Atp5b	419.654	0.904456	0.375818	2.40663	0.0161004				RALYL	blue	-0.791541	4.35e-10			Dhx33
	ENSMUSG00000029020	Mfn2	2464.54	0.40663	0.0419773	9.68689	3.42825e-22				ENSMUST00000051065	Gprin3	268.174	-0.244261	0.101537	-2.40564	0.0161442				INA	blue	-0.791369	4.42e-10			Sirpa
	ENSMUSG00000052632	Asap2	532.168	0.406148	0.0548221	7.40847	1.27763e-13				ENSMUST00000031017	Fosl2	377.382	0.337884	0.140596	2.40322	0.0162516				CBLN2	blue	-0.791222	4.47e-10			Aamp
	ENSMUSG00000031026	Trim66	734.532	0.405546	0.0581026	6.97982	2.95562e-12				ENSMUST00000004673	Ndrg2	1069.15	0.191117	0.0795432	2.40268	0.0162753				RP11-469M7.1	blue	-0.791047	4.54e-10			Mcoln1
	ENSMUSG00000020740	Gga3	593.353	0.40552	0.0612342	6.62244	3.53308e-11				ENSMUST00000023959	Grm2	301.603	0.176469	0.0734868	2.40137	0.0163337				SUGP2	blue	-0.790863	4.61e-10			Kcnf1
	ENSMUSG00000047085	Lrrc4b	1304.23	0.404741	0.0711912	5.68527	1.30607e-08				ENSMUST00000028727	Snap25	15316.8	0.12033	0.0501362	2.40006	0.0163925				ASNS	blue	-0.7908	4.64e-10			Lrrc45
	ENSMUSG00000026854	Usp20	619.472	0.404378	0.0540734	7.47832	7.5281e-14				ENSMUST00000032551	Zik1	232.274	-0.17144	0.0714457	-2.39958	0.0164138				ABCC8	blue	-0.79073	4.67e-10			Habp4
	ENSMUSG00000033365	Ipo13	646.319	0.403669	0.0520216	7.75965	8.51632e-15				ENSMUST00000101059	Prrt3	338.324	-0.164647	0.068652	-2.39829	0.0164719				AFG3L2	blue	-0.790654	4.7e-10			Ppme1
	ENSMUSG00000034168	Irf2bpl	603.228	0.403035	0.0746431	5.39949	6.68315e-08				ENSMUST00000125743	Ppp2r4	148.289	0.345753	0.144182	2.39803	0.0164836				FH	blue	-0.790579	4.73e-10			Tpm3
	ENSMUSG00000026883	Dab2ip	1674.07	0.40298	0.0541653	7.43983	1.00818e-13				ENSMUST00000038695	Kcna2	1154.91	0.11426	0.0476556	2.39763	0.0165016				PCSK2	blue	-0.790277	4.85e-10			Gak
	ENSMUSG00000021939	Ctsb	4298.55	0.399927	0.0525572	7.60937	2.75444e-14				ENSMUST00000096753	Hnrnpul2	1165.97	0.105323	0.0439582	2.39599	0.0165755				SGK223	blue	-0.790276	4.85e-10			Wasf1
	ENSMUSG00000041037	Irgq	1230.24	0.399437	0.0584838	6.82988	8.49884e-12				ENSMUST00000112635	Galnt13	293.524	-0.264073	0.110318	-2.39375	0.016677				GAP43	blue	-0.790136	4.91e-10			Trpm2
	ENSMUSG00000020886	Dlg4	2982.1	0.399005	0.060848	6.55741	5.4752e-11				ENSMUST00000030636	Stmn1	3759.37	0.085853	0.0358671	2.39364	0.0166822				COPS3	blue	-0.78982	5.04e-10			Dtx3
	ENSMUSG00000019861	Gopc	864.231	0.398778	0.0786699	5.06901	3.999e-07				ENSMUST00000139350	Dzip3	350.257	-0.242001	0.101166	-2.39211	0.0167517				MADD	blue	-0.789816	5.04e-10			Fbxo31
	ENSMUSG00000003435	Supt5	896.772	0.398492	0.0487164	8.17983	2.84239e-16				ENSMUST00000110367	Stox2	677.168	0.365286	0.153012	2.38729	0.016973				CTC-448F2.6	blue	-0.789568	5.15e-10			Ggt7
	ENSMUSG00000020780	Srp68	504.384	0.398088	0.0617575	6.44599	1.14845e-10				ENSMUST00000153578	Bzrap1	506.513	0.236823	0.0992207	2.38683	0.0169945				HTT	blue	-0.789271	5.28e-10			Pcnx
	ENSMUSG00000025190	Got1	3253.06	0.397932	0.0503877	7.8974	2.84785e-15				ENSMUST00000111913	BC003331	258.726	-0.300997	0.126179	-2.38547	0.0170572				NHLRC1	blue	-0.789108	5.36e-10			Eno1
	ENSMUSG00000026204	Ptprn	3299.01	0.397709	0.0586412	6.78207	1.18465e-11				ENSMUST00000113147	Gprasp1	257.179	0.838612	0.351569	2.38534	0.0170633				SCN2B	blue	-0.789075	5.37e-10			Ssbp3
	ENSMUSG00000027634	Ndrg3	4477.67	0.397508	0.0277405	14.3295	1.43128e-46				ENSMUST00000180376	Fam193a	367.711	0.165951	0.0696261	2.38347	0.0171505				MLLT11	blue	-0.789021	5.4e-10			Khdrbs1
	ENSMUSG00000024163	Mapk8ip3	5133.7	0.397452	0.0369567	10.7545	5.64232e-27				ENSMUST00000087321	Ppp1r3c	481.255	0.122497	0.0513976	2.38333	0.0171568				B9D1	blue	-0.788985	5.41e-10			Smg7
	ENSMUSG00000025728	Pigq	773.757	0.397381	0.0537091	7.39878	1.37444e-13				ENSMUST00000184635	Hnrnpll	249.816	-0.371194	0.155908	-2.38086	0.0172724				SMCR7	blue	-0.788969	5.42e-10			Tox4
	ENSMUSG00000018076	Med13l	2097.2	0.397177	0.0463658	8.56616	1.0699e-17				ENSMUST00000034913	Fam195b	234.093	-0.190107	0.0798561	-2.38061	0.0172839				GLS2	blue	-0.788684	5.55e-10			Tmem246
	ENSMUSG00000033955	Tnks1bp1	844.418	0.396629	0.0466579	8.50078	1.88315e-17				ENSMUST00000125009	Grm5	2242.05	-0.107256	0.0450791	-2.37929	0.0173459				VSTM2L	blue	-0.788541	5.62e-10			Mgat5
	ENSMUSG00000047710	Champ1	521.854	0.396479	0.0455196	8.71008	3.03667e-18				ENSMUST00000078124	Cfl2	631.96	-0.130642	0.0550205	-2.37443	0.0175762				TRIM37	blue	-0.788358	5.71e-10			Zfr2
	ENSMUSG00000030592	Ryr1	488.425	0.39588	0.112657	3.51402	0.000441374				ENSMUST00000020608	Ppp2ca	2820.79	-0.0669163	0.0282255	-2.37077	0.0177509				TSPYL1	blue	-0.788323	5.73e-10			Scg3
	ENSMUSG00000039844	Rapgef1	1111.24	0.395572	0.0721566	5.48213	4.20242e-08				ENSMUST00000042818	Pim3	256.767	0.252867	0.106794	2.3678	0.017894				CADM3	blue	-0.788249	5.76e-10			Ehd3
	ENSMUSG00000027889	Ampd2	552.38	0.394874	0.0504759	7.82303	5.15677e-15				ENSMUST00000151177	Pcf11	228.324	0.219547	0.0929404	2.36224	0.0181649				LRRC49	blue	-0.787945	5.91e-10			Prrg3
	ENSMUSG00000031824	6430548M08Rik	3003.97	0.394799	0.0374822	10.533	6.0879e-26				ENSMUST00000037941	Cd81	1858.74	-0.127797	0.0541183	-2.36143	0.0182045				TTC39C	blue	-0.787606	6.08e-10			Gdi1
	ENSMUSG00000024665	Fads2	584.2	0.394747	0.0573685	6.8809	5.9475e-12				ENSMUST00000007130	Ctnnb1	578.298	-0.617586	0.261865	-2.35841	0.0183533				F7	blue	-0.787433	6.17e-10			Fastk
	ENSMUSG00000060212	Pcnx2	1834.4	0.394651	0.0399591	9.87638	5.27047e-23				ENSMUST00000126280	Mapk8ip3	200.335	0.300037	0.127225	2.35831	0.0183582				ATP2B3	blue	-0.7874	6.19e-10			Ciapin1
	ENSMUSG00000030795	Fus	1763.6	0.394641	0.0788288	5.0063	5.54853e-07				ENSMUST00000107134	Atxn7l3	321.145	0.257221	0.109121	2.3572	0.0184133				KSR2	blue	-0.787292	6.24e-10			Rgmb
	ENSMUSG00000042810	Krba1	596.248	0.393991	0.0502761	7.83656	4.63049e-15				ENSMUST00000102781	Jak1	1454.34	0.06147	0.0260873	2.35632	0.018457				GSS	blue	-0.78721	6.29e-10			Ctsa
	ENSMUSG00000032536	Trak1	1376.15	0.393833	0.0652099	6.03947	1.54622e-09				ENSMUST00000165399	U2af2	240.767	0.248986	0.105692	2.35578	0.0184839				EBNA1BP2	blue	-0.787209	6.29e-10			Tubgcp3
	ENSMUSG00000034472	Rasd2	1435.36	0.393511	0.10345	3.80389	0.000142442				ENSMUST00000007602	M6pr	630.371	-0.118843	0.050508	-2.35296	0.0186245				FASN	blue	-0.787182	6.3e-10			Acot7
	ENSMUSG00000027663	Zmat3	1690.46	0.392901	0.0490245	8.01439	1.10686e-15				ENSMUST00000114086	Klf7	527.958	-0.12967	0.0551211	-2.35246	0.0186499				DRD5	blue	-0.786762	6.53e-10			Gpr26
	ENSMUSG00000033295	Ptprf	954.439	0.392818	0.063495	6.1866	6.14753e-10				ENSMUST00000045521	Dtx4	453.175	0.156566	0.0665948	2.35102	0.0187221				DNAH1	blue	-0.786664	6.58e-10			Prkaa2
	ENSMUSG00000041115	Iqsec2	1160.54	0.392769	0.0671498	5.84914	4.94136e-09				ENSMUST00000033133	Rgs10	123.446	-0.211164	0.0898784	-2.34944	0.0188016				PARM1	blue	-0.786157	6.87e-10			Kalrn
	ENSMUSG00000030302	Atp2b2	16613.1	0.392348	0.03986	9.84317	7.33653e-23				ENSMUST00000042065	Map3k13	239.018	0.294867	0.12559	2.34785	0.0188823				KRT5	blue	-0.785872	7.03e-10			Spock1
	ENSMUSG00000039059	Hrh3	619.088	0.39164	0.059122	6.62426	3.48989e-11				ENSMUST00000176824	Sik2	144.712	0.521264	0.222053	2.34747	0.0189014				RP11-761I4.3	blue	-0.785831	7.06e-10			Kcnk1
	ENSMUSG00000053693	Mast1	643.842	0.390514	0.0700304	5.57635	2.45611e-08				ENSMUST00000115108	Gng13	208.539	-0.17239	0.0734509	-2.34701	0.0189246				RAB40C	blue	-0.785782	7.09e-10			Vcp
	ENSMUSG00000029406	Pitpnm2	2181.47	0.390442	0.0626189	6.23521	4.51168e-10				ENSMUST00000181969	Ndfip2	187.055	0.28618	0.122016	2.34542	0.0190056				RP11-477N12.3	blue	-0.785773	7.09e-10			Depdc5
	ENSMUSG00000027489	Necab3	493.662	0.390258	0.0756068	5.16168	2.4475e-07				ENSMUST00000113712	Tia1	273.485	-0.282716	0.120572	-2.34478	0.0190384				ATP13A2	blue	-0.785765	7.1e-10			Sfxn1
	ENSMUSG00000053024	Cntn2	1828.6	0.389522	0.0554536	7.02428	2.15179e-12				ENSMUST00000066568	Fpgt	248.27	-0.139943	0.0597396	-2.34256	0.019152				FBXL21	blue	-0.785763	7.1e-10			Tubb3
	ENSMUSG00000101970	1810026B05Rik	613.827	0.389386	0.0754236	5.16266	2.4347e-07				ENSMUST00000047903	Colgalt1	300.316	0.137268	0.0586504	2.34044	0.0192609				BAAT	blue	-0.78539	7.32e-10			Slit2
	ENSMUSG00000068742	Cry2	1460.5	0.389277	0.0514744	7.56255	3.95254e-14				ENSMUST00000097774	Camta1	134.627	0.890483	0.380487	2.34038	0.0192643				RASGRF2	blue	-0.78533	7.36e-10			Cep68
	ENSMUSG00000003949	Hlf	2819.05	0.389203	0.0416809	9.3377	9.8448e-21				ENSMUST00000093852	Zbtb16	441.574	0.239247	0.102302	2.33862	0.0193549				GPR158	blue	-0.785291	7.38e-10			Actb
	ENSMUSG00000062591	Tubb4a	2881.67	0.388892	0.0684557	5.68092	1.33968e-08				ENSMUST00000171400	Lrrc10b	247.276	-0.413886	0.177162	-2.33621	0.0194805				RP3-434P1.6	blue	-0.785243	7.41e-10			Lclat1
	ENSMUSG00000095403	Gm21092	898.721	0.3884	0.100953	3.84735	0.000119405				ENSMUST00000170310	Arpp19	157.692	-1.46173	0.625726	-2.33605	0.0194885				CDK5	blue	-0.785185	7.45e-10			Flywch1
	ENSMUSG00000059208	Hnrnpm	987.391	0.387363	0.104134	3.71983	0.000199354				ENSMUST00000165394	Ube2m	349.89	0.324878	0.139118	2.33528	0.0195291				NLRP1	blue	-0.784554	7.85e-10			Atg13
	ENSMUSG00000039917	Rhbdd2	573.27	0.38677	0.0570865	6.77516	1.24269e-11				ENSMUST00000170695	Pcdh10	1720.07	-0.115901	0.0496309	-2.33526	0.01953				AC067945.4	blue	-0.784513	7.87e-10			Snap91
	ENSMUSG00000051790	Nlgn2	1624.95	0.386484	0.0763741	5.06041	4.18362e-07				ENSMUST00000057783	Gpr22	666.501	-0.158099	0.0677033	-2.33517	0.0195346				NOS2	blue	-0.784244	8.05e-10			Clstn3
	ENSMUSG00000029674	Limk1	596.249	0.386352	0.0356446	10.839	2.24884e-27				ENSMUST00000069870	Arl5b	461.578	0.144339	0.0619588	2.3296	0.0198275				RP11-1191J2.2	blue	-0.784105	8.14e-10			Tenm4
	ENSMUSG00000035569	Ankrd11	2427.13	0.385481	0.0369273	10.4389	1.64679e-25				ENSMUST00000109815	Camk2b	1125.25	0.721774	0.309829	2.32959	0.0198278				LAMB1	blue	-0.78352	8.55e-10			Dclk1
	ENSMUSG00000072694	1500011B03Rik	651.568	0.384593	0.0586399	6.55856	5.43305e-11				ENSMUST00000044532	Dock3	4113.17	0.0732615	0.0314494	2.3295	0.0198324				FBXO16	blue	-0.7835	8.56e-10			Dtnb
	ENSMUSG00000020029	Nudt4	2880.61	0.383329	0.0491433	7.80023	6.17959e-15				ENSMUST00000105682	Rere	775.864	0.122348	0.0525865	2.32661	0.0199859				SCG2	blue	-0.78348	8.57e-10			Plekhb2
	ENSMUSG00000064354	mt-Co2	54780.7	0.383159	0.0589311	6.50182	7.93519e-11				ENSMUST00000069799	Irs1	385.757	0.148862	0.0640406	2.32449	0.0200993				SLC35B4	blue	-0.783468	8.58e-10			Kcnq3
	ENSMUSG00000016763	Scube1	732.956	0.383149	0.0591827	6.47401	9.54344e-11				ENSMUST00000060537	Kif1b	9678.41	0.0617941	0.0265842	2.32447	0.0201005				NUP133	blue	-0.783464	8.59e-10			Unc79
	ENSMUSG00000038453	Srcin1	2409.78	0.382686	0.0646807	5.91654	3.28784e-09				ENSMUST00000005952	Slc30a4	1222.42	-0.0869131	0.0374166	-2.32285	0.0201874				C17orf107	blue	-0.783317	8.69e-10			Stxbp5
	ENSMUSG00000028830	AU040320	672.421	0.382568	0.0619917	6.17128	6.77404e-10				ENSMUST00000069660	D430042O09Rik	217.674	0.158064	0.0680716	2.32202	0.0202316				PCP4L1	blue	-0.783255	8.73e-10			Mtmr4
	ENSMUSG00000006307	Kmt2b	584.04	0.382062	0.0712836	5.35975	8.33361e-08				ENSMUST00000127638	Stat3	262.816	0.133386	0.0574548	2.32158	0.0202553				ZNF815P	blue	-0.782731	9.12e-10			Fbxo34
	ENSMUSG00000045216	Hs6st1	628.089	0.381744	0.052664	7.24867	4.20891e-13				ENSMUST00000172733	Pja2	3136.89	-0.165482	0.0713545	-2.31915	0.0203869				HTR5A	blue	-0.782602	9.22e-10			Ctsd
	ENSMUSG00000022517	Mgrn1	1560.41	0.3815	0.0539447	7.07206	1.52652e-12				ENSMUST00000080537	Rac1	1977.97	-0.0544501	0.0234812	-2.31888	0.0204017				AC013460.1	blue	-0.782535	9.27e-10			Otub1
	ENSMUSG00000062044	Lmtk3	848.471	0.381309	0.108442	3.51624	0.000437709				ENSMUST00000075180	Baiap2	867.156	-0.275172	0.118716	-2.3179	0.0204546				SLITRK5	blue	-0.782533	9.27e-10			Ilf3
	ENSMUSG00000001910	Nacc1	1098.06	0.381177	0.0428688	8.89173	6.01659e-19				ENSMUST00000134385	Tango2	121.478	0.211796	0.0914278	2.31653	0.0205291				DRP2	blue	-0.782463	9.32e-10			Rpn2
	ENSMUSG00000029559	2210016L21Rik	632.306	0.380934	0.0471126	8.0856	6.1857e-16				ENSMUST00000032421	St8sia1	456.646	0.136477	0.0589161	2.31646	0.020533				FKBP1B	blue	-0.78246	9.32e-10			Mark1
	ENSMUSG00000022474	Pmm1	983.331	0.380013	0.0609199	6.23792	4.43439e-10				ENSMUST00000030361	Tmem59	529.486	-0.527498	0.22799	-2.31369	0.0206849				ATCAY	blue	-0.782348	9.41e-10			Dctn4
	ENSMUSG00000024474	Ik	759.259	0.37995	0.0490873	7.74029	9.91885e-15				ENSMUST00000003461	Ogdh	1038.01	-0.180478	0.0780162	-2.31334	0.020704				PTPRN	blue	-0.78233	9.42e-10			Acp2
	ENSMUSG00000028920	Fbxo42	624.588	0.379913	0.0474685	8.00348	1.20949e-15				ENSMUST00000029569	Slc35a3	275.395	-0.132508	0.0573212	-2.31168	0.0207955				ADD2	blue	-0.782189	9.53e-10			Gabrb2
	ENSMUSG00000036698	Ago2	2183.51	0.379111	0.0423967	8.94199	3.82222e-19				ENSMUST00000025705	Jak2	191.035	0.428235	0.18525	2.31166	0.0207966				CTD-2545H1.1	blue	-0.781901	9.76e-10			Fras1
	ENSMUSG00000024949	Sf1	901.551	0.378419	0.0517492	7.31255	2.62124e-13				ENSMUST00000102778	Mapk9	410.039	0.33194	0.143607	2.31145	0.020808				HSPB3	blue	-0.781791	9.85e-10			Tusc2
	ENSMUSG00000040035	Disp2	3705.1	0.378378	0.0527186	7.17731	7.10984e-13				ENSMUST00000077879	Vps13c	1579.74	0.0740547	0.0320395	2.31136	0.020813				DNAJC5	blue	-0.781506	1.01e-09			Mlf2
	ENSMUSG00000058975	Kcnc1	1613.03	0.378302	0.0589644	6.41576	1.4012e-10				ENSMUST00000102743	Rapgef6	414.738	-0.175379	0.0759594	-2.30885	0.020952				DLK2	blue	-0.7814	1.02e-09			Acsl6
	ENSMUSG00000013033	Adgrl1	8264.32	0.37817	0.053137	7.11688	1.10394e-12				ENSMUST00000078694	Ppp1r1b	482.63	-0.562659	0.243727	-2.30857	0.0209675				STS	blue	-0.780936	1.06e-09			Gbf1
	ENSMUSG00000053877	Srcap	766.52	0.377368	0.0493966	7.63956	2.17966e-14				ENSMUST00000085238	Slc8a3	173.514	0.256371	0.111185	2.30581	0.0211215				ABCG4	blue	-0.780884	1.06e-09			Nsf
	ENSMUSG00000021972	Hmbox1	721.755	0.377316	0.0349882	10.7841	4.09197e-27				ENSMUST00000068415	Zeb2	659.261	-0.283841	0.123132	-2.30518	0.0211567				MYO15A	blue	-0.780832	1.06e-09			Anapc5
	ENSMUSG00000021217	Tshz3	663.363	0.376265	0.0756382	4.97453	6.54064e-07				ENSMUST00000105778	Prdm2	441.657	0.139581	0.0605818	2.304	0.0212226				REPS2	blue	-0.780772	1.07e-09			Ints10
	ENSMUSG00000001248	Gramd1a	677.299	0.376041	0.0435611	8.63249	6.0032e-18				ENSMUST00000100951	A830010M20Rik	965.452	0.244455	0.106142	2.30308	0.0212742				RAB3C	blue	-0.780556	1.09e-09			Pja1
	ENSMUSG00000024283	Wac	1487.99	0.375848	0.0427753	8.78657	1.54195e-18				ENSMUST00000105569	Klhl17	261.655	0.133385	0.0579619	2.30126	0.021377				STAT4	blue	-0.780368	1.11e-09			Sars
	ENSMUSG00000032356	Rasgrf1	3082	0.375482	0.0541959	6.92823	4.26137e-12				ENSMUST00000042125	Ttll4	205.314	0.167388	0.0727521	2.3008	0.0214032				AMPH	blue	-0.780292	1.11e-09			Xpo5
	ENSMUSG00000002546	Golga2	1045.01	0.375387	0.0359696	10.4362	1.69433e-25				ENSMUST00000087600	Gda	2183.21	-0.140483	0.061096	-2.29939	0.0214828				GLMN	blue	-0.780219	1.12e-09			Armcx2
	ENSMUSG00000032042	Srpr	521.019	0.375303	0.0524257	7.15877	8.14068e-13				ENSMUST00000053760	Utp14b	316.773	0.337959	0.14698	2.29935	0.0214852				NUMBL	blue	-0.780095	1.13e-09			Negr1
	ENSMUSG00000028838	Extl1	656.221	0.375114	0.0764562	4.90626	9.28278e-07				ENSMUST00000115560	Yeats2	213.356	0.337467	0.146772	2.29927	0.0214898				CTD-2320G14.2	blue	-0.780009	1.14e-09			Ogfod1
	ENSMUSG00000019146	Cacng2	704.964	0.374576	0.0536244	6.98517	2.84504e-12				ENSMUST00000005714	Ube2m	141.91	-1.40034	0.609107	-2.299	0.0215049				AKR1A1	blue	-0.779959	1.14e-09			Prkacb
	ENSMUSG00000032481	Smarcc1	588.862	0.373379	0.0745517	5.00831	5.49088e-07				ENSMUST00000065005	Atg4d	136.376	0.247077	0.1075	2.29838	0.0215403				TOLLIP	blue	-0.77991	1.15e-09			Aco2
	ENSMUSG00000021061	Sptb	2580.83	0.373375	0.0438009	8.52437	1.53638e-17				ENSMUST00000171565	Map3k12	139.524	1.02681	0.446761	2.29835	0.021542				PPIA	blue	-0.779871	1.15e-09			Prnp
	ENSMUSG00000048799	Cep120	633.545	0.373315	0.0443922	8.40947	4.11863e-17				ENSMUST00000000314	Cdh4	120.525	-0.312199	0.135845	-2.2982	0.0215505				LYNX1	blue	-0.779843	1.15e-09			Anapc1
	ENSMUSG00000002496	Tsc2	1219.63	0.372922	0.0538954	6.91936	4.53704e-12				ENSMUST00000131358	Taf4a	152.903	0.201728	0.0878286	2.29684	0.0216279				RP11-689P11.2	blue	-0.779697	1.17e-09			Ibtk
	ENSMUSG00000019843	Fyn	970.092	0.372622	0.0462468	8.05724	7.80354e-16				ENSMUST00000093552	Tomm40	259.486	-0.195689	0.0852531	-2.29539	0.0217111				POLR3F	blue	-0.779456	1.19e-09			Reep1
	ENSMUSG00000003363	Pld3	5163.34	0.37135	0.0473825	7.83728	4.60398e-15				ENSMUST00000067744	Cggbp1	685.302	-0.158126	0.0689016	-2.29496	0.0217356				KRT17P1	blue	-0.779425	1.19e-09			Lonrf2
	ENSMUSG00000038026	Kcnj9	1212.91	0.370321	0.0447843	8.26899	1.35098e-16				ENSMUST00000079949	Ewsr1	157.989	-0.956579	0.417499	-2.29121	0.021951				KIAA1045	blue	-0.779352	1.2e-09			Rbbp5
	ENSMUSG00000089704	Galnt2	530.218	0.369968	0.089134	4.1507	3.31465e-05				ENSMUST00000033333	Tmem9b	540.609	-0.190749	0.0832744	-2.2906	0.0219864				GGCT	blue	-0.779345	1.2e-09			Sybu
	ENSMUSG00000039809	Gabbr2	3973.47	0.369857	0.0504073	7.33736	2.17846e-13				ENSMUST00000001179	Pcnt	470.857	0.152086	0.066423	2.28966	0.0220413				POLR3C	blue	-0.77904	1.23e-09			Fkbp8
	ENSMUSG00000030410	Dmwd	845.508	0.36912	0.0545774	6.76323	1.34945e-11				ENSMUST00000058210	Eps8	117.127	-0.644393	0.281482	-2.28928	0.0220629				SLC32A1	blue	-0.778987	1.24e-09			Scamp1
	ENSMUSG00000063511	Snrnp70	1330.06	0.368876	0.0668859	5.515	3.48787e-08				ENSMUST00000151372	Icmt	175.82	0.469616	0.205251	2.28801	0.0221372				ADC	blue	-0.778864	1.25e-09			Lrfn5
	ENSMUSG00000053716	Dusp7	730.952	0.3688	0.0764378	4.82484	1.40118e-06				ENSMUST00000078332	Mff	791.053	-0.180418	0.0788661	-2.28765	0.0221579				PGM2L1	blue	-0.77814	1.32e-09			Psmd1
	ENSMUSG00000059291	Rpl11	1232.19	0.368614	0.12374	2.97893	0.00289256				ENSMUST00000106007	Slc25a22	429.658	-0.302106	0.132063	-2.28758	0.0221617				AP1S1	blue	-0.778122	1.32e-09			Phka2
	ENSMUSG00000021910	Nisch	4508.64	0.368481	0.0276802	13.312	1.97027e-40				ENSMUST00000111332	Pcp4l1	427.77	-0.22595	0.0988355	-2.28612	0.0222471				RP11-386G11.10	blue	-0.778084	1.33e-09			Tmed8
	ENSMUSG00000051343	Rab11fip5	855.499	0.368398	0.0540339	6.8179	9.23818e-12				ENSMUST00000109283	Slc2a13	2270.81	-0.0721298	0.0315753	-2.28437	0.0223496				ATP8A2	blue	-0.777953	1.34e-09			Chtop
	ENSMUSG00000028106	Rprd2	866.64	0.368137	0.0484545	7.59757	3.01752e-14				ENSMUST00000029445	Nras	419.203	-0.116625	0.0510587	-2.28413	0.0223637				NDRG3	blue	-0.777684	1.37e-09			Immt
	ENSMUSG00000001424	Snd1	825.586	0.367954	0.0482002	7.63387	2.27801e-14				ENSMUST00000113022	Tatdn2	255.98	0.217055	0.09503	2.28407	0.0223673				BZW2	blue	-0.777502	1.39e-09			Bcas2
	ENSMUSG00000040225	Prrc2c	3965.03	0.367659	0.0362085	10.1539	3.18236e-24				ENSMUST00000128646	Phactr1	2175.32	-0.217165	0.0951307	-2.28281	0.0224418				HPCA	blue	-0.777326	1.41e-09			Gabrb3
	ENSMUSG00000055932	Fto	1629.21	0.367562	0.0460163	7.98763	1.37557e-15				ENSMUST00000057188	Cnr1	1034.14	-0.50972	0.223527	-2.28035	0.022587				ALB	blue	-0.777227	1.42e-09			Micu1
	ENSMUSG00000015094	Npdc1	1135.89	0.366732	0.0260152	14.0969	3.97069e-45				ENSMUST00000179474	Fam160a2	1006.55	0.129102	0.05667	2.27813	0.0227188				CCNH	blue	-0.776835	1.47e-09			Nalcn
	ENSMUSG00000019302	Atp6v0a1	5183	0.366667	0.0457015	8.0231	1.03108e-15				ENSMUST00000058154	Tmtc3	209.876	0.220727	0.0969057	2.27775	0.0227413				TMEM59L	blue	-0.776571	1.5e-09			Dhx57
	ENSMUSG00000022191	Drosha	1053.25	0.366585	0.0484828	7.56114	3.99548e-14				ENSMUST00000129815	Iqsec3	337.593	0.336424	0.147733	2.27725	0.0227713				FAM5B	blue	-0.776177	1.55e-09			Abhd12
	ENSMUSG00000092274	Neat1	1754.47	0.366413	0.0612574	5.98153	2.21049e-09				ENSMUST00000026902	Rassf3	434.529	0.167299	0.0734854	2.27663	0.0228085				PRKAR1B	blue	-0.77613	1.55e-09			Cap2
	ENSMUSG00000025417	Pip4k2c	1098.93	0.366262	0.0473228	7.73967	9.96789e-15				ENSMUST00000138568	Kcnt1	148.243	-0.579604	0.254661	-2.27599	0.0228468				TSPAN5	blue	-0.776071	1.56e-09			Apmap
	ENSMUSG00000021681	Aggf1	621.822	0.36604	0.0524101	6.98415	2.86576e-12				ENSMUST00000173867	Cct4	423.108	0.30929	0.1359	2.27587	0.0228536				RNF144A-AS1	blue	-0.776019	1.57e-09			Mtmr7
	ENSMUSG00000030337	Vamp1	1699.73	0.365972	0.0639317	5.72442	1.03788e-08				ENSMUST00000159393	Nae1	134.387	0.286545	0.12593	2.27543	0.0228803				ABHD12B	blue	-0.775918	1.58e-09			Pdk1
	ENSMUSG00000003518	Dusp3	2352.77	0.365703	0.032273	11.3316	9.15519e-30				ENSMUST00000177335	Pou6f1	235.056	0.541185	0.238223	2.27176	0.023101				NME7	blue	-0.77586	1.59e-09			Rpn1
	ENSMUSG00000054008	Ndst1	1233.55	0.365689	0.0502218	7.28148	3.30187e-13				ENSMUST00000045720	Zfp788	130.688	0.61559	0.271021	2.27138	0.0231242				GPR68	blue	-0.775804	1.59e-09			Rfk
	ENSMUSG00000041607	Mbp	17656.6	0.365402	0.0827627	4.41505	1.00984e-05				ENSMUST00000170146	Kcnb2	157.361	0.258622	0.114001	2.26859	0.0232932				TMEM178A	blue	-0.775733	1.6e-09			Ankle2
	ENSMUSG00000029106	Add1	3916.62	0.36461	0.0491822	7.41346	1.23046e-13				ENSMUST00000065865	Thoc7	158.293	-0.20873	0.0920091	-2.26857	0.0232942				PDCD2L	blue	-0.775586	1.62e-09			Glo1
	ENSMUSG00000042688	Mapk6	1078.01	0.364497	0.0375541	9.70593	2.84461e-22				ENSMUST00000127477	Ndufb5	385.256	-0.263003	0.116009	-2.2671	0.0233843				GABRD	blue	-0.77558	1.62e-09			Endod1
	ENSMUSG00000031537	Ikbkb	538.542	0.363784	0.0458774	7.92948	2.20069e-15				ENSMUST00000049152	Snx10	746.685	-0.175028	0.077226	-2.26644	0.0234244				PRRG3	blue	-0.775196	1.67e-09			Bag4
	ENSMUSG00000053617	Sh3pxd2a	766.851	0.363311	0.0590502	6.15258	7.62328e-10				ENSMUST00000063775	Ldlrad4	378.372	0.134216	0.0592241	2.26624	0.0234369				CYB561	blue	-0.775084	1.69e-09			Wdr7
	ENSMUSG00000021133	Susd6	516.93	0.363004	0.0587048	6.18355	6.26762e-10				ENSMUST00000030806	Kif1b	438.363	0.26994	0.11916	2.26535	0.0234911				HK1	blue	-0.774521	1.76e-09			Sptan1
	ENSMUSG00000020261	Slc36a1	797.878	0.362689	0.0574131	6.31719	2.66368e-10				ENSMUST00000151843	Mib2	155.556	0.390295	0.172312	2.26505	0.0235094				TECTA	blue	-0.773634	1.89e-09			Slitrk3
	ENSMUSG00000053436	Mapk14	1161.18	0.362531	0.0349449	10.3744	3.24391e-25				ENSMUST00000033282	Bccip	172.027	-0.172706	0.0762724	-2.26433	0.0235541				CHRM3	blue	-0.773548	1.9e-09			Acss2
	ENSMUSG00000083863	Gm13341	823.818	0.362045	0.0580135	6.24071	4.35582e-10				ENSMUST00000042452	Psmf1	148.834	0.516477	0.228104	2.26422	0.0235607				NPM2	blue	-0.773283	1.94e-09			Cct8
	ENSMUSG00000005338	Cadm3	3790.5	0.36198	0.0443085	8.16952	3.09614e-16				ENSMUST00000113383	Flrt1	391.69	0.14038	0.0620044	2.26404	0.0235716				PI4KA	blue	-0.773091	1.97e-09			Hdac6
	ENSMUSG00000038375	Trp53inp2	1145.59	0.361937	0.0668448	5.41458	6.14331e-08				ENSMUST00000020538	Xpo1	227.677	-0.783043	0.346062	-2.26272	0.0236527				LSM11	blue	-0.773034	1.98e-09			Urgcp
	ENSMUSG00000037855	Zfp365	5932.94	0.361731	0.0420437	8.60368	7.71973e-18				ENSMUST00000025236	Stard4	282.597	0.14193	0.0627286	2.2626	0.0236604				IFFO1	blue	-0.772889	2e-09			Wipi2
	ENSMUSG00000022443	Myh9	1419.64	0.361438	0.0465917	7.75757	8.65754e-15				ENSMUST00000174499	Brsk2	634.85	0.265094	0.117163	2.26259	0.0236607				RP11-161M6.3	blue	-0.77286	2.01e-09			Mapk8
	ENSMUSG00000056427	Slit3	627.759	0.361256	0.0569864	6.33934	2.3075e-10				ENSMUST00000106348	Aldoa	645.247	0.304649	0.134716	2.26141	0.0237339				TRANK1	blue	-0.772834	2.01e-09			Trappc11
	ENSMUSG00000044024	Rell2	844.341	0.361	0.0704942	5.12099	3.03937e-07				ENSMUST00000024888	Pja2	615.31	0.601633	0.266092	2.261	0.0237593				GABRG2	blue	-0.772818	2.01e-09			Kpna1
	ENSMUSG00000022521	Crebbp	2028.6	0.360905	0.0427688	8.4385	3.21434e-17				ENSMUST00000042288	Asb13	326.281	0.145403	0.0643175	2.26071	0.0237769				PTPRT	blue	-0.772753	2.02e-09			Ank2
	ENSMUSG00000063455	D630045J12Rik	1116.11	0.36047	0.0589661	6.11318	9.76651e-10				ENSMUST00000038422	Irf2bpl	478.09	0.19402	0.0858548	2.25986	0.0238298				CYGB	blue	-0.772733	2.03e-09			Map2
	ENSMUSG00000022463	Srebf2	1573.65	0.359918	0.0511117	7.04179	1.89781e-12				ENSMUST00000080536	Abce1	761.354	-0.0792782	0.035093	-2.25909	0.0238779				ACOT7	blue	-0.772537	2.06e-09			Btrc
	ENSMUSG00000081534	Slc48a1	1059.11	0.359892	0.034792	10.3441	4.45091e-25				ENSMUST00000056028	Sbk1	576.272	0.112467	0.0497953	2.25858	0.0239094				MYADML2	blue	-0.772337	2.09e-09			Ensa
	ENSMUSG00000029672	Fam3c	904.27	0.359731	0.0647821	5.55293	2.80914e-08				ENSMUST00000022638	Nefm	762.929	0.168491	0.074652	2.25702	0.0240068				CHRD	blue	-0.772062	2.14e-09			Rbm15
	ENSMUSG00000021097	Clmn	993.267	0.35876	0.0995236	3.60478	0.000312423				ENSMUST00000025667	Rtn3	3360.46	-0.117079	0.0519142	-2.25525	0.0241179				DGKA	blue	-0.771831	2.18e-09			Psmc1
	ENSMUSG00000071659	Hnrnpul2	1991.54	0.358725	0.0485122	7.39453	1.41914e-13				ENSMUST00000073551	Zfp386	128.21	-0.291742	0.129375	-2.25502	0.0241322				IPCEF1	blue	-0.77145	2.24e-09			Tubgcp4
	ENSMUSG00000027195	Hsd17b12	625.767	0.357575	0.0536907	6.65991	2.73993e-11				ENSMUST00000154668	Ndst3	125.77	-0.613953	0.272476	-2.25324	0.0242441				CTD-3247F14.2	blue	-0.771367	2.25e-09			Elp2
	ENSMUSG00000003344	Btbd2	612.744	0.356863	0.0498076	7.16482	7.78901e-13				ENSMUST00000122290	Ndufb5	186.576	0.607456	0.269695	2.25238	0.024298				SATB2-AS1	blue	-0.771217	2.28e-09			Gpr158
	ENSMUSG00000027405	Nop56	803.074	0.356443	0.0464479	7.67404	1.66662e-14				ENSMUST00000113495	Taf9b	153.146	-0.174936	0.0776973	-2.25151	0.0243535				PPIH	blue	-0.770844	2.35e-09			Cntnap2
	ENSMUSG00000039367	Sec24c	734.623	0.356408	0.043933	8.11253	4.95761e-16				ENSMUST00000114576	Vma21	499.601	-0.134333	0.0596717	-2.2512	0.0243731				PNCK	blue	-0.770806	2.35e-09			Mtmr2
	ENSMUSG00000038014	Fam120a	2085.94	0.356336	0.0405045	8.79745	1.39963e-18				ENSMUST00000049474	Fbxw8	258.269	0.137176	0.0610012	2.24875	0.0245284				GNG13	blue	-0.77075	2.36e-09			Erc2
	ENSMUSG00000032870	Smap2	979.096	0.355506	0.0517058	6.87556	6.17474e-12				ENSMUST00000048121	Myrip	670.665	0.121471	0.0540173	2.24874	0.0245291				DNAJC30	blue	-0.770749	2.37e-09			Lgmn
	ENSMUSG00000034135	Sik3	1387.6	0.355328	0.0467081	7.60742	2.79626e-14				ENSMUST00000067760	Nadk2	168.349	-0.329381	0.146475	-2.24871	0.0245309				RP11-677M14.2	blue	-0.770649	2.38e-09			Enpp5
	ENSMUSG00000042671	Rgs8	1025.3	0.354378	0.0466725	7.59287	3.12889e-14				ENSMUST00000043359	Smarca5	833.426	-0.118528	0.0527106	-2.24866	0.0245343				SH3GL2	blue	-0.770632	2.39e-09			Psmc4
	ENSMUSG00000034675	Dbn1	1752.58	0.354283	0.0435657	8.13214	4.21773e-16				ENSMUST00000149854	Gpcpd1	168.316	0.514626	0.229012	2.24716	0.02463				ADAMTSL1	blue	-0.770598	2.39e-09			Rab15
	ENSMUSG00000041708	Mpped1	1908.67	0.354031	0.0591192	5.98843	2.11877e-09				ENSMUST00000069965	Cdk17	2248.64	-0.0619131	0.0275563	-2.24679	0.0246537				SIDT1	blue	-0.770481	2.41e-09			Kctd16
	ENSMUSG00000038369	Ncoa6	829.423	0.353291	0.0524255	6.73891	1.59576e-11				ENSMUST00000051064	Zc2hc1a	669.662	-0.108182	0.0481793	-2.2454	0.0247427				LRRTM3	blue	-0.770409	2.43e-09			Kctd2
	ENSMUSG00000037217	Syn1	2224.49	0.352425	0.0713341	4.94048	7.79287e-07				ENSMUST00000071718	Prdx6	917.903	-0.113693	0.0507434	-2.24055	0.025055				IMP3	blue	-0.770186	2.47e-09			Dzank1
	ENSMUSG00000032816	Igdcc4	505.088	0.352379	0.0528822	6.66348	2.67418e-11				ENSMUST00000037923	Rbm24	169.167	0.224164	0.100133	2.23865	0.0251786				PCSK1	blue	-0.770078	2.49e-09			Wasl
	ENSMUSG00000029192	Tbc1d14	599.274	0.351662	0.0759795	4.62838	3.68537e-06				ENSMUST00000041826	Rnf13	874.483	-0.118242	0.0528641	-2.23671	0.0253052				KNCN	blue	-0.770044	2.5e-09			Ndufa9
	ENSMUSG00000025369	Smarcc2	2039.19	0.351544	0.0449012	7.8293	4.90608e-15				ENSMUST00000027036	Lypla1	261.019	-0.192663	0.0861461	-2.23647	0.025321				SEMA4F	blue	-0.769985	2.51e-09			Dgke
	ENSMUSG00000042834	Nrep	612.178	0.349886	0.136245	2.56806	0.0102269				ENSMUST00000034197	St3gal2	576.563	0.0947587	0.0424062	2.23455	0.0254468				VRK1	blue	-0.769828	2.54e-09			Vldlr
	ENSMUSG00000034402	Kcnh5	1316.43	0.349579	0.0591396	5.91108	3.39868e-09				ENSMUST00000048807	Mis12	164.119	0.204479	0.0915635	2.2332	0.025536				KRT81	blue	-0.769682	2.57e-09			Lrig2
	ENSMUSG00000022208	Jph4	1347.1	0.349414	0.0777336	4.49501	6.95659e-06				ENSMUST00000048409	Elmod1	1034.92	-0.329718	0.147651	-2.23309	0.0255431				STMN1	blue	-0.769186	2.67e-09			Anapc4
	ENSMUSG00000037703	Lzts3	2772.07	0.349219	0.0541482	6.44931	1.12359e-10				ENSMUST00000136216	Ptk2b	156.587	0.284709	0.127525	2.23258	0.0255764				FUCA1	blue	-0.769155	2.67e-09			Tmem135
	ENSMUSG00000020704	Asic2	603.479	0.349203	0.0387397	9.01408	1.98529e-19				ENSMUST00000023608	Atp5j	438.356	-0.407967	0.182879	-2.2308	0.0256943				PART1	blue	-0.769149	2.67e-09			Opa1
	ENSMUSG00000000131	Xpo6	1322.8	0.348935	0.0489575	7.12732	1.02344e-12				ENSMUST00000036631	Dusp26	264.23	-0.335841	0.15063	-2.22958	0.0257754				RP11-17A19.1	blue	-0.768847	2.74e-09			Prkcz
	ENSMUSG00000029613	Eif2ak1	612.926	0.348573	0.0430075	8.10492	5.27785e-16				ENSMUST00000108530	Nup88	169.698	0.292567	0.131342	2.22753	0.025912				WNK2	blue	-0.768579	2.79e-09			Tonsl
	ENSMUSG00000037887	Dusp8	1227.42	0.348544	0.0701342	4.96966	6.70687e-07				ENSMUST00000170092	Fam168b	299.893	0.477637	0.214448	2.22728	0.0259286				CITED1	blue	-0.768399	2.83e-09			Arhgef9
	ENSMUSG00000028367	Txn1	572.107	0.348502	0.0513828	6.78247	1.18138e-11				ENSMUST00000170715	Rps2	1479.93	-0.144014	0.0647217	-2.22512	0.0260729				AK5	blue	-0.768153	2.89e-09			Clcn4
	ENSMUSG00000026442	Nfasc	2768.79	0.348451	0.0511349	6.81434	9.46961e-12				ENSMUST00000115104	Dst	131.063	0.569219	0.256236	2.22146	0.0263196				NAGPA	blue	-0.768059	2.91e-09			Hars
	ENSMUSG00000027223	Mapk8ip1	2909.71	0.34844	0.0334568	10.4146	2.12594e-25				ENSMUST00000064922	Junb	461.653	0.466776	0.210148	2.22118	0.0263389				TBC1D30	blue	-0.768049	2.91e-09			Gapvd1
	ENSMUSG00000078676	Casc3	500.37	0.34835	0.0652133	5.34171	9.2076e-08				ENSMUST00000065630	Ddx10	211.78	0.144439	0.0650915	2.21901	0.0264861				CYP1B1-AS1	blue	-0.767966	2.93e-09			Rufy3
	ENSMUSG00000027270	Lamp5	1895.31	0.348295	0.1	3.48294	0.000495934				ENSMUST00000114732	Ephb6	1095.09	0.129411	0.0583877	2.21641	0.0266631				ABCC12	blue	-0.76796	2.93e-09			Ssr3
	ENSMUSG00000052040	Klf13	1668.16	0.347875	0.0688211	5.05476	4.30927e-07				ENSMUST00000167755	Trim9	437.622	0.232926	0.105127	2.21567	0.0267142				NDFIP2	blue	-0.76796	2.93e-09			Kcnh7
	ENSMUSG00000050953	Gja1	1618.89	0.347347	0.0637973	5.44453	5.19412e-08				ENSMUST00000116341	Slc25a51	298.305	0.147556	0.0666853	2.21273	0.0269164				AIFM1	blue	-0.76794	2.93e-09			Amd1
	ENSMUSG00000032011	Thy1	3696.31	0.347149	0.0466787	7.437	1.02996e-13				ENSMUST00000020253	Chpt1	167.287	-0.567107	0.256393	-2.21187	0.0269759				C6orf136	blue	-0.76784	2.96e-09			Hagh
	ENSMUSG00000052928	Ctif	665.566	0.346904	0.0550116	6.30601	2.86317e-10				ENSMUST00000112790	Cacna1c	464.303	-0.301873	0.136539	-2.21089	0.0270432				PRPF19	blue	-0.767666	2.99e-09			Ddb1
	ENSMUSG00000021248	Tmed10	1180.32	0.345897	0.0380538	9.08966	9.93447e-20				ENSMUST00000082290	Slc39a12	323.134	-0.150917	0.0682617	-2.21085	0.027046				VIPR1	blue	-0.767132	3.12e-09			Camk1
	ENSMUSG00000026452	Syt2	1019.66	0.345168	0.0519379	6.64578	3.01606e-11				ENSMUST00000020856	Bzw2	202.727	0.146447	0.0662493	2.21054	0.0270677				SLC26A10	blue	-0.76705	3.14e-09			Thnsl1
	ENSMUSG00000032329	Hmg20a	849.475	0.344501	0.0406483	8.47518	2.34713e-17				ENSMUST00000159196	Wnk2	184.985	0.311171	0.140799	2.21004	0.0271022				ARF3	blue	-0.766891	3.18e-09			Cdc27
	ENSMUSG00000091421	Gm4202	956.399	0.3444	0.0836694	4.1162	3.85164e-05				ENSMUST00000069673	Gpatch8	183.106	0.260056	0.117759	2.20837	0.0272182				LGALSL	blue	-0.766877	3.18e-09			Dopey1
	ENSMUSG00000015749	Anp32e	976.078	0.344385	0.040923	8.41544	3.91435e-17				ENSMUST00000031779	Calu	367.831	-0.140365	0.0636589	-2.20495	0.0274574				HSPA12A	blue	-0.766679	3.23e-09			Dlg2
	ENSMUSG00000025468	Caly	796.453	0.344381	0.0843004	4.08516	4.40456e-05				ENSMUST00000044081	Papd7	356.771	0.140482	0.0637844	2.20245	0.0276333				SLC6A7	blue	-0.766633	3.24e-09			Psmb2
	ENSMUSG00000020524	Gria1	4122.63	0.34339	0.0697931	4.92011	8.64945e-07				ENSMUST00000119142	Erbb4	461.709	0.29084	0.13207	2.20216	0.0276541				YWHAZ	blue	-0.766584	3.25e-09			Nvl
	ENSMUSG00000034994	Eef2	9695.27	0.343335	0.0397502	8.63731	5.75534e-18				ENSMUST00000041022	Trim46	147.234	0.652381	0.296347	2.20141	0.027707				ARL8B	blue	-0.766418	3.29e-09			Plcb1
	ENSMUSG00000022185	Acin1	1075.33	0.342996	0.0369818	9.27473	1.78071e-20				ENSMUST00000109135	Zfp354c	446.915	0.119506	0.0542937	2.20111	0.0277283				RANBP1	blue	-0.76611	3.37e-09			Ext1
	ENSMUSG00000036617	Etl4	1885.66	0.342873	0.050579	6.77895	1.21051e-11				ENSMUST00000155377	Cox7b	390.494	-0.3255	0.147988	-2.19951	0.0278419				SST	blue	-0.766069	3.38e-09			Nceh1
	ENSMUSG00000026478	Lamc1	533.112	0.342621	0.0440443	7.779	7.31013e-15				ENSMUST00000091967	Bin1	352.224	0.32603	0.148237	2.19939	0.0278504				TXN	blue	-0.766069	3.38e-09			Nedd8
	ENSMUSG00000041889	Shisa4	1008.09	0.342168	0.0522668	6.54656	5.8876e-11				ENSMUST00000070375	Penk	788.935	-0.300576	0.136725	-2.19839	0.027921				DLGAP2	blue	-0.765699	3.47e-09			Gars
	ENSMUSG00000033615	Cplx1	3714.82	0.34131	0.0407793	8.36969	5.777e-17				ENSMUST00000061328	Sowahb	207.215	0.198817	0.0904618	2.1978	0.0279633				SGSM1	blue	-0.765672	3.48e-09			Lrrtm2
	ENSMUSG00000032087	Dscaml1	529.469	0.341248	0.0690739	4.94033	7.79908e-07				ENSMUST00000102834	Ptprd	1673.67	-0.211137	0.0960716	-2.19771	0.0279699				PTPRO	blue	-0.765624	3.49e-09			Pgk1
	ENSMUSG00000032875	Arhgef17	2365.23	0.341181	0.042572	8.01422	1.10837e-15				ENSMUST00000019379	Rps6kl1	175.81	0.228528	0.103985	2.19771	0.02797				RMND1	blue	-0.765536	3.52e-09			Neu1
	ENSMUSG00000024661	Fth1	8783.93	0.340696	0.0738856	4.61112	4.005e-06				ENSMUST00000121440	Maml3	120.749	-0.33939	0.154517	-2.19646	0.0280592				EPT1	blue	-0.765157	3.62e-09			Prps2
	ENSMUSG00000032598	Nckipsd	518.074	0.340441	0.0696851	4.88542	1.03209e-06				ENSMUST00000037097	Fhod3	578.46	0.114691	0.0522171	2.19644	0.0280608				CBWD6	blue	-0.764928	3.68e-09			Uqcrc1
	ENSMUSG00000023927	Satb1	2232.75	0.340415	0.053246	6.39325	1.62394e-10				ENSMUST00000099557	Pak6	358.171	0.187146	0.0852145	2.19617	0.0280794				LINC00617	blue	-0.764581	3.78e-09			Itpr1
	ENSMUSG00000017167	Cntnap1	2084.25	0.339771	0.0501169	6.77958	1.20526e-11				ENSMUST00000021547	Zfyve26	270.059	0.135486	0.0616951	2.19606	0.0280875				KCNIP4	blue	-0.764385	3.83e-09			Tmed4
	ENSMUSG00000042216	Sgsm1	1035.76	0.339591	0.0556875	6.09816	1.07298e-09				ENSMUST00000106648	Mical2	123.959	0.647974	0.295066	2.19603	0.0280901				PDCD5	blue	-0.764323	3.85e-09			Ndufa8
	ENSMUSG00000035226	Rims4	966.179	0.338876	0.063998	5.2951	1.18954e-07				ENSMUST00000112987	Dab2ip	185.705	0.55897	0.254684	2.19476	0.028181				RUSC1	blue	-0.763942	3.96e-09			Ttc19
	ENSMUSG00000024851	Pitpnm1	1732.04	0.338387	0.0595454	5.68284	1.32474e-08				ENSMUST00000151021	Fam115a	120.1	0.313404	0.142797	2.19475	0.0281815				MBTPS2	blue	-0.763913	3.97e-09			Ola1
	ENSMUSG00000001855	Nup214	585.68	0.338168	0.0510215	6.62795	3.40373e-11				ENSMUST00000053498	Rnf216	324.022	-0.110827	0.0505406	-2.19283	0.0283197				TMEM169	blue	-0.763912	3.97e-09			Nsg2
	ENSMUSG00000079179	Rab10os	695.664	0.337765	0.0686105	4.92293	8.52575e-07				ENSMUST00000035155	Rab6b	4697.06	0.0546789	0.0249657	2.19016	0.0285127				BDH1	blue	-0.763745	4.02e-09			Clasp2
	ENSMUSG00000020627	Klhl29	677.898	0.337759	0.061522	5.49006	4.01804e-08				ENSMUST00000006138	Naa60	350.213	-0.332133	0.151654	-2.19007	0.0285193				KIF17	blue	-0.763719	4.03e-09			Ncoa7
	ENSMUSG00000037373	Ctbp1	1491.69	0.33739	0.0465906	7.24158	4.43493e-13				ENSMUST00000056467	Zfp445	720.549	0.0929276	0.0424318	2.19004	0.028521				PGBD5	blue	-0.763574	4.07e-09			Lrpap1
	ENSMUSG00000022456	2019-09-03	3370.16	0.336948	0.0415038	8.1185	4.71989e-16				ENSMUST00000182328	Psmd8	496.303	-0.113807	0.0520958	-2.18457	0.0289203				CA10	blue	-0.763409	4.12e-09			Trim37
	ENSMUSG00000052026	Slc6a7	604.611	0.335936	0.0560182	5.99691	2.01106e-09				ENSMUST00000161326	Naa50	379.306	0.365416	0.167513	2.18141	0.0291527				ST3GAL5	blue	-0.763184	4.19e-09			Nrcam
	ENSMUSG00000013236	Ptprs	5394.86	0.335923	0.0417016	8.0554	7.92175e-16				ENSMUST00000081775	Nfe2l1	673.133	0.392504	0.179933	2.18139	0.0291549				ARL4D	blue	-0.762585	4.38e-09			Camkk1
	ENSMUSG00000027894	Slc6a17	5185.08	0.335894	0.0470353	7.14132	9.24416e-13				ENSMUST00000130310	Cpeb1	283.927	0.294012	0.134826	2.18068	0.0292074				PPM1J	blue	-0.762475	4.42e-09			Ndufa1
	ENSMUSG00000030020	Prickle2	3845.79	0.334885	0.0347409	9.6395	5.44538e-22				ENSMUST00000020947	Rdh14	177.101	-0.160531	0.0736278	-2.1803	0.0292354				IMMT	blue	-0.762049	4.56e-09			Eml6
	ENSMUSG00000034908	Sidt2	772.265	0.33478	0.0567928	5.89476	3.75234e-09				ENSMUST00000075448	Nfia	257.156	-0.401801	0.184291	-2.18026	0.0292383				SLC27A2	blue	-0.761865	4.62e-09			Phkb
	ENSMUSG00000029636	Wasf3	824.317	0.334253	0.0470248	7.10802	1.17718e-12				ENSMUST00000150428	Mical2	258.133	0.534021	0.244955	2.18008	0.0292516				ATRNL1	blue	-0.761644	4.7e-09			Cdk5
	ENSMUSG00000006800	Sulf2	882.525	0.334017	0.046691	7.15377	8.44236e-13				ENSMUST00000102843	Rtn4	940.202	-0.42502	0.195077	-2.17873	0.0293515				RP11-566E18.3	blue	-0.761546	4.73e-09			Alas1
	ENSMUSG00000031865	Dctn1	3351.11	0.333023	0.0397067	8.38707	4.98408e-17				ENSMUST00000155368	Hace1	249.382	-0.261474	0.120049	-2.17805	0.0294021				RS1	blue	-0.761493	4.75e-09			Syn2
	ENSMUSG00000022054	Nefm	1354.47	0.332965	0.0642151	5.18515	2.15846e-07				ENSMUST00000042594	Mlc1	773.793	-0.152958	0.0703147	-2.17533	0.0296051				KCNK1	blue	-0.761364	4.8e-09			Lynx1
	ENSMUSG00000026275	Ppp1r7	1346.23	0.332243	0.0456675	7.27526	3.45749e-13				ENSMUST00000021045	Asic2	180.151	-0.411878	0.189387	-2.1748	0.0296449				CABP1	blue	-0.761229	4.85e-09			Pomgnt1
	ENSMUSG00000033545	Znrf1	1007.48	0.331628	0.0500194	6.62998	3.35728e-11				ENSMUST00000124421	Fbxl5	225.821	-0.252429	0.116119	-2.17387	0.0297148				STK16	blue	-0.760778	5.01e-09			Stoml2
	ENSMUSG00000017376	Nlk	1887.16	0.331604	0.0493745	6.71611	1.86645e-11				ENSMUST00000163643	Eps15l1	318.736	0.116625	0.0536997	2.17179	0.0298713				CACNG8	blue	-0.760567	5.09e-09			Gria3
	ENSMUSG00000041351	Rap1gap	2308.89	0.331507	0.0546637	6.06449	1.32371e-09				ENSMUST00000044306	Grm1	435.412	-0.191247	0.0880689	-2.17156	0.0298892				LRRTM1	blue	-0.760458	5.13e-09			Cstf2
	ENSMUSG00000054728	Phactr1	5130.22	0.331314	0.0386127	8.58045	9.4503e-18				ENSMUST00000069399	Kbtbd11	1138.54	0.109214	0.0503016	2.17119	0.0299169				GABRA3	blue	-0.76036	5.17e-09			Cntn4
	ENSMUSG00000018547	Pip4k2b	1353.12	0.331255	0.0552661	5.99382	2.04973e-09				ENSMUST00000016072	Rrbp1	169.814	0.288349	0.132824	2.17092	0.0299372				RP5-1050D4.3	blue	-0.760179	5.23e-09			Strip2
	ENSMUSG00000039952	Dag1	819.552	0.330902	0.0416313	7.94838	1.88969e-15				ENSMUST00000108288	Lrfn1	166.018	0.215581	0.0993252	2.17046	0.0299722				MRTO4	blue	-0.759804	5.38e-09			Cacul1
	ENSMUSG00000030678	Maz	679.951	0.330767	0.0656136	5.04113	4.62782e-07				ENSMUST00000044166	Cdc40	246.53	0.14844	0.0683973	2.17026	0.0299868				UBE2T	blue	-0.759633	5.45e-09			Gprasp2
	ENSMUSG00000022883	Robo1	666.707	0.330712	0.0564926	5.85408	4.79667e-09				ENSMUST00000093040	Rab4b	139.302	-0.213034	0.0981631	-2.17021	0.0299913				TMEM135	blue	-0.759529	5.49e-09			Tiam2
	ENSMUSG00000040054	Baz2a	899.84	0.330483	0.0494726	6.68013	2.38726e-11				ENSMUST00000155761	Nmt2	127.034	0.268148	0.123591	2.16965	0.0300335				KCNH6	blue	-0.759175	5.63e-09			Ppt1
	ENSMUSG00000046182	Gsg1l	505.675	0.329817	0.0616591	5.34903	8.84256e-08				ENSMUST00000110687	Ralgapa1	1101.68	0.174277	0.0803409	2.16922	0.0300661				MYT1L	blue	-0.758883	5.75e-09			Acsl3
	ENSMUSG00000046160	Olig1	573.76	0.329422	0.0779453	4.22632	2.37545e-05				ENSMUST00000049932	Creb1	332.037	0.595933	0.274739	2.16908	0.0300763				CAPRIN2	blue	-0.758704	5.83e-09			Ndufs3
	ENSMUSG00000030284	Creld1	573.486	0.329057	0.0453047	7.2632	3.78041e-13				ENSMUST00000033598	Sh3bgrl	508.514	-0.119369	0.0550699	-2.16759	0.0301898				PIGB	blue	-0.758642	5.86e-09			Flrt3
	ENSMUSG00000010453	Kansl3	622.203	0.32887	0.0426869	7.70423	1.3163e-14				ENSMUST00000119003	Zfp617	236.956	-0.158423	0.0730952	-2.16735	0.0302078				PRPSAP1	blue	-0.758606	5.87e-09			Ttc13
	ENSMUSG00000024617	Camk2a	13537.9	0.328434	0.0521625	6.29635	3.04734e-10				ENSMUST00000059817	Zfp367	278.91	0.172513	0.0796048	2.16712	0.030226				PDP1	blue	-0.758422	5.95e-09			Samm50
	ENSMUSG00000025871	4833439L19Rik	1378.74	0.328233	0.0342312	9.5887	8.92044e-22				ENSMUST00000146444	Tab2	462.831	0.160517	0.0740843	2.16668	0.0302594				MSLNL	blue	-0.758271	6.02e-09			Grm7
	ENSMUSG00000018293	Pfn1	726.534	0.32812	0.0556436	5.89681	3.70587e-09				ENSMUST00000160682	Ubl5	375.934	-0.294936	0.136148	-2.16628	0.0302896				DHRS2	blue	-0.758086	6.1e-09			Phtf1
	ENSMUSG00000102742	Pcdhga11	510.294	0.327836	0.117117	2.79922	0.00512264				ENSMUST00000107796	Slc25a51	310.043	0.14299	0.0660898	2.16357	0.0304976				KCNC1	blue	-0.757805	6.22e-09			Reps2
	ENSMUSG00000041263	Rusc1	1478.57	0.327823	0.0345942	9.47624	2.63609e-21				ENSMUST00000094962	Kmt2e	733.915	0.246826	0.114094	2.16336	0.0305132				SPRYD3	blue	-0.75765	6.29e-09			Farsb
	ENSMUSG00000038178	Slc43a2	709.325	0.327578	0.0614995	5.32651	1.00118e-07				ENSMUST00000015903	Cnih1	399.949	-0.219537	0.101541	-2.16205	0.0306143				TIMM23	blue	-0.757199	6.5e-09			Vdac1
	ENSMUSG00000022037	Clu	5134.49	0.326767	0.0475775	6.86809	6.50659e-12				ENSMUST00000087395	Kcnip4	195.148	-0.307643	0.142293	-2.16205	0.0306147				CDCA5	blue	-0.757004	6.59e-09			Tbcd
	ENSMUSG00000022564	Grina	2781.1	0.326719	0.0526152	6.2096	5.31208e-10				ENSMUST00000108634	Nlgn2	410.656	-0.477404	0.220828	-2.16188	0.0306274				CNTNAP2	blue	-0.756976	6.61e-09			Eid1
	ENSMUSG00000039195	1110008P14Rik	789.132	0.325697	0.0693697	4.69509	2.66486e-06				ENSMUST00000031985	Mkrn1	497.388	0.201542	0.0933119	2.15987	0.0307824				TMEM178B	blue	-0.756759	6.71e-09			Dgkb
	ENSMUSG00000024429	Gnl1	1308.24	0.325596	0.0789327	4.12499	3.70756e-05				ENSMUST00000163085	Pcmt1	222.85	0.288908	0.133815	2.15902	0.0308489				ALG1L2	blue	-0.756292	6.94e-09			Dnajc6
	ENSMUSG00000055003	Lrtm2	547.914	0.325146	0.083775	3.88118	0.00010395				ENSMUST00000088310	Phf3	914.643	0.0773418	0.0358258	2.15883	0.0308634				PPM1L	blue	-0.755973	7.1e-09			Ndufs2
	ENSMUSG00000040860	Crocc	1018.18	0.324376	0.0772153	4.20093	2.65821e-05				ENSMUST00000179543	Noc2l	425.494	0.132539	0.0614084	2.15832	0.0309032				ARPC3	blue	-0.755956	7.11e-09			Xpo7
	ENSMUSG00000042682	Selenok	841.262	0.324124	0.108323	2.9922	0.00276978				ENSMUST00000000608	Gm2a	287.551	-0.148885	0.0690313	-2.15677	0.0310234				AAGAB	blue	-0.755941	7.12e-09			Gosr2
	ENSMUSG00000025855	Prkar1b	6190.13	0.324052	0.0592863	5.46588	4.60619e-08				ENSMUST00000021177	Sec14l1	360.653	0.202839	0.0940893	2.15581	0.0310986				CHAF1B	blue	-0.755864	7.16e-09			Nbea
	ENSMUSG00000031765	Mt1	1740.23	0.323974	0.0636389	5.09082	3.56521e-07				ENSMUST00000098062	Rbbp6	366.815	-0.130882	0.060724	-2.15536	0.0311336				MAP7D2	blue	-0.755764	7.21e-09			Psmc3
	ENSMUSG00000025153	Fasn	4050.32	0.323662	0.0468616	6.90676	4.95834e-12				ENSMUST00000065987	Abat	1559.09	-0.0824315	0.038247	-2.15524	0.0311427				KCNQ4	blue	-0.755674	7.26e-09			Gabrd
	ENSMUSG00000028565	Nfia	1031.69	0.323229	0.0541879	5.96497	2.44685e-09				ENSMUST00000026076	Gfra1	152.355	0.375835	0.174548	2.15319	0.0313041				UNC5D	blue	-0.755589	7.3e-09			Pgrmc1
	ENSMUSG00000031523	Dlc1	1230.52	0.322264	0.0313349	10.2845	8.27492e-25				ENSMUST00000155737	Gnb4	235.247	-0.34771	0.161492	-2.15311	0.0313099				CTC-344H19.4	blue	-0.755513	7.34e-09			Kcnd2
	ENSMUSG00000030067	Foxp1	2705.3	0.322147	0.0501806	6.41975	1.36497e-10				ENSMUST00000073705	Fam222b	121.813	0.269671	0.125256	2.15295	0.0313223				RP6-65G23.3	blue	-0.755439	7.38e-09			Rit2
	ENSMUSG00000044708	Kcnj10	1110.73	0.321749	0.0833215	3.86153	0.000112679				ENSMUST00000062356	Marcksl1	184.629	-0.251951	0.11703	-2.15287	0.0313287				DYNC2LI1	blue	-0.755129	7.54e-09			Actr10
	ENSMUSG00000026918	Brd3	516.178	0.321585	0.0445058	7.22569	4.98558e-13				ENSMUST00000017408	Exosc10	117.928	-0.741687	0.344682	-2.1518	0.0314132				THEG	blue	-0.754984	7.62e-09			Chmp7
	ENSMUSG00000052105	Mtcl1	1933.57	0.320616	0.0400479	8.00582	1.18671e-15				ENSMUST00000023312	Alcam	1583.4	-0.133929	0.0622557	-2.15127	0.0314547				UNC80	blue	-0.754503	7.89e-09			Uba5
	ENSMUSG00000025404	R3hdm2	1631.18	0.320542	0.0571455	5.60922	2.03241e-08				ENSMUST00000109685	Itch	365.16	0.501379	0.233486	2.14737	0.0317642				ATP1A1	blue	-0.754479	7.9e-09			Oprl1
	ENSMUSG00000056211	R3hdm1	3808.68	0.320515	0.0527015	6.0817	1.18917e-09				ENSMUST00000021734	Gng4	229.054	-0.154749	0.0720839	-2.14679	0.0318099				RP3-416J7.4	blue	-0.754393	7.95e-09			Prmt7
	ENSMUSG00000075595	Zfp652	1247.45	0.320304	0.0359979	8.89783	5.69469e-19				ENSMUST00000014684	U2af1	115.065	-0.32338	0.15094	-2.14244	0.0321578				KIAA0368	blue	-0.754356	7.97e-09			Parg
	ENSMUSG00000097545	Mir124a-1hg	1391.95	0.320009	0.0686421	4.66199	3.13163e-06				ENSMUST00000141919	Dixdc1	346.775	0.207197	0.0967288	2.14204	0.0321902				TFR2	blue	-0.754277	8.02e-09			Rbm5
	ENSMUSG00000042744	Gm15800	4161.72	0.319793	0.036263	8.81872	1.15779e-18				ENSMUST00000016553	Nkap	140.615	-0.168197	0.078577	-2.14054	0.0323114				PCDH8	blue	-0.754177	8.07e-09			Syngr3
	ENSMUSG00000046093	Hpcal4	8430.9	0.319446	0.0556895	5.73621	9.68198e-09				ENSMUST00000026507	Usp33	171.994	-0.389986	0.182269	-2.13961	0.0323861				VSTM2A	blue	-0.754103	8.12e-09			Sdhb
	ENSMUSG00000020387	Jade2	1014.21	0.31917	0.0543162	5.87615	4.19919e-09				ENSMUST00000117648	Ttc3	8500.61	-0.0457571	0.0213912	-2.13907	0.0324303				RP11-728F11.4	blue	-0.753964	8.2e-09			Calm2
	ENSMUSG00000048911	Rnf24	644.573	0.318737	0.0508697	6.26575	3.71031e-10				ENSMUST00000028740	Ttbk2	851.835	0.144069	0.0673827	2.13808	0.0325104				POP7	blue	-0.753848	8.27e-09			Scg2
	ENSMUSG00000049804	Armcx4	1021.26	0.318512	0.056402	5.64718	1.63101e-08				ENSMUST00000045652	Btbd7	226.054	0.163703	0.0765835	2.13758	0.032551				SPTAN1	blue	-0.753405	8.53e-09			Rgs4
	ENSMUSG00000051855	Mest	942.25	0.318383	0.073735	4.31794	1.57495e-05				ENSMUST00000072018	Alms1	339.939	0.134513	0.0629324	2.13742	0.0325642				LCMT1	blue	-0.753388	8.54e-09			Epha4
	ENSMUSG00000025586	Cpeb1	865.434	0.318311	0.0456803	6.96823	3.2095e-12				ENSMUST00000170792	Mapk10	985.798	0.108414	0.0507736	2.13525	0.0327406				MICU1	blue	-0.753129	8.7e-09			Lztfl1
	ENSMUSG00000030352	Tspan9	493.747	0.318181	0.0537568	5.91891	3.2409e-09				ENSMUST00000036303	Htr2c	141.014	-0.499431	0.233939	-2.13488	0.0327707				HMGCS1	blue	-0.753002	8.78e-09			Ahi1
	ENSMUSG00000022812	Gsk3b	4737.61	0.31816	0.0327195	9.72386	2.38561e-22				ENSMUST00000159986	Wtap	144.635	-0.49033	0.229679	-2.13485	0.0327732				PLK2	blue	-0.752948	8.81e-09			Pam
	ENSMUSG00000041528	Rnf123	620.47	0.317995	0.041944	7.58141	3.41818e-14				ENSMUST00000028162	Ptges2	168.67	0.222319	0.104239	2.13279	0.0329421				RP11-305M3.3	blue	-0.752897	8.84e-09			Ppib
	ENSMUSG00000026074	Map4k4	1311.72	0.317783	0.0346388	9.1742	4.54954e-20				ENSMUST00000175781	Cers4	189.276	-0.211363	0.0991526	-2.13169	0.0330321				FXYD6	blue	-0.752839	8.88e-09			Pak1
	ENSMUSG00000042873	Lhfpl4	1012.65	0.317737	0.0588023	5.40348	6.53615e-08				ENSMUST00000105362	Dazap1	141.321	-0.394413	0.185239	-2.12921	0.0332366				ADAT2	blue	-0.752762	8.93e-09			Psma1
	ENSMUSG00000035325	Sec31a	1165.07	0.317627	0.0365883	8.68109	3.92e-18				ENSMUST00000182785	B830012L14Rik	210.213	0.213765	0.10043	2.1285	0.0332958				BEX5	blue	-0.75248	9.11e-09			Snx14
	ENSMUSG00000020994	Pnn	864.705	0.317425	0.075325	4.21407	2.50813e-05				ENSMUST00000166897	Tomm70a	2048.11	-0.108015	0.0507493	-2.1284	0.0333041				AC066593.1	blue	-0.752438	9.13e-09			Psmd13
	ENSMUSG00000057637	Prdm2	728.639	0.317341	0.0444335	7.14192	9.20353e-13				ENSMUST00000123709	Dmxl2	142.297	-1.11254	0.522859	-2.1278	0.0333533				SDHA	blue	-0.752338	9.2e-09			Gls
	ENSMUSG00000021978	Extl3	2189.3	0.316042	0.04267	7.40667	1.29508e-13				ENSMUST00000035340	Usp54	474.19	0.132375	0.0622235	2.12741	0.0333862				TMEM240	blue	-0.752138	9.33e-09			Api5
	ENSMUSG00000008855	Hdac5	1372.12	0.315392	0.0575936	5.47617	4.34641e-08				ENSMUST00000018614	Kcnab3	395.066	-0.243148	0.11433	-2.12672	0.0334436				BEND5	blue	-0.751902	9.49e-09			Pigk
	ENSMUSG00000029512	Ulk1	616.585	0.315294	0.0664409	4.74548	2.08011e-06				ENSMUST00000149827	Timm44	119.184	-0.227974	0.107212	-2.12638	0.0334715				GREM2	blue	-0.751897	9.49e-09			Ddx1
	ENSMUSG00000002489	Tiam1	1360.7	0.315031	0.0741933	4.24609	2.17535e-05				ENSMUST00000069994	St3gal5	607.429	0.136907	0.0644114	2.12551	0.0335443				TSPAN13	blue	-0.751872	9.51e-09			Pdzd4
	ENSMUSG00000030557	Mef2a	2798.8	0.314612	0.0324774	9.68711	3.42072e-22				ENSMUST00000018971	Brsk2	415.456	-0.365654	0.172068	-2.12506	0.0335816				RTN4IP1	blue	-0.751819	9.54e-09			Clta
	ENSMUSG00000022791	Tnk2	1764.25	0.313532	0.0579047	5.41462	6.14174e-08				ENSMUST00000035804	Cdo1	117.063	-0.224712	0.105755	-2.12482	0.0336012				NEFH	blue	-0.751503	9.76e-09			Drap1
	ENSMUSG00000052707	Tnrc6a	1251.4	0.313338	0.0473636	6.61559	3.70072e-11				ENSMUST00000023600	Robo1	398.107	-0.131261	0.0617777	-2.12473	0.0336093				BLVRA	blue	-0.751393	9.83e-09			Fat3
	ENSMUSG00000044117	2900011O08Rik	1683.67	0.313036	0.0508564	6.15529	7.494e-10				ENSMUST00000043082	Pnpla8	1018.78	-0.0953897	0.0449041	-2.1243	0.033645				LINC00087	blue	-0.750896	1.02e-08			Rbx1
	ENSMUSG00000034926	Dhcr24	939.164	0.312863	0.0471326	6.63793	3.18123e-11				ENSMUST00000070748	Ldb2	305.621	-0.188602	0.0888123	-2.12361	0.033703				RNF41	blue	-0.750835	1.02e-08			Atrnl1
	ENSMUSG00000020720	Psmd12	615.327	0.312361	0.0746443	4.18467	2.85586e-05				ENSMUST00000115243	Opcml	2383.36	0.0955259	0.0449886	2.12334	0.0337257				WIPF3	blue	-0.750778	1.03e-08			Abca5
	ENSMUSG00000042406	Atf4	1106.86	0.311728	0.0637884	4.8869	1.02435e-06				ENSMUST00000151189	Tmed7	373.466	-0.216513	0.10205	-2.12163	0.0338687				VWA5B2	blue	-0.75062	1.04e-08			Zgpat
	ENSMUSG00000004980	Hnrnpa2b1	3168.52	0.311319	0.0891658	3.49146	0.000480384				ENSMUST00000182406	Rian	618.971	0.19555	0.0922778	2.11914	0.0340785				PELI3	blue	-0.750502	1.05e-08			Tmx4
	ENSMUSG00000048644	Ctxn1	1147.51	0.311286	0.0618311	5.03445	4.79212e-07				ENSMUST00000023776	Slc4a8	1052.26	0.114189	0.053886	2.11908	0.0340837				RP11-867G23.10	blue	-0.750488	1.05e-08			Mal2
	ENSMUSG00000034312	Iqsec1	3379.03	0.311235	0.0411853	7.55693	4.12678e-14				ENSMUST00000148561	Sfrs18	164.633	-0.339694	0.160324	-2.11879	0.034108				RP11-571M6.8	blue	-0.75039	1.05e-08			Snap47
	ENSMUSG00000024220	Zfp523	686.804	0.311081	0.0558869	5.56626	2.60258e-08				ENSMUST00000151957	Pitpnm1	335.456	0.189609	0.0895527	2.11729	0.0342355				MYOZ3	blue	-0.750347	1.06e-08			Arf5
	ENSMUSG00000003378	Grik5	1176.41	0.310526	0.0826055	3.75915	0.000170492				ENSMUST00000034377	Pla2g15	171.946	0.175661	0.0829701	2.11716	0.0342465				NUDT18	blue	-0.749981	1.09e-08			Gdap1
	ENSMUSG00000030770	Parva	623.296	0.310257	0.0480804	6.45289	1.09739e-10				ENSMUST00000109441	Ptprt	155.031	-0.348586	0.164672	-2.11685	0.0342727				NRG1	blue	-0.749909	1.09e-08			Chn1
	ENSMUSG00000102252	Snrpn	7555.73	0.310249	0.0586045	5.29393	1.19713e-07				ENSMUST00000067101	Kcnj3	1172.09	0.20294	0.0958872	2.11645	0.0343068				SLC12A8	blue	-0.749871	1.09e-08			Txndc15
	ENSMUSG00000024350	Dnajc18	1460.62	0.310022	0.0436976	7.09471	1.29625e-12				ENSMUST00000152415	Olfm1	1194.68	0.658306	0.311263	2.11495	0.0344343				PNOC	blue	-0.749807	1.1e-08			Frmpd4
	ENSMUSG00000021819	Zswim8	1326.19	0.309514	0.0455414	6.79633	1.07319e-11				ENSMUST00000114397	Whsc1	464.654	0.158035	0.0747299	2.11475	0.0344515				ELAC2	blue	-0.749743	1.1e-08			Josd1
	ENSMUSG00000022565	Plec	5060.09	0.309461	0.0429788	7.20032	6.00693e-13				ENSMUST00000110082	Calm1	21044.3	-0.147124	0.0696587	-2.11207	0.0346804				ZMAT4	blue	-0.749493	1.12e-08			Tspyl5
	ENSMUSG00000009406	Elk1	486.982	0.309412	0.0639051	4.84174	1.28706e-06				ENSMUST00000027467	Serpine2	900.466	-0.097645	0.0462326	-2.11204	0.0346834				TAC1	blue	-0.749329	1.14e-08			Abcf2
	ENSMUSG00000029603	Dtx1	532.669	0.309039	0.0572757	5.39564	6.828e-08				ENSMUST00000160405	Usp7	585.269	0.495951	0.234912	2.11122	0.0347531				LRRC47	blue	-0.749294	1.14e-08			Lrpprc
	ENSMUSG00000024588	Fech	601.482	0.308776	0.0430537	7.17188	7.39749e-13				ENSMUST00000031198	Fam69a	167.535	-0.172015	0.0814837	-2.11103	0.0347697				TUBG2	blue	-0.749171	1.15e-08			Bend6
	ENSMUSG00000022498	Txndc11	619.162	0.308596	0.0453883	6.79902	1.05334e-11				ENSMUST00000027373	Ppm1f	565.663	0.0938435	0.0444657	2.11047	0.0348178				ZNF554	blue	-0.748939	1.17e-08			Dcx
	ENSMUSG00000059149	Mfsd4a	672.689	0.308545	0.0551531	5.59434	2.21459e-08				ENSMUST00000042943	Car10	287.85	0.389378	0.184524	2.11018	0.0348433				KCTD1	blue	-0.748864	1.17e-08			Vdac2
	ENSMUSG00000038884	A230050P20Rik	587.861	0.308305	0.0445548	6.91968	4.52678e-12				ENSMUST00000082405	mt-Co2	31879.1	-0.291772	0.138368	-2.10866	0.0349737				ACVR2A	blue	-0.7488	1.18e-08			Arih2
	ENSMUSG00000086968	4933431E20Rik	1044.45	0.308251	0.0498876	6.17891	6.45438e-10				ENSMUST00000078953	Dennd6b	343.536	0.134192	0.0636501	2.10827	0.0350075				ANKRD39	blue	-0.748437	1.21e-08			Chid1
	ENSMUSG00000022415	Syngr1	4420.57	0.30781	0.0553079	5.56538	2.61584e-08				ENSMUST00000068044	Slc39a14	281.739	0.123183	0.0584342	2.10806	0.0350257				RP11-589M4.1	blue	-0.748375	1.21e-08			Psmb7
	ENSMUSG00000038437	Mllt6	2378.81	0.307675	0.0519875	5.91825	3.25389e-09				ENSMUST00000008036	Rplp1	2288.32	-0.12037	0.0571092	-2.10772	0.0350548				STX1A	blue	-0.748145	1.23e-08			Cers5
	ENSMUSG00000063873	Slc24a3	936.54	0.307525	0.0469522	6.54974	5.76355e-11				ENSMUST00000102754	Pkp4	903.232	-0.285733	0.135643	-2.10651	0.0351599				UBE2E2	blue	-0.748114	1.24e-08			Ndufb6
	ENSMUSG00000006586	Runx1t1	613.517	0.307277	0.044323	6.93267	4.12975e-12				ENSMUST00000168645	Phc3	519.91	0.338602	0.160748	2.10641	0.0351685				ABCF3	blue	-0.748023	1.24e-08			Focad
	ENSMUSG00000028931	Kcnab2	3502.97	0.306977	0.0530806	5.78322	7.32857e-09				ENSMUST00000101087	Srp72	535.611	-0.111535	0.0530749	-2.10147	0.0355997				MYO19	blue	-0.747996	1.25e-08			Epha5
	ENSMUSG00000023473	Celsr3	1567.99	0.306237	0.053262	5.74964	8.94329e-09				ENSMUST00000032172	Chchd6	215.116	0.220714	0.105052	2.10099	0.0356422				RP11-783K16.10	blue	-0.747923	1.25e-08			Tspyl4
	ENSMUSG00000031996	Aplp2	5595.64	0.306023	0.0321867	9.50774	1.94842e-21				ENSMUST00000056815	Npas2	276.155	-0.158135	0.0752679	-2.10096	0.035644				LINGO2	blue	-0.747869	1.26e-08			Tenm1
	ENSMUSG00000000568	Hnrnpd	1380.42	0.305862	0.055587	5.50241	3.74632e-08				ENSMUST00000059462	Chmp3	872.573	-0.0917673	0.0436873	-2.10055	0.0356805				OGDHL	blue	-0.747837	1.26e-08			Lgalsl
	ENSMUSG00000014498	Ankrd52	644.743	0.305526	0.0683221	4.47185	7.75471e-06				ENSMUST00000027178	Als2	403.904	0.164434	0.0783886	2.09768	0.0359334				NRXN1	blue	-0.747787	1.26e-08			Cltc
	ENSMUSG00000000184	Ccnd2	891.665	0.305409	0.0589141	5.18398	2.17201e-07				ENSMUST00000022497	Spryd7	405.472	-0.233985	0.111552	-2.09754	0.0359458				CAMK2A	blue	-0.747366	1.3e-08			Ldha
	ENSMUSG00000027303	Ptpra	1494	0.305315	0.0471961	6.46907	9.8605e-11				ENSMUST00000022816	Sub1	1293.12	-0.10579	0.0504534	-2.09678	0.036013				WDR46	blue	-0.747302	1.31e-08			Fndc4
	ENSMUSG00000020932	Gfap	642.135	0.305304	0.126349	2.41636	0.0156765				ENSMUST00000107603	Nell1	281.03	0.182377	0.0870003	2.09628	0.0360573				MRPL2	blue	-0.747157	1.32e-08			Chchd2
	ENSMUSG00000024958	Gpr137	493.699	0.305174	0.0854042	3.57329	0.00035252				ENSMUST00000020551	Asb3	144.742	-0.217311	0.103679	-2.096	0.0360825				TRNP1	blue	-0.746985	1.34e-08			Napb
	ENSMUSG00000024127	Prepl	4567.59	0.304524	0.0373712	8.14863	3.68085e-16				ENSMUST00000113422	Hdx	134.645	0.319492	0.152441	2.09584	0.0360968				SLC25A22	blue	-0.746521	1.38e-08			Edf1
	ENSMUSG00000030376	Slc8a2	2339.01	0.304089	0.0493574	6.16095	7.23086e-10				ENSMUST00000059472	Mat2a	981.837	0.107308	0.0512017	2.09579	0.0361009				LARGE	blue	-0.746477	1.38e-08			Fabp5
	ENSMUSG00000019960	Dusp6	1092.3	0.304084	0.0843088	3.60679	0.000310011				ENSMUST00000049263	Sltm	415.634	0.10545	0.0503199	2.0956	0.0361173				RASL10A	blue	-0.746132	1.42e-08			Prdx2
	ENSMUSG00000052727	Map1b	23070.7	0.303949	0.0425366	7.14559	8.96074e-13				ENSMUST00000034787	Phip	1287.46	0.0685959	0.0327361	2.09542	0.0361334				RNFT2	blue	-0.746044	1.42e-08			Ndufs4
	ENSMUSG00000048458	Fam212b	1198.92	0.303795	0.0454103	6.69001	2.23155e-11				ENSMUST00000022380	Psmc6	524.987	-0.115837	0.0553257	-2.09374	0.0362836				RP11-1069G10.1	blue	-0.745881	1.44e-08			Ikbkap
	ENSMUSG00000002981	Clptm1	1423.11	0.303609	0.064398	4.71457	2.42226e-06				ENSMUST00000099996	Ttc30b	122.733	-0.181582	0.0868105	-2.09171	0.0364647				ATP6V1H	blue	-0.745776	1.45e-08			Fbxo44
	ENSMUSG00000055980	Irs1	620.53	0.303382	0.0449248	6.75311	1.44712e-11				ENSMUST00000033407	Cttn	508.15	0.139851	0.0668765	2.09118	0.0365122				RNF170	blue	-0.745719	1.46e-08			Riok3
	ENSMUSG00000038902	Pogz	753.198	0.302731	0.0432352	7.00196	2.52413e-12				ENSMUST00000161713	Dusp26	125.468	0.482391	0.230817	2.08993	0.0366242				ZNF365	blue	-0.745695	1.46e-08			Exoc3
	ENSMUSG00000045287	Rtn4rl1	783.711	0.302412	0.0393903	7.67732	1.62448e-14				ENSMUST00000042824	Herc1	5097.54	0.0776497	0.0372015	2.08727	0.0368635				CCDC162P	blue	-0.745689	1.46e-08			Shoc2
	ENSMUSG00000032571	Pik3r4	695.057	0.301951	0.039329	7.67756	1.62142e-14				ENSMUST00000082402	mt-Co1	106266	-0.221773	0.106296	-2.08637	0.0369453				PPP2R5D	blue	-0.745591	1.47e-08			Gria4
	ENSMUSG00000016349	Eef1a2	7982.22	0.301843	0.0322376	9.36307	7.74528e-21				ENSMUST00000156060	Rsf1	181.573	0.293461	0.140666	2.08622	0.0369587				TMEM132E	blue	-0.745421	1.49e-08			Cdh7
	ENSMUSG00000002948	Map2k7	835.064	0.301808	0.0507358	5.94862	2.70411e-09				ENSMUST00000176849	Hnrnpk	164.683	0.390105	0.187022	2.08587	0.0369901				PGRMC1	blue	-0.744871	1.54e-08			Atad1
	ENSMUSG00000028804	Csmd2	1427.37	0.301588	0.0565759	5.33067	9.78496e-08				ENSMUST00000001818	Crnkl1	184.254	0.156275	0.0749243	2.08577	0.0369997				ARMCX4	blue	-0.744853	1.55e-08			Dctn3
	ENSMUSG00000037465	Klf10	537.839	0.301375	0.0930338	3.23942	0.00119774				ENSMUST00000094569	Nfasc	1146.61	0.098723	0.0473448	2.08519	0.0370517				TOX2	blue	-0.744815	1.55e-08			Pcsk1
	ENSMUSG00000034656	Cacna1a	2788.13	0.301306	0.0496662	6.06662	1.30634e-09				ENSMUST00000065304	Rtn3	1706.43	-0.149823	0.0718722	-2.08457	0.0371083				GTF2H4	blue	-0.744805	1.55e-08			Oxct1
	ENSMUSG00000026028	Trak2	2990.06	0.30115	0.0306331	9.83087	8.29031e-23				ENSMUST00000065504	Anxa7	386.83	-0.236168	0.1133	-2.08444	0.0371203				RP11-497E19.1	blue	-0.744804	1.55e-08			Lztr1
	ENSMUSG00000080316	Spaca6	549.183	0.301058	0.0484521	6.21352	5.18094e-10				ENSMUST00000115096	Plxna4	1482.46	0.0844928	0.0405497	2.08369	0.0371887				ATP6V1C1	blue	-0.744408	1.59e-08			Krt222
	ENSMUSG00000069729	Arid1b	1513.46	0.300833	0.0341488	8.80948	1.2573e-18				ENSMUST00000020501	Sumo3	175.119	0.272141	0.130652	2.08295	0.037256				TBC1D7	blue	-0.74436	1.6e-08			Utp6
	ENSMUSG00000020918	Kat2a	508.611	0.300743	0.0579842	5.18665	2.14115e-07				ENSMUST00000074628	Wbp2	1074.92	-0.11579	0.0556274	-2.08152	0.0373862				DCX	blue	-0.744268	1.61e-08			Prdx5
	ENSMUSG00000029330	Cds1	1445.27	0.300465	0.0647999	4.63682	3.53818e-06				ENSMUST00000105250	R3hdm2	118.951	0.833102	0.400379	2.08078	0.0374537				CRYGD	blue	-0.744126	1.62e-08			Syndig1
	ENSMUSG00000051695	Pcbp1	726.523	0.3004	0.0753836	3.98495	6.74941e-05				ENSMUST00000019911	Hdac2	479.786	-0.134499	0.0646802	-2.07945	0.0375764				CTD-2023N9.3	blue	-0.744125	1.62e-08			Glod4
	ENSMUSG00000030898	Cckbr	510.884	0.300182	0.054025	5.55635	2.75476e-08				ENSMUST00000060188	Ppp1r2	1008.82	-0.0998807	0.0480441	-2.07894	0.0376232				NELL2	blue	-0.744039	1.63e-08			Zfyve16
	ENSMUSG00000022212	Cpne6	561.865	0.299995	0.0896057	3.34795	0.00081412				ENSMUST00000096053	Fam178a	737.095	0.0724162	0.0348481	2.07805	0.0377047				RGS6	blue	-0.743469	1.7e-08			Ndufs5
	ENSMUSG00000046982	Tshz1	523.382	0.299364	0.0745631	4.0149	5.94705e-05				ENSMUST00000026667	Eif4a3	312.104	-0.145102	0.0698736	-2.07663	0.0378356				SEZ6L2	blue	-0.743221	1.73e-08			Cd200
	ENSMUSG00000042675	Ypel3	963.233	0.298823	0.032762	9.12105	7.44002e-20				ENSMUST00000064204	Actn2	116.943	-0.413349	0.199056	-2.07654	0.0378436				C1orf216	blue	-0.743031	1.75e-08			Atpif1
	ENSMUSG00000036585	Fgf1	593.682	0.298617	0.041446	7.20497	5.80566e-13				ENSMUST00000153424	Drp2	692.257	0.0970748	0.0467508	2.07643	0.0378543				FAM123C	blue	-0.74296	1.76e-08			Sphkap
	ENSMUSG00000041020	Map7d2	1568.66	0.298133	0.0475764	6.26642	3.69454e-10				ENSMUST00000030578	Ptp4a2	446.846	-0.376018	0.181277	-2.07427	0.0380538				DMKN	blue	-0.742929	1.76e-08			Pfn2
	ENSMUSG00000045482	Trrap	3508.2	0.298082	0.0450476	6.61705	3.66448e-11				ENSMUST00000029654	Glrb	2119.99	-0.151404	0.0730221	-2.0734	0.0381349				GABARAPL1	blue	-0.742892	1.77e-08			Adam22
	ENSMUSG00000042790	Rnf214	822.99	0.297272	0.0434524	6.84132	7.84677e-12				ENSMUST00000027131	Slc39a10	2744.33	-0.103799	0.0500725	-2.07297	0.0381753				FREM1	blue	-0.742868	1.77e-08			Ica1
	ENSMUSG00000058756	Thra	4824.7	0.296982	0.058034	5.11738	3.09805e-07				ENSMUST00000153348	Susd4	117.067	-0.296989	0.14335	-2.07178	0.0382859				SLC7A8	blue	-0.742854	1.77e-08			Cbln2
	ENSMUSG00000020149	Rab1a	2223.18	0.296924	0.0325969	9.10895	8.3186e-20				ENSMUST00000110522	Trim9	1119.09	-0.191578	0.0924725	-2.07172	0.0382911				HMOX2	blue	-0.742768	1.78e-08			Fbxo25
	ENSMUSG00000025223	Ldb1	702.924	0.296898	0.0437871	6.78048	1.19776e-11				ENSMUST00000172272	Ddx46	521.3	0.180902	0.0873356	2.07134	0.0383267				CLEC4GP1	blue	-0.74254	1.81e-08			Ano3
	ENSMUSG00000038831	Ralgps1	1193.19	0.296528	0.0479404	6.18535	6.1965e-10				ENSMUST00000140596	Macf1	123.974	0.355762	0.171836	2.07035	0.0384192				AC013268.5	blue	-0.742141	1.86e-08			Nbas
	ENSMUSG00000038576	Susd4	1128.69	0.296431	0.0589182	5.03123	4.87338e-07				ENSMUST00000133262	Top1	129.075	0.220701	0.10661	2.07018	0.0384351				INPP5F	blue	-0.74207	1.87e-08			Rnf170
	ENSMUSG00000038248	Sobp	552.682	0.296125	0.0555155	5.33409	9.60257e-08				ENSMUST00000050467	Tob2	231.047	0.210005	0.101482	2.06937	0.0385113				PKNOX2	blue	-0.742051	1.87e-08			Rngtt
	ENSMUSG00000092341	Malat1	264058	0.295149	0.050933	5.79485	6.83804e-09				ENSMUST00000048604	Msantd2	124.14	0.226534	0.109494	2.06891	0.0385547				C11orf31	blue	-0.741992	1.88e-08			Exoc1
	ENSMUSG00000025085	Ablim1	1810.37	0.294793	0.0426075	6.91882	4.55436e-12				ENSMUST00000029002	Stmn2	981.711	-0.101347	0.0489923	-2.06862	0.0385816				OXA1L	blue	-0.741835	1.9e-08			Svop
	ENSMUSG00000022237	Ankrd33b	2029.5	0.294675	0.0525642	5.606	2.0705e-08				ENSMUST00000183034	Dst	1358.89	-0.141967	0.06876	-2.06467	0.0389539				SNAPC5	blue	-0.741768	1.9e-08			Lcmt1
	ENSMUSG00000041729	Coro2b	1006.84	0.294474	0.0670874	4.38941	1.13659e-05				ENSMUST00000170388	P2ry12	216.186	-0.211505	0.102446	-2.06456	0.0389644				FGF13	blue	-0.741716	1.91e-08			Ralyl
	ENSMUSG00000017210	Med24	1204.45	0.294415	0.0638753	4.60922	4.04182e-06				ENSMUST00000007251	Abhd16a	351.964	0.204692	0.0991733	2.06398	0.0390194				TTC39A	blue	-0.741562	1.93e-08			Mtmr9
	ENSMUSG00000069601	Ank3	10162.2	0.294129	0.0351568	8.3662	5.95059e-17				ENSMUST00000155558	Cluh	128.125	0.43606	0.211359	2.06312	0.0391012				PSMA1	blue	-0.741497	1.94e-08			Tdrd3
	ENSMUSG00000051375	Pcdh1	2073.13	0.294119	0.0677586	4.34069	1.42033e-05				ENSMUST00000035090	Fbxl2	242.961	0.256599	0.124401	2.06267	0.0391437				RP11-723O4.6	blue	-0.741311	1.96e-08			Emc3
	ENSMUSG00000029673	Auts2	1038.76	0.293893	0.0621618	4.72787	2.26891e-06				ENSMUST00000063093	Chrm3	274.328	0.166127	0.0805468	2.06248	0.0391617				RP11-728G15.1	blue	-0.74122	1.98e-08			Gphn
	ENSMUSG00000024548	Setbp1	570.86	0.293268	0.05022	5.83966	5.23061e-09				ENSMUST00000129314	Ski	143.777	0.882087	0.427726	2.06227	0.0391819				HAPLN1	blue	-0.741096	1.99e-08			Zwint
	ENSMUSG00000071657	Bscl2	698.213	0.293195	0.0468195	6.26225	3.79454e-10				ENSMUST00000093350	Ogdh	491.343	0.196925	0.0954928	2.0622	0.039189				KCNQ5	blue	-0.740996	2.01e-08			Plxnc1
	ENSMUSG00000043940	Wdfy3	5455.18	0.292975	0.0318958	9.1854	4.09983e-20				ENSMUST00000134138	Ddx26b	568.785	-0.116606	0.0565447	-2.06219	0.0391901				CORT	blue	-0.740786	2.03e-08			Cyc1
	ENSMUSG00000048537	Phldb1	1352.37	0.292929	0.0594778	4.92503	8.43492e-07				ENSMUST00000030879	Clcn6	137.634	0.328311	0.159267	2.06139	0.0392658				INSM2	blue	-0.740709	2.04e-08			Gdi2
	ENSMUSG00000028467	Gba2	760.714	0.292738	0.0382688	7.64953	2.01722e-14				ENSMUST00000038696	Ppp1r9b	3011.61	-0.140732	0.0682786	-2.06115	0.0392891				RNASEH2B	blue	-0.740579	2.06e-08			Rbm4
	ENSMUSG00000024862	Klc2	1804.53	0.291867	0.0310465	9.40094	5.40759e-21				ENSMUST00000025823	Rce1	142.319	0.217457	0.105517	2.06087	0.0393154				FAM86HP	blue	-0.740572	2.06e-08			Plcl2
	ENSMUSG00000025630	Hprt	1335.73	0.291676	0.0369247	7.89923	2.8064e-15				ENSMUST00000128938	Pi4ka	123.469	-0.26301	0.127688	-2.05979	0.0394186				SEPHS2	blue	-0.740528	2.07e-08			Nup133
	ENSMUSG00000034216	Vps18	631.11	0.291662	0.0440204	6.62561	3.45814e-11				ENSMUST00000116612	Rxrb	163.777	0.349465	0.16967	2.05967	0.0394302				C2orf80	blue	-0.74049	2.08e-08			Cuedc2
	ENSMUSG00000070000	Fcho1	780.232	0.291311	0.0459503	6.3397	2.30213e-10				ENSMUST00000045487	Rhou	284.769	0.187552	0.0911459	2.05771	0.0396179				LY86-AS1	blue	-0.740406	2.09e-08			Exoc4
	ENSMUSG00000031149	Praf2	582.103	0.290421	0.0546065	5.31843	1.04665e-07				ENSMUST00000105824	Sh2d5	370.317	-0.336717	0.163642	-2.05764	0.0396247				CX3CL1	blue	-0.740383	2.09e-08			Hgsnat
	ENSMUSG00000022103	Gfra2	504.878	0.290376	0.0611958	4.74503	2.08479e-06				ENSMUST00000000590	Rdx	168.994	-0.492526	0.239502	-2.05645	0.0397387				PLD3	blue	-0.740327	2.1e-08			Kcna4
	ENSMUSG00000030084	Plxna1	1552.39	0.290321	0.0581153	4.99561	5.86494e-07				ENSMUST00000122817	Becn1	386.851	-0.31878	0.155052	-2.05596	0.039786				AFF2	blue	-0.740283	2.1e-08			Fzd3
	ENSMUSG00000039501	Znfx1	1464.26	0.289968	0.044109	6.57389	4.90172e-11				ENSMUST00000040481	Slc38a7	139.29	0.180208	0.0876885	2.0551	0.0398695				PPIP5K1	blue	-0.740238	2.11e-08			Pkm
	ENSMUSG00000043857	Mgat5b	714.499	0.2898	0.0605255	4.78805	1.68408e-06				ENSMUST00000099195	Pde7a	301.442	-0.170984	0.0833401	-2.05164	0.0402042				CTA-134P22.2	blue	-0.740118	2.13e-08			Rfwd2
	ENSMUSG00000037625	Cldn11	1537.66	0.289751	0.0753894	3.84338	0.000121349				ENSMUST00000071703	Zcchc6	526.488	0.0879008	0.0428598	2.05089	0.0402773				GARNL3	blue	-0.740087	2.13e-08			Uggt2
	ENSMUSG00000038034	Igsf8	1701.39	0.289423	0.049102	5.89433	3.76215e-09				ENSMUST00000114671	Mllt10	163.09	0.500464	0.244042	2.05073	0.0402937				INPP5J	blue	-0.740013	2.14e-08			Orc2
	ENSMUSG00000014602	Kif1a	15325.7	0.289181	0.0374856	7.71446	1.21495e-14				ENSMUST00000075845	Grlf1	1637.64	-0.107784	0.0526012	-2.04908	0.0404544				MEF2D	blue	-0.739803	2.17e-08			Fndc5
	ENSMUSG00000028760	Eif4g3	3156.47	0.28913	0.0382871	7.55162	4.29871e-14				ENSMUST00000013693	Commd8	318.179	-0.114155	0.0557244	-2.04857	0.0405043				UBASH3B	blue	-0.739783	2.18e-08			Rnmt
	ENSMUSG00000022416	Cacna1i	2140.77	0.288998	0.0433474	6.66702	2.61041e-11				ENSMUST00000003319	Abcf3	378.862	0.127518	0.062248	2.04854	0.040507				RP1-223E5.4	blue	-0.739645	2.2e-08			Vmp1
	ENSMUSG00000028078	Dclk2	595.584	0.288918	0.0612343	4.71824	2.37889e-06				ENSMUST00000068726	Celf1	664.736	-0.31206	0.152393	-2.04773	0.0405861				ASAH2B	blue	-0.739549	2.21e-08			Chl1
	ENSMUSG00000032187	Smarca4	1812.21	0.288307	0.0380479	7.57748	3.52324e-14				ENSMUST00000082408	mt-Atp6	16107.9	-0.371525	0.181467	-2.04734	0.0406247				MANEAL	blue	-0.739546	2.21e-08			Avl9
	ENSMUSG00000069806	Cacng7	525.134	0.288204	0.126891	2.27127	0.0231309				ENSMUST00000106017	Bai2	182.157	0.940181	0.45985	2.04454	0.0409004				ARF5	blue	-0.738883	2.31e-08			Commd3
	ENSMUSG00000039275	Foxk2	1463.41	0.288029	0.0376519	7.64979	2.01303e-14				ENSMUST00000181535	Miat	3196.4	0.119481	0.0584512	2.04411	0.0409426				CPNE9	blue	-0.738881	2.31e-08			Gabrg3
	ENSMUSG00000016018	Skiv2l2	774.433	0.287999	0.0768352	3.74827	0.000178061				ENSMUST00000029490	Ahcyl1	1710.94	-0.230307	0.112674	-2.044	0.0409535				ALG1L13P	blue	-0.738821	2.32e-08			Ado
	ENSMUSG00000021756	Il6st	1287.61	0.287831	0.030202	9.53018	1.57017e-21				ENSMUST00000058793	Poldip3	449.789	-0.132598	0.0648935	-2.04331	0.0410215				KCNV1	blue	-0.738689	2.34e-08			Vipas39
	ENSMUSG00000017493	Igfbp4	898.338	0.287176	0.0515419	5.5717	2.52266e-08				ENSMUST00000113952	Wdr5	185.907	0.158736	0.07771	2.04267	0.0410847				CACNA1F	blue	-0.738638	2.35e-08			Slitrk4
	ENSMUSG00000005873	Reep5	3774.71	0.286533	0.0292585	9.79316	1.20466e-22				ENSMUST00000112698	Zfp644	273.504	0.311886	0.152703	2.04244	0.0411077				NDUFAB1	blue	-0.738523	2.37e-08			Ipcef1
	ENSMUSG00000034714	Ttyh2	525.816	0.286484	0.0893215	3.20734	0.00133968				ENSMUST00000032729	Tjp1	648.928	0.124137	0.060781	2.04236	0.0411161				PLCH2	blue	-0.738455	2.38e-08			Cnih3
	ENSMUSG00000000346	Dazap2	863.166	0.286146	0.0313733	9.12067	7.46631e-20				ENSMUST00000057844	B230219D22Rik	1357.85	-0.0950954	0.0465641	-2.04225	0.0411269				RASL11B	blue	-0.738274	2.4e-08			Blmh
	ENSMUSG00000042978	Sbk1	808.378	0.286029	0.0470977	6.0731	1.25463e-09				ENSMUST00000125411	Chka	130.495	0.280431	0.137343	2.04183	0.041168				OCIAD2	blue	-0.737721	2.49e-08			Sccpdh
	ENSMUSG00000039159	Ube2h	1534.93	0.285785	0.0259819	10.9994	3.84706e-28				ENSMUST00000137496	Zfp738	293.717	-0.203626	0.0998357	-2.03961	0.0413896				NOL6	blue	-0.737589	2.52e-08			Mtmr6
	ENSMUSG00000020721	Helz	1585.39	0.285574	0.035281	8.09426	5.76157e-16				ENSMUST00000168630	Unc5d	593.521	0.140695	0.069022	2.03841	0.0415091				RIMS3	blue	-0.737538	2.52e-08			Cdc42
	ENSMUSG00000025571	Tnrc6c	1877.97	0.285248	0.0373293	7.64138	2.14899e-14				ENSMUST00000026043	Slk	1056.43	-0.0939561	0.0460965	-2.03825	0.0415251				RET	blue	-0.737459	2.54e-08			Uqcrfs1
	ENSMUSG00000045427	Hnrnph2	1912.02	0.28476	0.075213	3.78604	0.000153064				ENSMUST00000156794	Pafah1b1	194.98	0.580877	0.284997	2.03819	0.0415312				RHOBTB2	blue	-0.737227	2.58e-08			Park7
	ENSMUSG00000023106	Denr	546.154	0.284754	0.0725423	3.92535	8.66055e-05				ENSMUST00000066807	Ercc6	475.903	0.109017	0.0535228	2.03684	0.041666				C16orf93	blue	-0.736797	2.65e-08			Epdr1
	ENSMUSG00000028863	Meaf6	823.415	0.284488	0.0523633	5.43296	5.5427e-08				ENSMUST00000169079	Lrrcc1	154.033	-0.271335	0.13331	-2.03537	0.0418135				PPP3CB	blue	-0.73658	2.69e-08			Ccnh
	ENSMUSG00000024948	Map4k2	651.534	0.284436	0.0594024	4.78829	1.68211e-06				ENSMUST00000070725	Gabrg2	351.723	0.269771	0.1326	2.03447	0.0419038				MAP2	blue	-0.736341	2.73e-08			Ghitm
	ENSMUSG00000029120	Ppp2r2c	6752.93	0.284361	0.0388537	7.31876	2.50275e-13				ENSMUST00000039480	Zswim4	156.627	0.197266	0.0969628	2.03445	0.0419063				ENDOD1	blue	-0.736006	2.79e-08			Sirt3
	ENSMUSG00000022419	Deptor	553.879	0.284012	0.0616608	4.60604	4.1041e-06				ENSMUST00000160664	Ppp4r1	169.495	0.332743	0.163559	2.03439	0.0419125				EPB49	blue	-0.735949	2.8e-08			Ndufa2
	ENSMUSG00000036158	Prickle1	1328.04	0.283953	0.0419496	6.76891	1.29756e-11				ENSMUST00000038791	Gde1	1159.68	0.10862	0.0534115	2.03365	0.0419871				RAPGEFL1	blue	-0.735918	2.81e-08			Naa20
	ENSMUSG00000025555	Farp1	862	0.283648	0.0405642	6.99258	2.69879e-12				ENSMUST00000058119	Arxes2	304.166	-0.190838	0.0938771	-2.03285	0.0420674				WNT10B	blue	-0.735851	2.82e-08			Ssu72
	ENSMUSG00000027350	Chgb	3487.04	0.283536	0.0543795	5.21403	1.84781e-07				ENSMUST00000159062	Fbxo41	231.279	0.16687	0.082095	2.03265	0.042088				SUCLG1	blue	-0.735843	2.82e-08			Uqcr10
	ENSMUSG00000051510	Mafg	1092.25	0.283475	0.0427081	6.63749	3.19065e-11				ENSMUST00000036315	Gria1	1154.31	-0.234492	0.115372	-2.03248	0.0421055				FAM69A	blue	-0.735694	2.85e-08			Ndufs1
	ENSMUSG00000029550	Sppl3	903.152	0.283425	0.0485413	5.83884	5.25663e-09				ENSMUST00000097414	Qk	1118.76	-0.138502	0.0682002	-2.03081	0.0422741				RP11-227B21.2	blue	-0.735662	2.86e-08			Tssc1
	ENSMUSG00000006205	Htra1	1054.89	0.282575	0.0528327	5.34849	8.86925e-08				ENSMUST00000046373	Iqsec3	360.245	-0.517006	0.254672	-2.03008	0.0423483				STRC	blue	-0.735366	2.91e-08			Macrod2
	ENSMUSG00000033253	Szt2	912.844	0.282368	0.0524506	5.38352	7.30449e-08				ENSMUST00000108140	Rasl10b	970.352	-0.196143	0.0966325	-2.02978	0.0423789				SCAMP5	blue	-0.73529	2.93e-08			Gps1
	ENSMUSG00000022994	Adcy6	655.087	0.282231	0.0490248	5.75689	8.56769e-09				ENSMUST00000016638	Cd34	205.548	0.268652	0.132368	2.02958	0.0423989				KCNK4	blue	-0.735288	2.93e-08			Timm23
	ENSMUSG00000009073	Nf2	881.355	0.282205	0.0304134	9.27895	1.71156e-20				ENSMUST00000126971	Ttyh1	241.071	0.342471	0.168753	2.02942	0.0424156				MECR	blue	-0.735257	2.93e-08			Mdh1
	ENSMUSG00000000631	Myo18a	2338.2	0.281822	0.0339381	8.30402	1.00651e-16				ENSMUST00000030628	Tmem57	479.33	0.138741	0.0683728	2.02919	0.0424387				OSGEP	blue	-0.734953	2.99e-08			Gria2
	ENSMUSG00000028843	Sh3bgrl3	687.018	0.281808	0.0448268	6.2866	3.24495e-10				ENSMUST00000155792	Ogt	166.997	0.330512	0.162967	2.02809	0.0425511				SPAG7	blue	-0.734884	3e-08			Ublcp1
	ENSMUSG00000025422	Agap2	6978.86	0.281345	0.0458598	6.13489	8.52157e-10				ENSMUST00000162227	Nrxn1	240.832	-0.176065	0.0868845	-2.02642	0.0427215				MAGEF1	blue	-0.73488	3e-08			Dynll1
	ENSMUSG00000030256	Bhlhe41	529.257	0.280739	0.0717487	3.91281	9.12284e-05				ENSMUST00000103201	Acaca	370.527	-0.679784	0.335642	-2.02533	0.042834				TUBA1B	blue	-0.73485	3.01e-08			Prkdc
	ENSMUSG00000034413	Neurl1b	961.149	0.28042	0.0602898	4.6512	3.30004e-06				ENSMUST00000069922	Mia3	968.573	0.0921121	0.0454833	2.02518	0.0428485				TNNI3K	blue	-0.734666	3.05e-08			Ubxn6
	ENSMUSG00000034075	Zdhhc5	730.037	0.280415	0.0373423	7.50931	5.94417e-14				ENSMUST00000021950	Dbn1	834.224	-0.158847	0.0784474	-2.02488	0.0428797				AC138430.4	blue	-0.734603	3.06e-08			Pmpcb
	ENSMUSG00000017740	Slc12a5	7103.51	0.280166	0.03736	7.49909	6.42645e-14				ENSMUST00000115095	Xiap	179.447	-0.860128	0.424819	-2.0247	0.0428987				CLEC2L	blue	-0.73459	3.06e-08			Ncald
	ENSMUSG00000033595	Lgi3	1219.92	0.279921	0.0400249	6.99366	2.67808e-12				ENSMUST00000051100	Vamp7	324.277	-0.129222	0.0638402	-2.02415	0.0429543				CISD1	blue	-0.734415	3.1e-08			Serp2
	ENSMUSG00000068740	Celsr2	4085.21	0.279719	0.0535037	5.22803	1.71328e-07				ENSMUST00000080210	Slc1a2	30597.9	0.0634531	0.0313504	2.024	0.0429702				CAMSAP3	blue	-0.734219	3.14e-08			Erp29
	ENSMUSG00000058153	Sez6l	2456.26	0.279611	0.0422013	6.62563	3.45768e-11				ENSMUST00000031978	Mrps33	320.776	-0.117386	0.0580022	-2.02383	0.042988				FAM86B3P	blue	-0.734151	3.15e-08			Dynlt3
	ENSMUSG00000040249	Lrp1	10267	0.278781	0.0353156	7.89398	2.92707e-15				ENSMUST00000024805	Cpne5	227.391	0.364614	0.180328	2.02194	0.0431821				COPG1	blue	-0.734134	3.15e-08			Ephx4
	ENSMUSG00000035357	Pdzrn3	596.573	0.277857	0.0575389	4.82904	1.37196e-06				ENSMUST00000149235	Phactr1	409.805	0.238196	0.117884	2.0206	0.0433213				RASGRF1	blue	-0.734123	3.16e-08			Acat1
	ENSMUSG00000040543	Pitpnm3	1174.97	0.27782	0.061738	4.49999	6.79583e-06				ENSMUST00000108640	Zbtb4	124.356	-0.621745	0.307713	-2.02054	0.0433279				SUZ12P	blue	-0.733924	3.2e-08			Usmg5
	ENSMUSG00000056966	Gjc3	536.198	0.277639	0.0620533	4.47419	7.67002e-06				ENSMUST00000151528	Nlgn3	250.251	0.348797	0.172757	2.01901	0.0434863				ATP5B	blue	-0.733815	3.22e-08			Trap1
	ENSMUSG00000038495	Otud7b	925.967	0.277079	0.0357556	7.74926	9.24324e-15				ENSMUST00000136312	Ubc	1038.55	-0.121726	0.060308	-2.0184	0.0435494				RP11-477D19.2	blue	-0.733445	3.3e-08			Magi3
	ENSMUSG00000036026	Tmem63b	1188.21	0.276618	0.0430569	6.42448	1.32317e-10				ENSMUST00000094578	Sec31a	595.861	-0.0906252	0.0449002	-2.01837	0.0435527				RP11-445H22.3	blue	-0.733378	3.31e-08			Extl2
	ENSMUSG00000041720	Pi4ka	5595.7	0.276528	0.0320317	8.63296	5.9784e-18				ENSMUST00000114780	Stxbp5l	164.682	0.310587	0.153936	2.01763	0.0436297				TSPYL5	blue	-0.733309	3.33e-08			Tpi1
	ENSMUSG00000021262	Evl	529.43	0.275915	0.0434262	6.35365	2.10261e-10				ENSMUST00000178786	Gm25360	621.476	-0.270298	0.133975	-2.01753	0.0436407				LRRC73	blue	-0.733298	3.33e-08			Psmb6
	ENSMUSG00000019873	Reep3	510.938	0.27526	0.0428395	6.42538	1.3154e-10				ENSMUST00000047179	Zfp598	203.097	0.143774	0.0712979	2.01652	0.0437454				AP2A1	blue	-0.7332	3.35e-08			Pebp1
	ENSMUSG00000041638	Gcn1l1	1363.38	0.274966	0.0374026	7.35151	1.95976e-13				ENSMUST00000093962	Ccnd1	288.854	-0.136916	0.0679267	-2.01565	0.043837				RWDD2B	blue	-0.733139	3.36e-08			Tbcb
	ENSMUSG00000000902	Smarcb1	559.039	0.274244	0.043994	6.23365	4.55678e-10				ENSMUST00000041543	Vgf	876.449	-0.211004	0.104685	-2.01561	0.0438406				DLX1	blue	-0.733045	3.38e-08			Snrpb
	ENSMUSG00000028519	Dab1	1104.66	0.274232	0.0439124	6.24498	4.23853e-10				ENSMUST00000023913	Wrb	388.79	-0.112855	0.0560096	-2.01492	0.043913				RP11-13A1.1	blue	-0.732945	3.41e-08			Dstn
	ENSMUSG00000041592	Sdk2	650.814	0.273694	0.0620453	4.41119	1.02803e-05				ENSMUST00000107810	Tomm5	184.511	-0.152966	0.0759358	-2.01441	0.0439666				DCAF4	blue	-0.732914	3.41e-08			Cops4
	ENSMUSG00000024456	Diaph1	587.869	0.273077	0.0485481	5.62487	1.85646e-08				ENSMUST00000033325	Swap70	125.015	0.175138	0.0869482	2.01428	0.0439807				CD164L2	blue	-0.732594	3.48e-08			Fkbp3
	ENSMUSG00000030741	Spns1	505.119	0.272986	0.0483329	5.64804	1.62287e-08				ENSMUST00000031131	Uchl1	990.32	-0.389268	0.193259	-2.01423	0.0439858				PPIAP21	blue	-0.732478	3.51e-08			Cdh8
	ENSMUSG00000032537	Ephb1	509.445	0.272795	0.0497807	5.47994	4.25479e-08				ENSMUST00000064407	Ikbkg	147.19	-0.565149	0.280706	-2.01331	0.0440818				TCTEX1D2	blue	-0.732441	3.52e-08			Psmd4
	ENSMUSG00000039959	Hip1	713.891	0.272772	0.055733	4.89425	9.86798e-07				ENSMUST00000080919	Thrap3	830.731	-0.0823596	0.040909	-2.01324	0.0440897				SNAP25	blue	-0.732234	3.57e-08			Dctn2
	ENSMUSG00000030605	Mfge8	916.823	0.27242	0.0611182	4.45726	8.30131e-06				ENSMUST00000178174	Pou3f2	525.622	0.193505	0.0961516	2.0125	0.0441669				TBR1	blue	-0.732158	3.58e-08			Ptdss1
	ENSMUSG00000055013	Agap1	1814.58	0.272316	0.0408613	6.66441	2.65725e-11				ENSMUST00000082411	mt-Nd3	9565.91	-0.224798	0.11179	-2.0109	0.0443364				RASSF5	blue	-0.732086	3.6e-08			Matr3
	ENSMUSG00000000861	Bcl11a	1590.06	0.271837	0.0447928	6.06875	1.28906e-09				ENSMUST00000109381	Brd1	468.215	0.15517	0.0771991	2.01	0.0444316				OLFM4	blue	-0.73206	3.61e-08			Pdp1
	ENSMUSG00000021843	Ktn1	1044.4	0.271333	0.0460907	5.88692	3.93452e-09				ENSMUST00000038091	Sde2	194.46	0.163044	0.0811904	2.00817	0.0446255				SLIT2	blue	-0.731529	3.73e-08			Klhdc2
	ENSMUSG00000025246	Tbl1x	1138.11	0.270458	0.0290223	9.31898	1.17469e-20				ENSMUST00000033545	Rab39b	412.677	-0.104921	0.0522488	-2.0081	0.044633				CCK	blue	-0.731462	3.75e-08			Faf1
	ENSMUSG00000024855	Pacs1	595.615	0.270398	0.0530431	5.09769	3.43823e-07				ENSMUST00000042970	Kcnj2	300.566	-0.269699	0.134334	-2.00768	0.0446768				ST8SIA5	blue	-0.73133	3.78e-08			Lmbrd2
	ENSMUSG00000079562	Maea	736.273	0.27039	0.0424425	6.37073	1.88129e-10				ENSMUST00000023689	Ifnar1	317.926	0.128954	0.0642468	2.00716	0.0447321				NGFRAP1	blue	-0.731097	3.84e-08			Dpp10
	ENSMUSG00000055745	Ldoc1l	672.525	0.270225	0.0400077	6.75431	1.43512e-11				ENSMUST00000142913	Cadps2	658.311	0.223539	0.111375	2.00708	0.0447413				TSSC1	blue	-0.731091	3.84e-08			Ppia
	ENSMUSG00000032452	Clstn2	1569.46	0.270053	0.0432341	6.24629	4.20304e-10				ENSMUST00000118313	Osbpl1a	385.389	-0.280075	0.139652	-2.00552	0.0449075				MRPL17	blue	-0.730567	3.97e-08			Vps45
	ENSMUSG00000007944	Ttc9b	702.384	0.269459	0.0466649	5.77435	7.72507e-09				ENSMUST00000091374	Sumo1	495.561	-0.129183	0.0644179	-2.00539	0.0449209				NPTN	blue	-0.730541	3.98e-08			Cops3
	ENSMUSG00000047787	Flrt1	630.102	0.268867	0.0637976	4.21437	2.50471e-05				ENSMUST00000058889	Fancm	229.352	0.131987	0.0658257	2.0051	0.0449519				OPN3	blue	-0.730453	4e-08			Tomm22
	ENSMUSG00000056596	Trnp1	1204.04	0.268839	0.0522782	5.14246	2.71159e-07				ENSMUST00000111831	Zfp385b	123.095	-0.453946	0.226532	-2.00389	0.0450816				BMPER	blue	-0.730437	4e-08			Hint1
	ENSMUSG00000056158	Car10	1365.88	0.268746	0.0482087	5.57464	2.48046e-08				ENSMUST00000159569	Zfp26	443.002	-0.158478	0.079101	-2.00349	0.0451249				STMN3	blue	-0.730407	4.01e-08			Pithd1
	ENSMUSG00000001802	Lrp3	790.108	0.26868	0.046061	5.83313	5.43965e-09				ENSMUST00000115450	Cdk14	201.276	0.296682	0.148126	2.00291	0.0451872				DLG2	blue	-0.730344	4.03e-08			Psmb1
	ENSMUSG00000026833	Olfm1	6702.43	0.268601	0.0537593	4.99637	5.84191e-07				ENSMUST00000121160	C530008M17Rik	154.798	0.364098	0.18179	2.00285	0.0451931				KCNJ3	blue	-0.730019	4.11e-08			Ndufb8
	ENSMUSG00000032402	Smad3	838.496	0.268358	0.0612778	4.37936	1.19029e-05				ENSMUST00000102960	Stam	629.585	-0.0966193	0.048258	-2.00214	0.0452699				FMNL1	blue	-0.729886	4.15e-08			Cul1
	ENSMUSG00000018661	Cog1	551.173	0.268277	0.0504126	5.32162	1.02845e-07				ENSMUST00000031556	Tmem106b	2065.67	-0.108401	0.0541553	-2.00166	0.0453208				MAEL	blue	-0.729807	4.17e-08			Uqcrc2
	ENSMUSG00000038267	Slc22a23	1003.88	0.268189	0.0351882	7.62157	2.50614e-14				ENSMUST00000112696	Zfp644	891.391	-0.278367	0.139149	-2.00049	0.0454471				UNC5A	blue	-0.729807	4.17e-08			Ranbp6
	ENSMUSG00000000787	Ddx3x	4525.48	0.267921	0.0531766	5.03833	4.69602e-07				ENSMUST00000067476	Spcs3	968.664	-0.0712848	0.0356345	-2.00044	0.0454525				RP11-234K24.3	blue	-0.729788	4.17e-08			Hexb
	ENSMUSG00000022314	Rad21	1305.85	0.267677	0.0325013	8.2359	1.78214e-16				ENSMUST00000069742	Prr18	139.539	-0.573455	0.286784	-1.99961	0.0455425				SERPINF1	blue	-0.729782	4.17e-08			Abcd2
	ENSMUSG00000030357	Fkbp4	1078.64	0.266444	0.0627107	4.24879	2.14929e-05				ENSMUST00000180164	Fsd1l	195.573	-0.338103	0.169149	-1.99885	0.0456246				SYT11	blue	-0.729726	4.19e-08			Lancl1
	ENSMUSG00000040687	Madd	3164.57	0.266412	0.0307176	8.67295	4.21062e-18				ENSMUST00000022257	Atxn7	366.629	0.132382	0.0662357	1.99866	0.0456457				DGCR5	blue	-0.729274	4.31e-08			Ric3
	ENSMUSG00000009079	Ewsr1	2549.59	0.266252	0.0394461	6.74975	1.48096e-11				ENSMUST00000045522	Ccser1	198.556	0.297166	0.148869	1.99616	0.0459167				RP11-826N14.2	blue	-0.729112	4.35e-08			Stmn3
	ENSMUSG00000004530	Coro1c	839.094	0.266221	0.0412468	6.45434	1.08691e-10				ENSMUST00000077200	Pak7	205.349	0.471903	0.236441	1.99586	0.0459492				FAM153B	blue	-0.729005	4.38e-08			Ndufv1
	ENSMUSG00000027189	Trim44	4907.28	0.265944	0.0405999	6.55036	5.73989e-11				ENSMUST00000135014	A830018L16Rik	1094.78	-0.187057	0.093724	-1.99582	0.0459532				CECR6	blue	-0.728772	4.45e-08			Itpka
	ENSMUSG00000006435	Neurl1a	1106.99	0.265794	0.100398	2.64739	0.00811152				ENSMUST00000066587	Acox1	1150.44	-0.137061	0.0686775	-1.99573	0.0459637				RP11-439E19.8	blue	-0.728769	4.45e-08			Tmx3
	ENSMUSG00000029648	Flt1	839.286	0.265596	0.0399355	6.65061	2.91871e-11				ENSMUST00000082059	Erbb3	130.947	0.23571	0.118108	1.99571	0.0459651				RP4-659J6.2	blue	-0.728676	4.48e-08			Tasp1
	ENSMUSG00000078794	Dact3	1118.93	0.265526	0.0551907	4.81107	1.50126e-06				ENSMUST00000151346	Macf1	1831.96	-0.188335	0.0945881	-1.99111	0.0464687				ANKRD24	blue	-0.728257	4.6e-08			Kcns2
	ENSMUSG00000021738	Atxn7	588.595	0.265485	0.0441076	6.01904	1.7545e-09				ENSMUST00000172330	Pak3	449.206	-0.25519	0.128266	-1.98953	0.0466427				BCAS3	blue	-0.728087	4.65e-08			Ugp2
	ENSMUSG00000026933	Camsap1	2045.02	0.265404	0.0382653	6.93588	4.03704e-12				ENSMUST00000034279	Gse1	391.51	0.18386	0.0924473	1.9888	0.0467229				ZNF215	blue	-0.728077	4.65e-08			Msmo1
	ENSMUSG00000041977	Arhgef11	1389.83	0.264684	0.0415779	6.36599	1.94034e-10				ENSMUST00000018337	Cdc73	801.22	-0.103804	0.0521962	-1.98872	0.0467322				ARPC5L	blue	-0.727929	4.69e-08			Itfg1
	ENSMUSG00000003072	Atp5d	1285.04	0.264542	0.0367582	7.19682	6.16335e-13				ENSMUST00000099967	Fyn	465.489	-0.136988	0.0688839	-1.98868	0.0467364				PRRT1	blue	-0.727857	4.72e-08			Taldo1
	ENSMUSG00000027131	Emc4	764.635	0.26439	0.0813093	3.25166	0.00114732				ENSMUST00000109838	Ntrk2	1525.77	0.191258	0.0961837	1.98846	0.0467607				SDR16C5	blue	-0.72769	4.76e-08			Tomm20
	ENSMUSG00000001847	Rac1	3307.98	0.26419	0.0283358	9.32354	1.12525e-20				ENSMUST00000151408	Rasgrf2	1198.68	0.0848363	0.04267	1.9882	0.04679				GS1-211B7.1	blue	-0.727597	4.79e-08			Nfs1
	ENSMUSG00000025025	Mxi1	912.178	0.264149	0.0463096	5.70398	1.17043e-08				ENSMUST00000115567	Nr3c1	696.202	-0.241202	0.121334	-1.98792	0.0468206				APEX1	blue	-0.727434	4.84e-08			Aurkaip1
	ENSMUSG00000018412	Kansl1	1428.9	0.264026	0.0328962	8.02604	1.00666e-15				ENSMUST00000110865	Adap1	775.834	-0.285824	0.143789	-1.9878	0.046834				SLC17A6	blue	-0.727025	4.97e-08			Mcrs1
	ENSMUSG00000020331	Hcn2	1382.46	0.263508	0.0375367	7.01999	2.21878e-12				ENSMUST00000020908	E2f6	175.524	0.159892	0.080462	1.98717	0.0469039				LY6D	blue	-0.726665	5.08e-08			Pgam5
	ENSMUSG00000029095	Ablim2	1741.38	0.262908	0.0579828	4.53424	5.78105e-06				ENSMUST00000062755	Loh12cr1	122.972	-0.646474	0.32537	-1.98689	0.0469346				HECW1	blue	-0.726565	5.11e-08			Spcs1
	ENSMUSG00000006651	Aplp1	5788.92	0.262777	0.0581794	4.51667	6.28208e-06				ENSMUST00000059498	Edem3	697.457	0.108508	0.0546464	1.98564	0.0470732				PRKACA	blue	-0.726253	5.22e-08			Pdha1
	ENSMUSG00000028796	Phc2	579.237	0.262626	0.0855184	3.07099	0.00213348				ENSMUST00000113458	Nrxn2	363.814	-0.318386	0.160388	-1.9851	0.0471336				TRIM54	blue	-0.726196	5.23e-08			Rnf2
	ENSMUSG00000037331	Larp1	1414.44	0.262593	0.0441409	5.94899	2.69805e-09				ENSMUST00000106307	Hivep3	330.309	0.289096	0.145744	1.98359	0.0473021				RP11-104D21.3	blue	-0.725932	5.32e-08			Ndufb9
	ENSMUSG00000055239	Kcmf1	810.98	0.262268	0.0434444	6.03688	1.57125e-09				ENSMUST00000082421	mt-Cytb	12019.9	-0.284342	0.143349	-1.98356	0.0473044				BAI2	blue	-0.725869	5.34e-08			Scg5
	ENSMUSG00000033389	Arhgap44	1272.28	0.262218	0.0377051	6.95444	3.53967e-12				ENSMUST00000079978	Unc13b	333.139	0.192265	0.0969734	1.98265	0.0474061				ZEB2P1	blue	-0.725795	5.37e-08			Psma2
	ENSMUSG00000004897	Hdgf	1032.58	0.262067	0.0578176	4.53266	5.82461e-06				ENSMUST00000161546	Fbxo41	488.94	0.122721	0.0618998	1.98257	0.0474157				DPT	blue	-0.725724	5.39e-08			Cdh18
	ENSMUSG00000066306	Numa1	1460.29	0.261819	0.0392688	6.66737	2.60431e-11				ENSMUST00000037141	Setd7	1617.91	0.0805478	0.0406543	1.98129	0.0475592				SCN2A	blue	-0.725722	5.39e-08			Tmem18
	ENSMUSG00000056820	Tsnax	2196.26	0.261723	0.0633797	4.12944	3.63652e-05				ENSMUST00000164558	Ylpm1	380.583	0.183575	0.0926877	1.98058	0.0476387				RSPO2	blue	-0.725713	5.4e-08			Psmd6
	ENSMUSG00000036955	Kif1bp	1720.02	0.261547	0.0419062	6.24124	4.34102e-10				ENSMUST00000071564	Fbxo18	515.414	0.122916	0.0620609	1.98058	0.0476389				TPRG1L	blue	-0.725593	5.44e-08			Glrx3
	ENSMUSG00000066607	6030419C18Rik	1066.55	0.26133	0.0504372	5.18128	2.20365e-07				ENSMUST00000120689	Nek1	148.779	-0.599585	0.302863	-1.97972	0.0477345				RP6-191P20.4	blue	-0.725373	5.51e-08			Cops5
	ENSMUSG00000031029	Eif3f	593.973	0.260831	0.0534883	4.87641	1.08032e-06				ENSMUST00000161046	Usp7	351.066	-0.774634	0.391583	-1.97821	0.0479048				GLT8D1	blue	-0.725097	5.61e-08			Tusc3
	ENSMUSG00000032279	Idh3a	2290.33	0.260354	0.0637873	4.0816	4.47261e-05				ENSMUST00000100404	B3galtl	210.07	0.161572	0.0816982	1.97766	0.0479667				DPP6	blue	-0.725041	5.63e-08			Psmb3
	ENSMUSG00000066036	Ubr4	5245.19	0.260285	0.0397822	6.54274	6.03999e-11				ENSMUST00000019572	Zfp874b	148.285	0.173361	0.0877062	1.97661	0.0480855				CLSTN1	blue	-0.724771	5.72e-08			Dgkg
	ENSMUSG00000045636	Mtus1	539.792	0.260134	0.0509255	5.10813	3.2537e-07				ENSMUST00000040518	Eif3l	375.823	-0.115843	0.0586272	-1.97593	0.0481625				STXBP5L	blue	-0.724709	5.74e-08			Impad1
	ENSMUSG00000040661	Rad54l2	498.285	0.259708	0.0448623	5.78899	7.08094e-09				ENSMUST00000088429	Atp2b3	352.339	0.296399	0.150076	1.975	0.0482681				IQSEC2	blue	-0.724093	5.97e-08			Synpr
	ENSMUSG00000037210	Fam193a	744.139	0.259433	0.0453967	5.71479	1.09839e-08				ENSMUST00000112712	Lypd6	128.142	-0.398664	0.20188	-1.97475	0.048296				C1orf222	blue	-0.723929	6.03e-08			Fis1
	ENSMUSG00000019494	Cops6	566.087	0.259212	0.0552786	4.68919	2.74289e-06				ENSMUST00000050909	Amigo1	524.602	0.273786	0.138686	1.97414	0.0483656				RNF165	blue	-0.723913	6.04e-08			Fabp3
	ENSMUSG00000020664	Dld	1338.91	0.258606	0.0989014	2.61479	0.00892822				ENSMUST00000035462	Dsel	347.566	-0.132682	0.0672122	-1.97407	0.0483735				DHRS11	blue	-0.723904	6.04e-08			Rtn2
	ENSMUSG00000029265	Dr1	621.508	0.258472	0.0379182	6.81658	9.32361e-12				ENSMUST00000049074	Ptprf	382.242	-0.165233	0.0837159	-1.97373	0.0484126				ATP5G1	blue	-0.723814	6.07e-08			Psma4
	ENSMUSG00000032946	Rasgrp2	630.362	0.258345	0.0871728	2.96359	0.00304071				ENSMUST00000178422	Dapk3	169.959	0.179217	0.0908176	1.97338	0.0484526				ARL9	blue	-0.723762	6.09e-08			Coq2
	ENSMUSG00000033326	Kdm4a	628.832	0.258333	0.0370027	6.98146	2.92128e-12				ENSMUST00000102636	Akirin1	576.943	0.0945315	0.0479099	1.97311	0.0484833				C7orf43	blue	-0.723736	6.1e-08			Serpini1
	ENSMUSG00000006276	Eps15l1	526.67	0.258323	0.0358803	7.19958	6.03995e-13				ENSMUST00000009774	Ppp2cb	998.467	0.0765134	0.0387789	1.97307	0.0484881				KIAA1467	blue	-0.72361	6.15e-08			Glce
	ENSMUSG00000021279	Cdc42bpb	2196.92	0.257886	0.0469029	5.49829	3.83491e-08				ENSMUST00000049005	Bmpr1a	711.423	-0.0826224	0.0418765	-1.973	0.0484957				CAMK4	blue	-0.72361	6.15e-08			Smu1
	ENSMUSG00000029640	Usp12	1118.34	0.257673	0.0483063	5.33415	9.59921e-08				ENSMUST00000059331	Mypop	131.639	-0.295148	0.149691	-1.97171	0.0486422				CAPN5	blue	-0.72346	6.21e-08			Olfm3
	ENSMUSG00000051495	Irf2bp2	1187.66	0.257287	0.0508612	5.05861	4.22333e-07				ENSMUST00000175940	Chtf8	148.968	0.492644	0.249861	1.97167	0.0486472				GDAP1L1	blue	-0.723238	6.29e-08			Hn1
	ENSMUSG00000020152	Actr2	4137.04	0.257202	0.0263942	9.74463	1.94493e-22				ENSMUST00000051870	Champ1	313.667	-0.124218	0.0630176	-1.97117	0.0487043				KCNAB1	blue	-0.722627	6.54e-08			Orc3
	ENSMUSG00000019978	Epb41l2	845.497	0.256975	0.0404855	6.34734	2.19074e-10				ENSMUST00000059297	Hnrnph2	621.269	-0.193027	0.0979288	-1.9711	0.0487129				HERC6	blue	-0.722495	6.59e-08			Drg1
	ENSMUSG00000038615	Nfe2l1	3693.61	0.256959	0.0380193	6.75866	1.39278e-11				ENSMUST00000142029	Smim12	230.743	0.160769	0.0816134	1.96988	0.0488517				LRRC28	blue	-0.722328	6.66e-08			Ndufa6
	ENSMUSG00000035596	Mboat7	1311.07	0.25694	0.0434967	5.90711	3.48157e-09				ENSMUST00000044970	Mgat3	1306.82	0.0957665	0.0486343	1.96911	0.04894				FARSA	blue	-0.722282	6.68e-08			Nudt11
	ENSMUSG00000003360	Ddx23	754.359	0.256544	0.0362171	7.0835	1.40559e-12				ENSMUST00000118762	Kctd20	442.531	0.109487	0.0556109	1.96881	0.0489751				FIBP	blue	-0.722265	6.68e-08			Vdac3
	ENSMUSG00000031513	Leprotl1	925.874	0.255598	0.0507274	5.03867	4.68777e-07				ENSMUST00000096246	Ganab	652.924	-0.0764213	0.0388186	-1.96868	0.04899				GPR83	blue	-0.722232	6.7e-08			Mgst3
	ENSMUSG00000074656	Eif2s2	786.5	0.255356	0.0996957	2.56136	0.0104264				ENSMUST00000150268	Plrg1	203.336	-0.150936	0.076717	-1.96744	0.0491329				AC010731.4	blue	-0.722009	6.79e-08			Myeov2
	ENSMUSG00000020196	Cabin1	1037.67	0.25529	0.0566661	4.50516	6.63232e-06				ENSMUST00000027979	Uhmk1	1541.77	-0.248708	0.126537	-1.96549	0.0493577				LPCAT4	blue	-0.721972	6.81e-08			Mpc2
	ENSMUSG00000033214	Slitrk5	1156.04	0.254769	0.0382158	6.6666	2.61803e-11				ENSMUST00000004281	Dyrk2	187.602	0.193289	0.0983469	1.96538	0.0493703				RP11-317P15.5	blue	-0.721903	6.84e-08			Cope
	ENSMUSG00000042185	Nfrkb	571.461	0.254733	0.0395837	6.4353	1.23228e-10				ENSMUST00000111994	Ncoa4	541.959	-0.206619	0.105151	-1.96498	0.0494167				SOSTDC1	blue	-0.721834	6.86e-08			Ndufa7
	ENSMUSG00000027678	Ncoa3	928.193	0.253717	0.0332552	7.62941	2.35823e-14				ENSMUST00000079644	Ybx1	491.767	-0.137834	0.0701764	-1.9641	0.0495183				NIPSNAP1	blue	-0.721658	6.94e-08			Psmb5
	ENSMUSG00000039218	Srrm2	7997.94	0.253682	0.057403	4.41931	9.90154e-06				ENSMUST00000004614	Zfp110	128.242	-0.281888	0.143604	-1.96295	0.049652				ALOXE3	blue	-0.721518	7e-08			Esd
	ENSMUSG00000035953	Tmem55b	550.686	0.253102	0.0415401	6.09294	1.10852e-09				ENSMUST00000069449	Rras2	156.571	0.223971	0.114123	1.96253	0.0497006				RP4-738P15.1	blue	-0.721366	7.06e-08			Gpx4
	ENSMUSG00000022957	Itsn1	2278.55	0.252445	0.0309635	8.15299	3.55023e-16				ENSMUST00000155016	Dlgap1	145.76	-0.741116	0.377679	-1.96229	0.0497288				SCG3	blue	-0.721161	7.15e-08			Nrbp1
	ENSMUSG00000021182	Ccdc88c	509.968	0.252115	0.0496025	5.08269	3.72118e-07														BEST4	blue	-0.721124	7.17e-08			Guf1
	ENSMUSG00000026959	Grin1	4604.53	0.251905	0.0385797	6.52946	6.60068e-11														OPN4	blue	-0.721015	7.22e-08			Ndufc2
	ENSMUSG00000001151	Pcnt	734.111	0.251727	0.0376155	6.6921	2.19988e-11														SPTSSB	blue	-0.720971	7.24e-08			Uqcrh
	ENSMUSG00000044636	Csrnp2	503.666	0.251396	0.0379087	6.63162	3.3202e-11														PTH2R	blue	-0.720822	7.3e-08			Tagln3
	ENSMUSG00000029060	Mib2	817.96	0.250957	0.0568095	4.41752	9.9841e-06														C12orf10	blue	-0.720693	7.36e-08			Trpc1
	ENSMUSG00000047248	C2cd3	587.272	0.250947	0.0526941	4.76233	1.91369e-06														RFX8	blue	-0.720536	7.43e-08			Ndufa4
	ENSMUSG00000033953	Ppp3r1	12556.9	0.250543	0.0463275	5.40808	6.37039e-08														MTFMT	blue	-0.720508	7.45e-08			Gstm5
	ENSMUSG00000026202	Tuba4a	4642.11	0.250448	0.0512252	4.88916	1.01265e-06														SOHLH1	blue	-0.720208	7.58e-08			Psmb4
	ENSMUSG00000034681	Rnps1	1008.87	0.250328	0.0478809	5.22814	1.71225e-07														VDAC3	blue	-0.720085	7.64e-08			Crym
	ENSMUSG00000027508	Pag1	644.789	0.250159	0.0399924	6.25517	3.97081e-10														PLCL2	blue	-0.720069	7.65e-08			Prpf19
	ENSMUSG00000040945	Rcc2	1043.5	0.24948	0.0462059	5.3993	6.69006e-08														KIAA1217	blue	-0.720033	7.67e-08			Uqcrq
	ENSMUSG00000042429	Adora1	2228.81	0.249072	0.0278161	8.95423	3.42118e-19														OTUB1	blue	-0.719992	7.69e-08			Ndufb11
	ENSMUSG00000048076	Arf1	3661.5	0.248957	0.0504436	4.93536	8.00046e-07														SPIRE2	blue	-0.719824	7.76e-08
	ENSMUSG00000006675	P4htm	488.304	0.248771	0.0437733	5.68317	1.32222e-08														PDZD7	blue	-0.71951	7.91e-08
	ENSMUSG00000026944	Abca2	3711.62	0.248609	0.047462	5.23807	1.62268e-07														OLFM3	blue	-0.719458	7.94e-08
	ENSMUSG00000033904	Ccp110	1481.77	0.248341	0.0428401	5.79694	6.75372e-09														KCNT1	blue	-0.719281	8.03e-08
	ENSMUSG00000021156	Zmynd11	2697.54	0.247958	0.03525	7.03427	2.003e-12														MAP1A	blue	-0.719253	8.04e-08
	ENSMUSG00000039703	Nploc4	851.468	0.247925	0.0364817	6.79586	1.07668e-11														HCN1	blue	-0.719117	8.11e-08
	ENSMUSG00000019558	Slc6a8	871.989	0.247763	0.0490047	5.05591	4.28344e-07														AP001062.7	blue	-0.719002	8.16e-08
	ENSMUSG00000063146	Clip2	1677.59	0.247616	0.0380924	6.50041	8.01038e-11														LMO7	blue	-0.718945	8.19e-08
	ENSMUSG00000002984	Tomm40	557.576	0.24759	0.0366594	6.75381	1.44016e-11														EID2	blue	-0.718912	8.21e-08
	ENSMUSG00000053580	Tanc2	5601.95	0.247526	0.0376992	6.56581	5.17501e-11														FSTL5	blue	-0.718901	8.21e-08
	ENSMUSG00000061576	Dpp6	2222.73	0.246995	0.0506811	4.87352	1.09629e-06														WDR69	blue	-0.718813	8.26e-08
	ENSMUSG00000020536	Llgl1	642.459	0.24692	0.0474119	5.20797	1.90915e-07														GPR123	blue	-0.718763	8.28e-08
	ENSMUSG00000037242	Clic4	958.039	0.246551	0.0471192	5.23249	1.67246e-07														MCTS1	blue	-0.718543	8.39e-08
	ENSMUSG00000020741	Cluh	1160.8	0.246293	0.0422588	5.82821	5.60243e-09														CTD-2538C1.2	blue	-0.718363	8.49e-08
	ENSMUSG00000028246	Faxc	1136.54	0.246125	0.0437814	5.62167	1.89116e-08														OTUB2	blue	-0.718237	8.55e-08
	ENSMUSG00000070056	Mfhas1	782.936	0.2458	0.0422745	5.81437	6.08635e-09														RP11-278H7.1	blue	-0.718106	8.62e-08
	ENSMUSG00000026116	Tmem131	1072.91	0.244548	0.0304359	8.03483	9.37078e-16														OLFM1	blue	-0.717824	8.77e-08
	ENSMUSG00000024268	Celf4	3742.82	0.244055	0.0496993	4.91063	9.07826e-07														YWHAG	blue	-0.71782	8.77e-08
	ENSMUSG00000020135	Apc2	1910.92	0.244011	0.0610867	3.99451	6.48292e-05														P2RX6	blue	-0.717716	8.83e-08
	ENSMUSG00000078622	Ccdc47	1562.89	0.243889	0.0593161	4.11168	3.92796e-05														C5orf44	blue	-0.717671	8.85e-08
	ENSMUSG00000031993	Snx19	930.27	0.243826	0.0385408	6.32644	2.50885e-10														CACNB2	blue	-0.717666	8.85e-08
	ENSMUSG00000006134	Crkl	611.742	0.243752	0.040927	5.95579	2.58818e-09														CFC1	blue	-0.717634	8.87e-08
	ENSMUSG00000062203	Gspt1	1163.1	0.243615	0.0365959	6.65689	2.79675e-11														CD99L2	blue	-0.717606	8.88e-08
	ENSMUSG00000094626	Cecr6	1109.75	0.243488	0.047204	5.15821	2.49327e-07														RAB25	blue	-0.717438	8.97e-08
	ENSMUSG00000003410	Elavl3	1572.74	0.243345	0.0484229	5.02541	5.02354e-07														HAS1	blue	-0.71698	9.23e-08
	ENSMUSG00000021448	Shc3	765.257	0.242936	0.0650546	3.73434	0.000188208														GSG1	blue	-0.716891	9.28e-08
	ENSMUSG00000056553	Ptprn2	3475.32	0.24287	0.0430226	5.64517	1.65018e-08														CNRIP1	blue	-0.716841	9.3e-08
	ENSMUSG00000024008	Cpne5	785.76	0.242858	0.0795685	3.05219	0.00227178														C11orf80	blue	-0.716702	9.38e-08
	ENSMUSG00000029055	Plch2	737.039	0.242705	0.0488958	4.96371	6.91578e-07														TMEM132D	blue	-0.716541	9.47e-08
	ENSMUSG00000034210	Efcab14	840.543	0.242636	0.0510022	4.75735	1.96148e-06														DIRAS1	blue	-0.716504	9.49e-08
	ENSMUSG00000043671	Dpy19l3	703.689	0.242529	0.057221	4.23846	2.25062e-05														FGF5	blue	-0.716362	9.58e-08
	ENSMUSG00000035392	Dennd1a	586.987	0.24251	0.0445374	5.44509	5.17795e-08														SND1	blue	-0.716335	9.59e-08
	ENSMUSG00000061032	Rrp1	2146.88	0.242484	0.0475173	5.10306	3.34208e-07														EFCAB12	blue	-0.716322	9.6e-08
	ENSMUSG00000038630	Zkscan16	733.64	0.241993	0.078344	3.08885	0.00200934														C14orf2	blue	-0.716266	9.63e-08
	ENSMUSG00000026737	Pip4k2a	1024.29	0.241751	0.0413133	5.85165	4.86723e-09														TERF2	blue	-0.716237	9.65e-08
	ENSMUSG00000020658	Efr3b	2901.72	0.240765	0.0312438	7.70601	1.29813e-14														PCMT1	blue	-0.716134	9.71e-08
	ENSMUSG00000034781	Gna11	968.748	0.240717	0.0756216	3.18318	0.00145665														KLC2	blue	-0.716051	9.76e-08
	ENSMUSG00000035203	Epn1	2319.91	0.240697	0.042294	5.69105	1.26262e-08														CYP4A11	blue	-0.716006	9.78e-08
	ENSMUSG00000022194	Pabpn1	1135.5	0.240658	0.0701183	3.43216	0.000598786														SNCG	blue	-0.715934	9.83e-08
	ENSMUSG00000029547	Ints1	1245.63	0.240488	0.0570417	4.216	2.4867e-05														TXNDC15	blue	-0.715892	9.85e-08
	ENSMUSG00000030695	Aldoa	13320	0.240384	0.0371321	6.47374	9.5609e-11														APMAP	blue	-0.71589	9.85e-08
	ENSMUSG00000053046	Brsk2	2015.7	0.240374	0.0372842	6.44708	1.14025e-10														PRDM8	blue	-0.715809	9.9e-08
	ENSMUSG00000032458	Copb2	1058.54	0.240111	0.0749692	3.20279	0.00136103														APOO	blue	-0.715535	1.01e-07
	ENSMUSG00000034707	Gns	1045.95	0.239565	0.0387917	6.17568	6.58789e-10														GRIK1	blue	-0.71552	1.01e-07
	ENSMUSG00000006024	Napa	2145.15	0.239305	0.0482417	4.96054	7.02961e-07														DNAJC6	blue	-0.715204	1.03e-07
	ENSMUSG00000017221	Psmd3	905.612	0.238503	0.0454241	5.25058	1.51624e-07														FGF9	blue	-0.715194	1.03e-07
	ENSMUSG00000039349	C130074G19Rik	668.835	0.238344	0.0741509	3.21432	0.00130755														ARHGEF33	blue	-0.714947	1.04e-07
	ENSMUSG00000015501	Hivep2	6895.68	0.238186	0.0428973	5.55248	2.81643e-08														DCTN2	blue	-0.714904	1.05e-07
	ENSMUSG00000034981	Parm1	786.093	0.238076	0.0553779	4.29912	1.71475e-05														CHGA	blue	-0.714675	1.06e-07
	ENSMUSG00000022000	Zc3h13	888.321	0.23786	0.0633763	3.75314	0.000174636														PTTG1	blue	-0.714604	1.06e-07
	ENSMUSG00000010277	2610507B11Rik	4453.19	0.237794	0.0371857	6.39478	1.60782e-10														RP11-701H24.2	blue	-0.714524	1.07e-07
	ENSMUSG00000001576	Ergic1	1100.94	0.236587	0.0586648	4.03286	5.51014e-05														PPP2R2B	blue	-0.714458	1.07e-07
	ENSMUSG00000019471	Cdc37	785.098	0.235749	0.0586591	4.01896	5.84548e-05														NT5DC3	blue	-0.714237	1.09e-07
	ENSMUSG00000030207	Fam234b	2746.16	0.235711	0.0458662	5.13911	2.76046e-07														LRRTM4	blue	-0.714199	1.09e-07
	ENSMUSG00000034290	Nek9	694.875	0.235711	0.0320707	7.34973	1.98613e-13														CAMTA2	blue	-0.713951	1.11e-07
	ENSMUSG00000028041	Adam15	672.205	0.235656	0.05967	3.94932	7.83731e-05														PLBD2	blue	-0.713772	1.12e-07
	ENSMUSG00000039536	Stau1	761.065	0.235654	0.0378932	6.21891	5.00633e-10														RBFOX1	blue	-0.713684	1.12e-07
	ENSMUSG00000031169	Porcn	558.896	0.235396	0.0511329	4.60361	4.15223e-06														SYNGR1	blue	-0.71341	1.14e-07
	ENSMUSG00000045128	Rpl18a	1169.48	0.235163	0.0543806	4.32439	1.52957e-05														NRCAM	blue	-0.713396	1.14e-07
	ENSMUSG00000039671	Zmynd8	814.954	0.234944	0.0818334	2.871	0.0040917														EFNB3	blue	-0.713308	1.15e-07
	ENSMUSG00000031971	Ccsap	717.586	0.234859	0.0641842	3.65914	0.000253066														CLTC	blue	-0.712612	1.2e-07
	ENSMUSG00000078716	Tmem8b	650.362	0.234522	0.0603986	3.88291	0.000103215														ATP6V1F	blue	-0.712571	1.2e-07
	ENSMUSG00000024777	Ppp2r5b	1101.1	0.234389	0.0418752	5.59734	2.17668e-08														CRYBB1	blue	-0.712508	1.21e-07
	ENSMUSG00000031153	Gripap1	934.96	0.234002	0.0675674	3.46324	0.000533708														OLA1	blue	-0.712454	1.21e-07
	ENSMUSG00000022197	Pdzd2	1049	0.233617	0.0628922	3.71456	0.000203559														CPLX1	blue	-0.712373	1.21e-07
	ENSMUSG00000017631	Abr	5549.42	0.233167	0.0331727	7.02888	2.08195e-12														AL591845.1	blue	-0.712347	1.22e-07
	ENSMUSG00000022757	Tfg	567.206	0.233134	0.0405969	5.74265	9.32046e-09														SRGAP3	blue	-0.712302	1.22e-07
	ENSMUSG00000029016	Clcn6	1030.61	0.232759	0.0412433	5.64356	1.66566e-08														VAMP2	blue	-0.711744	1.26e-07
	ENSMUSG00000045193	Cirbp	589.348	0.232121	0.0732312	3.1697	0.00152598														RNPS1	blue	-0.711551	1.28e-07
	ENSMUSG00000038244	Mical2	3521.66	0.231836	0.0527948	4.39126	1.12698e-05														ERLEC1	blue	-0.71155	1.28e-07
	ENSMUSG00000023032	Slc4a8	2043.94	0.231656	0.0430833	5.37693	7.57651e-08														DSN1	blue	-0.711484	1.28e-07
	ENSMUSG00000026821	Ralgds	1040.84	0.231496	0.0463186	4.9979	5.79573e-07														ADSL	blue	-0.711438	1.28e-07
	ENSMUSG00000024335	Brd2	1504.49	0.231187	0.0410569	5.63089	1.79282e-08														AP4S1	blue	-0.710967	1.32e-07
	ENSMUSG00000005698	Ctcf	899.745	0.231045	0.0397507	5.81234	6.16054e-09														NPPC	blue	-0.710795	1.33e-07
	ENSMUSG00000033066	Gas7	6157.05	0.23102	0.0520628	4.43732	9.10858e-06														KMO	blue	-0.710478	1.36e-07
	ENSMUSG00000026965	Anapc2	638.376	0.230929	0.0395758	5.83511	5.37546e-09														RP11-17A19.2	blue	-0.710351	1.37e-07
	ENSMUSG00000024140	Epas1	745.902	0.230845	0.0785342	2.93942	0.00328824														NLRP3	blue	-0.710019	1.4e-07
	ENSMUSG00000020882	Cacnb1	970.765	0.230706	0.0699994	3.29583	0.000981329														ASB6	blue	-0.709995	1.4e-07
	ENSMUSG00000070802	Pnmal2	1997.68	0.230694	0.0615365	3.7489	0.00017761														USMG5	blue	-0.709978	1.4e-07
	ENSMUSG00000023118	Sympk	1358.07	0.23065	0.0534764	4.31311	1.60972e-05														CHD5	blue	-0.709854	1.41e-07
	ENSMUSG00000030000	Add2	1554.48	0.230629	0.058706	3.92854	8.54635e-05														KNDC1	blue	-0.709782	1.41e-07
	ENSMUSG00000032997	Chpf	660.871	0.230624	0.0798398	2.88858	0.00386981														CTXN2	blue	-0.709722	1.42e-07
	ENSMUSG00000024858	Grk2	1552.41	0.230516	0.0534557	4.31227	1.61588e-05														THEM4	blue	-0.709703	1.42e-07
	ENSMUSG00000025178	Pi4k2a	691.774	0.22981	0.0504957	4.55108	5.33705e-06														CADPS	blue	-0.709482	1.44e-07
	ENSMUSG00000050321	Neto1	921.406	0.22947	0.0450242	5.09659	3.45817e-07														RP11-466P24.7	blue	-0.709437	1.44e-07
	ENSMUSG00000015127	Unkl	594.405	0.228691	0.0431038	5.30557	1.12319e-07														EBP	blue	-0.709263	1.46e-07
	ENSMUSG00000023973	Cnpy3	520.977	0.22868	0.0527949	4.33148	1.48113e-05														LYRM9	blue	-0.709219	1.46e-07
	ENSMUSG00000042901	Aida	500.904	0.228092	0.0624875	3.6502	0.000262032														PSEN2	blue	-0.709059	1.48e-07
	ENSMUSG00000021559	Dapk1	1416.68	0.227797	0.0479834	4.74742	2.06032e-06														TCEAL6	blue	-0.70905	1.48e-07
	ENSMUSG00000059890	Ube4a	1039.57	0.22678	0.0287445	7.88953	3.03337e-15														SEMA3A	blue	-0.709006	1.48e-07
	ENSMUSG00000030516	Tjp1	1757.87	0.226588	0.0246912	9.17687	4.43785e-20														PTPRR	blue	-0.708926	1.49e-07
	ENSMUSG00000024527	Afg3l2	721.981	0.226395	0.0465071	4.86798	1.12745e-06														ATP2B2	blue	-0.708746	1.5e-07
	ENSMUSG00000024513	Mbd2	541.363	0.226011	0.0590407	3.82805	0.000129163														NECAB1	blue	-0.708444	1.53e-07
	ENSMUSG00000058709	Egln2	698.613	0.225732	0.068429	3.29878	0.000971057														C3orf80	blue	-0.70829	1.54e-07
	ENSMUSG00000028437	Ubap1	631.026	0.225569	0.0350253	6.44017	1.1934e-10														ASMTL	blue	-0.708122	1.56e-07
	ENSMUSG00000021224	Numb	609.215	0.225396	0.04131	5.4562	4.86445e-08														MYOM2	blue	-0.708079	1.56e-07
	ENSMUSG00000021268	Meg3	38897.5	0.225118	0.0581281	3.87279	0.000107598														TMEM120B	blue	-0.707987	1.57e-07
	ENSMUSG00000000632	Sez6	1735.22	0.225112	0.0626117	3.59536	0.000323943														GLB1L2	blue	-0.707922	1.58e-07
	ENSMUSG00000052456	Asna1	577.497	0.224846	0.0674751	3.33228	0.000861363														CDKN2D	blue	-0.70788	1.58e-07
	ENSMUSG00000022358	Fbxo32	592.305	0.224767	0.047473	4.73463	2.1945e-06														ZNF541	blue	-0.707612	1.61e-07
	ENSMUSG00000062098	Btbd3	2444.76	0.22472	0.0311869	7.20558	5.77968e-13														LETMD1	blue	-0.707579	1.61e-07
	ENSMUSG00000023068	Nus1	1330.97	0.224129	0.0424851	5.27547	1.32414e-07														CTD-2562J17.4	blue	-0.707329	1.63e-07
	ENSMUSG00000025066	Sfr1	657.692	0.224011	0.067525	3.31745	0.000908425														HAR1A	blue	-0.707269	1.64e-07
	ENSMUSG00000020821	Kif1c	1081.47	0.223946	0.0472137	4.74323	2.10334e-06														TRIM3	blue	-0.70692	1.67e-07
	ENSMUSG00000015522	Arnt	597.715	0.223889	0.0374626	5.97634	2.28212e-09														DZIP3	blue	-0.706838	1.68e-07
	ENSMUSG00000057666	Gapdh	10520.1	0.223484	0.0465166	4.8044	1.55218e-06														GRIN1	blue	-0.706792	1.68e-07
	ENSMUSG00000004698	Hdac9	588.51	0.223415	0.0609172	3.66752	0.000244919														GARS	blue	-0.706705	1.69e-07
	ENSMUSG00000033287	Kctd17	922.852	0.223232	0.0557602	4.00343	6.243e-05														BRIP1	blue	-0.706222	1.74e-07
	ENSMUSG00000026923	Notch1	593.228	0.223051	0.0666646	3.34586	0.000820266														AC112229.7	blue	-0.705927	1.77e-07
	ENSMUSG00000032549	Rab6b	7052	0.222927	0.0463803	4.8065	1.53595e-06														GRM7	blue	-0.705813	1.78e-07
	ENSMUSG00000030270	Cpne9	571.333	0.222884	0.064287	3.46701	0.000526278														CACNB4	blue	-0.705713	1.79e-07
	ENSMUSG00000034820	Cpsf7	805.335	0.222766	0.0387836	5.74383	9.25609e-09														KLHL22	blue	-0.705481	1.82e-07
	ENSMUSG00000021282	Eif5	2542.68	0.222754	0.0338538	6.57988	4.70818e-11														SMYD3	blue	-0.705374	1.83e-07
	ENSMUSG00000059456	Ptk2b	4313.64	0.22245	0.0528795	4.20673	2.59092e-05														MRPL22	blue	-0.705275	1.84e-07
	ENSMUSG00000027339	Rassf2	639.44	0.221945	0.0463676	4.78663	1.69606e-06														RP11-238K6.1	blue	-0.705266	1.84e-07
	ENSMUSG00000059316	Slc27a4	888.96	0.221815	0.0333103	6.65903	2.7564e-11														TENM3	blue	-0.70525	1.84e-07
	ENSMUSG00000010095	Slc3a2	859.043	0.221717	0.0393802	5.63016	1.80046e-08														RIMBP2	blue	-0.705193	1.85e-07
	ENSMUSG00000053754	Chd8	1693.85	0.221622	0.0253282	8.75002	2.13314e-18														CLSTN2	blue	-0.704772	1.89e-07
	ENSMUSG00000020044	Timp3	894.09	0.221596	0.0377654	5.86771	4.41854e-09														ABCG8	blue	-0.704724	1.9e-07
	ENSMUSG00000029093	Sorcs2	606.011	0.221009	0.0431113	5.12648	2.95211e-07														BTBD11	blue	-0.704617	1.91e-07
	ENSMUSG00000022283	Pabpc1	1326.2	0.221006	0.0614798	3.59477	0.000324681														GPR21	blue	-0.704561	1.91e-07
	ENSMUSG00000044349	Snhg11	16387.9	0.220772	0.0605426	3.64655	0.000265781														AC011322.1	blue	-0.704443	1.93e-07
	ENSMUSG00000051243	Islr2	608.955	0.220702	0.0698113	3.16141	0.00157008														DLX6-AS1	blue	-0.704291	1.94e-07
	ENSMUSG00000011832	Evi5l	1028.15	0.220572	0.0492799	4.4759	7.60909e-06														RIPPLY2	blue	-0.704187	1.96e-07
	ENSMUSG00000034751	Mast4	1448.56	0.220525	0.0420202	5.24808	1.53692e-07														FAXC	blue	-0.704116	1.96e-07
	ENSMUSG00000029467	Atp2a2	14933.4	0.219918	0.0322122	6.82717	8.66037e-12														ARL6IP5	blue	-0.703759	2e-07
	ENSMUSG00000058258	Idi1	673.365	0.21961	0.074144	2.96194	0.00305704														TOMM40	blue	-0.703733	2.01e-07
	ENSMUSG00000037674	Rfx7	1160.14	0.219033	0.0500754	4.37407	1.21951e-05														PTRH2	blue	-0.70372	2.01e-07
	ENSMUSG00000042506	Usp22	2536.89	0.218937	0.0680499	3.21729	0.00129406														CTC-459I6.1	blue	-0.703701	2.01e-07
	ENSMUSG00000048251	Bcl11b	1436.3	0.218902	0.0679424	3.22187	0.00127355														MIR662	blue	-0.703206	2.07e-07
	ENSMUSG00000007097	Atp1a2	8666.72	0.218754	0.0451517	4.84487	1.26695e-06														IDH3G	blue	-0.703187	2.07e-07
	ENSMUSG00000022523	Fgf12	2775.01	0.218646	0.0644697	3.39146	0.000695204														KCTD16	blue	-0.703176	2.07e-07
	ENSMUSG00000031642	Sh3rf1	520.232	0.218626	0.0510462	4.2829	1.84469e-05														PRRT3	blue	-0.703102	2.08e-07
	ENSMUSG00000038485	Socs7	1830.12	0.218544	0.0453966	4.8141	1.47865e-06														LINC00658	blue	-0.702956	2.1e-07
	ENSMUSG00000023909	Paqr4	601.079	0.218369	0.0396943	5.50128	3.77046e-08														SLC25A44	blue	-0.702895	2.1e-07
	ENSMUSG00000043241	Upf2	805.723	0.218112	0.0431192	5.05834	4.22923e-07														EXOSC5	blue	-0.702872	2.11e-07
	ENSMUSG00000048878	Hexim1	574.716	0.218085	0.0581152	3.75263	0.000174992														RABGAP1L	blue	-0.7028	2.12e-07
	ENSMUSG00000047388	Atmin	1137.94	0.217912	0.049224	4.42695	9.55746e-06														AC073128.10	blue	-0.702734	2.12e-07
	ENSMUSG00000021486	Prelid1	783.486	0.217882	0.0420882	5.17678	2.25745e-07														AC145123.2	blue	-0.702693	2.13e-07
	ENSMUSG00000034575	Papd7	633.789	0.217838	0.0347279	6.27273	3.54779e-10														ZNF324B	blue	-0.70252	2.15e-07
	ENSMUSG00000032405	Pias1	713.728	0.217815	0.0454025	4.79743	1.60713e-06														KCNC3	blue	-0.702478	2.16e-07
	ENSMUSG00000027455	Nsfl1c	554.023	0.2178	0.0497901	4.37435	1.21795e-05														ZWILCH	blue	-0.702178	2.19e-07
	ENSMUSG00000020132	Rab21	698.608	0.217629	0.0433538	5.01984	5.17156e-07														SKOR1	blue	-0.702125	2.2e-07
	ENSMUSG00000031708	Tecr	2125.16	0.217579	0.0452059	4.81307	1.48629e-06														OPRL1	blue	-0.702012	2.21e-07
	ENSMUSG00000030374	Strn4	2537.14	0.217401	0.0366892	5.92549	3.11371e-09														RP11-197K6.1	blue	-0.701914	2.23e-07
	ENSMUSG00000024483	Ankhd1	1723.44	0.217351	0.0397082	5.4737	4.40735e-08														NLRP2	blue	-0.701814	2.24e-07
	ENSMUSG00000025583	Rptor	1174.9	0.216925	0.0379881	5.71034	1.1275e-08														MBLAC1	blue	-0.700874	2.36e-07
	ENSMUSG00000048271	Rbm33	1324.15	0.216899	0.036991	5.86356	4.53045e-09														LTK	blue	-0.700809	2.37e-07
	ENSMUSG00000030172	Erc1	945.702	0.216747	0.0417743	5.18852	2.11973e-07														SNAP47	blue	-0.700662	2.39e-07
	ENSMUSG00000020923	Ubtf	1166.29	0.216492	0.0374757	5.77687	7.61048e-09														RTKN2	blue	-0.700627	2.39e-07
	ENSMUSG00000051331	Cacna1c	1262.81	0.216461	0.0437906	4.9431	7.68906e-07														TCEAL5	blue	-0.699995	2.48e-07
	ENSMUSG00000036391	Sec24a	635.838	0.216269	0.0534242	4.04815	5.16239e-05														KCNK3	blue	-0.699882	2.5e-07
	ENSMUSG00000049336	Tenm2	1675.45	0.216205	0.0970462	2.22786	0.0258899														JAZF1	blue	-0.699753	2.51e-07
	ENSMUSG00000054766	Set	2278.84	0.216195	0.0483416	4.47224	7.74041e-06														PDE2A	blue	-0.699731	2.52e-07
	ENSMUSG00000033781	Asb13	495.835	0.216116	0.0459572	4.70256	2.56919e-06														RP11-159D12.2	blue	-0.699645	2.53e-07
	ENSMUSG00000067288	Rps28	1672.21	0.216091	0.0519366	4.16067	3.17314e-05														HEXB	blue	-0.699626	2.53e-07
	ENSMUSG00000041444	Arhgap32	9354.18	0.215812	0.0238735	9.0398	1.56964e-19														UNC93B3	blue	-0.699501	2.55e-07
	ENSMUSG00000041740	Rnf10	1093.3	0.215754	0.0581978	3.70726	0.000209517														GPRASP1	blue	-0.698991	2.62e-07
	ENSMUSG00000028410	Dnaja1	3257.94	0.215004	0.0559615	3.84201	0.000122031														RP13-895J2.7	blue	-0.698787	2.65e-07
	ENSMUSG00000027951	Adar	2572.38	0.214768	0.0399983	5.36943	7.89845e-08														NEUROD6	blue	-0.698619	2.68e-07
	ENSMUSG00000035954	Dock4	2240.95	0.21463	0.0339962	6.31336	2.73034e-10														TRAPPC6B	blue	-0.698459	2.7e-07
	ENSMUSG00000022619	Mapk8ip2	2829.1	0.214569	0.0477584	4.4928	7.02937e-06														ROPN1L	blue	-0.698446	2.7e-07
	ENSMUSG00000032249	Anp32a	1353.77	0.214386	0.0422097	5.07907	3.79287e-07														RP11-1026M7.2	blue	-0.698342	2.72e-07
	ENSMUSG00000002052	Supt6	1995.38	0.213853	0.0388144	5.50963	3.5958e-08														CREG2	blue	-0.698333	2.72e-07
	ENSMUSG00000045039	Megf8	2692.38	0.212947	0.0522211	4.07779	4.54661e-05														KCNS1	blue	-0.69832	2.72e-07
	ENSMUSG00000028809	Srrm1	1309.28	0.212895	0.0500576	4.253	2.10924e-05														BHLHA9	blue	-0.69816	2.75e-07
	ENSMUSG00000028833	Ncdn	11021.1	0.212528	0.0488666	4.34914	1.36673e-05														KLHDC8A	blue	-0.69812	2.75e-07
	ENSMUSG00000071072	Ptges3	1574.29	0.212369	0.0466437	4.55301	5.28832e-06														RP11-728E14.3	blue	-0.697915	2.79e-07
	ENSMUSG00000062762	Ei24	1047.92	0.212214	0.0477162	4.44743	8.69021e-06														ZBBX	blue	-0.697904	2.79e-07
	ENSMUSG00000028430	Nol6	1183.89	0.211665	0.0626983	3.37593	0.00073567														KIAA1107	blue	-0.697702	2.82e-07
	ENSMUSG00000023033	Scn8a	7258.29	0.211621	0.0418462	5.05712	4.25639e-07														GPHN	blue	-0.697389	2.87e-07
	ENSMUSG00000060373	Hnrnpc	1715.85	0.210529	0.0430387	4.89162	1.00011e-06														FAM174A	blue	-0.697352	2.87e-07
	ENSMUSG00000032898	Fbxo21	1545.88	0.210368	0.0363081	5.79397	6.8743e-09														DPH2	blue	-0.697342	2.88e-07
	ENSMUSG00000047013	Fbxo41	1482.72	0.210006	0.0419145	5.01035	5.43314e-07														CCNI2	blue	-0.697228	2.89e-07
	ENSMUSG00000056602	Fry	4666.6	0.20993	0.0343823	6.10575	1.02319e-09														DCTN1-AS1	blue	-0.697128	2.91e-07
	ENSMUSG00000066129	Kndc1	1491.08	0.209386	0.0593757	3.52646	0.000421153														EMID2	blue	-0.69705	2.92e-07
	ENSMUSG00000029505	Ep400	1959.77	0.209284	0.0413574	5.06037	4.18436e-07														KHK	blue	-0.696884	2.95e-07
	ENSMUSG00000069227	Gprin1	1272.27	0.20924	0.0517734	4.04146	5.31202e-05														VPS13D	blue	-0.696741	2.97e-07
	ENSMUSG00000014592	Camta1	4213.21	0.209237	0.0418525	4.9994	5.75075e-07														MPO	blue	-0.6967	2.98e-07
	ENSMUSG00000031819	Emc8	653.757	0.209234	0.0458331	4.56512	4.99197e-06														RP11-527D7.1	blue	-0.696695	2.98e-07
	ENSMUSG00000034342	Cbl	743.836	0.208942	0.0529132	3.94876	7.85575e-05														EIF2AK1	blue	-0.696507	3.01e-07
	ENSMUSG00000057897	Camk2b	6981.47	0.208918	0.0343876	6.07539	1.23688e-09														GRM5-AS1	blue	-0.696503	3.01e-07
	ENSMUSG00000002812	Flii	576.585	0.208672	0.0374232	5.57602	2.46088e-08														UQCC	blue	-0.696475	3.02e-07
	ENSMUSG00000025020	Slit1	648.849	0.208662	0.0710285	2.93773	0.00330627														SPAG4	blue	-0.696431	3.03e-07
	ENSMUSG00000055850	Rnf181	521.794	0.208595	0.0586985	3.55367	0.000379896														RARS	blue	-0.696428	3.03e-07
	ENSMUSG00000059439	Bcas3	694.142	0.208426	0.0478731	4.35373	1.33839e-05														RP11-321E2.3	blue	-0.696399	3.03e-07
	ENSMUSG00000004207	Psap	15657	0.208194	0.0354046	5.88043	4.09192e-09														C20orf203	blue	-0.696137	3.08e-07
	ENSMUSG00000022763	Aifm3	954.41	0.208116	0.0562185	3.70191	0.00021398														TCEAL2	blue	-0.695902	3.12e-07
	ENSMUSG00000040811	Eml2	1187.79	0.208053	0.0544118	3.82367	0.000131482														NETO1	blue	-0.69576	3.14e-07
	ENSMUSG00000023951	Vegfa	709.637	0.207829	0.0498004	4.17325	3.00288e-05														KCNA1	blue	-0.695624	3.16e-07
	ENSMUSG00000087679	C330006A16Rik	750.326	0.207406	0.0419241	4.94716	7.53034e-07														ALDH1B1	blue	-0.695622	3.16e-07
	ENSMUSG00000056952	Tatdn2	622.521	0.207286	0.0340929	6.08005	1.20147e-09														CYFIP2	blue	-0.695345	3.21e-07
	ENSMUSG00000039982	Dtx4	718.954	0.207126	0.0411198	5.03714	4.72537e-07														RP11-414H17.7	blue	-0.6946	3.35e-07
	ENSMUSG00000030123	Plxnd1	1302.86	0.207078	0.0588368	3.51953	0.000432308														TSNAX	blue	-0.694584	3.35e-07
	ENSMUSG00000001383	Zmat2	1343.55	0.206878	0.0613805	3.37042	0.000750528														HDAC8	blue	-0.694547	3.36e-07
	ENSMUSG00000031808	Slc27a1	569.038	0.206718	0.0629312	3.28482	0.00102049														PSMD8	blue	-0.694491	3.37e-07
	ENSMUSG00000030002	Dusp11	1247.8	0.206444	0.0359989	5.73474	9.76595e-09														MGST3	blue	-0.694479	3.37e-07
	ENSMUSG00000015714	Cers2	567.143	0.206416	0.0671395	3.07443	0.00210903														CDKN2AIPNL	blue	-0.694472	3.37e-07
	ENSMUSG00000031672	Got2	2686.27	0.20605	0.0469367	4.38996	1.13369e-05														MRPL21	blue	-0.694367	3.39e-07
	ENSMUSG00000019467	Arhgef25	966.799	0.205881	0.0489168	4.2088	2.56731e-05														PPP1R14C	blue	-0.694344	3.39e-07
	ENSMUSG00000032485	Scap	892.967	0.205875	0.0515525	3.99351	6.51023e-05														C15orf57	blue	-0.694184	3.42e-07
	ENSMUSG00000028354	Fmn2	1201.29	0.205752	0.0488195	4.21454	2.50289e-05														GNB5	blue	-0.693878	3.48e-07
	ENSMUSG00000034931	Dhx8	502.13	0.205689	0.0393795	5.22324	1.75817e-07														RP11-531A24.3	blue	-0.693755	3.51e-07
	ENSMUSG00000026617	Bpnt1	648.157	0.205381	0.034784	5.90448	3.5377e-09														PRSS16	blue	-0.693749	3.51e-07
	ENSMUSG00000036473	Tbc1d24	1941.29	0.205058	0.0373458	5.4908	4.00114e-08														SIN3B	blue	-0.693605	3.54e-07
	ENSMUSG00000020802	Ube2o	1625.04	0.20493	0.04514	4.53987	5.62898e-06														MAD2L1BP	blue	-0.693594	3.54e-07
	ENSMUSG00000038708	Golga4	2088.6	0.204775	0.0521892	3.92371	8.71968e-05														SSTR3	blue	-0.693237	3.61e-07
	ENSMUSG00000058318	Phf21a	714.228	0.204642	0.0508303	4.02599	5.67363e-05														WNT2	blue	-0.693168	3.62e-07
	ENSMUSG00000039601	Rcan2	2695.76	0.204531	0.0449847	4.54667	5.45004e-06														NKX6-3	blue	-0.69288	3.68e-07
	ENSMUSG00000020807	4933427D14Rik	516.548	0.204122	0.0420528	4.85394	1.21034e-06														PLCXD3	blue	-0.692425	3.77e-07
	ENSMUSG00000020864	Ankrd40	1375.86	0.203522	0.0324691	6.26817	3.65323e-10														AP2M1	blue	-0.692079	3.84e-07
	ENSMUSG00000055319	Sec23ip	640.147	0.203454	0.0399815	5.08869	3.60537e-07														TOB1-AS1	blue	-0.692056	3.85e-07
	ENSMUSG00000006676	Usp19	1254.49	0.202664	0.0398082	5.091	3.56173e-07														COQ3	blue	-0.691868	3.89e-07
	ENSMUSG00000053838	Nudcd3	1654.53	0.202454	0.0443498	4.56494	4.99637e-06														PRKCB	blue	-0.691827	3.9e-07
	ENSMUSG00000022048	Dpysl2	8754.61	0.202366	0.0461676	4.38328	1.16905e-05														ASPHD2	blue	-0.691656	3.93e-07
	ENSMUSG00000023952	Gtpbp2	682.396	0.202167	0.0379111	5.33264	9.67935e-08														TMEM177	blue	-0.691507	3.96e-07
	ENSMUSG00000025362	Rps26	885.77	0.202014	0.0740095	2.72957	0.00634178														TNK1	blue	-0.690952	4.08e-07
	ENSMUSG00000029408	Abcb9	579.695	0.201788	0.0534681	3.77398	0.000160662														LYPD5	blue	-0.690719	4.14e-07
	ENSMUSG00000053411	Cbx7	628.814	0.201597	0.055197	3.65231	0.00025989														ADAM11	blue	-0.690606	4.16e-07
	ENSMUSG00000056708	Ier5	944.984	0.201589	0.0583357	3.45568	0.000548916														CCDC96	blue	-0.690179	4.26e-07
	ENSMUSG00000040327	Cul9	1127.82	0.201525	0.058233	3.46066	0.000538847														RP11-672L10.2	blue	-0.689647	4.38e-07
	ENSMUSG00000018474	Chd3	4231.73	0.20095	0.0539547	3.72441	0.000195772														NAP1L5	blue	-0.689449	4.43e-07
	ENSMUSG00000051065	Mb21d2	583.528	0.200843	0.0472176	4.25356	2.10403e-05														TSPYL2	blue	-0.68929	4.47e-07
	ENSMUSG00000017639	Rab11fip4	5201.69	0.200391	0.0266328	7.52422	5.30347e-14														VSIG1	blue	-0.689282	4.47e-07
	ENSMUSG00000020900	Myh10	4856.2	0.200345	0.0415449	4.82238	1.41855e-06														TMEM155	blue	-0.689216	4.49e-07
	ENSMUSG00000029840	Mtpn	5275.29	0.200344	0.0418302	4.78947	1.67226e-06														TFB1M	blue	-0.689054	4.53e-07
	ENSMUSG00000031776	Arl2bp	1132.08	0.200092	0.0295781	6.76487	1.33431e-11														RP11-416I2.1	blue	-0.688835	4.58e-07
	ENSMUSG00000035049	Rrp12	502.933	0.199961	0.0521962	3.83095	0.000127648														B4GALNT3	blue	-0.688483	4.67e-07
	ENSMUSG00000033960	9430020K01Rik	2882.23	0.199744	0.0367377	5.43704	5.4173e-08														RGS7	blue	-0.688366	4.7e-07
	ENSMUSG00000030682	Cdipt	1077.4	0.199202	0.0547146	3.64074	0.000271857														FBLL1	blue	-0.687247	4.99e-07
	ENSMUSG00000074884	Serf2	1076.27	0.199105	0.0479146	4.15542	3.24689e-05														GPN2	blue	-0.687231	4.99e-07
	ENSMUSG00000099083	Atf7	498.595	0.198978	0.0539101	3.69093	0.000223436														ATAD1	blue	-0.686974	5.06e-07
	ENSMUSG00000020823	Sec14l1	2461.67	0.19864	0.049473	4.01512	5.94154e-05														CFL1	blue	-0.686934	5.07e-07
	ENSMUSG00000036606	Plxnb2	594.065	0.198634	0.0569107	3.49028	0.000482509														RNF128	blue	-0.686818	5.1e-07
	ENSMUSG00000039057	Myo16	615.078	0.198616	0.0521753	3.8067	0.000140835														HPS6	blue	-0.686609	5.16e-07
	ENSMUSG00000026817	Ak1	850.316	0.198264	0.0319009	6.215	5.13233e-10														SPATA7	blue	-0.686516	5.18e-07
	ENSMUSG00000052833	Sae1	710.043	0.19809	0.0611934	3.23711	0.00120747														MDH1	blue	-0.68651	5.19e-07
	ENSMUSG00000007815	Rhoa	1356.67	0.198042	0.05168	3.83209	0.000127061														PIN1	blue	-0.686424	5.21e-07
	ENSMUSG00000027175	Tcp11l1	780.349	0.197931	0.0477875	4.14191	3.44431e-05														AC012358.4	blue	-0.686363	5.23e-07
	ENSMUSG00000061410	Zcchc14	1243.05	0.197758	0.0559619	3.5338	0.000409636														EIF4E1B	blue	-0.686341	5.23e-07
	ENSMUSG00000028465	Tln1	691.524	0.197017	0.0424707	4.63889	3.50294e-06														DGAT2	blue	-0.686288	5.25e-07
	ENSMUSG00000078816	Prkcg	1493.71	0.19699	0.073368	2.68495	0.00725398														MAPK13	blue	-0.686057	5.31e-07
	ENSMUSG00000027624	Epb41l1	5101.25	0.196686	0.0470311	4.18203	2.88914e-05														MCAT	blue	-0.685818	5.38e-07
	ENSMUSG00000023089	Ndufa5	617.412	0.196595	0.0600086	3.27611	0.00105248														RP11-394O9.1	blue	-0.685733	5.41e-07
	ENSMUSG00000041697	Cox6a1	2115.33	0.196206	0.0740361	2.65014	0.0080458														DDB1	blue	-0.685534	5.46e-07
	ENSMUSG00000037503	Fam168b	4171.43	0.195359	0.0286847	6.81058	9.72072e-12														RP11-298C3.2	blue	-0.6855	5.47e-07
	ENSMUSG00000058740	Kcnt1	1835.28	0.19494	0.0414317	4.7051	2.53745e-06														HSDL1	blue	-0.685416	5.5e-07
	ENSMUSG00000036622	Atp13a2	1406.39	0.19492	0.0551137	3.53669	0.000405178														SEH1L	blue	-0.685407	5.5e-07
	ENSMUSG00000038866	Zcchc2	506.097	0.194781	0.0473045	4.1176	3.82833e-05														RIT2	blue	-0.685283	5.54e-07
	ENSMUSG00000056900	Usp13	598.241	0.194735	0.0448871	4.33832	1.43573e-05														TDP1	blue	-0.685216	5.56e-07
	ENSMUSG00000040430	Pitpnc1	1221.39	0.194382	0.0367949	5.28286	1.27184e-07														RP11-497E19.2	blue	-0.685159	5.57e-07
	ENSMUSG00000042348	Arl15	532.754	0.194114	0.0526361	3.68785	0.000226155														N4BP3	blue	-0.685041	5.61e-07
	ENSMUSG00000056692	D17Wsu92e	2832.08	0.194102	0.0333528	5.81968	5.89609e-09														HACL1	blue	-0.685022	5.61e-07
	ENSMUSG00000036241	Ube2r2	596.411	0.194095	0.0485738	3.99588	6.44557e-05														CACNA1G	blue	-0.684997	5.62e-07
	ENSMUSG00000060657	Marf1	4033.66	0.193773	0.0212904	9.1014	8.91769e-20														CAMK1D	blue	-0.684701	5.71e-07
	ENSMUSG00000046447	Camk2n1	13157.6	0.193559	0.0411281	4.70626	2.52308e-06														POLB	blue	-0.684622	5.73e-07
	ENSMUSG00000025375	Aatk	3328.51	0.193498	0.0549817	3.51932	0.000432649														PPP2CA	blue	-0.684462	5.78e-07
	ENSMUSG00000026608	Kctd3	1194.42	0.19344	0.0524062	3.69116	0.000223237														AC008992.2	blue	-0.684208	5.86e-07
	ENSMUSG00000028059	Arhgef2	2068.05	0.193213	0.0498168	3.87846	0.000105118														CTA-373H7.7	blue	-0.684145	5.88e-07
	ENSMUSG00000040242	Fgfr1op2	1744.94	0.19315	0.0537704	3.59212	0.000327998														ATP6V1A	blue	-0.683822	5.98e-07
	ENSMUSG00000040865	Ino80d	1279.5	0.193137	0.0343914	5.61585	1.95601e-08														RP11-538P18.2	blue	-0.683585	6.06e-07
	ENSMUSG00000043733	Ptpn11	2831.9	0.193074	0.030122	6.40972	1.45789e-10														TMEM191A	blue	-0.683556	6.06e-07
	ENSMUSG00000038611	Phrf1	574.595	0.192986	0.035298	5.46733	4.5687e-08														NUDT11	blue	-0.683556	6.06e-07
	ENSMUSG00000008140	Emc10	864.1	0.192728	0.0716756	2.68889	0.00716897														CARTPT	blue	-0.683443	6.1e-07
	ENSMUSG00000038502	Ptov1	734.745	0.192608	0.0768983	2.50471	0.0122551														NDUFA4	blue	-0.683187	6.18e-07
	ENSMUSG00000020454	Eif4enif1	560.805	0.192599	0.042923	4.48708	7.22043e-06														CALB1	blue	-0.683057	6.23e-07
	ENSMUSG00000034685	Fam171a2	622.619	0.192489	0.0523754	3.67518	0.000237679														TPTE2	blue	-0.683045	6.23e-07
	ENSMUSG00000034586	Hid1	872.779	0.192284	0.0619909	3.10181	0.00192339														PPL	blue	-0.682664	6.36e-07
	ENSMUSG00000021820	Camk2g	3120.39	0.191923	0.0387927	4.94741	7.52075e-07														RPP40	blue	-0.682404	6.44e-07
	ENSMUSG00000025262	Fam120c	1017.84	0.191682	0.0414838	4.62064	3.82555e-06														MAP3K9	blue	-0.682042	6.57e-07
	ENSMUSG00000022946	Dopey2	1381.85	0.19164	0.0464185	4.12853	3.65089e-05														WDR65	blue	-0.681965	6.59e-07
	ENSMUSG00000022494	Shisa9	647.026	0.191621	0.0584831	3.27652	0.00105096														EFHD2	blue	-0.681937	6.6e-07
	ENSMUSG00000049532	Sall2	668.535	0.190883	0.0573049	3.331	0.000865336														ADARB1	blue	-0.681878	6.62e-07
	ENSMUSG00000044791	Setd2	1847.06	0.19072	0.0509475	3.74347	0.000181496														UQCRC1	blue	-0.681864	6.63e-07
	ENSMUSG00000021244	Ylpm1	2305.46	0.190717	0.0435179	4.3825	1.17324e-05														RP11-535A19.1	blue	-0.68185	6.63e-07
	ENSMUSG00000038780	Smurf1	698.051	0.190668	0.0416748	4.57513	4.75921e-06														SNRPA1	blue	-0.681763	6.66e-07
	ENSMUSG00000075590	Nrbp2	855.523	0.190609	0.0647809	2.94237	0.0032571														VPS53	blue	-0.681671	6.7e-07
	ENSMUSG00000027238	Frmd5	593.335	0.190569	0.0402152	4.73875	2.15045e-06														RP1-228H13.5	blue	-0.681512	6.75e-07
	ENSMUSG00000062825	Actg1	8470.61	0.190359	0.0484828	3.92632	8.62546e-05														GFOD2	blue	-0.681489	6.76e-07
	ENSMUSG00000046432	Bex3	994.373	0.190335	0.0572661	3.3237	0.000888314														GLRX	blue	-0.681486	6.76e-07
	ENSMUSG00000040697	Dnajc16	1016.04	0.18982	0.054207	3.50177	0.00046218														ATP6V0D1	blue	-0.681399	6.79e-07
	ENSMUSG00000027950	Chrnb2	732.609	0.189112	0.042314	4.46925	7.84958e-06														ANXA6	blue	-0.681348	6.81e-07
	ENSMUSG00000021767	Kat6b	1835.11	0.18901	0.0261634	7.22419	5.04095e-13														SPDEF	blue	-0.681046	6.92e-07
	ENSMUSG00000047547	Cltb	1516.21	0.188821	0.0331868	5.68966	1.27296e-08														IKBKAP	blue	-0.680758	7.02e-07
	ENSMUSG00000018322	Tomm34	795.441	0.188326	0.0427244	4.40792	1.04366e-05														RP11-209D14.2	blue	-0.680403	7.15e-07
	ENSMUSG00000050144	Slc25a44	1043.42	0.187795	0.0493916	3.80216	0.000143439														RP11-945C19.1	blue	-0.680387	7.16e-07
	ENSMUSG00000038871	Bpgm	554.248	0.187713	0.0377621	4.97092	6.66358e-07														DCAF6	blue	-0.680285	7.2e-07
	ENSMUSG00000020231	Dip2a	1419.59	0.18736	0.0370945	5.05088	4.39775e-07														SRD5A1	blue	-0.679833	7.37e-07
	ENSMUSG00000055675	Kbtbd11	1826.87	0.187303	0.0410697	4.56062	5.10022e-06														INTS4L1	blue	-0.679722	7.41e-07
	ENSMUSG00000078652	Psme3	852.189	0.187135	0.0464649	4.02745	5.63856e-05														CALML3	blue	-0.679173	7.62e-07
	ENSMUSG00000028580	Pum1	1633.67	0.187056	0.034653	5.39797	6.73976e-08														SDHAP3	blue	-0.679148	7.63e-07
	ENSMUSG00000023923	Tbc1d5	584.246	0.186782	0.0348412	5.36096	8.27819e-08														PCDP1	blue	-0.679086	7.66e-07
	ENSMUSG00000038023	Atp6v0a2	494.348	0.186307	0.0377369	4.937	7.93348e-07														PKP3	blue	-0.67888	7.74e-07
	ENSMUSG00000024112	Cacna1h	738.698	0.186268	0.0772089	2.41252	0.0158426														TUBGCP5	blue	-0.678865	7.75e-07
	ENSMUSG00000007850	Hnrnph1	3817.57	0.186215	0.0546427	3.40786	0.00065474														C20orf132	blue	-0.678794	7.77e-07
	ENSMUSG00000032966	Fkbp1a	2741.91	0.18591	0.051833	3.58672	0.000334861														MDH2	blue	-0.678502	7.89e-07
	ENSMUSG00000053094	Tmem248	589.194	0.185515	0.0312397	5.93844	2.87742e-09														ATP6V1D	blue	-0.678434	7.92e-07
	ENSMUSG00000025582	Nptx1	3481.93	0.185091	0.052832	3.50339	0.000459381														ISLR2	blue	-0.678433	7.92e-07
	ENSMUSG00000025261	Huwe1	9001.9	0.185087	0.0236899	7.81292	5.58802e-15														THEM6	blue	-0.67792	8.13e-07
	ENSMUSG00000006998	Psmd2	2185.43	0.1848	0.0399457	4.62627	3.72304e-06														SPTB	blue	-0.677863	8.16e-07
	ENSMUSG00000038762	Abcf1	727.544	0.184778	0.0562568	3.28454	0.00102147														AL592494.5	blue	-0.677621	8.26e-07
	ENSMUSG00000020277	Pfkl	1271.97	0.184431	0.0439717	4.19431	2.73707e-05														RP11-13K12.2	blue	-0.677074	8.5e-07
	ENSMUSG00000021375	Kif13a	606.041	0.183949	0.0496221	3.707	0.000209729														CALHM1	blue	-0.676968	8.54e-07
	ENSMUSG00000021838	Samd4	613.483	0.183945	0.04907	3.74862	0.000177807														CNR1	blue	-0.676882	8.58e-07
	ENSMUSG00000033423	Eri3	1148.77	0.183913	0.0378409	4.86018	1.17278e-06														FCRLB	blue	-0.676699	8.66e-07
	ENSMUSG00000037138	Aff3	708.691	0.183891	0.0578648	3.17794	0.00148325														CRMP1	blue	-0.676667	8.67e-07
	ENSMUSG00000074305	Peak1	823.4	0.183787	0.0507436	3.62187	0.000292485														RP11-517P14.7	blue	-0.676617	8.7e-07
	ENSMUSG00000025221	Kcnip2	1218.27	0.183008	0.0645302	2.836	0.00456819														RP11-170N11.1	blue	-0.676608	8.7e-07
	ENSMUSG00000018160	Med1	1061.48	0.182919	0.0310252	5.89582	3.72829e-09														SRPR	blue	-0.676421	8.78e-07
	ENSMUSG00000025139	Tollip	1719.72	0.182745	0.02771	6.59491	4.25509e-11														RGS14	blue	-0.676237	8.87e-07
	ENSMUSG00000026927	Sdccag3	913.658	0.182731	0.0374127	4.88419	1.03855e-06														AL117190.2	blue	-0.676212	8.88e-07
	ENSMUSG00000008658	Rbfox1	4121.54	0.182552	0.0376357	4.85049	1.23157e-06														PHTF1	blue	-0.6761	8.93e-07
	ENSMUSG00000026259	Ngef	3534.18	0.18224	0.0593697	3.06958	0.00214357														ATP5G3	blue	-0.676047	8.95e-07
	ENSMUSG00000068284	Usf3	1859.32	0.182227	0.0319655	5.70074	1.19287e-08														FOSB	blue	-0.675792	9.07e-07
	ENSMUSG00000053931	Cnn3	624.412	0.182218	0.0573448	3.17758	0.0014851														TMEM48	blue	-0.675774	9.08e-07
	ENSMUSG00000054720	Lrrc8c	545.919	0.181317	0.0421723	4.29944	1.71232e-05														MCTP1	blue	-0.675008	9.44e-07
	ENSMUSG00000004056	Akt2	1067.37	0.181196	0.0479488	3.77896	0.000157486														AP006216.10	blue	-0.674721	9.58e-07
	ENSMUSG00000019715	Gle1	623.703	0.181021	0.0428195	4.22753	2.36274e-05														LNX1	blue	-0.674692	9.6e-07
	ENSMUSG00000023809	Rps6ka2	936.406	0.181018	0.0546086	3.31482	0.00091701														AL358333.1	blue	-0.674644	9.62e-07
	ENSMUSG00000028434	Epb41l4b	670.695	0.180781	0.0624306	2.89572	0.00378292														AC007092.1	blue	-0.67459	9.64e-07
	ENSMUSG00000023017	Asic1	623.157	0.180554	0.056067	3.22032	0.00128046														SP9	blue	-0.674435	9.72e-07
	ENSMUSG00000047888	Tnrc6b	3368.2	0.180274	0.0278373	6.47599	9.41935e-11														ICAM5	blue	-0.674348	9.76e-07
	ENSMUSG00000030268	Bcat1	1240.67	0.180237	0.035392	5.09259	3.53206e-07														SCN4B	blue	-0.67434	9.77e-07
	ENSMUSG00000028524	Sgip1	2827.51	0.180021	0.0284986	6.31686	2.66931e-10														FTSJD2	blue	-0.674107	9.88e-07
	ENSMUSG00000001270	Ckb	11812.7	0.179561	0.0455496	3.9421	8.07708e-05														APBB1	blue	-0.673369	1.03e-06
	ENSMUSG00000032998	Foxj3	987.372	0.179397	0.038667	4.63955	3.49172e-06														ZYX	blue	-0.673312	1.03e-06
	ENSMUSG00000026790	Odf2	1002.95	0.179001	0.0394591	4.53638	5.72275e-06														FAM57B	blue	-0.673093	1.04e-06
	ENSMUSG00000041670	Rims1	3620.66	0.178855	0.0409167	4.37119	1.23572e-05														ACBD6	blue	-0.672896	1.05e-06
	ENSMUSG00000057177	Gsk3a	1020.56	0.178815	0.0758194	2.35844	0.018352														MFSD4	blue	-0.672779	1.06e-06
	ENSMUSG00000058239	Usf2	664.066	0.178796	0.0388185	4.60596	4.10573e-06														EGR4	blue	-0.672697	1.06e-06
	ENSMUSG00000026701	Prdx6	1625.84	0.178543	0.0485318	3.67889	0.000234253														SARS	blue	-0.672266	1.08e-06
	ENSMUSG00000031386	Hcfc1	1568.85	0.178298	0.0412382	4.3236	1.53503e-05														MTHFD1L	blue	-0.672153	1.09e-06
	ENSMUSG00000029436	Mmp17	1925.34	0.177951	0.0434203	4.09833	4.16147e-05														NDUFS3	blue	-0.672024	1.1e-06
	ENSMUSG00000035770	Dync1li2	4271.6	0.177787	0.0300002	5.92617	3.10075e-09														ZNF530	blue	-0.671885	1.11e-06
	ENSMUSG00000018470	Kcnab3	700.645	0.177621	0.0635525	2.79488	0.00519196														HS3ST2	blue	-0.671677	1.12e-06
	ENSMUSG00000028613	Lrp8	1093.12	0.177317	0.0435414	4.07237	4.65381e-05														SERP2	blue	-0.671604	1.12e-06
	ENSMUSG00000001985	Grik3	1370.53	0.177259	0.055598	3.18823	0.00143146														FAM84A	blue	-0.671393	1.13e-06
	ENSMUSG00000055024	Ep300	1199.86	0.177046	0.0441046	4.01422	5.96418e-05														CHML	blue	-0.671379	1.13e-06
	ENSMUSG00000027706	Sec62	2338.53	0.176668	0.0597867	2.95497	0.00312701														XRCC6	blue	-0.671181	1.15e-06
	ENSMUSG00000029723	Tsc22d4	587.19	0.176508	0.0645416	2.73479	0.00624203														SOGA2	blue	-0.671083	1.15e-06
	ENSMUSG00000048222	Mfap1b	618.301	0.176427	0.0779182	2.26426	0.023558														EPHB6	blue	-0.67097	1.16e-06
	ENSMUSG00000027522	Stx16	929.119	0.176427	0.0307727	5.73323	9.85383e-09														KIAA1239	blue	-0.670898	1.16e-06
	ENSMUSG00000030435	U2af2	1141.45	0.176414	0.0553536	3.18703	0.00143741														RP11-706O15.1	blue	-0.670554	1.18e-06
	ENSMUSG00000030091	Nup210	555.807	0.176387	0.0539353	3.27035	0.00107416														TMEM41B	blue	-0.670359	1.19e-06
	ENSMUSG00000005299	Letm1	926.041	0.175928	0.0346617	5.07557	3.86344e-07														SRPRB	blue	-0.670294	1.2e-06
	ENSMUSG00000004264	Phb2	578.29	0.175906	0.0443271	3.96838	7.23638e-05														PRKRIP1	blue	-0.669501	1.25e-06
	ENSMUSG00000023026	Dip2b	2688.44	0.175663	0.036146	4.85982	1.17494e-06														SLC4A8	blue	-0.669472	1.25e-06
	ENSMUSG00000013523	Bcas1	1275.17	0.174963	0.0642014	2.72521	0.00642598														PTER	blue	-0.669363	1.25e-06
	ENSMUSG00000020023	Tmcc3	549.572	0.174876	0.0658029	2.65757	0.00787064														SRSF12	blue	-0.669038	1.28e-06
	ENSMUSG00000054199	Gon4l	983.684	0.174816	0.0499798	3.49773	0.000469228														RP11-562L8.1	blue	-0.668937	1.28e-06
	ENSMUSG00000025212	Sfxn3	734.248	0.1747	0.0544869	3.20628	0.00134463														RP11-413E6.1	blue	-0.668564	1.31e-06
	ENSMUSG00000041205	Map6d1	673.831	0.174403	0.0410285	4.25078	2.1303e-05														COX7B	blue	-0.66824	1.33e-06
	ENSMUSG00000049939	Lrrc4	1525.64	0.174198	0.043917	3.96653	7.29251e-05														AC093802.1	blue	-0.668165	1.33e-06
	ENSMUSG00000036591	Arhgap21	2597.41	0.173376	0.0375482	4.61743	3.8853e-06														CNIH3	blue	-0.668028	1.34e-06
	ENSMUSG00000020705	Ddx42	1145.02	0.173318	0.06052	2.8638	0.00418586														GALNTL6	blue	-0.667818	1.36e-06
	ENSMUSG00000030126	Tmcc1	1242.23	0.173096	0.031884	5.42892	5.66967e-08														RP1-293L6.1	blue	-0.667685	1.36e-06
	ENSMUSG00000029207	Apbb2	1249.93	0.172916	0.032792	5.27312	1.34122e-07														RP11-564D11.3	blue	-0.667676	1.36e-06
	ENSMUSG00000048388	Fam171b	5202.29	0.172903	0.0288595	5.99122	2.08276e-09														ELMOD1	blue	-0.667382	1.38e-06
	ENSMUSG00000021719	Rgs7bp	4533.43	0.172776	0.0363557	4.75237	2.01047e-06														CIAPIN1	blue	-0.667349	1.39e-06
	ENSMUSG00000056492	Adgrf5	527.789	0.172431	0.0470045	3.66839	0.000244079														FAM69B	blue	-0.667251	1.39e-06
	ENSMUSG00000030428	Ttyh1	3978.3	0.172404	0.0372401	4.62953	3.66491e-06														FAM20B	blue	-0.667181	1.4e-06
	ENSMUSG00000037126	Psd	2872.28	0.171928	0.0593297	2.89785	0.00375734														WDR5B	blue	-0.666813	1.42e-06
	ENSMUSG00000015095	Fbxw5	733.239	0.171924	0.0610984	2.81389	0.00489464														FBLN7	blue	-0.666405	1.45e-06
	ENSMUSG00000045349	Sh2d5	972.448	0.171881	0.0421168	4.08106	4.48316e-05														CNNM1	blue	-0.666372	1.46e-06
	ENSMUSG00000020674	Pxdn	1183.34	0.171856	0.0394087	4.36087	1.29544e-05														BASP1	blue	-0.666182	1.47e-06
	ENSMUSG00000000085	Scmh1	624	0.171754	0.0456552	3.76198	0.000168575														BFSP1	blue	-0.666011	1.48e-06
	ENSMUSG00000031502	Col4a1	496.666	0.171569	0.071286	2.40677	0.0160942														GALNT9	blue	-0.665529	1.52e-06
	ENSMUSG00000021690	Jmy	1370.12	0.171393	0.0402533	4.25785	2.06403e-05														SLC10A5	blue	-0.66548	1.52e-06
	ENSMUSG00000048701	Ccdc6	677.248	0.171073	0.042345	4.03997	5.34584e-05														ZDHHC23	blue	-0.665471	1.52e-06
	ENSMUSG00000030096	Slc6a6	1627.97	0.170463	0.0689399	2.47263	0.0134123														IDH3B	blue	-0.664735	1.58e-06
	ENSMUSG00000040128	Pnrc1	949.161	0.170457	0.0445462	3.82652	0.000129969														MAPK9	blue	-0.664605	1.59e-06
	ENSMUSG00000031906	Smpd3	1174.34	0.170399	0.0538982	3.16149	0.00156966														RP5-1063M23.1	blue	-0.664583	1.59e-06
	ENSMUSG00000039652	Cpeb3	1498.54	0.170312	0.0364534	4.67206	2.98196e-06														BRSK1	blue	-0.664083	1.63e-06
	ENSMUSG00000063870	Chd4	2838.34	0.170174	0.0320827	5.30423	1.13153e-07														HR	blue	-0.66354	1.67e-06
	ENSMUSG00000026482	Rgl1	1023.8	0.170074	0.0490669	3.46617	0.000527936														PODXL2	blue	-0.66354	1.67e-06
	ENSMUSG00000016346	Kcnq2	5371.24	0.169969	0.0389895	4.35934	1.30454e-05														MAN1C1	blue	-0.66351	1.67e-06
	ENSMUSG00000030310	Slc6a1	4164.23	0.169936	0.0513661	3.30834	0.000938519														RP11-215H22.1	blue	-0.663498	1.68e-06
	ENSMUSG00000021840	Mapk1ip1l	577.4	0.169621	0.0431245	3.93329	8.37898e-05														FUS	blue	-0.663276	1.69e-06
	ENSMUSG00000026458	Ppfia4	708.246	0.169454	0.0606546	2.79376	0.00520999														PACSIN1	blue	-0.663181	1.7e-06
	ENSMUSG00000043496	Tril	597.177	0.169293	0.0482368	3.50963	0.000448728														TCERG1L	blue	-0.663131	1.71e-06
	ENSMUSG00000034930	Rtkn	508.088	0.168948	0.0475858	3.5504	0.00038465														SMPD4P1	blue	-0.662849	1.73e-06
	ENSMUSG00000037071	Scd1	2744.86	0.16891	0.0559372	3.01964	0.00253075														PABPC1L2B	blue	-0.66284	1.73e-06
	ENSMUSG00000015377	Dennd6b	524.048	0.168619	0.0569758	2.95948	0.00308158														DYNC1LI1	blue	-0.662798	1.73e-06
	ENSMUSG00000058997	Vwa8	919.144	0.168489	0.0303354	5.55421	2.78876e-08														TSTD1	blue	-0.662717	1.74e-06
	ENSMUSG00000026313	Hdac4	1001.09	0.168297	0.0484669	3.47242	0.000515793														PPFIA4	blue	-0.662443	1.76e-06
	ENSMUSG00000033565	Rbfox2	3169.24	0.168297	0.0352148	4.77916	1.76031e-06														MAGEH1	blue	-0.662326	1.77e-06
	ENSMUSG00000029623	Pdap1	564.478	0.168296	0.0575314	2.9253	0.00344128														BRSK2	blue	-0.662304	1.78e-06
	ENSMUSG00000032174	Icam5	1449.85	0.168279	0.0621261	2.70867	0.00675538														BTBD9	blue	-0.662092	1.79e-06
	ENSMUSG00000037509	Arhgef4	2461.75	0.168006	0.0369339	4.54882	5.39481e-06														EPN3	blue	-0.661729	1.83e-06
	ENSMUSG00000029602	Rasal1	652.596	0.167328	0.0599231	2.79238	0.00523214														RP5-1148A21.3	blue	-0.661678	1.83e-06
	ENSMUSG00000031563	Wwc2	650.614	0.167248	0.0436115	3.83496	0.000125585														KIF9	blue	-0.661448	1.85e-06
	ENSMUSG00000033940	Brk1	1301.57	0.167112	0.0431142	3.87603	0.000106175														FAM162A	blue	-0.66138	1.86e-06
	ENSMUSG00000031605	Klhl2	2566.35	0.167042	0.0520024	3.2122	0.00131721														BTBD10	blue	-0.661372	1.86e-06
	ENSMUSG00000024130	Abca3	1578.3	0.167017	0.0399253	4.18323	2.87398e-05														BCL11B	blue	-0.661247	1.87e-06
	ENSMUSG00000025332	Kdm5c	811.186	0.166928	0.0416892	4.00409	6.22559e-05														ASH2L	blue	-0.661026	1.89e-06
	ENSMUSG00000041229	Phf8	534.447	0.166828	0.0385754	4.32472	1.52723e-05														PKD2L1	blue	-0.660683	1.92e-06
	ENSMUSG00000032384	Csnk1g1	875.203	0.166556	0.0344211	4.83878	1.30637e-06														KIAA1704	blue	-0.660674	1.92e-06
	ENSMUSG00000032127	Vps11	743.569	0.166426	0.033608	4.95199	7.34574e-07														PRSS27	blue	-0.660396	1.95e-06
	ENSMUSG00000021266	Wars	838.47	0.166401	0.038207	4.35524	1.3292e-05														TMC3	blue	-0.660372	1.95e-06
	ENSMUSG00000031441	Atp11a	1254.84	0.166188	0.0302096	5.50116	3.77297e-08														NAT8L	blue	-0.660129	1.97e-06
	ENSMUSG00000073639	Rab18	1479.33	0.165915	0.0609748	2.72105	0.00650756														DNAJC5G	blue	-0.660093	1.98e-06
	ENSMUSG00000030811	Fbxl19	508.007	0.165897	0.0647404	2.5625	0.0103922														ACTA1	blue	-0.659966	1.99e-06
	ENSMUSG00000022548	Apod	1174.86	0.165871	0.0757192	2.1906	0.0284806														PCP4	blue	-0.659854	2e-06
	ENSMUSG00000009569	Mkl2	4759.54	0.165824	0.0445738	3.72021	0.000199057														VDAC1	blue	-0.659837	2e-06
	ENSMUSG00000048285	Frmd6	733.067	0.165665	0.0639182	2.59183	0.00954681														PNMA2	blue	-0.659671	2.02e-06
	ENSMUSG00000003068	Stk11	517.228	0.165424	0.0475968	3.47553	0.000509843														MRPS9	blue	-0.65964	2.02e-06
	ENSMUSG00000034343	Ube2f	569.903	0.165324	0.0389269	4.24704	2.16616e-05														THOC3	blue	-0.659279	2.06e-06
	ENSMUSG00000040848	Sft2d2	531.977	0.165173	0.0420752	3.92566	8.64913e-05														XK	blue	-0.659061	2.08e-06
	ENSMUSG00000024883	Rin1	528.464	0.165005	0.0653581	2.52463	0.0115819														VPS26B	blue	-0.658909	2.09e-06
	ENSMUSG00000020926	Adam11	975.083	0.164972	0.060581	2.72316	0.00646601														DUSP27	blue	-0.658784	2.1e-06
	ENSMUSG00000020255	D10Wsu102e	573.403	0.164915	0.0586662	2.81107	0.00493775														ACLY	blue	-0.658651	2.12e-06
	ENSMUSG00000004099	Dnmt1	732.336	0.164834	0.0434536	3.79332	0.000148645														AC140542.2	blue	-0.658648	2.12e-06
	ENSMUSG00000046201	Scaf8	1237.63	0.164701	0.0388022	4.24463	2.18958e-05														RPL26L1	blue	-0.65792	2.19e-06
	ENSMUSG00000023915	Tnfrsf21	1070.41	0.16452	0.0351129	4.68546	2.79338e-06														TAPBPL	blue	-0.657911	2.19e-06
	ENSMUSG00000048118	Arid4a	695.617	0.164484	0.0627568	2.62097	0.00876803														GNG2	blue	-0.657709	2.22e-06
	ENSMUSG00000068099	1500009C09Rik	717.01	0.164289	0.0527547	3.1142	0.00184446														SLC45A4	blue	-0.657597	2.23e-06
	ENSMUSG00000038564	Ift172	861.266	0.164226	0.0341837	4.80423	1.55346e-06														RTN4	blue	-0.657588	2.23e-06
	ENSMUSG00000026473	Glul	17588.9	0.164123	0.0249909	6.5673	5.12374e-11														FAM19A2	blue	-0.657502	2.24e-06
	ENSMUSG00000025867	Cplx2	7462.55	0.16401	0.0423711	3.87079	0.000108481														RP1-239B22.5	blue	-0.65749	2.24e-06
	ENSMUSG00000066621	Tecpr1	1229.75	0.163915	0.0505457	3.2429	0.00118318														CCDC104	blue	-0.657329	2.26e-06
	ENSMUSG00000032777	Gtf3c1	1950.7	0.163831	0.033941	4.82692	1.38664e-06														ANO5	blue	-0.657114	2.28e-06
	ENSMUSG00000027273	Snap25	23070.2	0.163729	0.0576888	2.83814	0.00453772														P2RX5	blue	-0.657054	2.29e-06
	ENSMUSG00000020176	Grb10	650.414	0.163487	0.0694906	2.35265	0.0186401														GALE	blue	-0.656692	2.33e-06
	ENSMUSG00000061911	Myt1l	4079.35	0.163412	0.0473545	3.45083	0.000558868														NPHP4	blue	-0.656564	2.34e-06
	ENSMUSG00000055629	B4galnt4	500.472	0.163308	0.0479161	3.4082	0.000653924														EIF4E2	blue	-0.656312	2.37e-06
	ENSMUSG00000008035	Mid1ip1	680.26	0.163142	0.0587335	2.77767	0.005475														RP11-120K24.3	blue	-0.656311	2.37e-06
	ENSMUSG00000020142	Slc1a4	633.647	0.163002	0.0399174	4.0835	4.4363e-05														CACNA2D1	blue	-0.656232	2.38e-06
	ENSMUSG00000053641	Dennd4a	2323	0.162433	0.0218411	7.43704	1.02964e-13														SLC9A5	blue	-0.656116	2.39e-06
	ENSMUSG00000008206	Cers4	609.653	0.162408	0.0478559	3.39369	0.000689586														GPR12	blue	-0.655958	2.41e-06
	ENSMUSG00000034799	Unc13a	5052.14	0.162352	0.0363514	4.46618	7.96283e-06														LIMK1	blue	-0.655821	2.42e-06
	ENSMUSG00000020154	Ptprb	880.851	0.162335	0.0450959	3.59977	0.000318493														NELL1	blue	-0.655698	2.44e-06
	ENSMUSG00000039253	Fn3krp	566.305	0.162034	0.0352485	4.59692	4.28787e-06														PARN	blue	-0.655696	2.44e-06
	ENSMUSG00000025162	Csnk1d	1412.05	0.162019	0.0437088	3.70678	0.000209912														RP11-35N6.6	blue	-0.655502	2.46e-06
	ENSMUSG00000024947	Men1	503.961	0.161832	0.0432286	3.74364	0.000181371														H2AFY2	blue	-0.655263	2.49e-06
	ENSMUSG00000049303	Syt12	504.965	0.161796	0.050785	3.1859	0.00144304														VAMP1	blue	-0.655094	2.51e-06
	ENSMUSG00000036779	Papd5	968.582	0.161745	0.0381922	4.23502	2.28531e-05														CALM1	blue	-0.654983	2.52e-06
	ENSMUSG00000020024	Cep83	497.367	0.161698	0.0684416	2.36257	0.0181485														ZNF821	blue	-0.654851	2.54e-06
	ENSMUSG00000052373	Mpp3	752.405	0.161509	0.0475044	3.39988	0.000674155														FLJ44790	blue	-0.654841	2.54e-06
	ENSMUSG00000001229	Dpp9	658.77	0.161463	0.0566464	2.85036	0.00436697														ZCCHC12	blue	-0.654787	2.55e-06
	ENSMUSG00000030257	Srgap3	3747.16	0.161378	0.0479351	3.36659	0.000761045														RP1-249F5.3	blue	-0.654538	2.58e-06
	ENSMUSG00000036636	Clcn7	572.565	0.161274	0.0421891	3.82265	0.000132023														G3BP2	blue	-0.654381	2.6e-06
	ENSMUSG00000029156	Sgcb	722.532	0.160944	0.0498438	3.22897	0.00124238														WDR16	blue	-0.654251	2.61e-06
	ENSMUSG00000032562	Gnai2	871.498	0.160922	0.0450263	3.57397	0.000351616														OSBP2	blue	-0.654003	2.64e-06
	ENSMUSG00000038170	Pde4dip	4312.3	0.160909	0.0264649	6.08008	1.20126e-09														PAX7	blue	-0.653945	2.65e-06
	ENSMUSG00000070733	Fryl	1841.67	0.160619	0.0440855	3.64336	0.000269097														SLC25A17	blue	-0.653789	2.67e-06
	ENSMUSG00000061601	Pclo	8907.78	0.160616	0.037561	4.27613	1.90167e-05														CDC20P1	blue	-0.653742	2.67e-06
	ENSMUSG00000020220	Vps13d	4116.79	0.160337	0.0266173	6.02381	1.70354e-09														RHOXF1	blue	-0.653487	2.71e-06
	ENSMUSG00000058317	Ube2e2	743.195	0.160162	0.0416505	3.84539	0.000120363														ZFP30	blue	-0.653352	2.72e-06
	ENSMUSG00000038909	Kat7	836.13	0.159653	0.044195	3.61247	0.000303291														CA7	blue	-0.653334	2.73e-06
	ENSMUSG00000016554	Eif3d	563.328	0.159525	0.0375961	4.24313	2.20421e-05														MB21D2	blue	-0.653024	2.77e-06
	ENSMUSG00000020585	Laptm4a	1403.05	0.159483	0.047498	3.35768	0.000786009														HMGCR	blue	-0.652798	2.8e-06
	ENSMUSG00000057230	Aak1	6151.7	0.159457	0.0299847	5.31795	1.04944e-07														TBC1D9	blue	-0.652669	2.81e-06
	ENSMUSG00000040548	Tex2	1389.81	0.159178	0.0322912	4.92946	8.24557e-07														EPHX4	blue	-0.652651	2.81e-06
	ENSMUSG00000027784	Ppm1l	3812.86	0.158967	0.034355	4.62718	3.70677e-06														CTD-2020K17.4	blue	-0.652632	2.82e-06
	ENSMUSG00000028757	Ddost	753.101	0.158684	0.0640428	2.47779	0.01322														EXOSC9	blue	-0.652465	2.84e-06
	ENSMUSG00000006818	Sod2	2916.24	0.158654	0.0300077	5.28711	1.24263e-07														ANK2	blue	-0.652369	2.85e-06
	ENSMUSG00000027411	Vps16	606.621	0.158309	0.0543425	2.91318	0.0035777														SLC43A2	blue	-0.65229	2.86e-06
	ENSMUSG00000085133	B930095G15Rik	785.501	0.1583	0.0609453	2.5974	0.0093932														PENK	blue	-0.652264	2.87e-06
	ENSMUSG00000019188	H13	583.248	0.158236	0.0435382	3.63443	0.000278596														COX7A2	blue	-0.651784	2.93e-06
	ENSMUSG00000018481	Appbp2	1919.04	0.158115	0.0324991	4.86521	1.14335e-06														DNAH2	blue	-0.651758	2.93e-06
	ENSMUSG00000032115	Hyou1	1252.21	0.158062	0.0451847	3.49814	0.00046852														KCNAB3	blue	-0.651722	2.94e-06
	ENSMUSG00000038773	Kdm3b	986.497	0.157798	0.034074	4.63103	3.63846e-06														PI4K2A	blue	-0.651689	2.94e-06
	ENSMUSG00000022558	Mroh1	1146.26	0.15769	0.0438286	3.59788	0.000320824														AC138430.2	blue	-0.651542	2.96e-06
	ENSMUSG00000044465	Fam160a2	2058.32	0.157372	0.0394249	3.9917	6.56025e-05														AACS	blue	-0.651119	3.02e-06
	ENSMUSG00000034621	Gpatch8	1480.19	0.157298	0.0341294	4.60888	4.04849e-06														VAT1L	blue	-0.6509	3.05e-06
	ENSMUSG00000040481	Bptf	2466.5	0.157292	0.0282453	5.5688	2.56507e-08														PPP3R1	blue	-0.650891	3.06e-06
	ENSMUSG00000051111	Sv2c	515.652	0.157163	0.0630981	2.49077	0.0127467														RABL2A	blue	-0.650774	3.07e-06
	ENSMUSG00000053510	Nrd1	1749.07	0.157074	0.0284179	5.52728	3.25239e-08														PDYN	blue	-0.650624	3.09e-06
	ENSMUSG00000036450	Hif1an	729.757	0.156974	0.0330319	4.75219	2.01225e-06														SLC35F3	blue	-0.650615	3.1e-06
	ENSMUSG00000041168	Lonp1	740.88	0.156838	0.0318234	4.92838	8.29161e-07														CCNA1	blue	-0.65028	3.14e-06
	ENSMUSG00000007564	Ppp2r1a	4762.9	0.156684	0.0575409	2.723	0.00646922														CIDEA	blue	-0.650116	3.17e-06
	ENSMUSG00000029817	Tra2a	646.36	0.156304	0.0630704	2.47825	0.0132027														KIAA1383	blue	-0.649808	3.21e-06
	ENSMUSG00000003814	Calr	2353.03	0.156213	0.0306497	5.09673	3.45572e-07														ATXN10	blue	-0.649772	3.22e-06
	ENSMUSG00000029713	Gnb2	2224.38	0.155545	0.0601102	2.58767	0.00966281														RFPL1-AS1	blue	-0.649235	3.3e-06
	ENSMUSG00000026249	Serpine2	1535.03	0.155523	0.0391343	3.9741	7.06466e-05														KCNIP2	blue	-0.648928	3.35e-06
	ENSMUSG00000035173	Ccdc186	923.488	0.155327	0.0526529	2.95002	0.00317758														SYNPR	blue	-0.648886	3.35e-06
	ENSMUSG00000037098	Rab11fip3	1326.28	0.155043	0.0372964	4.15704	3.22395e-05														2020-09-05	blue	-0.648879	3.35e-06
	ENSMUSG00000012609	Ttll5	763.759	0.154987	0.0376469	4.11687	3.84055e-05														FBXO9	blue	-0.648513	3.41e-06
	ENSMUSG00000025425	St8sia5	600.569	0.154939	0.053439	2.89936	0.00373925														CDK16	blue	-0.648409	3.43e-06
	ENSMUSG00000046668	Cxxc5	694.271	0.154909	0.0361232	4.28835	1.80004e-05														SEC61G	blue	-0.648258	3.45e-06
	ENSMUSG00000071649	B3gat3	897.246	0.154817	0.0601455	2.57404	0.0100519														SPA17	blue	-0.648218	3.46e-06
	ENSMUSG00000033623	Pcgf3	864.009	0.154797	0.0321802	4.81031	1.50699e-06														OR2W3	blue	-0.647461	3.58e-06
	ENSMUSG00000020262	Adarb1	2859.83	0.154458	0.0569894	2.7103	0.00672224														FBXO10	blue	-0.647397	3.59e-06
	ENSMUSG00000027304	Rtf1	750.377	0.153944	0.0489417	3.14546	0.00165826														VCP	blue	-0.647012	3.66e-06
	ENSMUSG00000020431	Adcy1	18064.9	0.153846	0.0360736	4.2648	2.00083e-05														EMX1	blue	-0.646636	3.72e-06
	ENSMUSG00000033902	Mapkbp1	722.563	0.153404	0.052483	2.92293	0.00346756														RP11-473I1.10	blue	-0.646538	3.74e-06
	ENSMUSG00000024991	Eif3a	2132.9	0.152906	0.0600952	2.54439	0.0109468														PPA2	blue	-0.64645	3.75e-06
	ENSMUSG00000029108	Pcdh7	3039.38	0.15271	0.0428156	3.56669	0.00036152														DUSP3	blue	-0.646281	3.78e-06
	ENSMUSG00000025035	Arl3	602.708	0.152201	0.0683786	2.22586	0.0260233														GRIA1	blue	-0.646233	3.79e-06
	ENSMUSG00000005198	Polr2a	706.388	0.152117	0.0486863	3.12443	0.00178149														RP11-447M12.2	blue	-0.645798	3.87e-06
	ENSMUSG00000078671	Chd2	1388.43	0.151929	0.0441098	3.44434	0.000572447														GDPD1	blue	-0.645276	3.96e-06
	ENSMUSG00000027221	Chst1	1143.66	0.151676	0.070718	2.1448	0.0319689														KLHL14	blue	-0.645017	4.01e-06
	ENSMUSG00000030881	Arfip2	767.198	0.151604	0.038513	3.93645	8.26967e-05														SEC16B	blue	-0.64496	4.02e-06
	ENSMUSG00000033530	Ttc7b	1872.36	0.151572	0.0336359	4.50627	6.59778e-06														ZNHIT3	blue	-0.644927	4.02e-06
	ENSMUSG00000049800	Sertad2	529.756	0.151383	0.0479938	3.15421	0.00160932														AP000438.2	blue	-0.644869	4.03e-06
	ENSMUSG00000036452	Arhgap26	2581.03	0.151348	0.0253879	5.96143	2.5004e-09														RP11-61A14.1	blue	-0.644606	4.08e-06
	ENSMUSG00000044340	Phlpp1	1855.18	0.151217	0.0271026	5.57943	2.41313e-08														ITFG1	blue	-0.644417	4.12e-06
	ENSMUSG00000028194	Ddah1	813.53	0.150855	0.0336208	4.48696	7.22453e-06														ZNF542	blue	-0.644242	4.15e-06
	ENSMUSG00000020634	Ubxn2a	803.006	0.150641	0.0414549	3.63385	0.000279223														TUBA8	blue	-0.644162	4.16e-06
	ENSMUSG00000024238	Zeb1	1275.62	0.150634	0.0420534	3.58197	0.000341016														AC008992.1	blue	-0.644078	4.18e-06
	ENSMUSG00000028484	Psip1	2210.33	0.15044	0.0467687	3.21667	0.00129687														AC104699.1	blue	-0.643913	4.21e-06
	ENSMUSG00000042548	Asxl1	900.77	0.150228	0.0564766	2.66001	0.00781379														RP1-240B8.3	blue	-0.643877	4.22e-06
	ENSMUSG00000036046	5031439G07Rik	1760.74	0.150107	0.061431	2.44351	0.0145451														C8orf40	blue	-0.643786	4.24e-06
	ENSMUSG00000022199	Slc22a17	4213.11	0.150039	0.0553755	2.70948	0.00673878														SLC25A4	blue	-0.643632	4.27e-06
	ENSMUSG00000040289	Hey1	606.292	0.150014	0.0656115	2.28641	0.0222305														ENY2	blue	-0.643447	4.3e-06
	ENSMUSG00000074582	Arfgef2	1701.53	0.149993	0.02755	5.44438	5.19874e-08														NECAP1	blue	-0.643364	4.32e-06
	ENSMUSG00000040009	Gnaz	1018.46	0.149973	0.0385995	3.88535	0.000102184														C9orf116	blue	-0.643267	4.34e-06
	ENSMUSG00000035726	Supt16	1010.34	0.14993	0.038997	3.84465	0.000120725														HAR1B	blue	-0.643245	4.34e-06
	ENSMUSG00000040506	Ambra1	868.484	0.14978	0.0535784	2.79552	0.00518162														CAPN11	blue	-0.643143	4.36e-06
	ENSMUSG00000024347	Psd2	533.979	0.149728	0.035298	4.24182	2.2171e-05														SCTR	blue	-0.642974	4.4e-06
	ENSMUSG00000044629	Cnrip1	608.331	0.149628	0.0348334	4.29552	1.74286e-05														RP11-379F4.4	blue	-0.641734	4.65e-06
	ENSMUSG00000056476	Med12l	1312.09	0.1496	0.0361265	4.14099	3.45804e-05														RP11-886D15.1	blue	-0.641711	4.65e-06
	ENSMUSG00000018750	Zbtb4	1851.89	0.149579	0.0417343	3.58409	0.000338258														RHBDL1	blue	-0.641605	4.68e-06
	ENSMUSG00000064302	Clasp1	1974.93	0.149572	0.0320537	4.66631	3.0665e-06														SERAC1	blue	-0.64154	4.69e-06
	ENSMUSG00000029328	Hnrnpdl	2498.08	0.149566	0.0575826	2.59741	0.00939298														C5orf34	blue	-0.641491	4.7e-06
	ENSMUSG00000027668	Mfn1	890.414	0.149318	0.0349739	4.2694	1.96e-05														COPS7A	blue	-0.641447	4.71e-06
	ENSMUSG00000022995	Enah	1145.04	0.149184	0.0522439	2.85553	0.00429652														GSTA4	blue	-0.641396	4.72e-06
	ENSMUSG00000055204	Ankrd17	3318.6	0.149002	0.0336376	4.42964	9.43926e-06														PEX14	blue	-0.641365	4.73e-06
	ENSMUSG00000018820	Zfyve27	912.339	0.148955	0.0338188	4.40451	1.06025e-05														GOLT1A	blue	-0.641351	4.73e-06
	ENSMUSG00000026360	Rgs2	636.079	0.148841	0.0618538	2.40634	0.0161134														UBE2S	blue	-0.641186	4.76e-06
	ENSMUSG00000073557	Ppp1r12b	2057.68	0.148342	0.0375004	3.95575	7.62945e-05														DGCR2	blue	-0.641165	4.77e-06
	ENSMUSG00000025889	Snca	2063.62	0.147985	0.0622236	2.37827	0.017394														C22orf29	blue	-0.640856	4.84e-06
	ENSMUSG00000040021	Lats1	922.548	0.147895	0.0341423	4.33174	1.47937e-05														WI2-2118C23.1	blue	-0.640825	4.84e-06
	ENSMUSG00000006464	Bbs1	596.672	0.147848	0.0452977	3.26392	0.00109883														CTD-3185P2.1	blue	-0.640354	4.95e-06
	ENSMUSG00000005125	Ndrg1	1044.26	0.147741	0.0601989	2.45422	0.0141191														BAIAP2-AS1	blue	-0.640239	4.97e-06
	ENSMUSG00000047146	Tet1	508.671	0.147694	0.0406782	3.63078	0.000282564														SLITRK1	blue	-0.640205	4.98e-06
	ENSMUSG00000037111	Setd7	2550.06	0.146696	0.0381502	3.84521	0.00012045														RP4-541C22.5	blue	-0.639743	5.08e-06
	ENSMUSG00000031948	Kars	573.194	0.146622	0.0533731	2.74711	0.00601238														C20orf166-AS1	blue	-0.63938	5.17e-06
	ENSMUSG00000042763	Maneal	655.156	0.146143	0.041316	3.5372	0.0004044														RASGRP1	blue	-0.639366	5.17e-06
	ENSMUSG00000041180	Hectd2	574.428	0.146135	0.0398783	3.66452	0.000247805														NHP2L1	blue	-0.639284	5.19e-06
	ENSMUSG00000031812	Map1lc3b	1963.55	0.146039	0.0371436	3.93175	8.43313e-05														SAMD12	blue	-0.63891	5.28e-06
	ENSMUSG00000028248	Pnisr	4067.14	0.145776	0.0369119	3.94928	7.83864e-05														LRRK1	blue	-0.638796	5.3e-06
	ENSMUSG00000014402	Tsg101	634.836	0.145695	0.0408522	3.56639	0.000361926														RP11-507K13.6	blue	-0.638747	5.31e-06
	ENSMUSG00000036377	C530008M17Rik	493.167	0.145391	0.0439287	3.30971	0.00093391														ARHGAP44	blue	-0.638739	5.32e-06
	ENSMUSG00000078517	Emc1	1560.77	0.144875	0.0498847	2.9042	0.00368198														LRRC4B	blue	-0.638566	5.36e-06
	ENSMUSG00000024261	Syt4	3086	0.144861	0.0531745	2.72425	0.00644484														LANCL2	blue	-0.638384	5.4e-06
	ENSMUSG00000028149	Rap1gds1	4674.38	0.14473	0.0355487	4.07132	4.67479e-05														EFNA5	blue	-0.638052	5.48e-06
	ENSMUSG00000033510	Otud7a	704.508	0.144565	0.0467488	3.09237	0.00198564														C8orf47	blue	-0.638025	5.49e-06
	ENSMUSG00000017428	Psmd11	698.467	0.144395	0.0656703	2.19878	0.0278934														PWP1	blue	-0.637847	5.53e-06
	ENSMUSG00000024500	Ppp2r2b	1196.35	0.144332	0.0383107	3.7674	0.000164958														ATP5A1	blue	-0.637637	5.58e-06
	ENSMUSG00000018196	Glrx2	516.485	0.14426	0.0509249	2.83279	0.00461438														HLF	blue	-0.63763	5.58e-06
	ENSMUSG00000028291	Akirin2	890.813	0.144183	0.0417607	3.45259	0.000555225														LAMB3	blue	-0.637512	5.61e-06
	ENSMUSG00000044452	Zfp507	617.085	0.14407	0.0365624	3.94039	8.13507e-05														GRPEL1	blue	-0.637293	5.67e-06
	ENSMUSG00000018398	Septin8	3691.97	0.143796	0.0313281	4.59	4.43236e-06														NEFM	blue	-0.637286	5.67e-06
	ENSMUSG00000035864	Syt1	20430.1	0.143672	0.0281099	5.11106	3.20361e-07														GRM1	blue	-0.637194	5.69e-06
	ENSMUSG00000019818	Cd164	902.021	0.143621	0.0395931	3.62741	0.000286273														PFN2	blue	-0.637089	5.72e-06
	ENSMUSG00000068923	Syt11	8055.03	0.143569	0.03578	4.01256	6.00628e-05														OVOL2	blue	-0.637074	5.72e-06
	ENSMUSG00000004933	Matk	1679.38	0.143388	0.0442241	3.2423	0.00118571														TUFT1	blue	-0.637069	5.73e-06
	ENSMUSG00000038633	Degs1	975.525	0.142779	0.0360689	3.9585	7.54233e-05														RP11-297M9.1	blue	-0.636883	5.77e-06
	ENSMUSG00000003458	Ncstn	610.965	0.142615	0.0397101	3.59141	0.000328895														FAT3	blue	-0.636825	5.79e-06
	ENSMUSG00000037579	Kcnh3	1289.1	0.142457	0.0649762	2.19246	0.0283465														SULF1	blue	-0.636763	5.8e-06
	ENSMUSG00000054823	Whsc1l1	1875.38	0.14241	0.0316835	4.49478	6.96407e-06														PARP2	blue	-0.636502	5.87e-06
	ENSMUSG00000048756	Foxo3	1986.14	0.142135	0.0364962	3.89451	9.83989e-05														C9orf69	blue	-0.636324	5.92e-06
	ENSMUSG00000029471	Camkk2	3334.4	0.142066	0.0332005	4.27905	1.87692e-05														PRPS2	blue	-0.636247	5.94e-06
	ENSMUSG00000043259	Fam13c	604.091	0.141408	0.0469121	3.01432	0.00257554														TIMM17A	blue	-0.635839	6.04e-06
	ENSMUSG00000052534	Pbx1	2942.17	0.141321	0.0357378	3.95437	7.67353e-05														TAC3	blue	-0.635755	6.07e-06
	ENSMUSG00000042492	Tbc1d10b	966.757	0.141263	0.0328676	4.29793	1.72399e-05														SLC26A8	blue	-0.635656	6.09e-06
	ENSMUSG00000024211	Grm8	514.678	0.14125	0.0528638	2.67196	0.00754106														TRAPPC2P1	blue	-0.635596	6.11e-06
	ENSMUSG00000024327	Slc39a7	666.338	0.141248	0.0483369	2.92215	0.00347624														ARMCX5	blue	-0.635556	6.12e-06
	ENSMUSG00000055707	Klhl26	523.126	0.141115	0.0560476	2.51777	0.01181														DACH2	blue	-0.635234	6.21e-06
	ENSMUSG00000034613	Ppm1h	1439.68	0.140928	0.0353548	3.9861	6.71692e-05														PLXNA4	blue	-0.635127	6.24e-06
	ENSMUSG00000039849	Pcif1	572.835	0.140751	0.0525191	2.67999	0.00736243														RAPGEF4-AS1	blue	-0.635119	6.24e-06
	ENSMUSG00000022858	Tra2b	1215.31	0.140642	0.0313089	4.49206	7.05363e-06														KCNK9	blue	-0.635022	6.27e-06
	ENSMUSG00000024413	Npc1	1239.34	0.140468	0.0274049	5.12566	2.96494e-07														Z93241.1	blue	-0.634811	6.32e-06
	ENSMUSG00000039347	Atp6v0e2	3059	0.140374	0.0426078	3.29456	0.000985744														TUSC3	blue	-0.634788	6.33e-06
	ENSMUSG00000028517	Plpp3	2101.22	0.140336	0.0397785	3.52793	0.000418815														IMPAD1	blue	-0.634569	6.39e-06
	ENSMUSG00000020869	Lrrc59	1005.36	0.140307	0.0305879	4.587	4.49661e-06														RAB37	blue	-0.634401	6.44e-06
	ENSMUSG00000042439	Zfp532	1428.07	0.140243	0.033683	4.16361	3.13255e-05														ZNF697	blue	-0.634306	6.47e-06
	ENSMUSG00000049339	Fam134a	1732.15	0.139973	0.0322947	4.33424	1.46265e-05														EXOC1	blue	-0.634227	6.49e-06
	ENSMUSG00000036138	Acaa1a	528.016	0.139969	0.0533406	2.62407	0.00868858														MAGED2	blue	-0.634219	6.49e-06
	ENSMUSG00000020435	Osbp2	1383.25	0.139653	0.0426735	3.27259	0.00106565														CES3	blue	-0.634001	6.55e-06
	ENSMUSG00000026924	Sec16a	1365.68	0.139584	0.0411129	3.39514	0.000685946														OCIAD1	blue	-0.633735	6.63e-06
	ENSMUSG00000070939	Tgfbrap1	565.517	0.139555	0.0426178	3.27456	0.00105826														SNX10	blue	-0.633676	6.65e-06
	ENSMUSG00000020346	Mgat1	601.459	0.139548	0.0432714	3.22495	0.00125997														DHX57	blue	-0.633535	6.69e-06
	ENSMUSG00000038970	Lmtk2	4535.06	0.139441	0.041739	3.34079	0.000835407														DLX6	blue	-0.633468	6.71e-06
	ENSMUSG00000043881	Kbtbd7	1067.34	0.139412	0.0479194	2.9093	0.00362234														NMU	blue	-0.63307	6.83e-06
	ENSMUSG00000017781	Pitpna	3770.49	0.139244	0.0406469	3.42571	0.000613199														RND1	blue	-0.633023	6.84e-06
	ENSMUSG00000063801	Ap3s2	600.539	0.139176	0.0470603	2.95739	0.00310251														TOMM34	blue	-0.632945	6.86e-06
	ENSMUSG00000030616	Sytl2	808.047	0.139049	0.0506926	2.74298	0.00608851														NRN1	blue	-0.63272	6.93e-06
	ENSMUSG00000037935	Smarce1	543.058	0.138939	0.0413303	3.36166	0.000774743														RP13-977J11.2	blue	-0.632704	6.94e-06
	ENSMUSG00000035064	Eef2k	520.673	0.138433	0.0586845	2.35893	0.0183275														PKM	blue	-0.632412	7.02e-06
	ENSMUSG00000004677	Myo9b	821.013	0.138414	0.0357942	3.86694	0.00011021														TRBV20OR9-2	blue	-0.632398	7.03e-06
	ENSMUSG00000040025	Ythdf2	733.349	0.138406	0.0366511	3.77631	0.000159171														RP11-658F2.8	blue	-0.632353	7.04e-06
	ENSMUSG00000034484	Snx2	572.101	0.138307	0.0453783	3.04786	0.00230478														GRIA4	blue	-0.632346	7.05e-06
	ENSMUSG00000030232	Aebp2	1139.28	0.138141	0.0429283	3.21795	0.0012911														NAP1L2	blue	-0.632247	7.08e-06
	ENSMUSG00000027220	Syt13	2549.54	0.137961	0.0373971	3.68909	0.000225059														SLC9A6	blue	-0.632073	7.13e-06
	ENSMUSG00000034868	Myl12b	2756.92	0.137849	0.0400985	3.43777	0.000586536														RP11-766N7.3	blue	-0.631991	7.15e-06
	ENSMUSG00000042846	Lrrtm3	863.164	0.137825	0.0463997	2.97039	0.00297421														CTD-2555A7.2	blue	-0.631943	7.17e-06
	ENSMUSG00000028351	Brinp1	2964.74	0.137738	0.0351231	3.92157	8.79724e-05														ECM1	blue	-0.631917	7.18e-06
	ENSMUSG00000022507	1810013L24Rik	1107.14	0.137722	0.0416942	3.30314	0.000956088														LANCL3	blue	-0.631897	7.18e-06
	ENSMUSG00000053477	Tcf4	5632.63	0.13749	0.0396479	3.46778	0.00052477														REPS1	blue	-0.631851	7.2e-06
	ENSMUSG00000041362	Shtn1	515.599	0.137419	0.0392606	3.50018	0.000464948														ANKRD2	blue	-0.631615	7.27e-06
	ENSMUSG00000032705	Exd2	1029.84	0.137094	0.0277294	4.94399	7.65402e-07														GNAL	blue	-0.63159	7.28e-06
	ENSMUSG00000022537	Tmem44	1158.7	0.136893	0.0408768	3.34892	0.000811274														KCND2	blue	-0.63154	7.3e-06
	ENSMUSG00000016541	Atxn10	1803.86	0.136453	0.041905	3.25626	0.00112892														FCHSD1	blue	-0.631426	7.33e-06
	ENSMUSG00000047976	Kcna1	6039.81	0.136378	0.0341239	3.99655	6.42726e-05														KNG1	blue	-0.631157	7.42e-06
	ENSMUSG00000039458	Mtmr12	647.632	0.136101	0.0538422	2.52778	0.0114787														LINC00460	blue	-0.63112	7.43e-06
	ENSMUSG00000047284	Neurl4	1427.58	0.136052	0.0271026	5.01989	5.17011e-07														TRMT6	blue	-0.631072	7.45e-06
	ENSMUSG00000058799	Nap1l1	2547.35	0.136046	0.0339669	4.00526	6.195e-05														AC136297.1	blue	-0.631066	7.45e-06
	ENSMUSG00000033228	Scaf11	1334.7	0.135866	0.034738	3.91117	9.1849e-05														RAD51C	blue	-0.630665	7.58e-06
	ENSMUSG00000005533	Igf1r	921.869	0.135855	0.0503779	2.69673	0.00700248														GLOD4	blue	-0.630652	7.58e-06
	ENSMUSG00000037905	Bri3bp	2219.5	0.135689	0.0404428	3.35508	0.00079342														B4GALT6	blue	-0.630627	7.59e-06
	ENSMUSG00000002341	Ncan	2878.36	0.135533	0.0464982	2.91481	0.00355907														PDE1A	blue	-0.630575	7.61e-06
	ENSMUSG00000029634	Rnf6	1177.2	0.135304	0.045909	2.94722	0.00320645														OSBPL10	blue	-0.630541	7.62e-06
	ENSMUSG00000002319	Ipo4	846.577	0.135275	0.0461617	2.93046	0.00338462														GDI2	blue	-0.630443	7.65e-06
	ENSMUSG00000006711	D130043K22Rik	817.981	0.135078	0.0340752	3.96412	7.3668e-05														SHANK2	blue	-0.630393	7.67e-06
	ENSMUSG00000051675	Trim32	2033.43	0.135024	0.0357441	3.7775	0.000158409														ATP5L	blue	-0.630139	7.75e-06
	ENSMUSG00000013698	Pea15a	2974.82	0.134933	0.0350854	3.84584	0.000120139														TSPAN7	blue	-0.630012	7.8e-06
	ENSMUSG00000027523	Gnas	10878.6	0.134738	0.0324995	4.14584	3.38572e-05														DROSHA	blue	-0.629668	7.91e-06
	ENSMUSG00000038390	Gpr162	1481.88	0.134449	0.0457605	2.93811	0.00330225														HMGCLL1	blue	-0.629436	7.99e-06
	ENSMUSG00000022964	Tmem50b	837.787	0.133786	0.0456732	2.92921	0.0033982														NDUFA8	blue	-0.629337	8.03e-06
	ENSMUSG00000020522	Mfap3	542.804	0.133784	0.0404187	3.30996	0.000933092														ANKRD18DP	blue	-0.6291	8.11e-06
	ENSMUSG00000026425	Srgap2	1049.88	0.133431	0.0396685	3.36364	0.000769219														KLK10	blue	-0.62908	8.12e-06
	ENSMUSG00000079184	Mphosph8	517.198	0.133327	0.0535454	2.48999	0.0127747														RP11-65L3.1	blue	-0.629009	8.14e-06
	ENSMUSG00000022285	Ywhaz	13951.1	0.133209	0.0396676	3.35814	0.000784693														CD83	blue	-0.628965	8.16e-06
	ENSMUSG00000024498	Tcerg1	769.359	0.133142	0.0353131	3.77033	0.000163032														PRTN3	blue	-0.628865	8.19e-06
	ENSMUSG00000096847	Tmem151b	1477.66	0.133139	0.0451862	2.94645	0.00321443														PANX2	blue	-0.628707	8.25e-06
	ENSMUSG00000031652	N4bp1	975.479	0.132473	0.0297437	4.4538	8.43628e-06														RP11-317N8.3	blue	-0.628652	8.27e-06
	ENSMUSG00000042557	Sin3a	563.097	0.132347	0.0361679	3.65925	0.000252957														MTMR7	blue	-0.628599	8.29e-06
	ENSMUSG00000040462	Os9	1055.74	0.132258	0.0359494	3.67899	0.000234158														GTF2IRD1P1	blue	-0.628544	8.31e-06
	ENSMUSG00000034157	Cipc	1267.1	0.132225	0.037928	3.48623	0.000489887														PITPNM3	blue	-0.628313	8.39e-06
	ENSMUSG00000026991	Pkp4	2476.91	0.132191	0.0292378	4.52125	6.14768e-06														RP11-481A20.11	blue	-0.628124	8.46e-06
	ENSMUSG00000040003	Magi2	2303.09	0.132107	0.0344088	3.83934	0.000123363														PRICKLE1	blue	-0.628007	8.5e-06
	ENSMUSG00000030835	Nomo1	1170.24	0.131828	0.0412292	3.19744	0.00138652														TMEM145	blue	-0.627816	8.57e-06
	ENSMUSG00000053644	Aldh7a1	727.293	0.131822	0.0543756	2.42428	0.0153389														TMEM25	blue	-0.627805	8.57e-06
	ENSMUSG00000059409	Ppp2r5d	779.637	0.131535	0.0492902	2.66859	0.00761698														AAMP	blue	-0.627729	8.6e-06
	ENSMUSG00000017929	B4galt5	552.461	0.131372	0.0504341	2.60482	0.00919227														CHCHD2	blue	-0.627676	8.62e-06
	ENSMUSG00000020181	Nav3	2306.43	0.130983	0.0378876	3.45715	0.000545926														MORN4	blue	-0.627164	8.81e-06
	ENSMUSG00000027849	Syt6	532.565	0.13074	0.0609583	2.14475	0.0319728														KHDRBS1	blue	-0.627077	8.84e-06
	ENSMUSG00000021057	Akap5	2890.28	0.130716	0.0526792	2.48135	0.0130884														ESRP1	blue	-0.627074	8.85e-06
	ENSMUSG00000040620	Dhx33	693.451	0.130704	0.0390095	3.35056	0.000806487														RP4-597A16.2	blue	-0.627	8.87e-06
	ENSMUSG00000037902	Sirpa	4274.57	0.130693	0.0481829	2.71243	0.00667918														SORL1	blue	-0.626903	8.91e-06
	ENSMUSG00000006299	Aamp	1045.9	0.13055	0.055035	2.37213	0.017686														RP5-1059M17.1	blue	-0.626786	8.95e-06
	ENSMUSG00000036270	Edc4	955.715	0.130506	0.0455032	2.86807	0.0041299														AQP8	blue	-0.626734	8.97e-06
	ENSMUSG00000004567	Mcoln1	593.731	0.130427	0.0509693	2.55893	0.0104995														CRY2	blue	-0.626593	9.03e-06
	ENSMUSG00000029651	Mtus2	1089.76	0.130425	0.0444434	2.93463	0.00333947														JPH4	blue	-0.626511	9.06e-06
	ENSMUSG00000027200	Sema6d	1006.46	0.130411	0.0528623	2.46699	0.0136253														TRMT10C	blue	-0.626268	9.16e-06
	ENSMUSG00000069833	Ahnak	1221.12	0.13012	0.0526888	2.4696	0.0135262														RP11-281O15.4	blue	-0.626195	9.18e-06
	ENSMUSG00000022789	Dnm1l	3348	0.130092	0.0382316	3.40274	0.000667127														BCAP29	blue	-0.626153	9.2e-06
	ENSMUSG00000022272	Myo10	639.676	0.130021	0.0511788	2.54052	0.0110688														RP11-102L12.2	blue	-0.626031	9.25e-06
	ENSMUSG00000000058	Cav2	616.312	0.129482	0.0534792	2.42117	0.0154706														MRPL47	blue	-0.625866	9.31e-06
	ENSMUSG00000055817	Mta3	909.197	0.129428	0.0397927	3.25256	0.00114372														ALKBH3	blue	-0.625745	9.36e-06
	ENSMUSG00000016664	Pacsin2	541.524	0.128972	0.0394972	3.26534	0.00109331														AMY2A	blue	-0.62558	9.43e-06
	ENSMUSG00000001052	Sec24b	756.698	0.128905	0.0341233	3.77764	0.000158323														TM2D3	blue	-0.625368	9.51e-06
	ENSMUSG00000031960	Aars	2061.83	0.128897	0.0330705	3.89762	9.71417e-05														DBC1	blue	-0.62507	9.63e-06
	ENSMUSG00000051726	Kcnf1	1485.32	0.128625	0.0361377	3.55931	0.00037183														HAGH	blue	-0.624991	9.67e-06
	ENSMUSG00000006920	Ezh1	871.847	0.12846	0.0532962	2.4103	0.0159395														CCNO	blue	-0.624778	9.75e-06
	ENSMUSG00000025145	Lrrc45	494.985	0.128411	0.0447882	2.86707	0.00414298														ANKRD34C	blue	-0.624469	9.88e-06
	ENSMUSG00000024758	Rtn3	11097.6	0.128316	0.0254643	5.03908	4.67785e-07														MTCH2	blue	-0.623728	1.02e-05
	ENSMUSG00000033499	Larp4b	1392.08	0.128274	0.0284537	4.50817	6.5389e-06														ZMAT2	blue	-0.623709	1.02e-05
	ENSMUSG00000024030	Abcg1	1021.64	0.128263	0.0481927	2.66145	0.00778043														CRABP2	blue	-0.623482	1.03e-05
	ENSMUSG00000018999	Slc35b4	1129.04	0.128205	0.0339527	3.77599	0.000159375														SLC6A5	blue	-0.623279	1.04e-05
	ENSMUSG00000003031	Cdkn1b	674.541	0.128145	0.0486732	2.63277	0.00846915														UNC93B6	blue	-0.622702	1.06e-05
	ENSMUSG00000041852	Tcf20	5658.81	0.127533	0.0297803	4.28245	1.84843e-05														RP11-594C13.1	blue	-0.622658	1.07e-05
	ENSMUSG00000014426	Map3k4	733.205	0.127418	0.0341701	3.72894	0.000192288														C1orf146	blue	-0.622077	1.09e-05
	ENSMUSG00000097767	Miat	5585.35	0.127199	0.0577937	2.20092	0.0277416														STRIP2	blue	-0.621788	1.11e-05
	ENSMUSG00000021476	Habp4	1627.8	0.127176	0.0431121	2.94989	0.00317887														MAP2K4	blue	-0.621732	1.11e-05
	ENSMUSG00000038486	Sv2a	5477.82	0.126813	0.0209213	6.06142	1.34929e-09														TBCC	blue	-0.621662	1.11e-05
	ENSMUSG00000032666	1700025G04Rik	1135.48	0.126749	0.0406722	3.11635	0.00183107														COPS4	blue	-0.621517	1.12e-05
	ENSMUSG00000018567	Gabarap	903.57	0.126196	0.0438745	2.87629	0.00402373														LRPAP1	blue	-0.621241	1.13e-05
	ENSMUSG00000060671	Atp8b2	1427.7	0.126136	0.041827	3.01566	0.00256421														RWDD2A	blue	-0.621121	1.14e-05
	ENSMUSG00000025873	Faf2	584.979	0.125979	0.0420495	2.99597	0.00273569														CHCHD6	blue	-0.620942	1.15e-05
	ENSMUSG00000048895	Cdk5r1	3416.91	0.125968	0.0333286	3.77957	0.0001571														GRB7	blue	-0.620936	1.15e-05
	ENSMUSG00000068373	D430041D05Rik	3851.41	0.12574	0.0426657	2.94709	0.00320779														RP1-212P9.2	blue	-0.620902	1.15e-05
	ENSMUSG00000030718	Ppme1	2016.63	0.125711	0.0401188	3.13346	0.0017276														CDH8	blue	-0.620636	1.16e-05
	ENSMUSG00000027940	Tpm3	1617.91	0.125671	0.0422989	2.97102	0.00296815														CACNA2D2	blue	-0.620606	1.16e-05
	ENSMUSG00000031447	Lamp1	3080.08	0.125393	0.0266462	4.70586	2.52801e-06														RP11-547D24.1	blue	-0.620424	1.17e-05
	ENSMUSG00000062234	Gak	1203.24	0.125183	0.0346087	3.6171	0.000297924														NICN1	blue	-0.620258	1.18e-05
	ENSMUSG00000024853	Sf3b2	2187.48	0.125008	0.037644	3.32079	0.000897646														NECAB3	blue	-0.620154	1.18e-05
	ENSMUSG00000026113	Inpp4a	3609.74	0.124537	0.0469275	2.65381	0.0079588														MOAP1	blue	-0.619785	1.2e-05
	ENSMUSG00000022454	Nell2	5662.23	0.124534	0.0350764	3.55036	0.000384703														DOPEY2	blue	-0.619104	1.24e-05
	ENSMUSG00000032504	Pdcd6ip	1069.54	0.124509	0.0271607	4.58417	4.55799e-06														TMEM67	blue	-0.618737	1.26e-05
	ENSMUSG00000037736	Limch1	1548.76	0.124413	0.0278452	4.468	7.8954e-06														RXRB	blue	-0.618514	1.27e-05
	ENSMUSG00000040390	Map3k10	1440.68	0.124326	0.0487471	2.55043	0.010759														AMZ2P1	blue	-0.618425	1.27e-05
	ENSMUSG00000033335	Dnm2	531.262	0.124304	0.0529079	2.34944	0.0188015														CTD-2651B20.3	blue	-0.61836	1.28e-05
	ENSMUSG00000025959	Klf7	1011.61	0.12407	0.044992	2.75761	0.00582256														XRCC1	blue	-0.617814	1.31e-05
	ENSMUSG00000020644	Id2	1521.08	0.123945	0.0426994	2.90272	0.00369934														RP3-522D1.1	blue	-0.617448	1.33e-05
	ENSMUSG00000054611	Kdm2a	1476.09	0.123857	0.0248059	4.99303	5.94385e-07														FEV	blue	-0.61742	1.33e-05
	ENSMUSG00000023075	Akirin1	795.28	0.123832	0.0442522	2.79833	0.00513683														HS6ST2	blue	-0.617356	1.33e-05
	ENSMUSG00000028944	Prkag2	788.549	0.123831	0.0371811	3.33047	0.000866988														RP11-438B23.2	blue	-0.617229	1.34e-05
	ENSMUSG00000032788	Pdxk	1249.92	0.123498	0.0569766	2.16753	0.0301944														DEPDC1	blue	-0.617203	1.34e-05
	ENSMUSG00000038807	Rap1gap2	3528.27	0.12336	0.0542005	2.27599	0.0228465														NUP50	blue	-0.616536	1.38e-05
	ENSMUSG00000004558	Ndrg2	4764.26	0.12335	0.0373548	3.30212	0.000959566														PLEKHB2	blue	-0.616091	1.4e-05
	ENSMUSG00000024515	Smad4	835.467	0.123278	0.0440675	2.79748	0.00515027														UNC79	blue	-0.615552	1.43e-05
	ENSMUSG00000019831	Wasf1	1191.8	0.123076	0.0565941	2.17471	0.0296517														RP11-15N24.4	blue	-0.615506	1.44e-05
	ENSMUSG00000034158	Lrrc58	4956.66	0.122917	0.0337044	3.64691	0.00026541														CRYBA2	blue	-0.615481	1.44e-05
	ENSMUSG00000039478	Micu3	2009.02	0.122875	0.0563465	2.18069	0.029206														NME5	blue	-0.615346	1.45e-05
	ENSMUSG00000024621	Csf1r	847.227	0.122646	0.0442312	2.77283	0.00555706														STRCP1	blue	-0.615044	1.46e-05
	ENSMUSG00000021134	Srsf5	5000.19	0.122552	0.0413092	2.96669	0.00301025														RAP1GAP2	blue	-0.615036	1.46e-05
	ENSMUSG00000027777	Schip1	2165.87	0.122404	0.0356399	3.43446	0.000593741														GOLGA8I	blue	-0.615035	1.46e-05
	ENSMUSG00000037815	Ctnna1	839.928	0.122149	0.0470377	2.59684	0.00940861														RPGRIP1L	blue	-0.614913	1.47e-05
	ENSMUSG00000009292	Trpm2	606.487	0.122098	0.0443404	2.75366	0.00589334														TOMM20	blue	-0.614821	1.48e-05
	ENSMUSG00000040415	Dtx3	1270.41	0.122092	0.0402527	3.03314	0.00242019														EPHA1	blue	-0.614764	1.48e-05
	ENSMUSG00000023055	Calcoco1	517.016	0.12209	0.0493935	2.47178	0.0134442														RP11-191L9.6	blue	-0.614762	1.48e-05
	ENSMUSG00000052934	Fbxo31	1309.7	0.121988	0.0542877	2.24706	0.0246359														HGSNAT	blue	-0.614568	1.49e-05
	ENSMUSG00000027603	Ggt7	1032.22	0.121681	0.0412823	2.94754	0.00320312														KCNQ3	blue	-0.614271	1.51e-05
	ENSMUSG00000041459	Tardbp	3027.02	0.121675	0.0399354	3.04679	0.00231301														NUAK1	blue	-0.614205	1.52e-05
	ENSMUSG00000029392	Rilpl1	532.205	0.121664	0.0501676	2.42514	0.0153023														GRIA2	blue	-0.613985	1.53e-05
	ENSMUSG00000015829	Tnr	1470.66	0.12157	0.0501579	2.42374	0.0153615														CDS1	blue	-0.613775	1.54e-05
	ENSMUSG00000035877	Zhx3	1238.48	0.121536	0.0383138	3.17212	0.00151331														FBXL19	blue	-0.613348	1.57e-05
	ENSMUSG00000079020	Slc45a4	634.308	0.121288	0.0543217	2.23277	0.0255641														TMEM198	blue	-0.613328	1.57e-05
	ENSMUSG00000021140	Pcnx	3287.45	0.120973	0.0292111	4.14132	3.45308e-05														SLC29A1	blue	-0.613282	1.57e-05
	ENSMUSG00000063524	Eno1	6868.28	0.120868	0.0336584	3.59103	0.000329373														KIAA1456	blue	-0.613244	1.58e-05
	ENSMUSG00000061887	Ssbp3	1145.5	0.120866	0.0389311	3.10461	0.00190527														RP5-884G6.2	blue	-0.61316	1.58e-05
	ENSMUSG00000003847	Nfat5	2732.47	0.120799	0.0403413	2.99441	0.00274972														CTD-2525I3.3	blue	-0.6128	1.6e-05
	ENSMUSG00000048022	Tmem229a	1285.79	0.12069	0.0506224	2.38411	0.0171203														UQCRH	blue	-0.612032	1.66e-05
	ENSMUSG00000035851	Ythdc1	1177.69	0.120676	0.0406056	2.97192	0.00295947														DGKE	blue	-0.611516	1.69e-05
	ENSMUSG00000030779	Rbbp6	1412.09	0.120471	0.0467427	2.57732	0.00995711														EXOC8	blue	-0.611423	1.7e-05
	ENSMUSG00000024491	Rbm27	1006.16	0.120437	0.032144	3.74678	0.000179116														NPTX1	blue	-0.611032	1.72e-05
	ENSMUSG00000051615	Rap2a	1522.16	0.120288	0.0280941	4.28163	1.8553e-05														BHLHE22	blue	-0.610663	1.75e-05
	ENSMUSG00000018411	Mapt	5701.9	0.12027	0.0279304	4.30606	1.66191e-05														PEG3	blue	-0.610354	1.77e-05
	ENSMUSG00000010663	Fads1	1991.13	0.120142	0.030381	3.95452	7.66889e-05														SERPINE3	blue	-0.609877	1.81e-05
	ENSMUSG00000029705	Cux1	2235.57	0.120078	0.0389924	3.07953	0.00207329														CTPS1	blue	-0.609781	1.81e-05
	ENSMUSG00000028790	Khdrbs1	1505.14	0.119911	0.0278474	4.306	1.66232e-05														IQSEC3	blue	-0.609651	1.82e-05
	ENSMUSG00000020366	Mapk9	3821.28	0.119572	0.0239514	4.99227	5.96752e-07														PREPL	blue	-0.60903	1.87e-05
	ENSMUSG00000042772	Smg7	1803.78	0.119394	0.0290234	4.11372	3.89329e-05														RP11-109P14.9	blue	-0.609019	1.87e-05
	ENSMUSG00000046324	Ermp1	962.462	0.119195	0.0334825	3.55991	0.000370987														RP4-773A18.4	blue	-0.608996	1.87e-05
	ENSMUSG00000020198	Ap3d1	1838.7	0.119064	0.0300852	3.95757	7.57158e-05														RP11-713C5.1	blue	-0.608749	1.89e-05
	ENSMUSG00000010554	Mettl16	592.376	0.118728	0.0437594	2.71321	0.00666354														DLGAP1-AS3	blue	-0.608709	1.89e-05
	ENSMUSG00000038861	Pi4kb	602.032	0.118383	0.0344168	3.43968	0.000582409														ERC2	blue	-0.608424	1.92e-05
	ENSMUSG00000016831	Tox4	1056.21	0.118223	0.0375682	3.14688	0.00165021														RP11-32K4.2	blue	-0.608208	1.93e-05
	ENSMUSG00000041997	Tlk1	1726.7	0.117963	0.0491859	2.3983	0.0164713														PRDX2	blue	-0.60776	1.97e-05
	ENSMUSG00000039611	Tmem246	711.229	0.117833	0.0400095	2.94511	0.00322835														C17orf51	blue	-0.607331	2e-05
	ENSMUSG00000069895	Atxn1l	963.604	0.117817	0.0299984	3.92745	8.5851e-05														SERPINI1	blue	-0.607295	2e-05
	ENSMUSG00000021711	Trappc13	726.413	0.117803	0.0416156	2.83074	0.00464403														C3orf14	blue	-0.607287	2e-05
	ENSMUSG00000061130	Ppm1b	2344.79	0.117773	0.0347704	3.38716	0.000706205														EGFL6	blue	-0.607216	2.01e-05
	ENSMUSG00000054027	Nt5dc3	1137.2	0.117597	0.0377362	3.11628	0.00183145														PEBP1	blue	-0.606632	2.06e-05
	ENSMUSG00000036112	Metap2	834.241	0.117574	0.0316098	3.71953	0.000199593														PARK2	blue	-0.606596	2.06e-05
	ENSMUSG00000071064	Zfp827	965.004	0.116999	0.0365427	3.20171	0.00136613														TIMM8A	blue	-0.606352	2.08e-05
	ENSMUSG00000000823	Zfp512b	921.574	0.116373	0.0438268	2.65529	0.007924														AGMAT	blue	-0.605714	2.13e-05
	ENSMUSG00000002957	Ap2a2	3497.99	0.116159	0.0278587	4.16957	3.05169e-05														PIGS	blue	-0.605498	2.15e-05
	ENSMUSG00000027363	Usp8	984.395	0.116099	0.0361866	3.20835	0.001335														RTN4R	blue	-0.605419	2.16e-05
	ENSMUSG00000046722	Cdc42se1	623.253	0.116084	0.0347266	3.3428	0.000829382														CACNA1I	blue	-0.605397	2.16e-05
	ENSMUSG00000066735	Vkorc1l1	836.542	0.115818	0.0449121	2.57877	0.0099152														FLRT3	blue	-0.604561	2.23e-05
	ENSMUSG00000036155	Mgat5	973.937	0.11579	0.0321414	3.60252	0.000315149														CHL1	blue	-0.604506	2.24e-05
	ENSMUSG00000021983	Atp8a2	807.101	0.115683	0.0341359	3.38891	0.000701705														CLCN4	blue	-0.604198	2.27e-05
	ENSMUSG00000034949	Zfr2	667.846	0.115645	0.0508736	2.27318	0.0230151														SLC10A4	blue	-0.603502	2.33e-05
	ENSMUSG00000021963	Sap18	838.568	0.115218	0.0502349	2.29359	0.0218143														AC007970.1	blue	-0.603022	2.37e-05
	ENSMUSG00000037364	Srrt	701.29	0.114789	0.0379268	3.02658	0.00247335														CPNE7	blue	-0.60266	2.41e-05
	ENSMUSG00000001995	Sipa1l2	908.215	0.11468	0.0400317	2.86472	0.00417382														PPAPDC2	blue	-0.602646	2.41e-05
	ENSMUSG00000039202	Abhd2	2741.8	0.114672	0.0347928	3.29587	0.000981175														GTF2H1	blue	-0.602475	2.43e-05
	ENSMUSG00000027007	Ssfa2	602.406	0.11462	0.0420909	2.72315	0.00646626														AL356213.1	blue	-0.602465	2.43e-05
	ENSMUSG00000032181	Scg3	1800.07	0.114608	0.0359789	3.18543	0.00144542														LRFN3	blue	-0.602421	2.43e-05
	ENSMUSG00000003308	Keap1	781.043	0.11457	0.036955	3.10026	0.00193351														DNAH9	blue	-0.601781	2.49e-05
	ENSMUSG00000009905	Kdsr	595.806	0.114023	0.0426811	2.67151	0.00755101														TMEM183A	blue	-0.601697	2.5e-05
	ENSMUSG00000038886	Man2a2	2592.34	0.114017	0.038035	2.99767	0.0027205														AC005329.1	blue	-0.601654	2.5e-05
	ENSMUSG00000023805	Synj2	1391.93	0.114012	0.0514697	2.21512	0.026752														ULBP2	blue	-0.601527	2.52e-05
	ENSMUSG00000023977	Ubr2	1308.52	0.113915	0.0259139	4.39588	1.10324e-05														PDE4A	blue	-0.601481	2.52e-05
	ENSMUSG00000025092	Hspa12a	3238.25	0.113772	0.0298758	3.80818	0.000139996														GAL3ST3	blue	-0.601268	2.54e-05
	ENSMUSG00000036893	Ehmt1	692.8	0.113667	0.0340706	3.33622	0.000849249														FAM216A	blue	-0.601011	2.57e-05
	ENSMUSG00000029004	Kmt2e	1907.44	0.113472	0.0516179	2.1983	0.0279277														ZDHHC15	blue	-0.600616	2.61e-05
	ENSMUSG00000026640	Plxna2	3514.08	0.11324	0.0286986	3.94584	7.9521e-05														MYPOP	blue	-0.600475	2.62e-05
	ENSMUSG00000019916	P4ha1	650.314	0.112873	0.0513771	2.19696	0.0280235														RP11-13L2.4	blue	-0.599657	2.71e-05
	ENSMUSG00000034269	Setd5	2087.14	0.112766	0.0418994	2.69135	0.00711627														GPR162	blue	-0.599648	2.71e-05
	ENSMUSG00000061904	Slc25a3	3248.13	0.112699	0.0322108	3.49878	0.00046739														RXFP1	blue	-0.599256	2.75e-05
	ENSMUSG00000024074	Crim1	1018.27	0.112614	0.0532225	2.1159	0.0343532														CPNE4	blue	-0.599255	2.75e-05
	ENSMUSG00000024065	Ehd3	888.889	0.11203	0.039965	2.8032	0.00505989														RP11-521O16.2	blue	-0.599087	2.77e-05
	ENSMUSG00000032423	Syncrip	2197.83	0.111576	0.03602	3.09762	0.00195084														NUDT10	blue	-0.598372	2.85e-05
	ENSMUSG00000033361	Prrg3	586.652	0.111561	0.0518132	2.15315	0.0313072														TOMM22	blue	-0.597976	2.89e-05
	ENSMUSG00000053141	Ptprt	3456.61	0.111492	0.0368884	3.02243	0.00250755														C2orf50	blue	-0.597848	2.9e-05
	ENSMUSG00000024589	Nedd4l	2144	0.111445	0.0326686	3.41137	0.000646373														CSE1L	blue	-0.597738	2.92e-05
	ENSMUSG00000015291	Gdi1	4805.46	0.111296	0.0316015	3.52185	0.000428543														GRM5	blue	-0.597317	2.97e-05
	ENSMUSG00000028959	Fastk	693.055	0.111169	0.0427813	2.59855	0.00936175														NBEA	blue	-0.59726	2.97e-05
	ENSMUSG00000051674	Dcun1d4	1413.62	0.110909	0.0359353	3.08635	0.00202627														MRPS35	blue	-0.597125	2.99e-05
	ENSMUSG00000032479	Map4	4711.11	0.110813	0.0323101	3.42966	0.000604336														RPA3	blue	-0.597109	2.99e-05
	ENSMUSG00000031618	Nr3c2	839.764	0.110732	0.0416846	2.65643	0.00789727														HTR7	blue	-0.596255	3.09e-05
	ENSMUSG00000001415	Smg5	1146.76	0.110361	0.0313865	3.51621	0.000437753														FATE1	blue	-0.595879	3.13e-05
	ENSMUSG00000031781	Ciapin1	546.999	0.110346	0.0473786	2.32903	0.0198573														MIR770	blue	-0.595391	3.19e-05
	ENSMUSG00000003234	Abcf3	682.375	0.110319	0.0504204	2.18799	0.0286705														IGLON5	blue	-0.59536	3.2e-05
	ENSMUSG00000029309	Sparcl1	17229	0.110103	0.0342607	3.21367	0.00131049														SPATS2	blue	-0.59504	3.24e-05
	ENSMUSG00000042766	Trim46	622.341	0.109954	0.0487149	2.2571	0.024002														ELMO1	blue	-0.594435	3.31e-05
	ENSMUSG00000034940	Synrg	1193.62	0.109818	0.0326954	3.35881	0.000782788														CHN1	blue	-0.59424	3.34e-05
	ENSMUSG00000023307	2019-03-05	731.819	0.109657	0.0430746	2.54575	0.0109043														WAC-AS1	blue	-0.594147	3.35e-05
	ENSMUSG00000071650	Ganab	1106.85	0.10963	0.0393803	2.78387	0.00537146														CTB-113P19.4	blue	-0.594093	3.36e-05
	ENSMUSG00000025980	Hspd1	1775.97	0.109328	0.0466565	2.34325	0.0191167														ZNF398	blue	-0.593929	3.38e-05
	ENSMUSG00000028991	Mtor	2318.94	0.10923	0.0287399	3.80065	0.000144318														VPS25	blue	-0.593878	3.38e-05
	ENSMUSG00000033237	Arid2	1069.02	0.109203	0.0365687	2.98625	0.00282426														TM2D2	blue	-0.593854	3.39e-05
	ENSMUSG00000026889	Rbm18	642.97	0.10919	0.0363046	3.0076	0.00263322														EMC4	blue	-0.59358	3.42e-05
	ENSMUSG00000028906	Epb41	913.923	0.109149	0.0410792	2.65705	0.00788285														RRP36	blue	-0.59301	3.5e-05
	ENSMUSG00000038991	Txndc5	566.465	0.108935	0.0363218	2.99917	0.00270719														ASIC2	blue	-0.592674	3.54e-05
	ENSMUSG00000048027	Rgmb	541.957	0.108769	0.0451748	2.40774	0.0160517														PLEKHA8	blue	-0.592528	3.56e-05
	ENSMUSG00000009090	Ap1b1	2016.54	0.108746	0.0351087	3.09742	0.00195212														CYMP	blue	-0.592476	3.57e-05
	ENSMUSG00000036402	Gng12	959.784	0.108406	0.0384537	2.81912	0.00481554														FRMPD4	blue	-0.592148	3.61e-05
	ENSMUSG00000042156	Dzip1	812.962	0.10825	0.0454105	2.38382	0.017134														C15orf61	blue	-0.592105	3.62e-05
	ENSMUSG00000025237	Parp6	1103.02	0.108221	0.0319964	3.38229	0.000718853														LRRC7	blue	-0.591861	3.65e-05
	ENSMUSG00000036644	Tbc1d9b	1987.22	0.107744	0.0343153	3.13983	0.00169044														FNDC5	blue	-0.591793	3.66e-05
	ENSMUSG00000017843	Ppp2r5c	1874.78	0.107439	0.0358649	2.99566	0.00273847														ARL6	blue	-0.591693	3.68e-05
	ENSMUSG00000000532	Acvr1b	1976.98	0.107364	0.033208	3.23307	0.00122468														MPPED1	blue	-0.591169	3.75e-05
	ENSMUSG00000026339	Ccdc93	578.173	0.107176	0.0343442	3.12065	0.00180454														DOCK9-AS2	blue	-0.590868	3.79e-05
	ENSMUSG00000026576	Atp1b1	17082.4	0.107155	0.0392921	2.72713	0.00638884														MKKS	blue	-0.590719	3.82e-05
	ENSMUSG00000037062	Sh3glb1	1128.66	0.106926	0.0468755	2.28107	0.0225446														RAB11FIP5	blue	-0.590644	3.83e-05
	ENSMUSG00000017760	Ctsa	879.833	0.106725	0.0376548	2.83429	0.00459276														SLC4A1AP	blue	-0.590073	3.91e-05
	ENSMUSG00000028932	Psmc2	579.383	0.106205	0.049206	2.15837	0.0308993														ARHGAP26	blue	-0.589875	3.94e-05
	ENSMUSG00000000759	Tubgcp3	702.973	0.105798	0.0450775	2.34702	0.0189244														RP11-16E18.3	blue	-0.589501	3.99e-05
	ENSMUSG00000039191	Rbpj	696.195	0.105779	0.04383	2.41339	0.0158048														CCDC64	blue	-0.589288	4.03e-05
	ENSMUSG00000028156	Eif4e	1625.84	0.105701	0.0346138	3.05371	0.00226027														AVPI1	blue	-0.589223	4.04e-05
	ENSMUSG00000028937	Acot7	1494.46	0.105696	0.0354825	2.97882	0.00289357														COX5A	blue	-0.58887	4.09e-05
	ENSMUSG00000009112	Bcl2l13	697.535	0.105622	0.0327088	3.22917	0.00124149														SGTB	blue	-0.588611	4.13e-05
	ENSMUSG00000038141	Tmem181a	722.7	0.105567	0.0350363	3.01307	0.0025862														BBS7	blue	-0.588513	4.15e-05
	ENSMUSG00000022781	Pak2	783.506	0.105394	0.033682	3.12909	0.00175347														GLB1L3	blue	-0.588466	4.15e-05
	ENSMUSG00000037197	Rbm17	534.993	0.105253	0.0493493	2.13281	0.0329402														MAP6	blue	-0.587907	4.24e-05
	ENSMUSG00000037287	Tbcel	665.778	0.104839	0.0362477	2.8923	0.00382434														MAP2K1	blue	-0.587808	4.26e-05
	ENSMUSG00000030870	Ubfd1	1117.44	0.10447	0.0286473	3.64675	0.000265579														DNAJC25	blue	-0.587657	4.28e-05
	ENSMUSG00000030204	Ddx47	493.658	0.104458	0.0461341	2.26423	0.0235601														TIAM2	blue	-0.587061	4.38e-05
	ENSMUSG00000040125	Gpr26	4543.92	0.104171	0.0394515	2.64048	0.00827886														RAB27B	blue	-0.586843	4.41e-05
	ENSMUSG00000049106	Dcaf5	1383.97	0.104064	0.0287993	3.61344	0.000302163														FHL2	blue	-0.586553	4.46e-05
	ENSMUSG00000028518	Prkaa2	1510.45	0.103979	0.0312519	3.32713	0.000877442														MRPL45	blue	-0.586343	4.5e-05
	ENSMUSG00000035900	Gramd4	516.774	0.103818	0.0472946	2.19514	0.0281538														TUBB3	blue	-0.586236	4.51e-05
	ENSMUSG00000061751	Kalrn	11965.2	0.103812	0.0279895	3.70895	0.000208122														BCAT1	blue	-0.586129	4.53e-05
	ENSMUSG00000024593	Megf10	598.888	0.103394	0.0409855	2.52269	0.0116459														UGGT2	blue	-0.586048	4.55e-05
	ENSMUSG00000044068	Zrsr1	855.24	0.103191	0.0376545	2.74046	0.00613528														CIT	blue	-0.585987	4.56e-05
	ENSMUSG00000038077	Kcna6	1383.04	0.102828	0.0344747	2.98272	0.00285702														LMO4	blue	-0.58561	4.62e-05
	ENSMUSG00000056222	Spock1	1026.4	0.102788	0.0479898	2.14187	0.032204														ARHGAP39	blue	-0.585395	4.66e-05
	ENSMUSG00000033478	Fam160b1	630.501	0.102642	0.0382215	2.68546	0.00724296														KLHL29	blue	-0.585044	4.72e-05
	ENSMUSG00000059995	Atxn7l3	2157.2	0.102421	0.0456937	2.24147	0.0249959														PRKCE	blue	-0.584913	4.74e-05
	ENSMUSG00000032290	Ptpn9	540.611	0.102408	0.0392445	2.60949	0.00906785														TNFRSF25	blue	-0.584655	4.79e-05
	ENSMUSG00000078515	Ddi2	1599.79	0.102066	0.0332051	3.07381	0.00211343														PABPC1L2A	blue	-0.584148	4.88e-05
	ENSMUSG00000033998	Kcnk1	1156.76	0.101631	0.0409855	2.47969	0.0131497														AC013402.2	blue	-0.58408	4.89e-05
	ENSMUSG00000026872	Zeb2	4124.42	0.101626	0.0304518	3.33727	0.000846066														DOCK3	blue	-0.583408	5.01e-05
	ENSMUSG00000040389	Wdr47	2180.33	0.101593	0.0454149	2.237	0.0252863														PVALB	blue	-0.583402	5.01e-05
	ENSMUSG00000005610	Eif4g2	6935.66	0.101506	0.0280541	3.61822	0.000296633														NAF1	blue	-0.583045	5.08e-05
	ENSMUSG00000005575	Ube2m	1056.87	0.101433	0.0334704	3.03054	0.00244119														2020-09-06	blue	-0.582847	5.12e-05
	ENSMUSG00000032855	Pkd1	3208.23	0.101382	0.0462588	2.19162	0.0284071														CBLN4	blue	-0.582334	5.22e-05
	ENSMUSG00000039086	Ss18l1	912.1	0.101106	0.0352826	2.86561	0.00416204														DDX1	blue	-0.582306	5.22e-05
	ENSMUSG00000031545	Gpat4	1004.25	0.100992	0.03371	2.99591	0.00273623														CNTN5	blue	-0.581788	5.32e-05
	ENSMUSG00000028452	Vcp	3576.03	0.100974	0.0389696	2.5911	0.00956708														DCTPP1	blue	-0.581728	5.33e-05
	ENSMUSG00000027782	Kpna4	1605.14	0.100842	0.0472694	2.13333	0.0328973														PVRL3-AS1	blue	-0.580987	5.48e-05
	ENSMUSG00000047409	Ctdspl	490.522	0.100408	0.0406149	2.47219	0.0134288														PFAS	blue	-0.580927	5.49e-05
	ENSMUSG00000043962	Thrap3	1959.09	0.100404	0.0279482	3.59251	0.00032751														SLC25A25	blue	-0.579763	5.73e-05
	ENSMUSG00000021111	Papola	1517.86	0.100343	0.030296	3.31209	0.000926009														CCDC110	blue	-0.579165	5.86e-05
	ENSMUSG00000025967	Eef1b2	1046.17	0.100144	0.0406051	2.4663	0.0136517														AC093323.3	blue	-0.578975	5.9e-05
	ENSMUSG00000039840	Epg5	1607.46	0.10009	0.0262452	3.81363	0.000136941														SLC9A7P1	blue	-0.578893	5.91e-05
	ENSMUSG00000039414	Heatr5b	1077.83	0.0995112	0.0314887	3.16022	0.00157652														RP11-4O1.2	blue	-0.578889	5.92e-05
	ENSMUSG00000027067	Ssrp1	885.34	0.0993058	0.0374254	2.65343	0.00796782														DGKB	blue	-0.578765	5.94e-05
	ENSMUSG00000021546	Hnrnpk	4847.37	0.0991883	0.0311432	3.18491	0.001448														IGSF3	blue	-0.578587	5.98e-05
	ENSMUSG00000037426	Depdc5	958.406	0.0990953	0.0307608	3.22148	0.0012753														NCS1	blue	-0.578397	6.02e-05
	ENSMUSG00000021474	Sfxn1	534.443	0.0987411	0.0410837	2.40341	0.0162428														ARPC1A	blue	-0.578334	6.04e-05
	ENSMUSG00000029290	Zfp326	595.505	0.0985663	0.0452343	2.17902	0.0293305														RHOF	blue	-0.577449	6.23e-05
	ENSMUSG00000032217	Rnf111	800.96	0.0983793	0.0376085	2.61588	0.00889977														SLC20A1	blue	-0.577057	6.32e-05
	ENSMUSG00000062380	Tubb3	3562.76	0.098361	0.0373731	2.63187	0.00849169														ZNF184	blue	-0.576758	6.39e-05
	ENSMUSG00000020668	Kif3c	3867.16	0.0982158	0.0207417	4.73519	2.18852e-06														SLC25A3	blue	-0.576544	6.44e-05
	ENSMUSG00000003279	Dlgap1	7100.43	0.0977859	0.0383852	2.54749	0.0108501														RBFOX2	blue	-0.575927	6.58e-05
	ENSMUSG00000024921	Smarca2	2885.99	0.0975589	0.0361183	2.70109	0.00691119														EPHA5	blue	-0.57547	6.69e-05
	ENSMUSG00000094410	Gm38394	2224.97	0.0974983	0.0348208	2.8	0.00511021														AC011330.12	blue	-0.575375	6.72e-05
	ENSMUSG00000028656	Cap1	2412.82	0.0974082	0.0370859	2.62656	0.00862541														BOLA3	blue	-0.575266	6.74e-05
	ENSMUSG00000022801	Lrch3	760.57	0.0973971	0.0376978	2.58363	0.00977675														LINC00242	blue	-0.575119	6.78e-05
	ENSMUSG00000031558	Slit2	834.987	0.0973516	0.0451446	2.15644	0.0310493														CCNE1	blue	-0.574081	7.04e-05
	ENSMUSG00000018583	G3bp1	971.78	0.0973512	0.0344419	2.82653	0.00470549														PEG10	blue	-0.574041	7.05e-05
	ENSMUSG00000048874	Phf3	1627.15	0.0972004	0.0453005	2.14568	0.0318987														NCEH1	blue	-0.572882	7.34e-05
	ENSMUSG00000044066	Cep68	516.086	0.0966375	0.037043	2.60879	0.00908619														TMEM38A	blue	-0.57256	7.43e-05
	ENSMUSG00000052915	Msl1	1648.36	0.0966072	0.032107	3.00891	0.00262183														C5orf22	blue	-0.572149	7.54e-05
	ENSMUSG00000029580	Actb	16431.6	0.0964205	0.0400722	2.40617	0.0161207														EXTL2	blue	-0.571929	7.6e-05
	ENSMUSG00000050697	Prkaa1	605.139	0.0961758	0.0332797	2.88992	0.00385339														ANAPC1	blue	-0.571767	7.64e-05
	ENSMUSG00000030350	Prmt8	899.412	0.0959497	0.0285485	3.36093	0.000776794														PNPLA5	blue	-0.571718	7.65e-05
	ENSMUSG00000014959	Gorasp2	786.297	0.0957658	0.0422121	2.26868	0.0232876														AC015987.2	blue	-0.571414	7.74e-05
	ENSMUSG00000024302	Dtna	1811.31	0.0955987	0.033385	2.86352	0.00418956														ZNF667	blue	-0.57136	7.75e-05
	ENSMUSG00000017667	Zfp334	600.536	0.0955939	0.033142	2.88438	0.0039219														RSRC1	blue	-0.570774	7.91e-05
	ENSMUSG00000054469	Lclat1	521.077	0.0955495	0.0440392	2.16964	0.0300338														PGC	blue	-0.570563	7.97e-05
	ENSMUSG00000049323	Smcr8	791.582	0.095373	0.0316379	3.01452	0.0025739														RTN2	blue	-0.570555	7.98e-05
	ENSMUSG00000030082	Sec61a1	827.888	0.0952081	0.0396694	2.40004	0.0163934														FAM71E1	blue	-0.570144	8.09e-05
	ENSMUSG00000040097	Flywch1	2359.38	0.0946615	0.0405883	2.33224	0.0196882														ZNF25	blue	-0.570029	8.13e-05
	ENSMUSG00000042331	Specc1	1423.58	0.0940179	0.0280368	3.35337	0.000798334														RP11-100M12.3	blue	-0.569984	8.14e-05
	ENSMUSG00000027244	Atg13	530.225	0.0939156	0.0401742	2.33771	0.0194024														CERS6-AS1	blue	-0.569239	8.35e-05
	ENSMUSG00000021699	Pde4d	1119.13	0.0936293	0.0298962	3.13181	0.00173733														EPB41L3	blue	-0.56917	8.38e-05
	ENSMUSG00000024201	Kdm4b	793.297	0.0934707	0.0414658	2.25416	0.024186														YTHDF2	blue	-0.568685	8.52e-05
	ENSMUSG00000004865	Srpk1	1251.45	0.0933056	0.0340344	2.74151	0.00611575														CTD-2020K17.3	blue	-0.568641	8.53e-05
	ENSMUSG00000033419	Snap91	4783.75	0.0930321	0.0250825	3.70904	0.000208048														TARBP1	blue	-0.568584	8.55e-05
	ENSMUSG00000027394	Ttl	1136.61	0.0929945	0.0431493	2.15518	0.0311478														DUT	blue	-0.568469	8.58e-05
	ENSMUSG00000042700	Sipa1l1	5033.2	0.0929226	0.0413008	2.2499	0.0244552														EXOC6	blue	-0.567383	8.92e-05
	ENSMUSG00000024654	Asrgl1	1940.12	0.0923572	0.042941	2.15079	0.0314928														MYO5B	blue	-0.56703	9.03e-05
	ENSMUSG00000039046	Usp6nl	498.262	0.0922905	0.0384556	2.39993	0.0163984														KIAA1279	blue	-0.566866	9.08e-05
	ENSMUSG00000008153	Clstn3	4591.59	0.0919122	0.0427522	2.14988	0.0315644														PXDNL	blue	-0.566452	9.21e-05
	ENSMUSG00000048078	Tenm4	3255.75	0.0917947	0.0317975	2.88685	0.00389118														NDUFS1	blue	-0.566285	9.27e-05
	ENSMUSG00000026254	Eif4e2	619.623	0.0913634	0.0406979	2.24492	0.0247735														CYP2C8	blue	-0.56596	9.37e-05
	ENSMUSG00000022848	Dirc2	1165.62	0.0912588	0.037408	2.43956	0.0147053														FAM180B	blue	-0.565863	9.4e-05
	ENSMUSG00000027797	Dclk1	14503.2	0.0910857	0.0265834	3.42641	0.000611621														ABRACL	blue	-0.565644	9.48e-05
	ENSMUSG00000037933	Bicd2	1204.31	0.0905194	0.0298072	3.03683	0.00239082														BAG4	blue	-0.565176	9.63e-05
	ENSMUSG00000028436	Dcaf12	565.128	0.0903418	0.0372779	2.42347	0.0153731														CRTAC1	blue	-0.564868	9.74e-05
	ENSMUSG00000066392	Nrxn3	5672.35	0.0902394	0.0301715	2.99088	0.00278173														EML6	blue	-0.564788	9.76e-05
	ENSMUSG00000005089	Slc1a2	52989.5	0.0900463	0.0357683	2.51749	0.0118195														SLC41A3	blue	-0.564761	9.77e-05
	ENSMUSG00000032612	Usp4	1160.22	0.0898453	0.0339189	2.64883	0.00807712														CERS6	blue	-0.564747	9.78e-05
	ENSMUSG00000021484	Lman2	866.398	0.0893162	0.0314297	2.84177	0.00448632														ELP6	blue	-0.564557	9.84e-05
	ENSMUSG00000071454	Dtnb	1294.98	0.0893089	0.0338399	2.63916	0.0083112														C1orf173	blue	-0.564477	9.87e-05
	ENSMUSG00000027104	Atf2	2629.78	0.0892284	0.033643	2.65221	0.00799669														AC003102.3	blue	-0.564047	0.000100164
	ENSMUSG00000026123	Plekhb2	3312.87	0.0887713	0.0294501	3.01429	0.00257578														SEZ6L	blue	-0.563911	0.000100638
	ENSMUSG00000038467	Chmp4b	1505.9	0.0886612	0.0342487	2.58875	0.00963252														SYAP1	blue	-0.562809	0.000104546
	ENSMUSG00000031442	Mcf2l	2422.98	0.088283	0.0384775	2.29441	0.0217671														SCO1	blue	-0.562636	0.000105172
	ENSMUSG00000056258	Kcnq3	5671.97	0.0875992	0.0271676	3.2244	0.00126236														KLHDC2	blue	-0.562114	0.000107079
	ENSMUSG00000020647	Ncoa1	2619.21	0.0874633	0.0267578	3.2687	0.00108043														NDUFB6	blue	-0.562071	0.000107239
	ENSMUSG00000021198	Unc79	2338.91	0.0874066	0.0269575	3.24238	0.00118536														EPM2AIP1	blue	-0.56189	0.000107909
	ENSMUSG00000015968	Cacna1d	1188.56	0.0873936	0.0393975	2.21826	0.0265374														FADS6	blue	-0.561399	0.000109746
	ENSMUSG00000062604	Srpk2	4018.65	0.0871645	0.0288707	3.01914	0.00253497														MOCS3	blue	-0.561175	0.000110594
	ENSMUSG00000040943	Tet2	1085.06	0.0869934	0.0391157	2.224	0.0261482														TMX4	blue	-0.560861	0.000111789
	ENSMUSG00000022698	Naa50	1321.81	0.0863965	0.040388	2.13916	0.0324226														ATL1	blue	-0.560575	0.000112893
	ENSMUSG00000060733	Ipmk	585.672	0.0861901	0.0394965	2.18222	0.0290933														SREBF2	blue	-0.560573	0.000112902
	ENSMUSG00000030201	Lrp6	1551.81	0.0861624	0.0334456	2.57619	0.00998947														MAGEE2	blue	-0.560558	0.000112956
	ENSMUSG00000042572	Ube2q1	769.154	0.0859932	0.0330944	2.59842	0.0093653														RP11-380I10.4	blue	-0.560426	0.000113469
	ENSMUSG00000037712	Fermt2	1013.54	0.0857675	0.0397185	2.15938	0.0308206														ACPL2	blue	-0.559715	0.000116262
	ENSMUSG00000026158	Ogfrl1	2460.74	0.0844911	0.0311587	2.71164	0.00669522														RFWD2	blue	-0.559094	0.000118753
	ENSMUSG00000031988	Vps26b	1411.48	0.0841019	0.0335831	2.50429	0.0122698														MCM4	blue	-0.558892	0.000119574
	ENSMUSG00000019790	Stxbp5	3321.43	0.0837913	0.0288615	2.90322	0.00369346														EXOSC6	blue	-0.558766	0.000120089
	ENSMUSG00000028677	Rnf220	1190.48	0.0836884	0.03593	2.32921	0.0198481														CCDC65	blue	-0.558704	0.000120345
	ENSMUSG00000018765	Fxr2	1043.5	0.0836542	0.0372607	2.2451	0.0247615														SPTBN4	blue	-0.558022	0.000123168
	ENSMUSG00000018401	Mtmr4	1526.55	0.0829286	0.0256751	3.22992	0.00123823														FAM189A1	blue	-0.557887	0.000123734
	ENSMUSG00000037536	Fbxo34	954.353	0.0828962	0.0390168	2.12463	0.0336175														MTMR9	blue	-0.557037	0.000127356
	ENSMUSG00000007891	Ctsd	3341.8	0.0828401	0.0311927	2.65575	0.00791313														FAM134A	blue	-0.556825	0.000128271
	ENSMUSG00000032366	Tpm1	2196.63	0.0827638	0.0248385	3.33207	0.00086201														PFKP	blue	-0.556666	0.000128965
	ENSMUSG00000034297	Med13	3250.39	0.0826594	0.022404	3.68949	0.000224707														STAM	blue	-0.556114	0.000131395
	ENSMUSG00000024767	Otub1	1971.89	0.0821936	0.0320468	2.5648	0.0103235														MPC2	blue	-0.555954	0.000132104
	ENSMUSG00000036323	Srp72	1044.6	0.0817448	0.030177	2.70884	0.0067518														HIVEP2	blue	-0.555789	0.000132844
	ENSMUSG00000031511	Arhgef7	1861.38	0.0814599	0.0263195	3.09504	0.00196788														VWC2L	blue	-0.55549	0.000134189
	ENSMUSG00000040151	Hs2st1	1148.69	0.081432	0.0339547	2.39825	0.0164735														TMEM35	blue	-0.555463	0.000134311
	ENSMUSG00000027525	Phactr3	1389.58	0.0812905	0.0290212	2.80108	0.00509324														DPY19L2P1	blue	-0.555349	0.000134826
	ENSMUSG00000027288	Zfp106	5277.35	0.0807315	0.0224373	3.5981	0.000320556														AC012065.7	blue	-0.555263	0.000135221
	ENSMUSG00000031292	Cdkl5	1660.05	0.0801887	0.0330706	2.42477	0.0153181														ALG9	blue	-0.555132	0.000135816
	ENSMUSG00000040028	Elavl1	1842.43	0.0798809	0.0238329	3.35171	0.000803141														PRPF8	blue	-0.554806	0.000137316
	ENSMUSG00000032178	Ilf3	747.062	0.0786136	0.0350186	2.24491	0.0247738														PCDH19	blue	-0.554274	0.000139793
	ENSMUSG00000027642	Rpn2	1158.93	0.0785983	0.0294922	2.66505	0.00769758														UTP18	blue	-0.553996	0.000141105
	ENSMUSG00000040746	Rnf167	652.234	0.0777962	0.0355596	2.18777	0.0286862														CNTD1	blue	-0.553575	0.000143111
	ENSMUSG00000020048	Hsp90b1	3496.72	0.0776523	0.0283748	2.73667	0.00620646														PPIL1	blue	-0.552838	0.000146683
	ENSMUSG00000026620	Mark1	1334.97	0.077562	0.0284274	2.72843	0.00636373														ZC3H12B	blue	-0.552605	0.000147829
	ENSMUSG00000038095	Sbno1	4117.86	0.0773431	0.0358112	2.15975	0.0307922														RP11-923I11.3	blue	-0.552407	0.00014881
	ENSMUSG00000031555	Adam9	900.234	0.0771641	0.0336316	2.29439	0.0217679														AC004490.1	blue	-0.551437	0.000153699
	ENSMUSG00000000194	Gpr107	747.185	0.0763995	0.035882	2.12919	0.0332389														ATP4A	blue	-0.551345	0.000154172
	ENSMUSG00000058655	Eif4b	2592.56	0.0762916	0.0221487	3.44452	0.000572076														PRKACB	blue	-0.549938	0.000161543
	ENSMUSG00000035629	Rubcn	1386.84	0.0759873	0.0284164	2.67406	0.00749382														SERINC3	blue	-0.549741	0.000162599
	ENSMUSG00000024603	Dctn4	1336.46	0.0755293	0.0341328	2.21281	0.0269107														EPHA4	blue	-0.549721	0.000162705
	ENSMUSG00000002103	Acp2	922.101	0.0750522	0.0343213	2.18675	0.0287607														CAMK1	blue	-0.549612	0.000163298
	ENSMUSG00000007653	Gabrb2	3974.55	0.0745217	0.0259859	2.86777	0.00413374														HUNK	blue	-0.54916	0.000165753
	ENSMUSG00000034687	Fras1	1083.99	0.074352	0.0344442	2.15862	0.0308795														LPPR5	blue	-0.549145	0.000165838
	ENSMUSG00000027692	Tnik	4872.98	0.0743234	0.0322023	2.30801	0.0209985														PIH1D2	blue	-0.549013	0.000166562
	ENSMUSG00000050272	Dscam	1255.71	0.0739473	0.0320807	2.30504	0.0211644														INPP4A	blue	-0.547969	0.000172396
	ENSMUSG00000031709	Tbc1d9	1711.81	0.0729907	0.0312331	2.33696	0.0194412														SDHB	blue	-0.547955	0.000172472
	ENSMUSG00000010054	Tusc2	836.125	0.0727445	0.0301955	2.40912	0.0159912														MED9	blue	-0.547813	0.000173281
	ENSMUSG00000029203	Ube2k	2079.8	0.0725887	0.0339785	2.13632	0.0326536														PNKD	blue	-0.547331	0.000176052
	ENSMUSG00000022387	Brd1	1044.1	0.0721816	0.0328939	2.19438	0.0282084														ADCY1	blue	-0.546985	0.000178058
	ENSMUSG00000069237	Fam8a1	1837.07	0.0712908	0.0318543	2.23803	0.0252193														OTOA	blue	-0.545959	0.00018415
	ENSMUSG00000034354	Mtmr3	1761.64	0.0708079	0.0333491	2.12323	0.0337344														CSDC2	blue	-0.545494	0.000186967
	ENSMUSG00000030120	Mlf2	3644.51	0.0689494	0.024915	2.76738	0.00565082														ZNF385B	blue	-0.545428	0.000187371
	ENSMUSG00000054942	Miga1	1579.56	0.0683409	0.0251096	2.72171	0.00649455														LMLN	blue	-0.54536	0.000187787
	ENSMUSG00000021374	Nup153	1116.32	0.0676956	0.0273921	2.47135	0.0134604														ABCA11P	blue	-0.545211	0.000188702
	ENSMUSG00000029765	Plxna4	2406.97	0.0676378	0.0297564	2.27305	0.0230233														CTD-3193K9.3	blue	-0.544495	0.000193159
	ENSMUSG00000037110	Ralgapa2	1124.48	0.0674418	0.0268751	2.50946	0.0120917														RBM45	blue	-0.544259	0.000194646
	ENSMUSG00000020333	Acsl6	3683.68	0.0671005	0.0264855	2.53348	0.0112935														ITPR1	blue	-0.543867	0.000197143
	ENSMUSG00000034602	Mon2	2025.69	0.0670436	0.0267212	2.509	0.0121073														GBF1	blue	-0.543769	0.000197773
	ENSMUSG00000025224	Gbf1	1324.4	0.067005	0.0274363	2.4422	0.0145979														ZNF584	blue	-0.543638	0.000198617
	ENSMUSG00000026753	Ppp6c	1185.02	0.0669599	0.0286175	2.33982	0.0192931														TDO2	blue	-0.54331	0.000200739
	ENSMUSG00000068663	Clec16a	1338.16	0.0665999	0.0309829	2.14957	0.0315892														RIC3	blue	-0.543017	0.00020266
	ENSMUSG00000055254	Ntrk2	9733.24	0.0648469	0.0264794	2.44896	0.014327														STPG1	blue	-0.542872	0.000203615
	ENSMUSG00000042428	Mgat3	2171.27	0.0643567	0.0269834	2.38505	0.0170769														EEF1E1	blue	-0.542862	0.000203675
	ENSMUSG00000020964	Sel1l	3161.61	0.063621	0.0206556	3.08008	0.00206944														SNRPE	blue	-0.542745	0.000204451
	ENSMUSG00000042202	Slc35e2	1345.8	0.0611541	0.0266571	2.2941	0.0217846														CHP1	blue	-0.542707	0.000204702
	ENSMUSG00000046062	Ppp1r15b	1062.37	0.0582881	0.0274458	2.12376	0.0336906														JAKMIP1	blue	-0.54257	0.000205613
	ENSMUSG00000055670	Zzef1	1952.6	0.0573471	0.0246552	2.32596	0.0200205														NIPAL2	blue	-0.542191	0.000208151
	ENSMUSG00000005886	Ncoa2	2187.29	0.0571726	0.0263146	2.17265	0.0298064														SLITRK4	blue	-0.541847	0.000210476
	ENSMUSG00000018707	Dync1h1	20948.4	0.056003	0.0224148	2.49848	0.0124727														NTNG1	blue	-0.541655	0.000211784
	ENSMUSG00000034187	Nsf	9913.13	0.0559786	0.024795	2.25766	0.023967														RP11-712L6.7	blue	-0.541502	0.00021283
	ENSMUSG00000003660	Snrnp200	2462.68	0.0551907	0.0241237	2.28782	0.0221479														AC013275.2	blue	-0.541226	0.000214736
	ENSMUSG00000045983	Eif4g1	3165.74	0.0474447	0.0187538	2.52987	0.0114105														ELOVL6	blue	-0.540513	0.000219715
	ENSMUSG00000027652	Ralgapb	3492.85	0.0439584	0.0192227	2.28679	0.0222081														EFCAB10	blue	-0.54016	0.000222227
	ENSMUSG00000030451	Herc2	9844.91	-0.0368564	0.0162359	-2.27006	0.0232038														NDUFAF2	blue	-0.539818	0.000224679
	ENSMUSG00000005871	Apc	10516.1	-0.038345	0.016469	-2.32832	0.0198951														LINC00599	blue	-0.539763	0.000225076
	ENSMUSG00000026490	Cdc42bpa	7148.17	-0.0431812	0.0186245	-2.31851	0.0204215														SV2C	blue	-0.539432	0.000227478
	ENSMUSG00000040785	Ttc3	18981.5	-0.0448148	0.020289	-2.20882	0.0271871														AC067956.1	blue	-0.53909	0.000229985
	ENSMUSG00000075376	Rc3h2	3695.88	-0.0503564	0.0209507	-2.40357	0.016236														RFK	blue	-0.538531	0.000234131
	ENSMUSG00000002413	Braf	4648.62	-0.0506006	0.0216768	-2.33433	0.0195786														FGF12	blue	-0.538399	0.000235121
	ENSMUSG00000029104	Htt	5136.82	-0.0506038	0.0229618	-2.20382	0.0275367														KCTD8	blue	-0.538173	0.000236826
	ENSMUSG00000068036	Afdn	2154.15	-0.0525899	0.021886	-2.4029	0.0162657														CTD-2083E4.7	blue	-0.538126	0.000237181
	ENSMUSG00000030275	Etnk1	8949.54	-0.0535392	0.0239021	-2.23994	0.0250947														ADAM22	blue	-0.537699	0.000240429
	ENSMUSG00000020716	Nf1	5390.49	-0.0541534	0.0191139	-2.8332	0.00460849														ADRA1B	blue	-0.537419	0.000242583
	ENSMUSG00000041570	Camsap2	4611.12	-0.0559942	0.0216864	-2.582	0.00982303														SHROOM2	blue	-0.537379	0.000242892
	ENSMUSG00000037876	Jmjd1c	2598.09	-0.0560672	0.0256448	-2.1863	0.0287939														TNNT2	blue	-0.536895	0.000246659
	ENSMUSG00000033577	Myo6	2247.48	-0.0589721	0.0265956	-2.21737	0.0265981														KCNB1	blue	-0.535788	0.000255486
	ENSMUSG00000022855	Senp2	1417.83	-0.0604276	0.0256858	-2.35256	0.0186444														NKIRAS1	blue	-0.535554	0.000257386
	ENSMUSG00000016534	Lamp2	1477.92	-0.060596	0.026296	-2.30438	0.0212011														SMYD2	blue	-0.534956	0.000262297
	ENSMUSG00000029472	Anapc5	1955.08	-0.0610987	0.0246045	-2.48324	0.0130194														LDB2	blue	-0.534799	0.000263598
	ENSMUSG00000037685	Atp8a1	6976.84	-0.0612498	0.0273377	-2.24049	0.0250592														STK32C	blue	-0.534025	0.000270114
	ENSMUSG00000037172	E330009J07Rik	2257.42	-0.0616195	0.0282351	-2.18237	0.0290824														BHLHB9	blue	-0.533865	0.000271483
	ENSMUSG00000069089	Cdk7	1238.65	-0.0621903	0.0245891	-2.52918	0.0114331														EVPL	blue	-0.53376	0.000272379
	ENSMUSG00000021557	Agtpbp1	4082.99	-0.0623194	0.0277965	-2.24198	0.0249625														SRP19	blue	-0.533516	0.000274476
	ENSMUSG00000023830	Igf2r	1142.27	-0.0626766	0.026699	-2.34752	0.0188987														SYT2	blue	-0.533486	0.000274738
	ENSMUSG00000021395	Spin1	3740.83	-0.0635898	0.0213125	-2.98368	0.00284803														C16orf91	blue	-0.533307	0.000276286
	ENSMUSG00000026596	Abl2	1902.16	-0.0638417	0.0271634	-2.35029	0.018759														WASF1	blue	-0.533161	0.000277563
	ENSMUSG00000031864	Ints10	845.057	-0.065065	0.0276047	-2.35703	0.0184218														CAMLG	blue	-0.533006	0.000278917
	ENSMUSG00000020790	Ankfy1	1262.68	-0.065235	0.0283643	-2.2999	0.021454														ARHGAP20	blue	-0.532714	0.000281481
	ENSMUSG00000039318	Rab3gap2	1980.42	-0.0659189	0.0260128	-2.53409	0.011274														DSTN	blue	-0.532285	0.000285297
	ENSMUSG00000034403	Pja1	2070.85	-0.0663997	0.0220985	-3.00472	0.00265825														TRIM32	blue	-0.532148	0.000286519
	ENSMUSG00000032399	Rpl4	3973.94	-0.0666698	0.0259564	-2.56853	0.0102132														CMSS1	blue	-0.531949	0.000288318
	ENSMUSG00000028245	Nsmaf	836.12	-0.0667747	0.0296305	-2.25358	0.0242228														SPCS1	blue	-0.531831	0.000289381
	ENSMUSG00000035152	Ap2b1	5582.9	-0.0672022	0.0202357	-3.32098	0.000897021														CDC27	blue	-0.531632	0.000291185
	ENSMUSG00000025558	Dock9	2380.95	-0.0674937	0.0213933	-3.1549	0.00160555														ACTR1B	blue	-0.530746	0.000299361
	ENSMUSG00000068739	Sars	2045.21	-0.0676184	0.0314261	-2.15166	0.0314238														OXNAD1	blue	-0.530501	0.000301653
	ENSMUSG00000031924	Cyb5b	2050.13	-0.0676898	0.0275962	-2.45287	0.0141721														LRP11	blue	-0.530141	0.000305058
	ENSMUSG00000067150	Xpo5	674.531	-0.0677049	0.0303845	-2.22827	0.0258624														TSPYL4	blue	-0.529768	0.00030861
	ENSMUSG00000003452	Bicd1	2063.63	-0.0678809	0.0257286	-2.63834	0.00833119														PJA1	blue	-0.529653	0.000309722
	ENSMUSG00000042719	Naa25	989.931	-0.0679124	0.0284155	-2.38998	0.0168494														DCUN1D2	blue	-0.528725	0.00031877
	ENSMUSG00000033569	Adgrb3	3516.88	-0.0679904	0.0238591	-2.84966	0.00437657														ADAM19	blue	-0.52791	0.000326918
	ENSMUSG00000033436	Armcx2	1067.18	-0.068347	0.0269073	-2.54009	0.0110825														NAP1L3	blue	-0.527649	0.000329561
	ENSMUSG00000062397	Zfp706	2254.24	-0.0685246	0.0292706	-2.34107	0.0192285														CISD2	blue	-0.527029	0.000335929
	ENSMUSG00000022010	Tsc22d1	4525.78	-0.0685768	0.0307973	-2.22672	0.0259661														SLC8A3	blue	-0.52696	0.000336641
	ENSMUSG00000019951	Uhrf1bp1l	2166.07	-0.0688817	0.0264765	-2.60161	0.00927862														TCEAL7	blue	-0.526862	0.000337662
	ENSMUSG00000042197	Zfp451	2816.13	-0.0690629	0.0261651	-2.63951	0.00830265														PRC1	blue	-0.526501	0.000341439
	ENSMUSG00000034610	Zcchc11	939.936	-0.069069	0.0302601	-2.28251	0.0224592														ARL4C	blue	-0.525468	0.000352445
	ENSMUSG00000016921	Srsf6	1617.46	-0.0691528	0.0266387	-2.59595	0.009433														NGDN	blue	-0.525424	0.00035292
	ENSMUSG00000004383	Large1	2555.65	-0.0691893	0.0275206	-2.51409	0.011934														RNF157	blue	-0.525156	0.000355838
	ENSMUSG00000025551	Fgf14	1457.63	-0.0693997	0.0259411	-2.67528	0.00746669														AC073333.8	blue	-0.524656	0.000361329
	ENSMUSG00000031314	Taf1	1757.52	-0.0698655	0.0226899	-3.07915	0.00207591														CUX2	blue	-0.524485	0.000363221
	ENSMUSG00000034252	Senp6	1420.25	-0.0701405	0.0274109	-2.55885	0.0105019														MIR600HG	blue	-0.523973	0.000368949
	ENSMUSG00000037697	Ddhd1	1530.65	-0.0703863	0.0272078	-2.58698	0.00968203														PPHLN1	blue	-0.522776	0.000382668
	ENSMUSG00000050565	Tor1aip2	855.166	-0.070428	0.0304376	-2.31384	0.0206763														PSMD7	blue	-0.52161	0.000396457
	ENSMUSG00000049076	Acap2	2520.99	-0.0708045	0.0296435	-2.38853	0.0169158														RGMB	blue	-0.521422	0.000398728
	ENSMUSG00000026670	Uap1	813.819	-0.0710098	0.0328218	-2.1635	0.0305031														LRRC38	blue	-0.521338	0.000399733
	ENSMUSG00000022961	Son	7435.58	-0.0710733	0.0178105	-3.99052	6.59288e-05														NDUFS4	blue	-0.520709	0.000407415
	ENSMUSG00000040037	Negr1	4296.44	-0.0714086	0.0336336	-2.12313	0.0337429														CBLN1	blue	-0.520578	0.000409032
	ENSMUSG00000020589	Fam49a	3802.87	-0.0716135	0.0260937	-2.74448	0.00606071														UQCRC2	blue	-0.520119	0.000414744
	ENSMUSG00000071644	Eef1g	2367.63	-0.071653	0.0230483	-3.10882	0.00187835														SKP1	blue	-0.519474	0.000422891
	ENSMUSG00000033009	Ogfod1	1636.24	-0.0718256	0.024994	-2.87372	0.00405671														NKRF	blue	-0.519333	0.000424685
	ENSMUSG00000062328	Rpl17	2655.65	-0.071954	0.0315108	-2.28347	0.0224025														MACROD2	blue	-0.519295	0.000425177
	ENSMUSG00000022307	Oxr1	5279.49	-0.071979	0.0322876	-2.22931	0.0257933														KPNA1	blue	-0.51907	0.000428068
	ENSMUSG00000022629	Kif21a	4324.73	-0.0720003	0.0228209	-3.15501	0.00160492														SLC9A1	blue	-0.518971	0.000429335
	ENSMUSG00000021189	Atxn3	779.382	-0.0722313	0.0338498	-2.13388	0.032853														MPP7	blue	-0.518773	0.000431904
	ENSMUSG00000032827	Ppp1r9a	9491.85	-0.0725326	0.0239766	-3.02514	0.00248514														POLR3K	blue	-0.518703	0.000432806
	ENSMUSG00000041058	Wwp1	1264.42	-0.0726026	0.0306072	-2.37208	0.0176883														RASD2	blue	-0.518596	0.000434211
	ENSMUSG00000073062	Zxdb	969.843	-0.072607	0.0300926	-2.41278	0.0158312														EXO5	blue	-0.518572	0.00043452
	ENSMUSG00000071172	Srsf3	2168.69	-0.0726234	0.0302039	-2.40444	0.0161974														MARK1	blue	-0.518472	0.000435822
	ENSMUSG00000005034	Prkacb	10560.9	-0.0729314	0.0208369	-3.5001	0.000465088														RFPL2	blue	-0.518467	0.000435896
	ENSMUSG00000025609	Mkln1	3096.1	-0.0735739	0.0236707	-3.10823	0.00188215														ZNF512	blue	-0.518104	0.000440661
	ENSMUSG00000024843	Chka	1519.86	-0.0737107	0.0308973	-2.38566	0.0170484														GUCY1B3	blue	-0.51781	0.000444561
	ENSMUSG00000033054	Npat	703.332	-0.0740364	0.0322749	-2.29393	0.0217943														GPR55	blue	-0.516407	0.000463609
	ENSMUSG00000022477	Aco2	5616.67	-0.0745854	0.024688	-3.02112	0.0025184														PIGK	blue	-0.516313	0.000464916
	ENSMUSG00000028284	Map3k7	997.877	-0.0746705	0.0308219	-2.42264	0.0154081														TUSC2	blue	-0.516143	0.000467269
	ENSMUSG00000055296	Tmem245	3378.72	-0.0748548	0.034992	-2.1392	0.0324194														CABLES2	blue	-0.516139	0.000467335
	ENSMUSG00000027406	Idh3b	1973.82	-0.0753143	0.0271444	-2.77458	0.00552738														TOR1A	blue	-0.51597	0.000469688
	ENSMUSG00000079037	Prnp	6366.89	-0.0753477	0.0289379	-2.60378	0.00922031														PSMA3	blue	-0.515493	0.000476403
	ENSMUSG00000014355	Anapc1	2279.14	-0.0756397	0.0225054	-3.36095	0.000776739														HINT1	blue	-0.514856	0.00048552
	ENSMUSG00000038172	Ttc39b	2171.25	-0.0759635	0.032951	-2.30535	0.0211469														ACTR10	blue	-0.514131	0.000496072
	ENSMUSG00000021096	Ppm1a	2726.94	-0.0760127	0.0201897	-3.76493	0.000166598														AC007383.4	blue	-0.514005	0.000497927
	ENSMUSG00000058589	Anks1b	4804.98	-0.0762303	0.0257833	-2.95657	0.00311079														CHRM2	blue	-0.51384	0.000500356
	ENSMUSG00000021666	Gfm2	531.292	-0.0764815	0.0335648	-2.27862	0.0226896														GPR22	blue	-0.513386	0.000507121
	ENSMUSG00000035941	Ibtk	550.003	-0.0765894	0.0344319	-2.22437	0.0261235														SAMM50	blue	-0.513149	0.000510686
	ENSMUSG00000029426	Scarb2	1122.02	-0.077843	0.0309098	-2.51839	0.0117893														AC072052.7	blue	-0.513148	0.000510708
	ENSMUSG00000024780	Cdc37l1	1119.32	-0.0778866	0.0303068	-2.56993	0.0101718														FAM136A	blue	-0.513063	0.000511992
	ENSMUSG00000024381	Bin1	2016.9	-0.0779372	0.0353555	-2.20438	0.0274973														CYP26B1	blue	-0.51294	0.000513847
	ENSMUSG00000062929	Cfl2	1145.92	-0.0779872	0.0256163	-3.04444	0.00233116														GLRB	blue	-0.512608	0.000518904
	ENSMUSG00000045896	Paip2b	871.666	-0.0780451	0.033744	-2.31286	0.0207304														ARHGAP24	blue	-0.512058	0.000527394
	ENSMUSG00000038612	Mcl1	944.774	-0.078116	0.0316913	-2.4649	0.013705														LINC00493	blue	-0.511783	0.000531679
	ENSMUSG00000035967	Ints6l	1318.06	-0.0782526	0.0339058	-2.30794	0.0210024														PPP3CA	blue	-0.511301	0.000539262
	ENSMUSG00000052852	Reep1	1981.66	-0.0782986	0.022851	-3.42648	0.00061145														MRPL15	blue	-0.511227	0.000540431
	ENSMUSG00000048814	Lonrf2	2681.6	-0.0783813	0.0315867	-2.48146	0.0130845														CKAP4	blue	-0.510245	0.00055622
	ENSMUSG00000032118	Fez1	2411.26	-0.078555	0.0316521	-2.48182	0.0130712														MCM6	blue	-0.510126	0.00055816
	ENSMUSG00000033047	Eif3l	654.022	-0.0790178	0.0346852	-2.27814	0.0227182														C22orf28	blue	-0.50963	0.000566317
	ENSMUSG00000042046	Dstyk	1249.81	-0.0790504	0.0298246	-2.65051	0.00803709														LONRF2	blue	-0.509203	0.000573424
	ENSMUSG00000031012	Cask	2055.46	-0.0793683	0.0245994	-3.22643	0.00125347														KHDRBS2	blue	-0.509104	0.000575082
	ENSMUSG00000064138	Fam172a	623.169	-0.0800414	0.0375087	-2.13394	0.0328474														CTC-518B2.12	blue	-0.50795	0.000594735
	ENSMUSG00000028399	Ptprd	9452.31	-0.080211	0.0368078	-2.17918	0.0293181														AFF3	blue	-0.507812	0.000597126
	ENSMUSG00000040268	Plekha1	2164.23	-0.0807506	0.0191306	-4.22101	2.43209e-05														GS1-519E5.1	blue	-0.506155	0.000626506
	ENSMUSG00000022533	Atp13a3	1850.51	-0.0811072	0.0311226	-2.60606	0.00915917														LAPTM4B	blue	-0.506063	0.000628169
	ENSMUSG00000021816	Ppp3cb	4696.52	-0.0811754	0.0190063	-4.27098	1.94617e-05														CHRM4	blue	-0.505993	0.000629442
	ENSMUSG00000026439	Rbbp5	712.054	-0.0812238	0.0366812	-2.21432	0.0268071														AL353671.3	blue	-0.505775	0.000633411
	ENSMUSG00000022340	Sybu	1026.66	-0.081531	0.0322717	-2.52639	0.011524														EPDR1	blue	-0.505287	0.000642401
	ENSMUSG00000033014	Trim33	2086.54	-0.0820083	0.0253927	-3.2296	0.00123964														METTL13	blue	-0.503015	0.000685751
	ENSMUSG00000004069	Dnaja3	830.475	-0.0820321	0.0326175	-2.51497	0.0119041														HYLS1	blue	-0.502937	0.000687269
	ENSMUSG00000019428	Fkbp8	2900.05	-0.0821156	0.0384051	-2.13814	0.0325052														DEPDC5	blue	-0.502515	0.000695618
	ENSMUSG00000026374	Tsn	1120.37	-0.0821205	0.0367456	-2.23484	0.025428														ARPP21	blue	-0.502348	0.000698956
	ENSMUSG00000033720	Sfxn5	1854.43	-0.0823869	0.0386197	-2.13329	0.0329012														KAZALD1	blue	-0.502019	0.000705562
	ENSMUSG00000055493	Epm2a	605.905	-0.0824515	0.0361501	-2.28081	0.0225596														COA1	blue	-0.501765	0.000710678
	ENSMUSG00000002718	Cse1l	1140.96	-0.0825122	0.0359404	-2.29581	0.021687														AC114803.3	blue	-0.501701	0.000711979
	ENSMUSG00000043991	Pura	13180.6	-0.0825484	0.0277697	-2.97261	0.00295281														TAF9	blue	-0.501676	0.000712489
	ENSMUSG00000001783	Rtcb	1137.71	-0.0826418	0.0334406	-2.4713	0.0134621														C17orf75	blue	-0.501556	0.000714926
	ENSMUSG00000021687	Scamp1	3680.96	-0.0828998	0.0259388	-3.19598	0.00139357														SMPX	blue	-0.500772	0.000731072
	ENSMUSG00000001175	Calm1	42776.8	-0.0830116	0.0252122	-3.29252	0.000992944														ANKRD36BP2	blue	-0.500718	0.000732196
	ENSMUSG00000028161	Ppp3ca	22457.8	-0.0831194	0.0349509	-2.37818	0.0173984														POLR2C	blue	-0.500525	0.000736237
	ENSMUSG00000022718	Dgcr8	713.309	-0.083198	0.0346873	-2.39851	0.0164618														PPP2R5B	blue	-0.500501	0.000736739
	ENSMUSG00000025026	Add3	1700.46	-0.0835058	0.0247308	-3.37659	0.000733909														AC159540.2	blue	-0.500127	0.000744595
	ENSMUSG00000027660	Skil	2616.69	-0.0835306	0.0376825	-2.21669	0.026644														GABBR2	blue	-0.499854	0.000750394
	ENSMUSG00000021051	Ppp2r5e	1351.36	-0.0835316	0.0339774	-2.45845	0.0139538														WASL	blue	-0.499728	0.00075307
	ENSMUSG00000032050	Rdx	1262.8	-0.0837782	0.0334429	-2.50511	0.0122414														SIAE	blue	-0.499675	0.000754215
	ENSMUSG00000044864	Ankrd50	1397.76	-0.0838254	0.0264916	-3.16423	0.00155493														AGPAT9	blue	-0.499616	0.000755466
	ENSMUSG00000035653	Lrfn5	2151.93	-0.0840605	0.0285161	-2.94783	0.00320014														BYSL	blue	-0.499616	0.000755478
[truncated: 5,426 more rows]
[truncated: 4 more columns]

## Sheet: 24h v 1m vCTE(neuronal) overlap
24h changed genes (3837)	ensemblGene	symbol	baseMean	log2FoldChange.TBI.HFHI_Ctx	lfcSE.TBI.HFHI_Ctx	stat.TBI.HFHI_Ctx	pvalue.TBI.HFHI_Ctx				1m Changed genes (908)	ensemblGene	symbol	baseMean	log2FoldChange.TBI.HFHI_Ctx	lfcSE.TBI.HFHI_Ctx	stat.TBI.HFHI_Ctx	pvalue.TBI.HFHI_Ctx			Neuron WGCNA CTE Cluster	ï..GeneSymbol	Module.Color	GeneSignificance.CTE	Pvalue.GeneSignificance.CTE		Overlapping genes at 24h & CTE(blue) (527)					Overlapping genes at 1m & CTE(blue) (64)			Overlapping genes at 24h & 1m & CTE(blue) (79)							gProfiler of 79 overlapping genes (24h, 1m, CTE)	GO.ID	Description	p.Val	FDR	domain	Phenotype	Genes
	ENSMUSG00000037563	Rps16	707.134	4.12599	0.24562	16.7983	2.51245e-63					ENSMUST00000035988	Txndc5	264.577	-0.539263	0.100508	-5.36538	8.07779e-08				CYP2E1	blue	-0.919715	7.76e-18		527 common elements in "24h Ctx All" and "CTE":					64 common elements in "1m Ctx All" and "CTE":			79 common elements in "24h Ctx All", "1m Ctx All" and "CTE":								GO:0098916	anterograde trans-synaptic signaling	1.99724e-05	1.99724e-05	BP	1	VGF,ASIC2,GRIA1,CPLX1,PREPL,GRIN1,SNAP25,ADCY1,DLGAP1,NRXN3,CALM1,CALB1,CNR1,CADPS2,GABRG2,GLRB,GRM5
	ENSMUSG00000064337	mt-Rnr1	70991.5	3.45279	0.39192	8.80993	1.25221e-18					ENSMUST00000181273	A330023F24Rik	974.13	0.279246	0.0533616	5.23308	1.66706e-07				FOXN3	blue	0.910676	6.02e-17		Nrgn					Peg3			Wnk2								GO:0007268	chemical synaptic transmission	1.99724e-05	1.99724e-05	BP	1	VGF,ASIC2,GRIA1,CPLX1,PREPL,GRIN1,SNAP25,ADCY1,DLGAP1,NRXN3,CALM1,CALB1,CNR1,CADPS2,GABRG2,GLRB,GRM5
	ENSMUSG00000064339	mt-Rnr2	199474	1.76122	0.157929	11.152	6.99982e-29					ENSMUST00000153369	Nr4a3	228.647	0.893395	0.179489	4.97744	6.44296e-07				PNMA3	blue	-0.900515	4.72e-16		Trim8					Soga2			Vgf								GO:0099537	trans-synaptic signaling	2.40251e-05	2.40251e-05	BP	1	VGF,ASIC2,GRIA1,CPLX1,PREPL,GRIN1,SNAP25,ADCY1,DLGAP1,NRXN3,CALM1,CALB1,CNR1,CADPS2,GABRG2,GLRB,GRM5
	ENSMUSG00000022602	Arc	2092.54	1.37057	0.164674	8.32295	8.58e-17					ENSMUST00000149805	Numbl	269.817	0.536451	0.115275	4.65367	3.26085e-06				KTN1	blue	0.90026	4.96e-16		Sncb					Rims3			Uchl1								GO:0099536	synaptic signaling	3.5178e-05	3.5178e-05	BP	1	VGF,ASIC2,GRIA1,CPLX1,PREPL,GRIN1,SNAP25,ADCY1,DLGAP1,NRXN3,CALM1,CALB1,CNR1,CADPS2,GABRG2,GLRB,GRM5
	ENSMUSG00000023034	Nr4a1	607.732	1.34256	0.200277	6.70349	2.035e-11					ENSMUST00000142037	Atp11b	400.61	-0.334243	0.0729375	-4.58259	4.59247e-06				PCYOX1L	blue	-0.891093	2.64e-15		Camta2					Aacs			Ctdsp2								GO:0016079	synaptic vesicle exocytosis	0.000165828	0.000165828	BP	1	CPLX1,PREPL,SNAP25,ADCY1,NRXN3,CALM1,CNR1,CADPS2
	ENSMUSG00000020483	Dynll2	2343.43	1.3367	0.149147	8.96233	3.17882e-19					ENSMUST00000110708	Srp54b	750.303	-0.351185	0.0767937	-4.57309	4.80575e-06				RP11-316M1.11	blue	-0.890971	2.69e-15		Cnnm1					Hmgcs1			Stmn2								GO:0099504	synaptic vesicle cycle	0.000539399	0.000539399	BP	1	CPLX1,PREPL,BRSK2,SNAP25,ADCY1,NRXN3,CALM1,CNR1,CADPS2
	ENSMUSG00000034254	Agpat1	721.37	1.25077	0.10591	11.8098	3.47257e-32					ENSMUST00000088171	Rtn3	919.225	0.700144	0.154092	4.54368	5.52814e-06				SCG5	blue	-0.889993	3.19e-15		Tbr1					Sat1			Nuak1								GO:0099003	vesicle-mediated transport in synapse	0.00124357	0.00124357	BP	1	CPLX1,PREPL,BRSK2,SNAP25,ADCY1,NRXN3,CALM1,CNR1,CADPS2
	ENSMUSG00000024121	Atp6v0c	4874.09	1.18615	0.126512	9.37586	6.86136e-21					ENSMUST00000183191	Gm26945	397.075	0.38029	0.0856632	4.43936	9.02273e-06				FXR1	blue	0.886332	5.93e-15		Brsk1					Mfsd4			Numbl								GO:0050804	modulation of chemical synaptic transmission	0.00141509	0.00141509	BP	1	VGF,GRIA1,CPLX1,PREPL,GRIN1,SNAP25,ADCY1,NRXN3,CALM1,CALB1,CNR1,GRM5
	ENSMUSG00000090071	Cdk5r2	555.08	1.1655	0.120055	9.70802	2.78702e-22					ENSMUST00000111632	Ndrg2	2112.39	-0.178914	0.0409168	-4.37263	1.22758e-05				PPP1CC	blue	0.885466	6.84e-15		Gng3					Rnf112			Cit								GO:0099177	regulation of trans-synaptic signaling	0.00144823	0.00144823	BP	1	VGF,GRIA1,CPLX1,PREPL,GRIN1,SNAP25,ADCY1,NRXN3,CALM1,CALB1,CNR1,GRM5
	ENSMUSG00000025738	Fbxl16	4120.26	1.14556	0.0924451	12.3918	2.89413e-35					ENSMUST00000035565	Pkd1	1974.19	0.164121	0.0380046	4.31847	1.57118e-05				ZBTB44	blue	0.884512	8.01e-15		Nicn1					Klhl22			Iqsec3								GO:0098693	regulation of synaptic vesicle cycle	0.00205727	0.00205727	BP	1	CPLX1,PREPL,BRSK2,ADCY1,NRXN3,CALM1,CNR1
	ENSMUSG00000048385	Scrt1	595.193	1.14377	0.0811418	14.096	4.02176e-45					ENSMUST00000154467	Chka	248.138	0.289229	0.0670585	4.31309	1.60988e-05				BAZ2A	blue	0.884276	8.32e-15		Lingo1					Micall1			Ldb2								GO:0099643	signal release from synapse	0.00229948	0.00229948	BP	1	CPLX1,PREPL,SNAP25,ADCY1,NRXN3,CALM1,CNR1,CADPS2
	ENSMUSG00000006356	Crip2	701.321	1.13988	0.126583	9.00499	2.15685e-19					ENSMUST00000132618	Eif1	326.073	0.759557	0.176169	4.31152	1.62134e-05				VPS33B	blue	-0.884202	8.42e-15		Crmp1					Bdh1			Fus								GO:0007269	neurotransmitter secretion	0.00229948	0.00229948	BP	1	CPLX1,PREPL,SNAP25,ADCY1,NRXN3,CALM1,CNR1,CADPS2
	ENSMUSG00000053310	Nrgn	3245.74	1.10445	0.0913416	12.0914	1.17295e-33					ENSMUST00000019939	Snx3	387.297	-0.570111	0.134403	-4.2418	2.2173e-05				ZCRB1	blue	0.883784	9.01e-15		Lpcat4					Clstn1			Cry2								GO:2000300	regulation of synaptic vesicle exocytosis	0.00423869	0.00423869	BP	1	CPLX1,PREPL,ADCY1,NRXN3,CALM1,CNR1
	ENSMUSG00000102543	Pcdhgc5	1771.84	1.08182	0.115363	9.37751	6.75488e-21					ENSMUST00000026978	Xiap	199.697	0.657227	0.155214	4.23434	2.29222e-05				RPH3A	blue	-0.883567	9.34e-15		Ina					Abcc8			Asic2								GO:0007399	nervous system development	0.00442411	0.00442411	BP	1	UCHL1,STMN2,NUMBL,CIT,ASIC2,NFIA,OLFM1,GRIN1,BRSK2,KNDC1,SNAP25,ADCY1,LRRTM3,AARS,KLF7,NRXN3,PLXNA4,CALM1,OPCML,HERC1,GDA,CNR1,APBB1,GABRG2,MACF1,NELL1,GLRB
	ENSMUSG00000061689	Dlgap4	1391.78	1.06214	0.0731747	14.5151	9.71903e-48					ENSMUST00000110009	Arc	885.058	0.906863	0.215873	4.20092	2.65832e-05				MAPRE3	blue	-0.882761	1.06e-14		Pacsin1					Sox8			Gria1								GO:0007611	learning or memory	0.00522249	0.00522249	BP	1	GRIA1,GRIN1,SNAP25,ADCY1,NRXN3,HTT,CALB1,CNR1,GRM5
	ENSMUSG00000025034	Trim8	513.609	1.05018	0.0758465	13.8461	1.34302e-43					ENSMUST00000163139	Plxna1	917.523	0.212924	0.0509583	4.17839	2.93582e-05				ST8SIA3	blue	-0.882426	1.12e-14		Isca1					Tspan13			Cplx1								GO:0061564	axon development	0.00693144	0.00693144	BP	1	UCHL1,NUMBL,OLFM1,GRIN1,BRSK2,ADCY1,KLF7,NRXN3,PLXNA4,CNR1,APBB1,MACF1
	ENSMUSG00000093989	Rnasek	513.988	1.03966	0.0769511	13.5106	1.3542e-41					ENSMUST00000050483	Parp6	147.772	0.483282	0.115871	4.17087	3.03444e-05				FOCAD	blue	-0.882161	1.17e-14		Ptpn5					Gpr56			Nefm								GO:0065008	regulation of biological quality	0.00889227	0.00889227	BP	1	WNK2,VGF,LDB2,FUS,CRY2,ASIC2,GRIA1,CPLX1,PREPL,OLFM1,GRIN1,PLCH2,BRSK2,SNAP25,ADCY1,LRRTM3,AARS,NELL2,KLF7,PTPRT,NRXN3,PLXNA4,HTT,MCL1,CALM1,CALB1,ANXA6,CNR1,CADPS2,XPO1,GABRG2,MACF1,GLRB,SNX10,GRM5,PSMD8
	ENSMUSG00000064341	mt-Nd1	20922.9	1.03028	0.0882081	11.6801	1.61148e-31					ENSMUST00000110410	Ankrd33b	451.598	0.399058	0.0961313	4.15117	3.30774e-05				ATP1A3	blue	-0.881659	1.27e-14		Pnkd					Ociad1			Fasn								GO:0007267	cell-cell signaling	0.0093164	0.0093164	BP	1	WNK2,VGF,CRY2,ASIC2,GRIA1,CPLX1,PREPL,GRIN1,BRSK2,SNAP25,ADCY1,KLF7,DLGAP1,NRXN3,CALM1,CALB1,CNR1,CADPS2,GABRG2,MACF1,GLRB,GRM5,PSMD8
	ENSMUSG00000034891	Sncb	1076.71	1.02923	0.130696	7.87495	3.40883e-15					ENSMUST00000066610	Fam212b	778.892	0.292979	0.0710082	4.12599	3.69147e-05				APBA2	blue	-0.881647	1.27e-14		Hk1					Elovl6			Nfia								GO:0051049	regulation of transport	0.0125337	0.0125337	BP	1	WNK2,CRY2,ASIC2,GRIA1,CPLX1,PREPL,GRIN1,BRSK2,KCNAB3,SNAP25,ADCY1,KLF7,NRXN3,HTT,CALM1,STAM,CNR1,CADPS2,XPO1,NDFIP2,APBB1,KCNV1,GRM5
	ENSMUSG00000064345	mt-Nd2	8143.03	0.991046	0.132461	7.4818	7.33098e-14					ENSMUST00000032194	Bhlhe40	783.769	0.404427	0.0982916	4.11456	3.87922e-05				P4HTM	blue	-0.881104	1.39e-14		Prex1					Cabp1			Prepl								GO:0017157	regulation of exocytosis	0.0134532	0.0134532	BP	1	CPLX1,PREPL,ADCY1,NRXN3,CALM1,STAM,CNR1,CADPS2
	ENSMUSG00000038418	Egr1	1483.51	0.989999	0.102228	9.68423	3.51852e-22					ENSMUST00000021596	Nrde2	138.788	-0.326882	0.0801299	-4.0794	4.51522e-05				C16orf58	blue	-0.880737	1.47e-14		Sst					Necab1			Susd4								GO:0031175	neuron projection development	0.0144027	0.0144027	BP	1	UCHL1,STMN2,NUMBL,OLFM1,GRIN1,BRSK2,KNDC1,SNAP25,ADCY1,KLF7,NRXN3,PLXNA4,HERC1,CNR1,APBB1,MACF1
	ENSMUSG00000058135	Gstm1	831.004	0.988561	0.131357	7.52575	5.24188e-14					ENSMUST00000091291	Insr	688.071	0.148549	0.0369739	4.01766	5.87793e-05				CACNG3	blue	-0.880636	1.49e-14		Ece1					Zbed6			Olfm1								GO:0048666	neuron development	0.0153589	0.0153589	BP	1	UCHL1,STMN2,NUMBL,OLFM1,GRIN1,BRSK2,KNDC1,SNAP25,ADCY1,KLF7,NRXN3,PLXNA4,OPCML,HERC1,CNR1,APBB1,MACF1
	ENSMUSG00000040712	Camta2	1311.92	0.988219	0.096521	10.2384	1.33441e-24					ENSMUST00000038287	Dusp5	124.814	0.46823	0.117337	3.99048	6.59392e-05				ACTN2	blue	-0.880407	1.55e-14		Ank1					Vipr1			Grin1								GO:0050890	cognition	0.0168674	0.0168674	BP	1	GRIA1,GRIN1,SNAP25,ADCY1,NRXN3,HTT,CALB1,CNR1,GRM5
	ENSMUSG00000049422	Chchd10	835.614	0.981793	0.173664	5.65342	1.57288e-08					ENSMUST00000016771	Myh9	864.858	0.225477	0.0567053	3.97629	6.99994e-05				NSF	blue	-0.880059	1.63e-14		Nrn1					Srprb			Tomm40								GO:0006836	neurotransmitter transport	0.0174295	0.0174295	BP	1	CPLX1,PREPL,SNAP25,ADCY1,NRXN3,CALM1,CNR1,CADPS2
	ENSMUSG00000052837	Junb	501.873	0.974615	0.185002	5.26815	1.37809e-07					ENSMUST00000024839	Sik1	142.751	0.548523	0.137975	3.97554	7.02211e-05				LDOC1	blue	-0.87977	1.71e-14		Bsn					Apba2			Plch2								GO:0032879	regulation of localization	0.0185482	0.0185482	BP	1	WNK2,LDB2,CRY2,ASIC2,GRIA1,CPLX1,PREPL,GRIN1,PLCH2,BRSK2,KCNAB3,SNAP25,ADCY1,KLF7,PTPRT,NRXN3,PLXNA4,HTT,CALM1,ANXA6,STAM,CNR1,CADPS2,XPO1,NDFIP2,APBB1,MACF1,KCNV1,GRM5
	ENSMUSG00000022623	Shank3	1581.31	0.96321	0.0736333	13.0812	4.2186e-39					ENSMUST00000146701	Meg3	16004.6	0.165952	0.0420131	3.95	7.81512e-05				ENAH	blue	0.879689	1.73e-14		Rtn1					Nrsn2			Brsk2								GO:0007409	axonogenesis	0.0186307	0.0186307	BP	1	UCHL1,NUMBL,OLFM1,GRIN1,BRSK2,ADCY1,KLF7,NRXN3,PLXNA4,APBB1,MACF1
	ENSMUSG00000064356	mt-Atp8	13916.9	0.952886	0.0842422	11.3113	1.15413e-29					ENSMUST00000057634	Nrxn3	214.961	0.778685	0.197849	3.93576	8.29343e-05				KATNB1	blue	-0.879161	1.88e-14		Sparc					Plk2			Mical2								GO:0001505	regulation of neurotransmitter levels	0.0197643	0.0197643	BP	1	CPLX1,PREPL,SNAP25,ADCY1,NRXN3,CALM1,CNR1,CADPS2
	ENSMUSG00000041164	Zmiz2	831.097	0.952675	0.113619	8.38479	5.08155e-17					ENSMUST00000006367	Htra1	204.737	-1.07495	0.273916	-3.92437	8.69579e-05				PAK1	blue	-0.878671	2.03e-14		Chrm1					Neurod2			Fbxo41								GO:0006811	ion transport	0.0212534	0.0212534	BP	1	WNK2,CRY2,ASIC2,GRIA1,CPLX1,GRIN1,TOMM40,PLCH2,KCNT1,KCNAB3,SNAP25,LMTK2,HTT,CALM1,ANXA6,CNR1,NDFIP2,GABRG2,KCNV1,GLRB,GRM5
	ENSMUSG00000025189	Cnnm1	809.705	0.947646	0.0996724	9.5076	1.95103e-21					ENSMUST00000142332	Dnajb5	258.726	0.505378	0.12888	3.9213	8.80735e-05				TLN2	blue	-0.878481	2.09e-14		Ak5					Mbtps2			Kndc1								GO:0046928	regulation of neurotransmitter secretion	0.0215423	0.0215423	BP	1	CPLX1,PREPL,ADCY1,NRXN3,CALM1,CNR1
	ENSMUSG00000043079	Synpo	1389.42	0.945438	0.0655159	14.4307	3.31861e-47					ENSMUST00000000188	Ccnd2	465.337	0.346087	0.0886264	3.90501	9.42228e-05				CACNA1E	blue	-0.87683	2.7e-14		Phyhip					Tspan31			Kcnt1								GO:0048667	cell morphogenesis involved in neuron differentiation	0.0283406	0.0283406	BP	1	UCHL1,NUMBL,OLFM1,GRIN1,BRSK2,KNDC1,ADCY1,KLF7,NRXN3,PLXNA4,APBB1,MACF1
	ENSMUSG00000035033	Tbr1	1217.55	0.934103	0.100669	9.27898	1.71107e-20					ENSMUST00000089622	Tet3	758.661	0.284562	0.0730497	3.89545	9.80161e-05				CHRNB2	blue	-0.876796	2.71e-14		Arhgap23					Ngfrap1			Kcnab3								GO:0007610	behavior	0.0312536	0.0312536	BP	1	UCHL1,GRIA1,GRIN1,SNAP25,ADCY1,NRXN3,HTT,CALB1,CNR1,GABRG2,GLRB,GRM5
	ENSMUSG00000020684	Rasl10b	1302.47	0.93131	0.139534	6.67443	2.48201e-11					ENSMUST00000054960	Irf2bp2	847.171	0.181538	0.0472369	3.84315	0.000121467				SEZ6	blue	-0.876686	2.76e-14		Lrrc47					Prrt3			Snap25								GO:0007616	long-term memory	0.0348976	0.0348976	BP	1	GRIA1,GRIN1,ADCY1,CALB1
	ENSMUSG00000064370	mt-Cytb	21008.5	0.919203	0.0719602	12.7738	2.29754e-37					ENSMUST00000055322	Ier5	649.136	0.340074	0.088629	3.83706	0.000124517				ZNF462	blue	0.876148	2.99e-14		Bag6					Kcna2			Adcy1								GO:0051588	regulation of neurotransmitter transport	0.0406513	0.0406513	BP	1	CPLX1,PREPL,ADCY1,NRXN3,CALM1,CNR1
	ENSMUSG00000036565	Ttyh3	710.474	0.908467	0.0794726	11.4312	2.92076e-30					ENSMUST00000035325	Qsox1	123.825	0.518987	0.135434	3.83202	0.000127096				MAVS	blue	0.875847	3.13e-14		Rgs7					Stmn1			Lmtk2								GO:0098794	postsynapse	2.28245e-08	2.28245e-08	CC	1	IQSEC3,FUS,ASIC2,GRIA1,CPLX1,GRIN1,SNAP25,ADCY1,LRRTM3,PTPRT,DLGAP1,HTT,CALB1,CADPS2,APBB1,GABRG2,GLRB,GRM5
	ENSMUSG00000037692	Ahdc1	643.903	0.90841	0.076132	11.932	8.05765e-33					ENSMUST00000102888	Camk2a	8208.97	0.142215	0.0374354	3.79894	0.000145316				SYT5	blue	-0.875807	3.15e-14		Diras1					Gng13			Lrrtm3								GO:0045202	synapse	7.21048e-07	7.21048e-07	CC	1	IQSEC3,FUS,ASIC2,GRIA1,CPLX1,OLFM1,GRIN1,SNAP25,ADCY1,LRRTM3,RTN3,PTPRT,DLGAP1,NRXN3,HTT,CALM1,CALB1,CNR1,CADPS2,APBB1,GABRG2,GLRB,GRM5
	ENSMUSG00000007594	Hapln4	906.713	0.907241	0.062865	14.4316	3.27524e-47					ENSMUST00000102484	Ddi2	909.266	0.15655	0.041592	3.76394	0.00016726				PTK2B	blue	-0.875594	3.25e-14		Shank2					Dock3			Aars								GO:0097060	synaptic membrane	1.86864e-06	1.86864e-06	CC	1	IQSEC3,GRIA1,GRIN1,SNAP25,ADCY1,LRRTM3,PTPRT,CNR1,CADPS2,APBB1,GABRG2,GLRB,GRM5
	ENSMUSG00000029419	Gm996	520.69	0.902027	0.0843088	10.6991	1.02798e-26					ENSMUST00000020634	Mapk9	1013.41	-0.248587	0.0661895	-3.75568	0.000172869				LRFN2	blue	-0.874675	3.74e-14		Cacnb3					Stat3			Rtn3								GO:0030424	axon	2.08357e-06	2.08357e-06	CC	1	UCHL1,STMN2,GRIA1,CPLX1,NEFM,OLFM1,GRIN1,BRSK2,SNAP25,LMTK2,HTT,CALM1,CALB1,CNR1,APBB1,GABRG2
	ENSMUSG00000037852	Cpe	13831.1	0.890099	0.0809172	11.0001	3.81635e-28					ENSMUST00000031344	Mphosph9	305.652	0.20367	0.0542889	3.75159	0.000175715				NSG2	blue	-0.874643	3.75e-14		Tmem130					Rassf3			Miat								GO:0045211	postsynaptic membrane	6.76744e-06	6.76744e-06	CC	1	IQSEC3,GRIA1,GRIN1,ADCY1,LRRTM3,PTPRT,CADPS2,APBB1,GABRG2,GLRB,GRM5
	ENSMUSG00000030122	Ptms	1514.11	0.888717	0.0793239	11.2036	3.91294e-29					ENSMUST00000068378	Cntn1	640.964	0.397258	0.106231	3.73958	0.000184329				AXIN1	blue	0.874506	3.83e-14		Cux2					Thoc7			Nell2								GO:0150034	distal axon	1.70133e-05	1.70133e-05	CC	1	STMN2,CPLX1,OLFM1,GRIN1,BRSK2,SNAP25,LMTK2,CALM1,CALB1,CNR1,APBB1
	ENSMUSG00000079477	Rab7	1605.65	0.886073	0.070003	12.6576	1.01504e-36					ENSMUST00000107557	AI314180	164.185	-0.578677	0.155693	-3.71679	0.000201771				R3HDM1	blue	-0.874147	4.04e-14		Rnft2					Elmod1			Klf7								GO:0043005	neuron projection	2.80394e-05	2.80394e-05	CC	1	UCHL1,STMN2,FUS,ASIC2,GRIA1,CPLX1,NEFM,OLFM1,GRIN1,BRSK2,KNDC1,SNAP25,LMTK2,HTT,CALM1,CALB1,CNR1,APBB1,GABRG2,GLRB,GRM5
	ENSMUSG00000035390	Brsk1	1600.23	0.885571	0.0487533	18.1643	9.88852e-74					ENSMUST00000112112	Cabp1	387.116	0.479139	0.129111	3.71108	0.00020638				SLC8A2	blue	-0.874103	4.07e-14		Prrt2					Ddx10			Mapk9								GO:0030054	cell junction	3.36709e-05	3.36709e-05	CC	1	IQSEC3,FUS,ASIC2,GRIA1,CPLX1,NFIA,OLFM1,GRIN1,SNAP25,ADCY1,LRRTM3,RTN3,PTPRT,DLGAP1,NRXN3,HTT,CALM1,CALB1,ANXA6,CNR1,CADPS2,APBB1,GABRG2,MACF1,GLRB,GRM5
	ENSMUSG00000071658	Gng3	732.31	0.879772	0.0772016	11.3958	4.38916e-30					ENSMUST00000005620	Dnajb1	357.592	0.283196	0.0767932	3.68777	0.000226227				SYT13	blue	-0.873499	4.45e-14		Arhgap39					Ephb6			Ptprt								GO:0036477	somatodendritic compartment	0.00010074	0.00010074	CC	1	UCHL1,STMN2,FUS,ASIC2,GRIA1,CPLX1,OLFM1,GRIN1,KNDC1,SNAP25,LMTK2,HTT,CALB1,APBB1,GABRG2,GLRB
	ENSMUSG00000028439	Fam219a	969.873	0.877368	0.0811452	10.8123	3.00948e-27					ENSMUST00000051209	Peg3	3995.75	0.0837179	0.0228994	3.6559	0.000256282				DNM1L	blue	-0.872948	4.83e-14		Sdha					Bzw2			Abcf3								GO:0098982	GABA-ergic synapse	0.000218431	0.000218431	CC	1	IQSEC3,NRXN3,CALB1,CNR1,GABRG2,GLRB
	ENSMUSG00000029064	Gnb1	6048.69	0.874343	0.0665235	13.1434	1.85743e-39					ENSMUST00000046121	Thsd7a	579.541	-0.256262	0.0705586	-3.63191	0.000281335				CRYM	blue	-0.872616	5.08e-14		Tspan5					Penk			Dlgap1								GO:0098978	glutamatergic synapse	0.000657081	0.000657081	CC	1	GRIA1,CPLX1,GRIN1,SNAP25,ADCY1,LRRTM3,PTPRT,CALB1,CNR1,CADPS2
	ENSMUSG00000032606	Nicn1	679.974	0.866726	0.117104	7.40134	1.34818e-13					ENSMUST00000050125	2900026A02Rik	389.764	0.246123	0.0679819	3.62041	0.000294136				RNF175	blue	-0.872393	5.24e-14		Syt7					Sowahb			Prmt8								GO:0099061	integral component of postsynaptic density membrane	0.000747275	0.000747275	CC	1	GRIA1,GRIN1,ADCY1,LRRTM3,PTPRT
	ENSMUSG00000020849	Ywhae	3182.24	0.865279	0.0993612	8.70843	3.08126e-18					ENSMUST00000078155	Impdh1	217.381	-0.402527	0.111202	-3.61977	0.000294865				YPEL4	blue	-0.872237	5.37e-14		Efhd2					Rtn4			Nrxn3								GO:0099146	intrinsic component of postsynaptic density membrane	0.00107655	0.00107655	CC	1	GRIA1,GRIN1,ADCY1,LRRTM3,PTPRT
	ENSMUSG00000035640	Cbarp	1519.92	0.859879	0.0740979	11.6046	3.90381e-31					ENSMUST00000039784	Acaa1a	119.07	-0.570039	0.157729	-3.61403	0.000301469				TMEM130	blue	-0.871482	5.99e-14		Satb2					Grm1			Plxna4								GO:0098839	postsynaptic density membrane	0.00108055	0.00108055	CC	1	GRIA1,GRIN1,ADCY1,LRRTM3,PTPRT,GRM5
	ENSMUSG00000022472	Desi1	654.186	0.857397	0.0501168	17.108	1.29397e-65					ENSMUST00000160583	Ubn2	998.696	0.188531	0.0524262	3.59612	0.000323				VGF	blue	-0.871216	6.23e-14		Rimbp2					Kcnip4			Htt								GO:0043025	neuronal cell body	0.00276537	0.00276537	CC	1	UCHL1,STMN2,FUS,ASIC2,GRIA1,CPLX1,OLFM1,KNDC1,LMTK2,CALB1,APBB1
	ENSMUSG00000030103	Bhlhe40	1203.24	0.855097	0.0722622	11.8332	2.62768e-32					ENSMUST00000039388	Arl4d	179.266	0.464469	0.129517	3.58616	0.000335589				ATP6V1B2	blue	-0.871203	6.24e-14		Plekhg5					Pcmt1			Mcl1								GO:0098793	presynapse	0.00324232	0.00324232	CC	1	GRIA1,CPLX1,GRIN1,SNAP25,NRXN3,HTT,CALM1,CALB1,CNR1,CADPS2,APBB1
	ENSMUSG00000008604	Ubqln4	1028.89	0.848692	0.0673757	12.5964	2.21013e-36					ENSMUST00000165293	Pum2	914.907	0.531133	0.14838	3.57954	0.000344202				ENC1	blue	-0.870974	6.45e-14		Nrsn1					Usp54			Calm1								GO:0030426	growth cone	0.0035635	0.0035635	CC	1	STMN2,OLFM1,SNAP25,LMTK2,CALM1,CNR1,APBB1
	ENSMUSG00000049556	Lingo1	1791.97	0.847974	0.0574706	14.7549	2.85995e-49					ENSMUST00000057859	Frmd6	425.655	0.306275	0.0859357	3.564	0.000365244				NAPB	blue	-0.870518	6.9e-14		Ksr2					Cdo1			Arhgef3								GO:0099634	postsynaptic specialization membrane	0.00443104	0.00443104	CC	1	GRIA1,GRIN1,ADCY1,LRRTM3,PTPRT,GRM5
	ENSMUSG00000020993	Trappc6b	679.252	0.847451	0.113452	7.46969	8.03825e-14					ENSMUST00000103033	2310067B10Rik	202.537	0.308578	0.0866601	3.56078	0.000369753				SULT4A1	blue	-0.870219	7.2e-14		Nefh					Kcnj3			Opcml								GO:0030427	site of polarized growth	0.00466981	0.00466981	CC	1	STMN2,OLFM1,SNAP25,LMTK2,CALM1,CNR1,APBB1
	ENSMUSG00000024393	Prrc2a	1768.18	0.838204	0.0827847	10.1251	4.27485e-24					ENSMUST00000114159	Nacc2	324.261	-0.701746	0.197449	-3.55407	0.000379322				SV2B	blue	-0.870024	7.41e-14		Prkaca					Chchd6			Herc1								GO:0099060	integral component of postsynaptic specialization membrane	0.00507744	0.00507744	CC	1	GRIA1,GRIN1,ADCY1,LRRTM3,PTPRT
	ENSMUSG00000026426	Arl8a	763.643	0.822222	0.0628532	13.0816	4.19417e-39					ENSMUST00000047425	Sntb2	265.959	0.26965	0.076161	3.54053	0.000399331				ATP6V1E1	blue	-0.86916	8.39e-14		Jakmip1					Actn2			Calb1								GO:0098984	neuron to neuron synapse	0.00619736	0.00619736	CC	1	IQSEC3,GRIA1,GRIN1,ADCY1,LRRTM3,PTPRT,DLGAP1,CALB1,GRM5
	ENSMUSG00000039262	Prrc2b	4902.9	0.819968	0.0778581	10.5316	6.17989e-26					ENSMUST00000148486	Dlgap1	2081.81	0.207432	0.0589342	3.51972	0.000432001				SLC5A2	blue	-0.869028	8.55e-14		Sptbn4					Drp2			Tmem33								GO:0098948	intrinsic component of postsynaptic specialization membrane	0.00647955	0.00647955	CC	1	GRIA1,GRIN1,ADCY1,LRRTM3,PTPRT
	ENSMUSG00000034341	Wbp2	1484.04	0.819963	0.0964448	8.50189	1.8653e-17					ENSMUST00000089085	Pde10a	2166.09	-0.491331	0.139638	-3.5186	0.000433826				AP3B2	blue	-0.868935	8.66e-14		Map6					Chrm3			Anxa6								GO:0044297	cell body	0.00908537	0.00908537	CC	1	UCHL1,STMN2,FUS,ASIC2,GRIA1,CPLX1,OLFM1,KNDC1,LMTK2,CALB1,APBB1
	ENSMUSG00000025876	Unc5a	648.778	0.817586	0.0872201	9.37383	6.99459e-21					ENSMUST00000018851	Dync1h1	12100.8	0.0694614	0.0199476	3.48219	0.000497331				CALD1	blue	0.86842	9.32e-14		Nav1					Rxrb			Gda								GO:0030425	dendrite	0.0133827	0.0133827	CC	1	FUS,ASIC2,GRIA1,CPLX1,GRIN1,KNDC1,HTT,CALB1,APBB1,GABRG2,GLRB
	ENSMUSG00000097971	Gm26917	7085.49	0.81652	0.253246	3.22421	0.00126319					ENSMUST00000178015	Pum2	1004.5	-0.500939	0.14411	-3.4761	0.000508766				APBB3	blue	-0.867974	9.93e-14		Rnf157					Bai2			Gprasp1								GO:0097447	dendritic tree	0.013776	0.013776	CC	1	FUS,ASIC2,GRIA1,CPLX1,GRIN1,KNDC1,HTT,CALB1,APBB1,GABRG2,GLRB
	ENSMUSG00000019082	Slc25a22	818.232	0.813248	0.140352	5.79432	6.8597e-09					ENSMUST00000151397	Iqsec3	157.742	0.715244	0.205976	3.47246	0.000515718				SYCE1	blue	-0.867662	1.04e-13		Kctd1					Poldip3			Fbxl2								GO:0099699	integral component of synaptic membrane	0.0149398	0.0149398	CC	1	GRIA1,GRIN1,ADCY1,LRRTM3,PTPRT,CNR1
	ENSMUSG00000067925	Cxx1a	952.258	0.811996	0.0798188	10.173	2.61722e-24					ENSMUST00000049206	Arhgef3	641.048	0.151503	0.0437655	3.4617	0.000536767				ATPIF1	blue	-0.867579	1.05e-13		Dnm1					Nrxn1			Stam								GO:0120025	plasma membrane bounded cell projection	0.0156448	0.0156448	CC	1	UCHL1,STMN2,FUS,ASIC2,GRIA1,CPLX1,NEFM,OLFM1,GRIN1,BRSK2,KNDC1,SNAP25,LMTK2,HTT,CALM1,CALB1,CNR1,APBB1,GABRG2,MACF1,GLRB,GRM5
	ENSMUSG00000035011	Zbtb7a	686.008	0.808634	0.0841963	9.60416	7.67846e-22					ENSMUST00000166123	Eif5	1218.71	-0.21032	0.0608955	-3.45379	0.000552761				RNF112	blue	-0.867454	1.07e-13		Dlgap2					Ccnd1			Cnr1								GO:0043197	dendritic spine	0.0230594	0.0230594	CC	1	FUS,ASIC2,GRIA1,GRIN1,CALB1,APBB1
	ENSMUSG00000029121	Crmp1	1099.59	0.806048	0.0699745	11.5192	1.0563e-30					ENSMUST00000095899	Syne1	1938.41	0.103197	0.0298819	3.45348	0.000553395				CAMKK1	blue	-0.867126	1.12e-13		Syp					Cdk14			Cadps2								GO:0099240	intrinsic component of synaptic membrane	0.0230594	0.0230594	CC	1	GRIA1,GRIN1,ADCY1,LRRTM3,PTPRT,CNR1
	ENSMUSG00000031822	Gse1	622.545	0.804375	0.0753657	10.673	1.3622e-26					ENSMUST00000153290	Htra1	399.209	0.342118	0.0990856	3.45275	0.000554908				GS1-358P8.4	blue	-0.866	1.31e-13		Tspan7					Rasgrf2			Xpo1								GO:0014069	postsynaptic density	0.0237906	0.0237906	CC	1	IQSEC3,GRIA1,GRIN1,ADCY1,LRRTM3,PTPRT,DLGAP1,GRM5
	ENSMUSG00000027134	Lpcat4	746.175	0.797639	0.0536406	14.8701	5.15646e-50					ENSMUST00000020706	Adcy1	11730.2	0.119316	0.0346487	3.44359	0.000574043				RCAN2	blue	-0.865949	1.32e-13		Mdh2					Amigo1			Mtch2								GO:0044309	neuron spine	0.0245721	0.0245721	CC	1	FUS,ASIC2,GRIA1,GRIN1,CALB1,APBB1
	ENSMUSG00000040563	Plppr2	674.834	0.797525	0.115068	6.93091	4.18134e-12					ENSMUST00000064941	Nr1d1	485.09	0.259048	0.0752283	3.44349	0.000574252				SV2A	blue	-0.865932	1.32e-13		Spen					Mypop			Spryd7								GO:0032279	asymmetric synapse	0.0268395	0.0268395	CC	1	IQSEC3,GRIA1,GRIN1,ADCY1,LRRTM3,PTPRT,DLGAP1,GRM5
	ENSMUSG00000043460	Elfn2	671.696	0.777784	0.0721962	10.7732	4.60698e-27					ENSMUST00000171937	Grlf1	728.069	0.362004	0.105421	3.43389	0.000594981				EBF1	blue	0.865079	1.49e-13		Rhobtb2								Ndfip2								GO:0042995	cell projection	0.0281691	0.0281691	CC	1	UCHL1,STMN2,FUS,ASIC2,GRIA1,CPLX1,NEFM,OLFM1,GRIN1,BRSK2,KNDC1,SNAP25,LMTK2,HTT,CALM1,CALB1,CNR1,APBB1,GABRG2,MACF1,GLRB,GRM5
	ENSMUSG00000055692	Tmem191c	528.924	0.774826	0.1258	6.15919	7.31166e-10					ENSMUST00000079594	Abca3	483.071	-0.264683	0.077202	-3.42844	0.000607057				UNC13A	blue	-0.865031	1.5e-13		Kcnb1								Apbb1								GO:0098590	plasma membrane region	0.0296426	0.0296426	CC	1	CIT,IQSEC3,GRIA1,GRIN1,SNAP25,ADCY1,LRRTM3,PTPRT,CNR1,CADPS2,APBB1,GABRG2,MACF1,GLRB,GRM5
	ENSMUSG00000024387	Csnk2b	599.955	0.76857	0.104242	7.37297	1.66867e-13					ENSMUST00000177034	Soga2	359.899	0.429018	0.125193	3.42687	0.000610588				RP4-791K14.2	blue	-0.865015	1.5e-13		Rapgefl1								Gabrg2								GO:0070032	synaptobrevin 2-SNAP-25-syntaxin-1a-complexin I complex	0.0299502	0.0299502	CC	1	CPLX1,SNAP25
	ENSMUSG00000034336	Ina	1440.74	0.76684	0.0515866	14.8651	5.55296e-50					ENSMUST00000030170	Unc13a	2063.53	0.159936	0.0466852	3.42585	0.000612875				C12orf68	blue	-0.864482	1.62e-13		Arf3								Macf1								GO:0099572	postsynaptic specialization	0.0394431	0.0394431	CC	1	IQSEC3,GRIA1,GRIN1,ADCY1,LRRTM3,PTPRT,DLGAP1,GRM5
	ENSMUSG00000007207	Stx1a	2021.54	0.764109	0.0914407	8.35634	6.46967e-17					ENSMUST00000106283	Rims3	875.085	0.395991	0.115737	3.42146	0.00062286				RHOV	blue	-0.864399	1.64e-13		Stxbp1								Kcnv1								GO:0099055	integral component of postsynaptic membrane	0.0450528	0.0450528	CC	1	GRIA1,GRIN1,ADCY1,LRRTM3,PTPRT
	ENSMUSG00000043811	Rtn4r	632.415	0.757979	0.068361	11.0879	1.43658e-28					ENSMUST00000168461	Rnf19b	209.937	-0.573411	0.167726	-3.41875	0.000629103				ME3	blue	-0.864078	1.71e-13		Serinc3								Nell1								KEGG:04720	Long-term potentiation	0.000918026	0.000918026	KEGG	1	GRIA1,GRIN1,ADCY1,CALM1,GRM5
	ENSMUSG00000021877	Arf4	718.243	0.746458	0.0613678	12.1637	4.85281e-34					ENSMUST00000182360	Schip1	127.517	0.389101	0.114665	3.39338	0.000690354				CLSTN3	blue	-0.863747	1.79e-13		Psmd7								Glrb								KEGG:04723	Retrograde endocannabinoid signaling	0.00384065	0.00384065	KEGG	1	GRIA1,ADCY1,MAPK9,CNR1,GABRG2,GRM5
	ENSMUSG00000014195	Dnajc7	1088.35	0.746434	0.0843054	8.85393	8.44919e-19					ENSMUST00000074043	Klf10	421.909	0.461568	0.136097	3.39146	0.000695209				SCFD2	blue	-0.863407	1.88e-13		Cyfip2								Spcs3								KEGG:05014	Amyotrophic lateral sclerosis (ALS)	0.00938044	0.00938044	KEGG	1	GRIA1,NEFM,GRIN1,TOMM40
	ENSMUSG00000067736	Gm10222	914.026	0.74584	0.280794	2.65619	0.007903					ENSMUST00000078752	Casc4	648.941	-0.489254	0.144626	-3.3829	0.000717251				PNMAL1	blue	-0.863124	1.95e-13		Cfl1								Dzip3								KEGG:04724	Glutamatergic synapse	0.0119243	0.0119243	KEGG	1	GRIA1,GRIN1,ADCY1,DLGAP1,GRM5
	ENSMUSG00000038370	Pcp4l1	649.505	0.744328	0.0733884	10.1423	3.58536e-24					ENSMUST00000110320	Zc3h6	264.261	-0.22769	0.067463	-3.37504	0.000738043				KAT6A	blue	0.862276	2.19e-13		Gabra3								Mrps33								GO:0022836	gated channel activity	8.68417e-05	8.68417e-05	MF	1	ASIC2,GRIA1,GRIN1,KCNT1,KCNAB3,SNAP25,ANXA6,CNR1,GABRG2,KCNV1,GLRB
	ENSMUSG00000025576	Rbfox3	1621.38	0.741344	0.0521811	14.2071	8.27463e-46					ENSMUST00000028080	Nebl	824.21	-0.177326	0.0526125	-3.37041	0.000750556				RAB3A	blue	-0.862126	2.23e-13		Nptxr								Snx10								GO:0015267	channel activity	0.000323615	0.000323615	MF	1	ASIC2,GRIA1,GRIN1,TOMM40,KCNT1,KCNAB3,SNAP25,ANXA6,CNR1,GABRG2,KCNV1,GLRB
	ENSMUSG00000070570	Slc17a7	7270.66	0.740376	0.0492062	15.0464	3.64466e-51					ENSMUST00000159592	Ssh1	176.939	0.279631	0.0832088	3.36059	0.00077776				ENO2	blue	-0.862092	2.24e-13		Trim3								Gpr22								GO:0022803	passive transmembrane transporter activity	0.000330816	0.000330816	MF	1	ASIC2,GRIA1,GRIN1,TOMM40,KCNT1,KCNAB3,SNAP25,ANXA6,CNR1,GABRG2,KCNV1,GLRB
	ENSMUSG00000037989	Wnk2	1156.37	0.738873	0.0685059	10.7855	4.02892e-27					ENSMUST00000129100	Gfra1	121.6	-0.530618	0.158243	-3.35319	0.000798869				KIAA0513	blue	-0.861241	2.52e-13		Ywhag								Grm5								GO:0005216	ion channel activity	0.000944742	0.000944742	MF	1	ASIC2,GRIA1,GRIN1,KCNT1,KCNAB3,SNAP25,ANXA6,CNR1,GABRG2,KCNV1,GLRB
	ENSMUSG00000087408	Cers1	536.244	0.729278	0.0812038	8.98083	2.68741e-19					ENSMUST00000043881	Bclaf1	1466.49	-0.153602	0.0459387	-3.34363	0.0008269				UBE2O	blue	-0.860942	2.62e-13		Vamp2								Dsel								GO:0005261	cation channel activity	0.00612565	0.00612565	MF	1	ASIC2,GRIA1,GRIN1,KCNT1,KCNAB3,SNAP25,ANXA6,CNR1,KCNV1
	ENSMUSG00000005442	Cic	1222.22	0.727095	0.079288	9.1703	4.71687e-20					ENSMUST00000165033	Egr1	1233.92	0.515697	0.154767	3.33208	0.000861981				MAPKAPK2	blue	0.860847	2.65e-13		Ncs1								Psmd8								GO:0098960	postsynaptic neurotransmitter receptor activity	0.00849504	0.00849504	MF	1	GRIA1,GRIN1,GABRG2,GLRB,GRM5
	ENSMUSG00000046329	Slc25a23	1192.15	0.724618	0.0694821	10.4288	1.83095e-25					ENSMUST00000047714	Kdm5b	441.599	0.204492	0.0614398	3.32834	0.000873658				MLTK	blue	0.860646	2.73e-13		Chd5																GO:0015276	ligand-gated ion channel activity	0.0118219	0.0118219	MF	1	ASIC2,GRIA1,GRIN1,ANXA6,GABRG2,GLRB
	ENSMUSG00000040276	Pacsin1	2520.09	0.722382	0.0812304	8.893	5.94815e-19					ENSMUST00000051839	Hepacam	339.352	-0.176322	0.0531818	-3.31546	0.00091491				PPME1	blue	-0.860388	2.82e-13		Chga																GO:0022834	ligand-gated channel activity	0.0118219	0.0118219	MF	1	ASIC2,GRIA1,GRIN1,ANXA6,GABRG2,GLRB
	ENSMUSG00000020893	Per1	684.69	0.719057	0.0807697	8.90256	5.45712e-19					ENSMUST00000055935	Pcdhga9	1432.34	-0.18772	0.0571062	-3.28721	0.00101185				SYT4	blue	-0.860337	2.84e-13		Dlg4																GO:0022843	voltage-gated cation channel activity	0.0150313	0.0150313	MF	1	GRIN1,KCNT1,KCNAB3,SNAP25,CNR1,KCNV1
	ENSMUSG00000024966	Stip1	1016.83	0.718423	0.0574807	12.4985	7.60732e-36					ENSMUST00000032322	Lrp6	852.531	0.114084	0.0347937	3.27888	0.00104219				CACNB1	blue	-0.860027	2.96e-13		Got1																GO:0099583	neurotransmitter receptor activity involved in regulation of postsynaptic cytosolic calcium ion concentration	0.0249337	0.0249337	MF	1	GRIA1,GRM5
	ENSMUSG00000045671	Spred2	708.479	0.718354	0.0576973	12.4504	1.39182e-35					ENSMUST00000017534	Aldoc	938.094	-0.31439	0.0959554	-3.27642	0.00105133				SYNGR3	blue	-0.859264	3.28e-13		Ptprn																GO:1904315	transmitter-gated ion channel activity involved in regulation of postsynaptic membrane potential	0.0369504	0.0369504	MF	1	GRIA1,GRIN1,GABRG2,GLRB
	ENSMUSG00000020889	Nr1d1	649.897	0.717252	0.109491	6.5508	5.72307e-11					ENSMUST00000038252	B3galt2	596.702	-0.282223	0.0861409	-3.27629	0.00105181				ADCYAP1	blue	-0.858746	3.51e-13		Ndrg3																GO:0019899	enzyme binding	0.0424072	0.0424072	MF	1	UCHL1,IQSEC3,LDB2,CRY2,BRSK2,MICAL2,KNDC1,NELL2,PTPRT,PRMT8,HTT,CALM1,ARHGEF3,HERC1,FBXL2,STAM,XPO1,APBB1,NELL1,DZIP3,SNX10,GRM5
	ENSMUSG00000016559	H3f3b	1813.54	0.715772	0.0989354	7.23474	4.6642e-13					ENSMUST00000032719	Nav3	1115.69	0.19176	0.05866	3.26901	0.00107924				KIAA1549L	blue	-0.858679	3.54e-13		Rasd2																GO:0099529	neurotransmitter receptor activity involved in regulation of postsynaptic membrane potential	0.045716	0.045716	MF	1	GRIA1,GRIN1,GABRG2,GLRB
	ENSMUSG00000072825	Cep170b	2383.69	0.714125	0.0712267	10.0261	1.17076e-23					ENSMUST00000171795	Prepl	325.15	0.356889	0.109886	3.24782	0.00116293				SLC25A14	blue	-0.858574	3.59e-13		Iqsec2																GO:0030594	neurotransmitter receptor activity	0.0493332	0.0493332	MF	1	GRIA1,GRIN1,GABRG2,GLRB,GRM5
	ENSMUSG00000035735	Dagla	1150.62	0.707491	0.063794	11.0902	1.39909e-28					ENSMUST00000043493	BC018507	1203.22	0.099749	0.0307773	3.24099	0.00119116				HIPK4	blue	-0.857925	3.91e-13		Necab3																REAC:R-HSA-112316	Neuronal System	7.90464e-08	7.90464e-08	REAC	1	GRIA1,CPLX1,GRIN1,KCNAB3,SNAP25,ADCY1,LRRTM3,RTN3,DLGAP1,NRXN3,CALM1,GABRG2,KCNV1,GLRB,GRM5
	ENSMUSG00000026443	Lrrn2	485.197	0.706802	0.084729	8.34191	7.31017e-17					ENSMUST00000041400	Ranbp10	236.49	0.261298	0.0807077	3.23759	0.00120546				WWTR1	blue	0.857888	3.93e-13		Hlf																REAC:R-HSA-6794362	Protein-protein interactions at synapses	4.75982e-05	4.75982e-05	REAC	1	GRIA1,GRIN1,LRRTM3,RTN3,DLGAP1,NRXN3,GRM5
	ENSMUSG00000031778	Cx3cl1	5185.85	0.704994	0.0645731	10.9178	9.48026e-28					ENSMUST00000031445	Aacs	318.739	0.206813	0.0639124	3.23588	0.0012127				RTN3	blue	-0.857676	4.04e-13		Limk1																REAC:R-HSA-6794361	Neurexins and neuroligins	0.00211678	0.00211678	REAC	1	GRIN1,LRRTM3,DLGAP1,NRXN3,GRM5
	ENSMUSG00000044792	Isca1	1583.45	0.702342	0.109226	6.43018	1.27454e-10					ENSMUST00000147761	Tyro3	211.667	0.538942	0.166808	3.2309	0.00123401				ANKRD34A	blue	-0.857484	4.14e-13		Kcnc1																REAC:R-HSA-112315	Transmission across Chemical Synapses	0.00856773	0.00856773	REAC	1	GRIA1,CPLX1,GRIN1,SNAP25,ADCY1,CALM1,GABRG2,GLRB
	ENSMUSG00000065947	mt-Nd4l	826.793	0.695759	0.199266	3.4916	0.00048013					ENSMUST00000179869	Hmgcs1	2922.57	0.118125	0.0366085	3.22673	0.00125215				CDK5R2	blue	-0.857143	4.33e-13		Hmbox1																REAC:R-HSA-438066	Unblocking of NMDA receptors, glutamate binding and activation	0.0370683	0.0370683	REAC	1	GRIA1,GRIN1,CALM1
	ENSMUSG00000029478	Ncor2	962.425	0.694783	0.0723345	9.60514	7.60565e-22					ENSMUST00000077159	Mical3	344.654	0.178673	0.0553748	3.22661	0.00125267				KCNS2	blue	-0.856854	4.5e-13		Rasgrf1																REAC:R-HSA-8849932	Synaptic adhesion-like molecules	0.0431027	0.0431027	REAC	1	GRIA1,GRIN1,RTN3
	ENSMUSG00000024969	Mark2	838.179	0.694724	0.0642806	10.8077	3.16594e-27					ENSMUST00000024954	Epas1	512.531	0.16375	0.0508205	3.22213	0.0012724				RP11-147I3.1	blue	0.856643	4.62e-13		Srpr																REAC:R-HSA-9620244	Long-term potentiation	0.0431027	0.0431027	REAC	1	GRIA1,GRIN1,CALM1
	ENSMUSG00000027457	Snph	2738.4	0.692577	0.0492633	14.0587	6.81622e-45					ENSMUST00000069620	Per2	225.213	0.470413	0.146023	3.2215	0.00127523				SUSD4	blue	-0.856031	5e-13		Sptb																WP:WP2636	Common Pathways Underlying Drug Addiction	0.000233013	0.000233013	WP	1	GRIA1,GRIN1,ADCY1,CALM1,GRM5
	ENSMUSG00000028458	Tesk1	618.587	0.689867	0.0811154	8.50476	1.81975e-17					ENSMUST00000109686	Neto2	1102.9	-0.171454	0.0532538	-3.21957	0.00128383				C1orf115	blue	-0.85592	5.07e-13		Pld3																WP:WP4549	Fragile X Syndrome	0.0386697	0.0386697	WP	1	GRIA1,GRIN1,CNR1,GABRG2,GRM5
	ENSMUSG00000022587	Ly6e	849.75	0.688099	0.0877368	7.84277	4.40731e-15					ENSMUST00000037580	Kcnt1	363.749	0.356721	0.11082	3.21892	0.00128675				SPATA21	blue	0.855729	5.2e-13		Gabbr2																WP:WP3869	Cannabinoid receptor signaling	0.0451641	0.0451641	WP	1	ADCY1,MAPK9,CNR1
	ENSMUSG00000046434	Hnrnpa1	1781.52	0.684321	0.101735	6.72648	1.73819e-11					ENSMUST00000044441	Tmem132d	498.827	0.180936	0.0562705	3.21547	0.00130229				IGFL4	blue	-0.855511	5.35e-13		Snd1																TF:M00325_1	Factor: NRSE; motif: TTYAGCWCCDCGGASAGYRCC; match class: 1	0.000772739	0.000772739	TF	1	VGF,NEFM,GRIN1,KCNT1,SNAP25,PTPRT,PLXNA4
	ENSMUSG00000030854	Ptpn5	672.984	0.684111	0.131173	5.21533	1.83495e-07					ENSMUST00000053020	Neurl1b	576.096	0.190706	0.059315	3.21515	0.00130378				KALRN	blue	-0.855476	5.37e-13		Drosha																TF:M02105_1	Factor: NF-E4; motif: CHCCCTCKCCWG; match class: 1	0.0133366	0.0133366	TF	1	CTDSP2,NUAK1,NUMBL,FUS,GRIA1,SUSD4,GRIN1,SNAP25,OPCML
	ENSMUSG00000026179	Pnkd	739.28	0.677842	0.0715356	9.47558	2.65278e-21					ENSMUST00000024238	Celsr3	1006.65	0.121705	0.0379136	3.21005	0.0013271				SYP	blue	-0.855024	5.69e-13		Neat1																TF:M09973_0	Factor: CPBP; motif: GNNRGGGHGGGGNNGGGRN; match class: 0	0.01481	0.01481	TF	1	WNK2,VGF,UCHL1,CTDSP2,STMN2,NUAK1,NUMBL,CIT,IQSEC3,LDB2,FUS,ASIC2,CPLX1,NEFM,FASN,NFIA,PREPL,SUSD4,OLFM1,GRIN1,TOMM40,PLCH2,BRSK2,MICAL2,FBXO41,KNDC1,KCNT1,SNAP25,LMTK2,LRRTM3,AARS,RTN3,NELL2,KLF7,MAPK9,PTPRT,ABCF3,PRMT8,PLXNA4,HTT,MCL1,CALM1,OPCML,HERC1,CALB1,ANXA6,GDA,GPRASP1,FBXL2,CNR1,XPO1,MTCH2,SPRYD7,APBB1,GABRG2,MACF1,KCNV1,GLRB,SPCS3,MRPS33,SNX10,DSEL
	ENSMUSG00000037428	Vgf	976.916	0.677532	0.109054	6.21283	5.20402e-10					ENSMUST00000122103	Rab11fip3	549.757	0.299298	0.0933774	3.20525	0.00134944				ZNF618	blue	0.854553	6.05e-13		Vamp1																TF:M09973	Factor: CPBP; motif: GNNRGGGHGGGGNNGGGRN	0.01481	0.01481	TF	1	WNK2,VGF,UCHL1,CTDSP2,STMN2,NUAK1,NUMBL,CIT,IQSEC3,LDB2,FUS,ASIC2,CPLX1,NEFM,FASN,NFIA,PREPL,SUSD4,OLFM1,GRIN1,TOMM40,PLCH2,BRSK2,MICAL2,FBXO41,KNDC1,KCNT1,SNAP25,LMTK2,LRRTM3,AARS,RTN3,NELL2,KLF7,MAPK9,PTPRT,ABCF3,PRMT8,PLXNA4,HTT,MCL1,CALM1,OPCML,HERC1,CALB1,ANXA6,GDA,GPRASP1,FBXL2,CNR1,XPO1,MTCH2,SPRYD7,APBB1,GABRG2,MACF1,KCNV1,GLRB,SPCS3,MRPS33,SNX10,DSEL
	ENSMUSG00000037012	Hk1	2890.79	0.675051	0.0420181	16.0657	4.43662e-58					ENSMUST00000041240	Shisa4	511.675	-0.352902	0.110147	-3.20393	0.00135568				CHGB	blue	-0.85373	6.72e-13		Dusp3																TF:M01028	Factor: NRSF; motif: GYRCTGTCCRYGGTGCTGA	0.0167237	0.0167237	TF	1	WNK2,VGF,STMN2,NEFM,GRIN1,PLCH2,KCNT1,SNAP25,ADCY1,PTPRT,CALM1,CALB1,SPRYD7,GLRB
	ENSMUSG00000054452	Aes	2228.8	0.674403	0.0685174	9.8428	7.36305e-23					ENSMUST00000026318	Sat1	170.885	-0.297966	0.0933335	-3.19249	0.00141054				RAP1GAP	blue	-0.853724	6.72e-13		Ikbkb																TF:M01028_0	Factor: NRSF; motif: GYRCTGTCCRYGGTGCTGA; match class: 0	0.0167237	0.0167237	TF	1	WNK2,VGF,STMN2,NEFM,GRIN1,PLCH2,KCNT1,SNAP25,ADCY1,PTPRT,CALM1,CALB1,SPRYD7,GLRB
	ENSMUSG00000041329	Atp1b2	954.025	0.674289	0.114456	5.89124	3.83313e-09					ENSMUST00000167595	Fyco1	346.537	0.237598	0.0747068	3.1804	0.00147071				GPR61	blue	-0.853642	6.79e-13		Cadm3																TF:M09984_1	Factor: MAZ; motif: GGGGGAGGGGGNGRGRRRGNRG; match class: 1	0.0403126	0.0403126	TF	1	VGF,UCHL1,CTDSP2,NUAK1,NUMBL,LDB2,GRIA1,CPLX1,NEFM,FASN,NFIA,SUSD4,OLFM1,PLCH2,FBXO41,KNDC1,KCNAB3,SNAP25,LRRTM3,AARS,NELL2,KLF7,MAPK9,PRMT8,NRXN3,PLXNA4,HTT,MCL1,CALM1,OPCML,ANXA6,GPRASP1,CNR1,CADPS2,XPO1,APBB1,KCNV1,GLRB,MRPS33,DSEL
	ENSMUSG00000007817	Zmiz1	926.861	0.673085	0.0834335	8.06732	7.18559e-16					ENSMUST00000046658	Mfsd4	201.213	0.38045	0.119917	3.1726	0.00151081				RAB15	blue	-0.853598	6.83e-13		Crebbp
	ENSMUSG00000024277	Mapre2	2165.01	0.671825	0.0698966	9.61169	7.13651e-22					ENSMUST00000118729	Zfp740	267.265	0.235488	0.0742405	3.17196	0.00151414				GDF11	blue	0.852928	7.43e-13		Srebf2
	ENSMUSG00000023169	Slc38a1	2317.84	0.668635	0.0488193	13.6961	1.07109e-42					ENSMUST00000113028	1190002N15Rik	590.91	-0.216884	0.0684115	-3.17028	0.0015229				CHRM1	blue	-0.852919	7.44e-13		Clmn
	ENSMUSG00000058297	Spock2	5490.57	0.66853	0.0877722	7.61664	2.60364e-14					ENSMUST00000128851	Fus	493.955	0.232165	0.0732648	3.16885	0.00153041				TBC1D24	blue	-0.852845	7.51e-13		Smap2
	ENSMUSG00000024403	Atp6v1g2	2006.11	0.664889	0.0810586	8.20257	2.35298e-16					ENSMUST00000060255	Rnf112	826.667	0.314127	0.0991374	3.1686	0.00153174				GRIA3	blue	-0.852706	7.65e-13		Mpped1
	ENSMUSG00000051335	Gfod1	1763.96	0.655938	0.0544107	12.0553	1.81828e-33					ENSMUST00000079258	Numbl	231.362	-0.847677	0.26766	-3.16699	0.00154026				GTPBP3	blue	-0.852418	7.93e-13		Syn1
	ENSMUSG00000060166	Zdhhc8	842.459	0.652321	0.0695072	9.38494	6.29511e-21					ENSMUST00000082365	Sult4a1	3092.54	0.102541	0.0324107	3.16381	0.0015572				SVOP	blue	-0.852333	8.01e-13		Nrep
	ENSMUSG00000052981	Ube2ql1	1395.53	0.651701	0.0532567	12.237	1.97228e-34					ENSMUST00000182953	Miat	476.769	0.449148	0.142036	3.16222	0.00156571				PXDC1	blue	0.852106	8.25e-13		Jph4
	ENSMUSG00000029223	Uchl1	3025.85	0.650177	0.0756085	8.59926	8.02331e-18					ENSMUST00000041272	Plekhm1	153.381	0.281356	0.0891661	3.15542	0.00160269				CACNA1B	blue	-0.851914	8.45e-13		Lamp5
	ENSMUSG00000034818	Celf5	1060.9	0.648097	0.0760253	8.52476	1.53129e-17					ENSMUST00000108775	Sipa1l2	591.254	0.146057	0.0463092	3.15396	0.00161072				ALOX12B	blue	-0.851879	8.48e-13		Thy1
	ENSMUSG00000034171	Faah	822.038	0.641341	0.0473426	13.5468	8.27442e-42					ENSMUST00000120488	Klhl22	218.624	0.324931	0.103577	3.1371	0.00170628				KIAA1211L	blue	-0.851619	8.76e-13		Syt2
	ENSMUSG00000031311	Nono	1036.63	0.640195	0.0726358	8.81377	1.21007e-18					ENSMUST00000040320	Micall1	325.008	0.177019	0.0565234	3.13179	0.00173744				FARSB	blue	-0.850952	9.52e-13		Caly
	ENSMUSG00000024873	Cnih2	550.667	0.639423	0.0860717	7.42896	1.09459e-13					ENSMUST00000052168	Otud1	247.953	0.235353	0.0751762	3.13069	0.00174399				BEX1	blue	-0.850836	9.66e-13		Lamc1
	ENSMUSG00000030216	Wbp11	556.168	0.639389	0.0670937	9.52979	1.576e-21					ENSMUST00000115107	AB041803	131.45	0.286774	0.0916486	3.12906	0.00175369				KCNJ4	blue	-0.850773	9.74e-13		Cntnap1
	ENSMUSG00000008734	Gprc5b	1105.16	0.639353	0.0514769	12.4202	2.03039e-35					ENSMUST00000042662	Mzt1	795.646	-0.160986	0.0514801	-3.12715	0.00176509				FABP3	blue	-0.85047	1.01e-12		Sgsm1
	ENSMUSG00000032120	C2cd2l	1145.82	0.639045	0.0679293	9.40751	5.08039e-21					ENSMUST00000021750	Ryr2	2953.18	0.292701	0.0936891	3.12418	0.00178304				NLK	blue	-0.850465	1.01e-12		Klhl29
	ENSMUSG00000037771	Slc32a1	679.864	0.638417	0.085885	7.43339	1.05852e-13					ENSMUST00000067689	Tnrc6b	1856.05	0.101178	0.032396	3.12317	0.00178916				SNAP23	blue	0.850241	1.04e-12		Nlk
	ENSMUSG00000025132	Arhgdia	987.591	0.637362	0.0533077	11.9563	6.01947e-33					ENSMUST00000052332	Abi2	2777.29	-0.0880819	0.0282123	-3.12211	0.00179561				VSNL1	blue	-0.850053	1.06e-12		Rusc1
	ENSMUSG00000038740	Mvb12b	828.22	0.635649	0.0464287	13.6909	1.15139e-42					ENSMUST00000112371	Scn1a	863.509	0.504308	0.161746	3.1179	0.00182142				ZC3H12C	blue	0.850055	1.06e-12		Lrtm2
	ENSMUSG00000001911	Nfix	1291.2	0.635156	0.0984385	6.45231	1.1016e-10					ENSMUST00000078084	D4Wsu53e	230.337	0.849179	0.2728	3.11282	0.00185307				TUBA4A	blue	-0.849046	1.21e-12		Armcx4
	ENSMUSG00000064363	mt-Nd4	15607.1	0.630261	0.0888246	7.09557	1.2882e-12					ENSMUST00000040455	Hif1an	391.088	0.187425	0.0603256	3.10689	0.00189065				ARHGEF3	blue	-0.84891	1.23e-12		Psmd12
	ENSMUSG00000078429	Ctdsp2	902.519	0.628492	0.0509218	12.3423	5.35975e-35					ENSMUST00000127503	Raf1	121.22	0.3822	0.123101	3.10477	0.00190429				TRAP1	blue	-0.848865	1.23e-12		Syngr1
	ENSMUSG00000050608	Minos1	499.164	0.626364	0.132421	4.73011	2.244e-06					ENSMUST00000110384	Fam65b	270.182	-0.559731	0.180651	-3.0984	0.00194566				CCDC102A	blue	0.848671	1.26e-12		Mllt6
	ENSMUSG00000041313	Slc7a1	595.949	0.620948	0.0436302	14.2321	5.79575e-46					ENSMUST00000046892	Cplx1	2253.19	0.139726	0.045273	3.0863	0.00202661				SYNM	blue	0.848451	1.3e-12		Kcnab2
	ENSMUSG00000020708	Psmc5	990.707	0.618286	0.0869134	7.11381	1.12879e-12					ENSMUST00000136872	Mtch2	357.458	0.307233	0.0995664	3.08571	0.00203068				PTPN3	blue	-0.848339	1.31e-12		Cds1
	ENSMUSG00000023353	Agap3	768.101	0.618284	0.0411215	15.0356	4.2944e-51					ENSMUST00000027886	Ralgps2	275.661	-0.364325	0.118095	-3.08503	0.00203531				RP11-1017G21.4	blue	-0.847963	1.38e-12		Cckbr
	ENSMUSG00000001300	Efnb2	616.28	0.617671	0.0662824	9.31879	1.1768e-20					ENSMUST00000110463	Cops2	485.215	-0.25275	0.0819845	-3.0829	0.00204992				NME1	blue	-0.847823	1.4e-12		Bscl2
	ENSMUSG00000039621	Prex1	1581.91	0.616607	0.043416	14.2023	8.86734e-46					ENSMUST00000006851	Qrich1	294.307	-0.632246	0.205236	-3.08058	0.00206595				DNM1	blue	-0.847393	1.47e-12		Klc2
	ENSMUSG00000074923	Pak6	484.961	0.616376	0.0965507	6.38396	1.72567e-10					ENSMUST00000152274	Srsf11	203.927	0.601247	0.195422	3.07666	0.00209335				MCHR1	blue	-0.846986	1.55e-12		Gfra2
	ENSMUSG00000037624	Kcnk2	617.623	0.616314	0.062357	9.88363	4.9023e-23					ENSMUST00000110007	Slc24a3	210.902	-0.825421	0.268749	-3.07134	0.00213097				DLGAP1	blue	-0.846411	1.66e-12		Reep5
	ENSMUSG00000038965	Ube2l3	986.925	0.615448	0.0510385	12.0585	1.74953e-33					ENSMUST00000115227	Bdh1	145.73	0.587649	0.192468	3.05324	0.00226386				LINGO1	blue	-0.846343	1.67e-12		Helz
	ENSMUSG00000030307	Slc6a11	823.79	0.614696	0.07073	8.69075	3.60062e-18					ENSMUST00000060738	S100a1	263.927	-0.18318	0.0601281	-3.0465	0.00231521				REEP5	blue	-0.846016	1.74e-12		Prickle1
	ENSMUSG00000061589	Dot1l	555.943	0.612074	0.0527135	11.6113	3.60971e-31					ENSMUST00000082134	Rps16	278.743	-0.650655	0.213764	-3.0438	0.00233608				PRPF38B	blue	0.84554	1.84e-12		Chgb
	ENSMUSG00000034892	Rps29	2140.03	0.608805	0.0642106	9.48138	2.50943e-21					ENSMUST00000039144	Clstn1	1894.21	0.225094	0.0739622	3.04336	0.0023395				RP11-423G4.7	blue	-0.845531	1.85e-12		Pitpnm3
	ENSMUSG00000027500	Stmn2	1950.38	0.608567	0.0413853	14.7049	5.99399e-49					ENSMUST00000084030	Tacc1	1766.38	0.210121	0.0690701	3.04214	0.00234904				CDH22	blue	-0.845356	1.89e-12		Hip1
	ENSMUSG00000064357	mt-Atp6	26420.3	0.608289	0.0604625	10.0606	8.24993e-24					ENSMUST00000161790	Eif4g2	137.15	0.651154	0.214748	3.03218	0.00242791				EPHA10	blue	-0.845115	1.94e-12		Ktn1
	ENSMUSG00000030806	Stx1b	3636.88	0.607613	0.0666807	9.11227	8.06733e-20					ENSMUST00000120544	Klc1	1032.07	0.452319	0.149339	3.0288	0.00245527				LRTM2	blue	-0.844676	2.04e-12		Clstn2
	ENSMUSG00000059824	Dbp	508.797	0.60424	0.135035	4.47471	7.65163e-06					ENSMUST00000033123	Abcc8	310.316	0.189797	0.0627187	3.02616	0.00247685				SH2D5	blue	-0.844403	2.11e-12		Trnp1
	ENSMUSG00000004366	Sst	808.609	0.604151	0.0843123	7.16563	7.74276e-13					ENSMUST00000075190	Cdh11	700.212	0.146524	0.0484785	3.02244	0.00250743				C9orf91	blue	-0.844326	2.13e-12		Cog1
	ENSMUSG00000061353	Cxcl12	490.733	0.604141	0.0727683	8.30226	1.02153e-16					ENSMUST00000041804	Lmtk2	3084.26	0.0862211	0.0286297	3.0116	0.00259878				NNAT	blue	-0.844321	2.13e-12		Madd
	ENSMUSG00000039108	Lsm14b	763.86	0.602112	0.0443724	13.5695	6.07194e-42					ENSMUST00000105466	P4ha1	246.218	0.397062	0.131848	3.0115	0.00259957				UCHL1	blue	-0.844176	2.17e-12		Emc4
	ENSMUSG00000034730	Adgrb1	2619.01	0.600301	0.056	10.7197	8.2291e-27					ENSMUST00000111859	Rgl1	492.633	-0.219015	0.0728049	-3.00824	0.00262763				URGCP	blue	-0.843935	2.23e-12		Ablim2
	ENSMUSG00000057530	Ece1	624.134	0.598864	0.0538474	11.1215	9.85999e-29					ENSMUST00000025003	Sox8	356.474	0.310538	0.103256	3.00746	0.00263441				PIANP	blue	-0.84385	2.26e-12		Arhgap44
	ENSMUSG00000030127	Cops7a	778.171	0.597461	0.0770187	7.75734	8.67276e-15					ENSMUST00000181719	9530059O14Rik	187.413	0.377941	0.126173	2.99541	0.00274074				PPEF1	blue	-0.84307	2.47e-12		Hdgf
	ENSMUSG00000051339	2900026A02Rik	546.501	0.597203	0.0642077	9.30112	1.38978e-20					ENSMUST00000046022	Skiv2l	277.718	-0.256216	0.0858595	-2.98414	0.0028438				PEX11B	blue	-0.842057	2.78e-12		Tsnax
	ENSMUSG00000034832	Tet3	1072.67	0.597114	0.0596716	10.0067	1.42463e-23					ENSMUST00000047906	Tiparp	232.572	0.402082	0.134745	2.98402	0.00284485				SMEK1	blue	0.841567	2.95e-12		Mtus1
	ENSMUSG00000047030	Spata2	635.296	0.5965	0.049945	11.9431	7.05198e-33					ENSMUST00000084010	Rnu2-10	18765.3	-0.219847	0.0736777	-2.9839	0.00284601				CRHR1	blue	-0.841514	2.97e-12		Slitrk5
	ENSMUSG00000026185	Igfbp5	1125.56	0.595925	0.0726869	8.19851	2.43389e-16					ENSMUST00000020896	Tspan13	1150.45	-0.131067	0.043936	-2.98314	0.0028531				PITHD1	blue	-0.841478	2.98e-12		Rnps1
	ENSMUSG00000015599	Ttbk1	956.431	0.594104	0.0664783	8.93682	4.00545e-19					ENSMUST00000097773	Klhl21	163.738	0.33953	0.113825	2.9829	0.00285528				CAMKK2	blue	-0.841471	2.98e-12		Clip2
	ENSMUSG00000042605	Atxn2	1039.04	0.593302	0.0469935	12.6252	1.5333e-36					ENSMUST00000105439	Lrrtm3	454.247	-0.178801	0.0599987	-2.98008	0.00288177				NGEF	blue	-0.841184	3.08e-12		Tanc2
	ENSMUSG00000102918	Pcdhgc3	907.804	0.592189	0.0690835	8.57207	1.01644e-17					ENSMUST00000020776	Ccdc117	166.557	0.234864	0.0789609	2.97444	0.00293526				ATP6AP2	blue	-0.841013	3.14e-12		Dpp6
	ENSMUSG00000020827	Mink1	2287.68	0.591573	0.0614352	9.62922	6.01825e-22					ENSMUST00000106220	Macf1	260.247	1.32475	0.446028	2.97011	0.00297696				TESPA1	blue	-0.840911	3.18e-12		Llgl1
	ENSMUSG00000031543	Ank1	801.393	0.588789	0.0429182	13.7189	7.82658e-43					ENSMUST00000100772	Tmtc1	364.279	0.656103	0.221143	2.96687	0.00300852				ZNF573	blue	0.840661	3.28e-12		Clic4
	ENSMUSG00000021366	Hivep1	1462.78	0.58862	0.056502	10.4177	2.05911e-25					ENSMUST00000023268	Arc	1705.25	0.677194	0.228267	2.96667	0.00301042				POLDIP3	blue	0.840466	3.35e-12		Faxc
	ENSMUSG00000044700	Tmem201	636.95	0.587817	0.0697234	8.4307	3.43608e-17					ENSMUST00000068714	Sos1	712.913	0.136828	0.046137	2.9657	0.00301999				C6orf57	blue	-0.840412	3.37e-12		Cecr6
	ENSMUSG00000023944	Hsp90ab1	8882	0.587675	0.0389477	15.0888	1.91834e-51					ENSMUST00000073792	Mon2	755.767	0.251244	0.0848018	2.96273	0.00304928				BEX2	blue	-0.839816	3.61e-12		Psmd3
	ENSMUSG00000039114	Nrn1	1899.71	0.586135	0.114389	5.12406	2.99024e-07					ENSMUST00000093271	Gpr56	184.863	-0.316165	0.106942	-2.95642	0.00311233				TBX3	blue	0.839484	3.75e-12		Hivep2
	ENSMUSG00000032589	Bsn	8149.99	0.584652	0.0691498	8.45486	2.79425e-17					ENSMUST00000021674	Fos	324.078	0.768808	0.260165	2.95508	0.00312586				CARD8	blue	0.839464	3.76e-12		Parm1
	ENSMUSG00000031748	Gnao1	4050.12	0.582635	0.0475255	12.2594	1.4958e-34					ENSMUST00000101004	Per1	176.034	0.463554	0.156914	2.95419	0.00313493				ABLIM2	blue	-0.839229	3.86e-12		Cacnb1
	ENSMUSG00000066687	Zbtb16	567.516	0.581954	0.0782834	7.43394	1.05407e-13					ENSMUST00000141115	Tnrc6c	382.29	0.351808	0.119177	2.95197	0.00315754				NIT2	blue	-0.838952	3.99e-12		Pnmal2
	ENSMUSG00000030213	Atf7ip	860.958	0.581765	0.0682344	8.52597	1.51534e-17					ENSMUST00000130491	Cebpg	407.415	0.154048	0.0523464	2.94286	0.003252				DLG3	blue	-0.838716	4.1e-12		Add2
	ENSMUSG00000066640	Fbxl18	645.257	0.581081	0.0594412	9.77573	1.43121e-22					ENSMUST00000162606	Pcmt1	199.847	-0.602129	0.204976	-2.93756	0.0033081				NCALD	blue	-0.83855	4.18e-12		Neto1
	ENSMUSG00000029151	Slc30a3	619.476	0.580222	0.0871736	6.65594	2.81498e-11					ENSMUST00000102858	Atp1a3	134.401	0.497335	0.169425	2.93543	0.00333087				YWHAH	blue	-0.838338	4.28e-12		Sez6
	ENSMUSG00000021087	Rtn1	6625.79	0.57913	0.05233	11.0669	1.81611e-28					ENSMUST00000071081	Ociad1	341.053	-0.263512	0.0897736	-2.93529	0.00333234				2020-03-04	blue	-0.83827	4.31e-12		Notch1
	ENSMUSG00000018593	Sparc	977.043	0.578275	0.103758	5.5733	2.49958e-08					ENSMUST00000156898	Arpc4	224.722	0.535173	0.182527	2.93202	0.00336767				SMAP2	blue	-0.838208	4.34e-12		Cpne9
	ENSMUSG00000041757	Plekha6	1027.24	0.577639	0.0664416	8.69394	3.50072e-18					ENSMUST00000022589	Enox1	226.231	-0.202643	0.0691803	-2.9292	0.00339831				PTPN5	blue	-0.837894	4.5e-12		Islr2
	ENSMUSG00000019804	Snx3	767.248	0.574622	0.0643941	8.92352	4.51681e-19					ENSMUST00000034739	Rnf111	170.17	-0.504519	0.172458	-2.92546	0.00343948				PPP1R18	blue	0.83784	4.53e-12		Fgf12
	ENSMUSG00000038013	Wipf2	947.667	0.573924	0.0662003	8.6695	4.34011e-18					ENSMUST00000037380	Atp8a1	3087.13	-0.0869607	0.029752	-2.92285	0.00346842				CTD-2636A23.2	blue	-0.837608	4.65e-12		Ncdn
	ENSMUSG00000001211	Agpat3	2561.48	0.572782	0.0379374	15.0981	1.6676e-51					ENSMUST00000143286	Uty	115.692	-0.565012	0.193469	-2.92042	0.00349558				AHNAK2	blue	-0.837593	4.66e-12		Nol6
	ENSMUSG00000040260	Daam2	655.455	0.572366	0.0547805	10.4484	1.49089e-25					ENSMUST00000032168	Sec61a1	410.933	0.170239	0.0583557	2.91727	0.0035311				B4GALNT1	blue	-0.83745	4.73e-12		Gprin1
	ENSMUSG00000028634	Hivep3	723.65	0.570228	0.0734197	7.76669	8.05652e-15					ENSMUST00000001675	Stk38l	285.818	0.195965	0.0672848	2.91247	0.00358578				SNAP91	blue	-0.837052	4.95e-12		Bcas3
	ENSMUSG00000077450	Rab11b	1342.03	0.568783	0.0527993	10.7726	4.63955e-27					ENSMUST00000160972	Mff	168.591	0.398309	0.137704	2.8925	0.00382185				MORC4	blue	0.837018	4.97e-12		Zmat2
	ENSMUSG00000024773	Atg2a	510.907	0.567937	0.0519085	10.9411	7.32829e-28					ENSMUST00000028071	Bmi1	354.705	-0.468749	0.162252	-2.88902	0.00386439				MAX	blue	0.836987	4.99e-12		Cers2
	ENSMUSG00000061451	Tmem151a	1267.7	0.567502	0.0564227	10.058	8.4662e-24					ENSMUST00000057288	Pdia6	471.952	-0.198739	0.0688973	-2.88457	0.00391943				TMEM151B	blue	-0.836965	5e-12		Got2
	ENSMUSG00000035969	Rusc2	1211.21	0.56674	0.0621376	9.12074	7.46161e-20					ENSMUST00000107720	Stx17	207.594	-0.213295	0.0740674	-2.87975	0.00397992				SAP30L	blue	0.836795	5.09e-12		Arhgef25
	ENSMUSG00000034300	Fam53c	542.45	0.566524	0.0671047	8.44239	3.10909e-17					ENSMUST00000106213	Macf1	580.503	0.978267	0.339763	2.87926	0.00398609				CTBP2	blue	0.83662	5.2e-12		Rcan2
	ENSMUSG00000034390	Cmip	1910.27	0.565432	0.0632844	8.93478	4.07978e-19					ENSMUST00000168092	Rasgef1b	362.118	-0.303768	0.105532	-2.87846	0.00399628				STXBP1	blue	-0.836514	5.26e-12		Myh10
	ENSMUSG00000032773	Chrm1	1182.58	0.565071	0.0744154	7.59346	3.11471e-14					ENSMUST00000178267	Rnf123	130.618	-0.632885	0.219989	-2.87689	0.0040162				RP11-61L14.6	blue	-0.836372	5.34e-12		Atf7
	ENSMUSG00000039058	Ak5	1158.44	0.564445	0.149589	3.7733	0.0001611					ENSMUST00000037947	Mcl1	613.527	0.176118	0.0612253	2.87656	0.00402034				FAM104A	blue	-0.836356	5.35e-12		Plxnb2
	ENSMUSG00000003469	Phyhip	2969.42	0.564175	0.0737267	7.65224	1.97509e-14					ENSMUST00000141101	Cit	189.465	0.869893	0.302472	2.87595	0.00402816				GGT7	blue	-0.836232	5.43e-12		Rhoa
	ENSMUSG00000017314	Mpp2	1025.03	0.561172	0.0664866	8.44037	3.16333e-17					ENSMUST00000152582	Cdc42bpa	181.411	0.313711	0.109364	2.86852	0.00412402				STX1B	blue	-0.835364	5.98e-12		Tln1
	ENSMUSG00000049807	Arhgap23	960.499	0.55961	0.059858	9.34895	8.85221e-21					ENSMUST00000133213	Igsf9b	491.646	0.277846	0.0968853	2.86778	0.00413357				BSN	blue	-0.835283	6.04e-12		Dopey2
	ENSMUSG00000038366	Lasp1	1171.3	0.559444	0.04631	12.0804	1.34051e-33					ENSMUST00000050149	Mical2	350.465	0.576242	0.201007	2.86677	0.00414686				SOCS4	blue	0.835187	6.1e-12		Chrnb2
	ENSMUSG00000061436	Hipk2	1058.93	0.55743	0.0721504	7.72595	1.11023e-14					ENSMUST00000133852	Wnk3	365.427	-0.223291	0.0779465	-2.86467	0.00417437				MICAL2	blue	-0.834932	6.28e-12		Tomm34
	ENSMUSG00000032009	Sesn3	1023.78	0.556568	0.0618894	8.99294	2.40694e-19					ENSMUST00000090247	Trio	2645.5	0.0863257	0.0301618	2.86209	0.00420864				GAD2	blue	-0.834863	6.33e-12		Nptx1
	ENSMUSG00000028960	Ube4b	1481.18	0.556059	0.0529277	10.506	8.10529e-26					ENSMUST00000064107	Tbc1d30	1154.23	0.122348	0.0428865	2.85284	0.00433308				TCF3	blue	0.834864	6.33e-12		Aff3
	ENSMUSG00000029028	Lrrc47	509.693	0.554316	0.0619781	8.94374	3.76203e-19					ENSMUST00000028583	Lin7c	1026.16	-0.119416	0.041893	-2.85049	0.00436516				CALY	blue	-0.834805	6.37e-12		Kcnip2
	ENSMUSG00000024392	Bag6	1392.91	0.554185	0.0442948	12.5113	6.47631e-36					ENSMUST00000029876	Calb1	684.862	-0.137222	0.0481835	-2.84791	0.00440076				NRSN2	blue	-0.834771	6.39e-12		Tollip
	ENSMUSG00000024558	Mapk4	985.573	0.553737	0.0490036	11.2999	1.31335e-29					ENSMUST00000049260	Garem	276.557	-0.151935	0.0535344	-2.83809	0.00453847				GOT2	blue	-0.834555	6.55e-12		Rbfox1
	ENSMUSG00000032177	Pde4a	694.924	0.553544	0.050074	11.0545	2.08449e-28					ENSMUST00000062387	Kcnj9	838.798	0.126378	0.0445498	2.83679	0.00455702				CHD7	blue	0.834517	6.57e-12		Ngef
	ENSMUSG00000026527	Rgs7	486.02	0.553144	0.0952359	5.80814	6.31699e-09					ENSMUST00000141298	Arhgap21	156.595	1.31497	0.464188	2.83285	0.00461352				RP11-395B7.7	blue	0.834497	6.59e-12		Akt2
	ENSMUSG00000029608	Rph3a	1985.31	0.552652	0.0544826	10.1437	3.53612e-24					ENSMUST00000097844	Srsf10	149.892	0.552171	0.195143	2.82957	0.00466101				SLC17A7	blue	-0.834427	6.64e-12		Bcat1
	ENSMUSG00000009681	Bcr	1744.8	0.552086	0.0712465	7.74895	9.26533e-15					ENSMUST00000067780	Myef2	349.23	-0.356725	0.126783	-2.81368	0.00489786				ZFHX3	blue	0.834232	6.79e-12		Usf2
	ENSMUSG00000029438	Bcl7a	818.587	0.551693	0.064097	8.60716	7.48936e-18					ENSMUST00000163816	Fez1	208.839	0.986148	0.350517	2.81341	0.0049019				CPM	blue	0.833906	7.04e-12		Chd4
	ENSMUSG00000038976	Ppp1r9b	5593.88	0.551686	0.0737534	7.48015	7.42382e-14					ENSMUST00000116514	Wbp11	366.106	-0.186381	0.0664345	-2.80548	0.00502416				PSMA5	blue	-0.833464	7.39e-12		Ppfia4
	ENSMUSG00000042388	Dlgap3	2263.81	0.550136	0.0685139	8.02956	9.78227e-16					ENSMUST00000020220	Nuak1	632.8	0.183663	0.0655277	2.80283	0.00506562				FAM131A	blue	-0.833175	7.63e-12		Rbfox2
	ENSMUSG00000006731	B4galnt1	577.22	0.549815	0.0878734	6.2569	3.92706e-10					ENSMUST00000135243	Gpi1	339.192	0.258762	0.0923281	2.80264	0.00506866				RGS4	blue	-0.833025	7.75e-12		Icam5
	ENSMUSG00000026842	Abl1	719.609	0.548607	0.0524433	10.461	1.30529e-25					ENSMUST00000113595	Rnf111	283.044	0.302902	0.10817	2.80025	0.00510623				PSMB2	blue	-0.832872	7.89e-12		Vps11
	ENSMUSG00000021277	Traf3	690.276	0.54728	0.0754755	7.2511	4.13398e-13					ENSMUST00000084512	Tacc1	804.108	-0.348949	0.124655	-2.79932	0.00512105				CHD1	blue	0.831972	8.7e-12		Fbxl19
	ENSMUSG00000023011	Faim2	2449.38	0.54726	0.0637756	8.58102	9.4036e-18					ENSMUST00000071402	Elovl6	468.069	0.128779	0.0460778	2.79481	0.00519305				RP11-605F22.1	blue	-0.831809	8.86e-12		Adam11
	ENSMUSG00000043670	Diras1	578.823	0.546484	0.0546275	10.0038	1.46619e-23					ENSMUST00000112113	Cabp1	444.863	-0.357248	0.127964	-2.79178	0.00524187				VASP	blue	0.831705	8.96e-12		Srgap3
	ENSMUSG00000007880	Arid1a	1284.13	0.542601	0.060534	8.96358	3.14299e-19					ENSMUST00000045779	Ttyh2	365.981	-0.15119	0.0542259	-2.78816	0.00530083				EPB41L1	blue	-0.831525	9.14e-12		Gnai2
	ENSMUSG00000037541	Shank2	1607	0.540884	0.0535157	10.107	5.14282e-24					ENSMUST00000176194	Plch2	139.093	0.428487	0.153724	2.78738	0.00531355				MTMR4	blue	-0.831166	9.5e-12		Fryl
	ENSMUSG00000003352	Cacnb3	1109.15	0.540703	0.10808	5.00279	5.65065e-07					ENSMUST00000041606	Necab1	1249.39	-0.1002	0.0360098	-2.78256	0.00539314				RAB6B	blue	-0.830939	9.74e-12		Adarb1
	ENSMUSG00000043388	Tmem130	1001.11	0.538843	0.0843548	6.38782	1.68265e-10					ENSMUST00000107596	Srcin1	1516.44	0.185182	0.0665515	2.78254	0.00539355				CHST11	blue	0.830927	9.75e-12		Arfip2
	ENSMUSG00000024002	Brd4	539.32	0.538415	0.0788827	6.82551	8.76139e-12					ENSMUST00000080036	Htt	2523.69	0.0868344	0.0312432	2.7793	0.00544756				CDH13	blue	-0.830775	9.91e-12		Arhgap26
	ENSMUSG00000034275	Igsf9b	779.099	0.537312	0.0648109	8.29046	1.1281e-16					ENSMUST00000110325	Tmem87b	138.587	0.645039	0.232206	2.77788	0.00547152				POLR3A	blue	-0.830596	1.01e-11		Phlpp1
	ENSMUSG00000041571	Selenow	2671.88	0.536939	0.0949457	5.65523	1.55639e-08					ENSMUST00000106092	Dlgap3	133.155	0.320456	0.115415	2.77656	0.00549368				SLC12A5	blue	-0.830563	1.01e-11		Ambra1
	ENSMUSG00000011877	Git1	2071.73	0.531152	0.0503948	10.5398	5.66126e-26					ENSMUST00000101044	Atp2b2	1386.91	0.405576	0.146258	2.77302	0.00555381				SLC30A3	blue	-0.830499	1.02e-11		Cnrip1
	ENSMUSG00000064367	mt-Nd5	9345.62	0.530952	0.108291	4.903	9.43852e-07					ENSMUST00000179598	Zbed6	1160.31	0.150356	0.0542932	2.76933	0.00561719				SYN2	blue	-0.830137	1.06e-11		Enah
	ENSMUSG00000042589	Cux2	1053.05	0.530812	0.0730591	7.26552	3.71608e-13					ENSMUST00000070705	Rlim	665.681	-0.303894	0.109774	-2.76835	0.00563404				ZNF540	blue	-0.830073	1.07e-11		Maneal
	ENSMUSG00000003575	Crtc1	1031.15	0.530794	0.0801992	6.61845	3.62996e-11					ENSMUST00000050092	Zfp518a	228.682	-0.221708	0.0801077	-2.76763	0.00564657				MIR7-3HG	blue	-0.829968	1.08e-11		Syt4
	ENSMUSG00000003810	Mast2	1079.78	0.529361	0.0498148	10.6266	2.2422e-26					ENSMUST00000003912	Calr	1435.19	-0.172575	0.0624424	-2.76374	0.00571431				NPTXR	blue	-0.829776	1.1e-11		Syt1
	ENSMUSG00000030683	Sez6l2	2985.44	0.528647	0.0433522	12.1942	3.33637e-34					ENSMUST00000093912	2310067B10Rik	198.836	-0.328174	0.11881	-2.76217	0.00574183				PARD6G	blue	0.829415	1.15e-11		Syt11
	ENSMUSG00000042520	Ubap2l	695.677	0.528329	0.0605237	8.72929	2.56271e-18					ENSMUST00000108754	Pcmtd2	147.073	0.709679	0.257193	2.75932	0.00579215				SOX6	blue	0.829267	1.17e-11		Kcnh3
	ENSMUSG00000032850	Rnft2	686.089	0.527606	0.0536173	9.84023	7.55377e-23					ENSMUST00000026750	Cnksr2	2395.93	0.0925008	0.0335359	2.75826	0.00581092				TNIP2	blue	0.828862	1.22e-11		Camkk2
	ENSMUSG00000045114	Prrt2	952.396	0.527056	0.0835184	6.31066	2.77853e-10					ENSMUST00000050248	Rpl24	600.359	0.14674	0.0532248	2.75698	0.00583376				CAMK1G	blue	-0.828767	1.23e-11		Osbp2
	ENSMUSG00000072214	Septin5	4374.48	0.526545	0.0559531	9.41047	4.93945e-21					ENSMUST00000071921	Dmtf1	154.803	-0.521459	0.189443	-2.75259	0.00591252				AC004603.4	blue	0.828566	1.26e-11		Ythdf2
	ENSMUSG00000091542	Gm17167	647.75	0.525225	0.115926	4.53067	5.8796e-06					ENSMUST00000176796	Acaa1a	197.132	0.35505	0.129074	2.75075	0.0059459				SNCB	blue	-0.828118	1.32e-11		Syt13
	ENSMUSG00000079523	Tmsb10	549.288	0.525125	0.0826191	6.35598	2.07105e-10					ENSMUST00000084007	Gm24924	136.424	0.726141	0.264042	2.75009	0.0059578				SP100	blue	0.828026	1.33e-11		Atxn10
	ENSMUSG00000033697	Arhgap39	707.268	0.524641	0.061072	8.59054	8.65624e-18					ENSMUST00000035115	Vipr1	244.309	0.23335	0.0849009	2.74849	0.00598698				PRKD3	blue	0.827941	1.34e-11		Kcna1
	ENSMUSG00000029581	Fscn1	1466.43	0.52421	0.0574976	9.11708	7.71776e-20					ENSMUST00000143977	Camsap1	503.554	0.222148	0.0809156	2.74543	0.00604325				AIG1	blue	-0.827897	1.35e-11		Trim32
	ENSMUSG00000007670	Khsrp	752.458	0.523737	0.0660722	7.92673	2.25e-15					ENSMUST00000150605	Matk	254.041	0.211842	0.0771648	2.74532	0.00604521				TGFB1I1	blue	0.827895	1.35e-11		Gpr162
	ENSMUSG00000020032	Nuak1	1041.73	0.52335	0.0540956	9.67453	3.86852e-22					ENSMUST00000034650	Mcam	134.783	-0.248498	0.0907267	-2.73897	0.00616315				DDX28	blue	-0.827842	1.36e-11		Ywhaz
	ENSMUSG00000000149	Gna12	1031.89	0.519837	0.0637694	8.15183	3.58466e-16					ENSMUST00000112115	Hccs	170.676	-0.480185	0.175401	-2.73765	0.006188				RP5-1119A7.17	blue	-0.827404	1.42e-11		Aamp
	ENSMUSG00000021577	Sdha	4063.63	0.519161	0.0750571	6.91687	4.61728e-12					ENSMUST00000085558	Mtus2	616.287	0.124884	0.045838	2.72445	0.00644081				PRKAG2-AS1	blue	-0.827268	1.44e-11		Cav2
	ENSMUSG00000025579	Gaa	2144.32	0.51672	0.0775888	6.65972	2.74343e-11					ENSMUST00000017783	Rab11fip4	3271.24	0.0719451	0.0264174	2.72339	0.00646149				MCL1	blue	0.827122	1.47e-11		Habp4
	ENSMUSG00000044550	Tceal3	629.081	0.514319	0.0623769	8.24534	1.64686e-16					ENSMUST00000074523	Stmn4	555.584	0.223201	0.08205	2.7203	0.00652222				TCTN2	blue	-0.826992	1.49e-11		Ppme1
	ENSMUSG00000038241	Cep250	571.245	0.514126	0.0686499	7.48911	6.93447e-14					ENSMUST00000082392	mt-Nd1	13538.6	-0.416391	0.153265	-2.71681	0.00659152				CCKBR	blue	-0.826677	1.54e-11		Smad4
	ENSMUSG00000021259	Cyp46a1	1367.44	0.514122	0.0522587	9.83802	7.72133e-23					ENSMUST00000057795	Rsrc2	208.952	-0.343329	0.126401	-2.7162	0.00660366				ADRA1D	blue	-0.826257	1.61e-11		Wasf1
	ENSMUSG00000063160	Numbl	826.137	0.513299	0.0524465	9.78711	1.279e-22					ENSMUST00000139122	Smim14	771.953	-0.135072	0.0497399	-2.71557	0.0066162				SRD5A3	blue	-0.826191	1.62e-11		Ggt7
	ENSMUSG00000030685	Kctd13	795.076	0.51284	0.0541258	9.47495	2.66881e-21					ENSMUST00000130302	Mcf2l	192.657	0.366845	0.135192	2.71352	0.00665736				TANC2	blue	-0.825998	1.65e-11		Tardbp
	ENSMUSG00000028152	Tspan5	2330.91	0.512388	0.112194	4.56699	4.94783e-06					ENSMUST00000037915	Msl1	722.296	0.167289	0.0616682	2.71273	0.00667319				RAI14	blue	0.825917	1.66e-11		Rilpl1
	ENSMUSG00000024743	Syt7	2222.01	0.510395	0.0470088	10.8575	1.83801e-27					ENSMUST00000028619	Hsd17b12	374.28	-0.203973	0.0752938	-2.70903	0.00674798				CRH	blue	-0.825822	1.68e-11		Zhx3
	ENSMUSG00000052512	Nav2	1799.45	0.509667	0.0523774	9.73067	2.23128e-22					ENSMUST00000003433	Mknk2	190.563	0.205055	0.0758219	2.70443	0.00684216				VWA7	blue	-0.825592	1.72e-11		Khdrbs1
	ENSMUSG00000040659	Efhd2	2040.62	0.509594	0.044655	11.4118	3.65121e-30					ENSMUST00000123262	Snapc3	171.155	0.348341	0.128901	2.7024	0.00688404				AGBL4	blue	-0.825491	1.74e-11		Tmem246
	ENSMUSG00000002129	Sf3a1	562.692	0.509446	0.0750121	6.79151	1.10963e-11					ENSMUST00000093772	Zfp651	530.909	0.140955	0.0521624	2.70224	0.00688742				MRAP2	blue	-0.825367	1.76e-11		Scg3
	ENSMUSG00000027893	Ahcyl1	4752.24	0.508901	0.0505962	10.0581	8.46243e-24					ENSMUST00000045469	Pip5k1c	653.399	0.443433	0.164146	2.70146	0.00690365				GPRASP2	blue	-0.825214	1.79e-11		Ehmt1
	ENSMUSG00000038351	Sgsm2	813.783	0.508619	0.0560907	9.06779	1.21455e-19					ENSMUST00000122328	Pxdn	511.417	0.196707	0.0729157	2.69772	0.00698153				NRSN1	blue	-0.825185	1.8e-11		Prrg3
	ENSMUSG00000069917	Hba-a2	509.927	0.507108	0.233208	2.17449	0.0296686					ENSMUST00000040561	Rundc1	222.543	0.177244	0.0657204	2.69694	0.00699805				TMEM246	blue	-0.82483	1.87e-11		Ciapin1
	ENSMUSG00000029516	Cit	2094.13	0.506725	0.0517651	9.78892	1.25631e-22					ENSMUST00000081769	Edil3	1569.28	-0.175751	0.0652432	-2.69379	0.00706446				KIAA0895L	blue	-0.824794	1.87e-11		Arid2
	ENSMUSG00000078923	Ube2v1	748.149	0.505393	0.132892	3.80304	0.000142933					ENSMUST00000112233	Gpm6b	315.29	-0.373995	0.138863	-2.69327	0.00707541				TBL1X	blue	0.824721	1.89e-11		Rgmb
	ENSMUSG00000015944	Gatsl2	1128.6	0.503605	0.0602179	8.36304	6.1124e-17					ENSMUST00000034131	Vps35	1276.25	-0.0985821	0.0366492	-2.68989	0.00714759				PIGZ	blue	-0.824531	1.92e-11		Acot7
	ENSMUSG00000034902	Pip5k1c	3596.58	0.502738	0.0601573	8.35706	6.42995e-17					ENSMUST00000072503	Rpl18	587.316	0.129602	0.0482139	2.68806	0.00718694				PDE1B	blue	-0.824185	1.99e-11		Pak2
	ENSMUSG00000020456	Ogdh	2829.23	0.501759	0.0476857	10.5222	6.82555e-26					ENSMUST00000041776	Rgs8	331.096	-0.327843	0.122089	-2.68527	0.00724715				BLOC1S5	blue	0.824227	1.99e-11		Prkaa2
	ENSMUSG00000038331	Satb2	1124.83	0.500379	0.0639616	7.82311	5.15341e-15					ENSMUST00000001507	Cyp51	605.063	0.138679	0.0516592	2.68449	0.00726403				WASF2	blue	0.824087	2.02e-11		Kalrn
	ENSMUSG00000015981	Stk32c	918.324	0.500021	0.0424257	11.7858	4.61926e-32					ENSMUST00000107211	Sytl2	324.036	0.236864	0.0882618	2.68365	0.00728236				ELOVL4	blue	-0.823904	2.05e-11		Kcnk1
	ENSMUSG00000007476	Lrrc8a	576.715	0.499847	0.0517131	9.66577	4.21457e-22					ENSMUST00000178730	Ptk2b	1245.29	-0.308436	0.115697	-2.66588	0.00767865				ANAPC16	blue	0.823723	2.09e-11		Vcp
	ENSMUSG00000029420	Rimbp2	996.51	0.498974	0.0630535	7.9135	2.50249e-15					ENSMUST00000036904	Rnf139	347.586	-0.149404	0.0560432	-2.66588	0.00767875				CNTNAP1	blue	-0.823688	2.1e-11		Depdc5
	ENSMUSG00000031833	Mast3	2127.21	0.498798	0.0518987	9.611	7.18458e-22					ENSMUST00000020835	Ppm1d	183.042	0.212926	0.0799067	2.66468	0.00770608				ENTPD3	blue	-0.823378	2.17e-11		Sfxn1
	ENSMUSG00000033768	Nrxn2	2256.79	0.498666	0.0673046	7.40909	1.2717e-13					ENSMUST00000047292	Sstr4	201.755	0.176149	0.0661138	2.66433	0.00771413				CKMT1A	blue	-0.823155	2.22e-11		Tubb3
	ENSMUSG00000059273	Zc3h4	491.561	0.496176	0.0489455	10.1373	3.77336e-24					ENSMUST00000058351	Pgm2	333.441	-0.137469	0.0516945	-2.65926	0.00783133				ATP5C1	blue	-0.823124	2.23e-11		Lrch3
	ENSMUSG00000039713	Plekhg5	565.126	0.495802	0.0819576	6.0495	1.45297e-09					ENSMUST00000021271	Per1	237.333	0.505297	0.19025	2.65596	0.00790821				LRRC8B	blue	-0.822965	2.26e-11		Slit2
	ENSMUSG00000025743	Sdc3	827.548	0.49517	0.0742022	6.67324	2.50211e-11					ENSMUST00000149816	Ahcyl2	168.529	0.789152	0.297156	2.65568	0.00791475				PPP2R5A	blue	0.822945	2.27e-11		Snap91
	ENSMUSG00000028849	Map7d1	1167.29	0.493098	0.07163	6.88396	5.82105e-12					ENSMUST00000035157	Srprb	148.598	-0.357872	0.134776	-2.65531	0.00792361				SLC25A12	blue	-0.822914	2.28e-11		Clstn3
	ENSMUSG00000013275	Slc41a1	553.322	0.493025	0.054898	8.98076	2.6891e-19					ENSMUST00000066597	Klhl26	255.054	0.435759	0.16436	2.65126	0.0080193				TBC1D20	blue	0.822673	2.33e-11		Dclk1
	ENSMUSG00000046613	Vwa5b2	520.376	0.492116	0.0653278	7.53303	4.95755e-14					ENSMUST00000022967	Kcnv1	1130.57	-0.114659	0.0432489	-2.65115	0.00802194				KLF6	blue	0.82265	2.34e-11		Plekhb2
	ENSMUSG00000048978	Nrsn1	2992.24	0.492054	0.0550134	8.94426	3.74463e-19					ENSMUST00000125726	Rpl11	117.676	-0.416007	0.15697	-2.65024	0.00804343				THY1	blue	-0.822567	2.36e-11		Kcnq3
	ENSMUSG00000036894	Rap2b	794.236	0.4907	0.107562	4.56204	5.06589e-06					ENSMUST00000159918	Shisa4	173.4	0.658325	0.248872	2.64523	0.00816347				RP11-334E6.12	blue	-0.822521	2.37e-11		Unc79
	ENSMUSG00000055538	Zcchc24	684.139	0.490692	0.0502781	9.75955	1.67906e-22					ENSMUST00000120709	Kcnt2	643.969	-0.196162	0.0742145	-2.64318	0.00821317				RP11-265N6.1	blue	0.822519	2.37e-11		Ogfrl1
	ENSMUSG00000022390	Zc3h7b	1942.97	0.490574	0.0493643	9.93782	2.84989e-23					ENSMUST00000099326	Rasgrf2	253.169	0.338283	0.12813	2.64016	0.00828663				FSTL4	blue	-0.822347	2.41e-11		Mtmr4
	ENSMUSG00000045994	B3gat1	1237.58	0.49036	0.0722871	6.78351	1.17293e-11					ENSMUST00000040241	Ddx19b	377.073	0.134468	0.0510269	2.63523	0.00840793				SYT1	blue	-0.822182	2.45e-11		Fbxo34
	ENSMUSG00000001419	Mef2d	1567.28	0.490202	0.062195	7.8817	3.22967e-15					ENSMUST00000129564	Dennd4b	141.261	0.512027	0.194447	2.63324	0.00845736				MPZL1	blue	0.822198	2.45e-11		Med13
	ENSMUSG00000061578	Ksr2	1057.27	0.48929	0.0656866	7.44886	9.41481e-14					ENSMUST00000023741	Kmt2d	996.474	0.318699	0.121179	2.62999	0.00853879				RP11-355I22.7	blue	-0.821978	2.51e-11		Otub1
	ENSMUSG00000027254	Map1a	13691	0.489143	0.0776462	6.29964	2.98335e-10					ENSMUST00000001204	Calm1	3574.55	0.807508	0.307655	2.62472	0.00867208				VSTM5	blue	-0.82193	2.52e-11		Mark1
	ENSMUSG00000020396	Nefh	579.011	0.488433	0.0647343	7.5452	4.51601e-14					ENSMUST00000179238	Psap	7318.56	-0.0786883	0.0299922	-2.62362	0.00870003				RCOR2	blue	-0.821825	2.54e-11		Acp2
	ENSMUSG00000034928	Rnf44	634.669	0.488167	0.0680984	7.16855	7.57956e-13					ENSMUST00000074622	Brinp3	302.73	0.273597	0.104338	2.6222	0.00873637				AC062028.1	blue	-0.82158	2.61e-11		Gabrb2
	ENSMUSG00000025203	Scd2	17618.9	0.488148	0.0516694	9.44753	3.46933e-21					ENSMUST00000031617	Rpl6	1336.15	-0.134759	0.0514036	-2.62159	0.00875208				HEY2	blue	0.821304	2.68e-11		Tusc2
	ENSMUSG00000040725	Hnrnpul1	808.586	0.48801	0.0380413	12.8284	1.13667e-37					ENSMUST00000021773	Gpld1	252.013	-0.159971	0.0610279	-2.62128	0.00875998				TAGLN3	blue	-0.821258	2.7e-11		Ralgapa2
	ENSMUSG00000007783	Cpt1c	693.787	0.487706	0.0701548	6.95186	3.60508e-12					ENSMUST00000124148	Bcl11a	390.188	0.181535	0.0692599	2.62107	0.00876537				USP11	blue	-0.821061	2.75e-11		Acsl6
	ENSMUSG00000029819	Npy	516.353	0.487692	0.0763681	6.38607	1.70209e-10					ENSMUST00000128152	Dgkz	159.278	0.524215	0.20053	2.61415	0.00894499				NDFIP1	blue	-0.820939	2.79e-11		Gbf1
	ENSMUSG00000054874	Pcnx3	705.046	0.4875	0.0712108	6.84588	7.60057e-12					ENSMUST00000107507	Apba2	236.107	0.566821	0.216915	2.61311	0.00897235				RPRML	blue	-0.820869	2.81e-11		Nsf
	ENSMUSG00000035199	Arl6ip5	1151.73	0.487387	0.0957881	5.08819	3.61505e-07					ENSMUST00000032500	Prmt8	570.088	0.129137	0.0494456	2.6117	0.00900922				C12orf4	blue	-0.820542	2.9e-11		Pja1
	ENSMUSG00000005469	Prkaca	1318.67	0.487358	0.0600966	8.10958	5.07941e-16					ENSMUST00000017620	Cant1	148.75	0.623139	0.238617	2.61146	0.00901578				TMEM63C	blue	-0.820329	2.96e-11		Sars
	ENSMUSG00000022892	App	14240.2	0.486803	0.0603907	8.06089	7.57399e-16					ENSMUST00000034630	Fez1	1151.6	-0.175148	0.0671338	-2.60893	0.00908248				CDC42	blue	-0.820168	3.01e-11		Armcx2
	ENSMUSG00000004937	Sgta	617.611	0.486788	0.044753	10.8772	1.48021e-27					ENSMUST00000038104	Bdp1	564.2	0.199988	0.0766627	2.60867	0.00908953				KIAA2022	blue	-0.819966	3.08e-11		Zcchc11
	ENSMUSG00000022240	Ctnnd2	2671.89	0.486263	0.0457827	10.6211	2.37747e-26					ENSMUST00000143987	Ndufv2	349.114	-0.486513	0.186532	-2.60819	0.00910215				WBSCR17	blue	-0.819819	3.12e-11		Prkacb
	ENSMUSG00000063646	Jakmip1	1203.79	0.485673	0.0611037	7.94833	1.89042e-15					ENSMUST00000002412	Ncan	1911.89	0.0940593	0.0360913	2.60615	0.00915671				DNAJA2	blue	-0.819654	3.17e-11		Anapc1
	ENSMUSG00000041642	Kif21b	1192.65	0.485555	0.0464155	10.4611	1.30396e-25					ENSMUST00000082409	mt-Co3	50068.1	-0.227201	0.0872013	-2.60547	0.00917478				HENMT1	blue	-0.819633	3.18e-11		Reep1
	ENSMUSG00000011751	Sptbn4	2249.09	0.484651	0.0626044	7.7415	9.82544e-15					ENSMUST00000076270	Rabep1	992.576	-0.149819	0.0575909	-2.60143	0.00928348				CTDSP2	blue	0.819546	3.21e-11		Lonrf2
	ENSMUSG00000021143	Pacs2	1247.97	0.484483	0.0680549	7.11901	1.08704e-12					ENSMUST00000114709	Bivm	150.795	-0.463277	0.178187	-2.59995	0.00932365				ARHGEF25	blue	-0.8194	3.26e-11		Sybu
	ENSMUSG00000007659	Bcl2l1	777.38	0.483896	0.0432818	11.1801	5.10234e-29					ENSMUST00000182593	Prrc2c	301.889	0.995678	0.383106	2.59896	0.00935055				INO80C	blue	-0.819241	3.31e-11		Scamp1
	ENSMUSG00000024975	Pdcd4	829.724	0.483143	0.0733807	6.58407	4.57754e-11					ENSMUST00000094993	Klhl9	1643.67	-0.0906237	0.0348738	-2.59862	0.00935989				ACP2	blue	-0.819175	3.33e-11		Psmd1
	ENSMUSG00000055407	Map6	1128.84	0.48286	0.0527268	9.15776	5.29854e-20					ENSMUST00000155671	Vps29	334.812	0.180018	0.0694825	2.59084	0.00957423				NFATC3	blue	0.818979	3.4e-11		Socs4
	ENSMUSG00000030518	Fam189a1	615.021	0.482387	0.0643358	7.49796	6.48194e-14					ENSMUST00000056888	Ankrd13d	186.088	-0.308815	0.119211	-2.59049	0.00958395				GABRA1	blue	-0.818903	3.42e-11		Immt
	ENSMUSG00000026135	Zfp142	583.615	0.480183	0.0521166	9.21362	3.15297e-20					ENSMUST00000108883	Anxa6	421.605	0.204746	0.0790394	2.59042	0.00958577				SYT7	blue	-0.818841	3.44e-11		Bcas2
	ENSMUSG00000034120	Srsf2	1410.69	0.47965	0.0414043	11.5846	4.93543e-31					ENSMUST00000028300	Nacc2	681.932	0.39698	0.153309	2.58941	0.00961394				GOT1	blue	-0.818773	3.47e-11		Gabrb3
	ENSMUSG00000027577	Chrna4	500.109	0.479437	0.0728025	6.58544	4.53543e-11					ENSMUST00000102793	Tm2d1	137.286	-0.235834	0.0910918	-2.58897	0.00962634				LYPD1	blue	0.818596	3.53e-11		Micu1
	ENSMUSG00000042625	Safb2	718.615	0.479302	0.0687301	6.97368	3.08766e-12					ENSMUST00000021375	Sec23a	1061.61	-0.151001	0.058489	-2.5817	0.00983161				HPRT1	blue	-0.818479	3.57e-11		Nalcn
	ENSMUSG00000020591	Ntsr2	589.799	0.477908	0.0437759	10.9172	9.54334e-28					ENSMUST00000042575	Topors	264.169	0.159917	0.0619734	2.58041	0.00986834				SPTBN2	blue	-0.818379	3.61e-11		Dhx57
	ENSMUSG00000009418	Nav1	1380.47	0.4778	0.0615411	7.76392	8.23456e-15					ENSMUST00000036493	Atp1a1	6919.85	0.0620995	0.0240671	2.58027	0.00987238				CKMT1B	blue	-0.818248	3.66e-11		Apmap
	ENSMUSG00000026207	Speg	1436.45	0.477701	0.0553215	8.635	5.87268e-18					ENSMUST00000038900	Pds5b	249.815	0.522494	0.202497	2.58026	0.00987253				2020-03-08	blue	0.818155	3.69e-11		Mtmr7
	ENSMUSG00000025372	Baiap2	2614.87	0.477493	0.0483888	9.86784	5.73864e-23					ENSMUST00000024763	Mrps18a	215.04	0.173045	0.0670881	2.57937	0.00989808				DYRK1B	blue	-0.818082	3.72e-11		Comt
	ENSMUSG00000029778	Adcyap1r1	1518.03	0.477281	0.070059	6.81256	9.58767e-12					ENSMUST00000020974	Id2	1032.66	-0.142088	0.0551098	-2.57828	0.00992933				KB-1107E3.1	blue	-0.817806	3.82e-11		Rfk
	ENSMUSG00000025318	Jph3	1929.17	0.476834	0.060807	7.84176	4.44286e-15					ENSMUST00000166170	Nell2	1428.6	-0.211442	0.0820122	-2.57817	0.00993244				DAXX	blue	0.817816	3.82e-11		Crk
	ENSMUSG00000040524	Zfp609	762.023	0.476487	0.0787118	6.05356	1.41682e-09					ENSMUST00000049355	Mapk6	372.501	-0.295558	0.114696	-2.57689	0.00996934				KCNC2	blue	-0.817378	3.99e-11		Mdm4
	ENSMUSG00000021071	Trim9	2613.57	0.47523	0.0568698	8.35646	6.46272e-17					ENSMUST00000105473	Slc35f1	715.837	-0.122929	0.0477621	-2.57377	0.0100598				OSCP1	blue	-0.817222	4.05e-11		Endod1
	ENSMUSG00000052949	Rnf157	2662.97	0.472284	0.0683794	6.90682	4.95654e-12					ENSMUST00000125331	Brinp3	117.299	-0.290841	0.113066	-2.57232	0.0101018				NCDN	blue	-0.81712	4.09e-11		Bag4
	ENSMUSG00000040606	Kazn	879.13	0.47226	0.053046	8.90283	5.44391e-19					ENSMUST00000110909	Arhgef7	551.051	0.175217	0.0681609	2.57064	0.0101512				LYPD8	blue	-0.816765	4.24e-11		Wdr7
	ENSMUSG00000036225	Kctd1	812.269	0.471168	0.0511121	9.21833	3.01771e-20					ENSMUST00000068792	Tmem245	1708.3	0.112915	0.0439713	2.56792	0.0102312				RP11-297M9.2	blue	-0.816269	4.45e-11		Sptan1
	ENSMUSG00000061411	Nol4l	548.813	0.470461	0.0675115	6.96859	3.20123e-12					ENSMUST00000080406	Zfp251	444.175	0.148059	0.0576626	2.56767	0.0102384				EPB41L4B	blue	-0.816245	4.46e-11		Urgcp
	ENSMUSG00000017466	Timp2	1437.67	0.469889	0.0751487	6.25279	4.03183e-10					ENSMUST00000066824	Sgip1	276.084	-0.511956	0.199697	-2.56366	0.0103574				CORO6	blue	-0.816101	4.53e-11		Mapk8
	ENSMUSG00000060206	Zfp462	1009.58	0.469773	0.0554327	8.47466	2.35764e-17					ENSMUST00000029355	Ppm1l	2295.23	0.0901564	0.0351931	2.56176	0.0104142				FBXL2	blue	-0.816002	4.57e-11		Kpna1
	ENSMUSG00000048154	Kmt2d	2372.11	0.469753	0.0707056	6.64379	3.05716e-11					ENSMUST00000115731	Mapk1	131.751	0.371129	0.144965	2.56013	0.0104633				RAB13	blue	0.815958	4.59e-11		Ank2
	ENSMUSG00000028782	Adgrb2	3764.34	0.466034	0.0550647	8.46338	2.59729e-17					ENSMUST00000106205	Hgs	119.709	-0.495385	0.193667	-2.55792	0.0105302				MED28	blue	0.815866	4.63e-11		Map2
	ENSMUSG00000058013	2019-09-11	1612.97	0.465959	0.0501649	9.28855	1.56403e-20					ENSMUST00000147545	Ccdc6	372.753	0.173612	0.0678746	2.55783	0.0105327				MGLL	blue	0.81578	4.67e-11		Psmc1
	ENSMUSG00000037747	Phyhipl	1138.07	0.464256	0.0490143	9.47184	2.74945e-21					ENSMUST00000105502	Foxo3	1264.43	0.119499	0.0467191	2.55782	0.0105331				CACNA2D3	blue	-0.81568	4.72e-11		Gpr158
	ENSMUSG00000039474	Wfs1	535.761	0.46345	0.144387	3.20977	0.00132842					ENSMUST00000120878	Septin8	291.101	-0.306205	0.119729	-2.55748	0.0105434				MLIP	blue	-0.815664	4.73e-11		Cntnap2
	ENSMUSG00000056091	St3gal5	1195.75	0.463381	0.0998478	4.64088	3.46933e-06					ENSMUST00000120498	Ythdc1	144.823	-0.525781	0.205632	-2.55691	0.0105607				NDN	blue	-0.815577	4.77e-11		Erc2
	ENSMUSG00000023018	Smarcd1	1268.82	0.462813	0.0534947	8.65158	5.07925e-18					ENSMUST00000165838	Metrn	206.341	-0.250401	0.0979466	-2.55651	0.0105729				AC006042.6	blue	-0.815186	4.95e-11		Lgmn
	ENSMUSG00000009739	Pou6f1	1348.44	0.46126	0.0502915	9.17173	4.65503e-20					ENSMUST00000087582	Hnrnpm	246.543	-0.345442	0.135527	-2.54887	0.0108072				ZFHX4	blue	0.815006	5.04e-11		Rab15
	ENSMUSG00000042724	Map3k9	1153.73	0.460912	0.0555622	8.29542	1.082e-16					ENSMUST00000033036	Dkk3	2259.91	0.114369	0.0448752	2.5486	0.0108157				PRMT8	blue	-0.814798	5.15e-11		Kctd16
	ENSMUSG00000022433	Csnk1e	1001.26	0.459306	0.0474064	9.68869	3.36818e-22					ENSMUST00000129245	Meg3	1288.07	0.150944	0.0592323	2.54834	0.0108237				DDX25	blue	-0.814791	5.15e-11		Dzank1
	ENSMUSG00000026825	Dnm1	9523.6	0.458643	0.0482321	9.50908	1.92353e-21					ENSMUST00000026698	Podxl	198.187	-0.16811	0.0659686	-2.54833	0.010824				GABRB3	blue	-0.814702	5.2e-11		Wasl
	ENSMUSG00000047495	Dlgap2	902.706	0.458149	0.0520112	8.80866	1.26647e-18					ENSMUST00000140789	Kcnq2	192.313	0.280733	0.110208	2.54729	0.0108563				NAT6	blue	-0.814656	5.22e-11		Dgke
	ENSMUSG00000071054	Safb	1088.51	0.458124	0.0608913	7.52363	5.32743e-14					ENSMUST00000025989	Tm9sf3	2283.52	-0.0826161	0.0324403	-2.54671	0.0108744				OPCML	blue	-0.814559	5.27e-11		Tmem135
	ENSMUSG00000029577	Ube3b	1207.97	0.457525	0.0443253	10.322	5.60505e-25					ENSMUST00000023779	Nr4a1	699.096	0.545646	0.214279	2.54643	0.010883				RBM38	blue	0.814543	5.28e-11		Adprh
	ENSMUSG00000036052	Dnajb5	979.296	0.456121	0.0458441	9.9494	2.53715e-23					ENSMUST00000074983	Kcnma1	175.696	0.289922	0.113857	2.54637	0.0108851				IST1	blue	0.814516	5.29e-11		Clcn4
	ENSMUSG00000031144	Syp	7704.3	0.455819	0.0416979	10.9315	8.15254e-28					ENSMUST00000034508	Usp2	219.19	0.235063	0.0923759	2.54464	0.0109391				DLG4	blue	-0.814109	5.51e-11		Rufy3
	ENSMUSG00000022377	Asap1	1730.88	0.455784	0.0488924	9.32219	1.13966e-20					ENSMUST00000109514	Bcl11a	386.623	0.219558	0.0864098	2.5409	0.0110568				PTGES3L	blue	-0.814069	5.53e-11		Hagh
	ENSMUSG00000075415	Fnbp1	1150.24	0.45558	0.0585821	7.77677	7.43976e-15					ENSMUST00000122965	Elp4	183.792	-0.181174	0.071341	-2.53955	0.0110996				GLT1D1	blue	-0.813942	5.6e-11		Ddb1
	ENSMUSG00000022099	Dmtn	2595.52	0.455487	0.0542465	8.3966	4.59575e-17					ENSMUST00000176093	Stx5a	133.419	0.298412	0.11768	2.53579	0.0112193				MEG9	blue	-0.813775	5.69e-11		Camk1
	ENSMUSG00000024319	Vps52	619.061	0.454804	0.0622297	7.30847	2.70208e-13					ENSMUST00000145910	Strn	1655.93	-0.16486	0.0650181	-2.5356	0.0112255				GRM4	blue	-0.813664	5.75e-11		Cdc27
	ENSMUSG00000001227	Sema6b	950.737	0.454782	0.0516345	8.80771	1.27725e-18					ENSMUST00000001757	Eef1e1	149.345	-0.260235	0.102758	-2.53251	0.0113249				TTC19	blue	-0.813428	5.88e-11		Zbtb44
	ENSMUSG00000042523	Dnal1	1394.05	0.454538	0.0413078	11.0037	3.66804e-28					ENSMUST00000071555	Actg1	2640.31	-0.389006	0.153702	-2.53091	0.0113767				MED13	blue	0.813381	5.91e-11		Dlg2
	ENSMUSG00000040797	Iqsec3	1804.71	0.454266	0.0608148	7.46966	8.04001e-14					ENSMUST00000025243	Iws1	611.709	-0.105766	0.0418359	-2.52811	0.0114677				ATP5H	blue	-0.813267	5.98e-11		Psmb2
[truncated: 3,506 more rows]

## Sheet: 24h v1m v CTE(Purple) overlap
HF-HI 24h changed genes (3837)	ensemblGene	symbol	baseMean	log2FoldChange.TBI.HFHI_Ctx	lfcSE.TBI.HFHI_Ctx	stat.TBI.HFHI_Ctx	pvalue.TBI.HFHI_Ctx				HF-HI 1m Changed genes (908)	ensemblGene	symbol	baseMean	log2FoldChange.TBI.HFHI_Ctx	lfcSE.TBI.HFHI_Ctx	stat.TBI.HFHI_Ctx	pvalue.TBI.HFHI_Ctx			Inflammation WGCNA CTE Cluster	GeneSymbol	Module Color	GeneSignificance.CTE	Pvalue.GeneSignificance.CTE				Overlapping genes at HF-HI 1m & CTE(inflammation) (1)
[truncated: 3,837 more rows]
