# Supplementary material for: High-frequency head impact causes chronic synaptic adaptation and long-term cognitive impairment in mice
Source: Nat Commun. 2021 May 10;12:2613. doi: 10.1038/s41467-021-22744-6 (PMC8110563; doi:10.1038/s41467-021-22744-6)
Supplement: Supplementary file 4 — Source Data [file 41467_2021_22744_MOESM4_ESM.zip › Source Data for Each Figure.xlsx]

## Sheet: Fig 1B
T-maze (24h)
Sham	HF-HI
1	0.666667
1	1
0.666667	0.333333
1	0.333333
1	0.666667
0.666667	1
1	0.333333
0.333333	0.333333
1	0.666667
0.333333	0.666667
0.666667	0.333333
0.666667	0.333333

## Sheet: Fig 2B
Spine Count (CA1)
Sham	HF-HI
32	31
26	24
27	27
27	32
27	30
19	19
21	26
31	26
26	22
25
31	27
27	30
22	21
27	22
25	29
28	24
23	29
21	28
30	23
23	26
28	30
29	25
22	26
23	27
24	24
21	24
28	22
25	26
27	24
27	20
23	28
27	27
24	30
22	24
28	19
24	26
21	27
26	25
28	30
27	24
22	22
21	27
34	28
24	31
23	24
26	27
26	24
20	20
33	26

## Sheet: Fig 2C
Fig 2C - Input/Output Curve
Stimulus	sham (1d)										HFHI
0	0	0	0	0	0	0	0	0			0	0	0	0	0	0	0	0
0.15	0.0560917	0.0547875	0.0828513	0.0580908	0.0680778	0.0152538	0.0410348	0.0116298			0.0703179	0.103033	0.0380599	0.0387595	0.0571366	0.148138	0.0110104	0.0122806
0.2	0.113555	0.0768099	0.0617916	0.0761903	0.129986	0.0745341	0.188345	0.0256562			0.0966144	0.122255	0.0608748	0.0404408	0.152052	0.0589239	0.00744757	0.0575252
0.3	0.167257	0.204816	0.126596	0.182429	0.152906	0.127991	0.311165	0.22156			0.147935	0.266695	0.100447	0.104347	0.212319	0.0065517	0.113032	0.0758588
0.4	0.193849	0.28965	0.234075	0.25127	0.180594	0.234674	0.373756	0.362691			0.207783	0.371714	0.139249	0.168534	0.257244	0.289665	0.170024	0.142627
0.7	0.392325	0.458238	0.321627	0.41986	0.381454	0.400787	0.512336	0.561572			0.349135	0.42862	0.236153	0.290858	0.323711	0.484017	0.267854	0.312365
0.9	0.522888	0.523853	0.261068	0.499122	0.582063	0.482581	0.538884	0.725302			0.448758	0.474648	0.318383	0.342397	0.371468	0.621049	0.315271	0.431892
1	0.445112	0.604488	1	0.641379	0.415942	0.526578	0.562301	0.75062			0.495922	0.913116	0.325924	0.424272	0.36996	0.664991	0.251001	0.491999
1.5	0.734224	0.69791	0.109412	0.808446	0.719033	0.818136	0.796328	0.906772			0.781839	0.915695	0.668968	0.664731	0.556928	0.928229	0.539293	0
2	1	1	0.750701	1	1	1	1	1			1	1	1	1	1	1	1	1

## Sheet: Fig 2D
Fig 2D - LTP
	Time		Sham 1	Sham 2	Sham 3	Sham 4	Sham 5	Sham 6	Sham 7	Sham 8		HF-HI 1	HF-HI 2	HF-HI 3	HF-HI 4	HF-HI 5	HF-HI 6	HF-HI 7	HF-HI 8
	0		1.13477	1.17278	1.00558	1.11017	0.949958	1.00789	0.955665	0.97451		1.09228	0.980673	0.996633	1.11515	0.990023	1.13289	0.933014	0.98647
	0.5		1.07145	0.970567	1.03031	0.898197	1.00351	0.909179	0.910224	0.949584		1.03147	1.00167	1.01778	1.04771	0.922612	0.967534	1.01173	1.09755
	1		1.11681	1.05918	1.00437	0.996798	0.996344	1.07239	1.04763	1.08815		0.976877	0.956922	1.05356	1.01302	1.01536	0.965407	0.991071	0.958337
	1.5		1.02854	0.996834	1.00346	0.993407	0.972056	0.980317	1.04034	1.0029		1.04473	1.00387	1.01569	1.04333	1.02918	0.972211	0.962267	0.942057
	2		0.89842	1.04918	0.994121	1.00647	1.02463	0.990974	1.01023	1.02323		0.937806	0.926683	0.971106	0.947796	0.989732	0.981688	0.967431	0.995283
	2.5		0.974269	0.945958	0.989537	1.03953	1.0015	0.963409	1.00025	1.05046		1.02135	0.973286	0.995335	0.97035	1.01193	1.00031	1.06045	1.05282
	3		0.919887	0.961338	0.994431	0.993166	1.01187	0.989214	1.04401	0.983		0.992914	0.993817	1.04869	0.969603	1.0271	1.03671	1.07389	1.02902
	3.5		0.906225	1.00324	1.0134	0.990588	1.01907	1.02045	0.968894	0.962666		0.963382	1.03953	0.970576	0.969738	0.995847	0.998803	0.957477	0.95246
	4		0.977761	0.950063	0.986401	1.01454	0.987404	1.01412	0.994945	0.957477		0.984908	1.1749	0.993671	0.956463	0.988104	0.969575	1.02609	0.975126
	4.5		0.971868	0.890863	0.978403	0.957142	1.03366	1.05205	1.02782	1.00801		0.954292	0.948648	0.936962	0.966846	1.03011	0.974873	1.01659	1.01088
	5.5		4.22108	3.00853	1.7112	4.24595	2.00764	1.3324	4.28363	5.90096		3.72714	2.40941	1.44936	2.62077	1.62939	1.39048	2.99295	3.59967
	6		4.0798	2.91208	1.68656	3.88232	1.90553	1.21119	3.57856	4.98493		3.36159	2.13626	1.26475	2.51598	1.48012	1.19989	2.38945	3.33311
	6.5		3.94273	2.7772	1.56788	3.42896	1.62477	1.23492	2.82972	3.82226		2.67412	2.00199	1.28249	2.48075	1.28695	1.20482	1.84574	2.77021
	7		3.4944	2.4875	1.49087	2.79033	1.46143	1.24027	2.3909	2.90299		2.06628	1.81034	1.18586	2.43111	1.08632	1.07138	1.54564	2.40049
	7.5		3.55547	2.43592	1.40604	2.36978	1.3747	1.25647	1.99835	2.30241		1.63363	1.74634	1.13384	2.40933	1.10622	1.0448	1.42636	2.23827
	8		3.32902	2.28667	1.32406	2.14999	1.36902	1.21558	1.70253	2.01884		1.27536	1.66284	1.13895	2.31725	1.10411	1.09539	1.25803	2.20218
	8.5		3.14024	2.26419	1.27893	1.9885	1.3049	1.27076	1.66704	1.87615		1.04373	1.59024	1.09591	2.31099	1.07025	1.04746	1.18206	1.99497
	9		3.32226	2.19901	1.30524	1.79765	1.31622	1.16936	1.60388	1.83918		1.19837	1.50021	1.07797	2.26204	1.09215	1.05674	1.17887	2.07783
	9.5		3.11206	2.1923	1.28997	1.75913	1.29154	1.20099	1.54724	1.83507		1.00699	1.47679	1.04375	2.1596	1.12468	1.02842	1.02234	1.96951
	10		2.98349	2.11423	1.30489	1.56847	1.29714	1.23763	1.61177	1.77407		0.879772	1.4421	1.10795	2.20724	1.03251	1.02213	1.12833	1.79823
	10.5		3.15638	2.16098	1.30712	1.58609	1.30658	1.13928	1.56384	1.65073		0.956261	1.44356	1.0649	2.22029	1.02666	0.995623	1.13415	1.8275
	11		2.95586	2.03831	1.24759	1.53803	1.32652	1.20136	1.54058	1.73625		0.820176	1.4243	1.04201	2.10067	1.00121	0.984857	1.06576	1.83649
	11.5		2.84836	2.10087	1.22959	1.5336	1.29081	1.32174	1.51403	1.75086		0.935766	1.45408	1.07153	2.11582	1.07133	1.09662	1.06384	1.81068
	12		2.93376	2.01675	1.22053	1.53945	1.28892	1.18237	1.52518	1.60501		0.934074	1.41213	1.03934	2.2032	1.01862	1.08937	1.09108	1.73608
	12.5		2.83824	2.10691	1.19328	1.51799	1.27321	1.27627	1.51638	1.72013		0.989039	1.44362	1.10699	2.13706	1.0272	1.03561	1.06947	1.84438
	13		2.87923	2.05261	1.21768	1.40683	1.26914	1.1898	1.47189	1.78281		0.988648	1.41412	1.08952	2.10996	1.03961	1.08031	1.05332	1.7642
	13.5		2.73004	1.98489	1.23618	1.52832	1.28049	1.1706	1.47029	1.77212		1.00819	1.39852	1.04442	2.10223	1.04383	1.07677	1.02299	1.83713
	14		2.91498	1.95295	1.20247	1.53109	1.23333	1.27765	1.51683	1.69949		0.895378	1.40586	1.02608	2.11447	1.10325	1.1	1.15579	1.80346
	14.5		2.78329	2.02018	1.21416	1.49453	1.26188	1.19308	1.47429	1.7985		0.899343	1.43712	0.99124	2.05947	0.986659	1.07574	1.14623	1.70204
	15		2.76325	1.98732	1.21322	1.51583	1.27061	1.22645	1.47799	1.77544		0.960456	1.41916	1.02875	2.13162	0.89477	1.06059	1.08136	1.8541
	15.5		2.72558	1.97571	1.22704	1.72275	1.31945	1.21836	1.47207	1.70897		0.836436	1.40604	1.06806	2.11112	0.99334	1.1077	1.04853	1.75459
	16		2.78855	1.8087	1.23652	1.57823	1.29356	1.2349	1.53029	1.79795		0.832835	1.39182	1.07106	2.13127	0.982541	1.11717	1.12944	1.80174
	16.5		2.77958	1.9789	1.18653	1.48879	1.25973	1.28053	1.40045	1.87527		0.813148	1.37479	1.03906	2.05216	1.04395	1.16505	1.09585	1.8012
	17		2.37999	2.12211	1.23581	1.51818	1.26224	1.27542	1.45603	1.72174		0.939976	1.35118	1.00967	2.10739	1.01392	1.21524	1.06828	1.77747
	17.5		2.44481	2.05077	1.22386	1.5362	1.23781	1.18658	1.49772	1.80779		0.721901	1.37846	1.06322	2.05987	0.99889	1.18093	1.04533	1.74828
	18		2.53001	1.88828	1.231	1.60091	1.25489	1.2155	1.4499	1.70772		1.0853	1.30464	1.07187	1.98986	0.99393	1.15763	1.07551	1.76155
	18.5		2.66164	1.90993	1.18289	1.60299	1.26386	1.20832	1.40055	1.67542		1.00828	1.37648	1.03647	2.03294	1.00425	1.1267	1.18947	1.79617
	19		2.47776	1.95647	1.19091	1.64455	1.24981	1.22035	1.44011	1.72246		0.66481	1.40457	1.0636	2.04178	1.01084	1.14573	1.11282	1.74579
	19.5		2.55012	1.91228	1.18009	1.668	1.2455	1.23057	1.47445	1.61854		0.873453	1.37318	0.957404	2.03425	0.988377	1.11943	1.05149	1.76794
	20		2.49996	2.03482	1.15152	1.6379	1.24797	1.22736	1.53911	1.71602		0.8691	1.33837	1.0703	2.06295	0.996772	1.18108	1.13819	1.71513
	20.5		2.77837	1.97287	1.18503	1.80571	1.25819	1.17899	1.52007	1.84672		0.935074	1.31637	0.987948	2.10506	1.0013	1.16488	1.13387	1.76121
	21		2.40088	1.96065	1.19657	1.66916	1.27247	1.2959	1.42728	1.67333		0.954727	1.30693	1.03311	2.07915	1.0355	1.13819	1.05549	1.77804
	21.5		2.35365	1.82223	1.19707	1.65412	1.2557	1.27266	1.48283	1.67167		0.850382	1.34552	1.04926	1.98683	1.0117	1.21246	1.06187	1.71069
	22		2.54852	1.93114	1.20485	1.65282	1.25372	1.21776	1.53825	1.82016		0.77082	1.34745	1.01663	2.03234	0.957461	1.14624	1.08534	1.79084
	22.5		2.57513	1.81937	1.17611	1.67372	1.2151	1.28619	1.44171	1.71777		0.865756	1.33554	1.00995	2.06281	1.01503	1.1361	1.20373	1.89328
	23		2.29649	1.86742	1.20866	1.70609	1.28387	1.21796	1.47317	1.73287		0.926233	1.30276	0.99889	2.00222	0.956445	1.15035	1.0325	1.77896
	23.5		2.50279	1.95669	1.20146	1.73955	1.25755	1.18594	1.42914	1.82475		0.70886	1.32892	1.00466	2.07037	0.998058	1.17496	1.09277	1.68684
	24		2.40524	1.91256	1.19456	1.79345	1.23027	1.19499	1.45091	1.757		0.971436	1.28535	1.04631	2.07307	0.974803	1.14052	1.03693	1.684
	24.5		2.28904	1.91593	1.15806	1.75129	1.22234	1.19823	1.50852	1.8063		0.837903	1.29943	1.04883	2.021	0.955642	1.11298	1.08242	1.75799
	25		2.32158	1.87043	1.17599	1.69785	1.27215	1.2477	1.41532	1.68026		0.853574	1.26448	0.966315	2.05079	0.976189	1.18763	1.08677	1.7652
	25.5		2.46651	1.88774	1.15522	1.64588	1.23375	1.20875	1.47937	1.75185		1.01711	1.23217	1.06204	2.09106	0.933031	1.14078	1.11606	1.74445
	26		2.10844	1.7725	1.17702	1.7531	1.2427	1.34299	1.47938	1.66806		0.701212	1.33614	1.00005	2.06418	0.977087	1.13112	1.07113	1.72455
	26.5		2.35508	1.87033	1.17035	1.73726	1.21914	1.23659	1.42084	1.79456		0.718781	1.29546	0.973984	2.00175	0.90899	1.19236	1.10913	1.66859
	27		2.23314	1.77378	1.11851	1.71959	1.23434	1.22187	1.42225	1.82375		0.632216	1.28804	1.01993	2.10062	0.970696	1.14491	1.07391	1.75965
	27.5		2.34675	1.72077	1.2077	1.74137	1.27565	1.15034	1.34093	1.77903		0.74268	1.21239	0.971065	1.95409	0.976595	1.15829	1.08468	1.72493
	28		2.10725	1.72109	1.18997	1.663	1.24781	1.22799	1.42693	1.61902		0.903396	1.24974	0.96505	1.96783	1.00939	1.17417	1.13709	1.78367
	28.5		2.26823	1.8518	1.13275	1.66828	1.21281	1.21769	1.39839	1.77811		0.784022	1.32599	0.990111	2.01231	0.901262	1.1025	1.04289	1.64412
	29		2.22813	1.86481	1.14728	1.71719	1.22179	1.15375	1.42261	1.68189		0.848187	1.25826	0.972771	1.99755	0.980973	1.16202	1.10611	1.76814
	29.5		2.19752	1.7485	1.16064	1.77008	1.26646	1.21451	1.36256	1.78673		0.70897	1.25885	1.00497	1.97982	0.981969	1.10491	1.09773	1.74272
	30		2.08451	1.7312	1.14934	1.68237	1.19913	1.1264	1.38467	1.7417		0.844487	1.22642	0.993335	1.96694	0.972786	1.08277	1.04744	1.70986
	30.5		2.24437	1.90281	1.13539	1.73514	1.24029	1.18553	1.40824	1.72295		0.75375	1.20295	0.966517	1.96278	0.943437	1.14362	1.10235	1.81312
	31		2.08638	1.7463	1.13127	1.73789	1.27076	1.27968	1.4372	1.80541		0.827016	1.2356	0.916852	2.0364	0.892998	1.1627	0.989473	1.73803
	31.5		2.11638	1.6497	1.16493	1.7786	1.21346	1.14674	1.38879	1.70832		0.77529	1.20997	0.962869	1.9856	0.959924	1.12801	0.977308	1.71423
	32		2.09788	1.79462	1.15372	1.7432	1.24411	1.17703	1.46114	1.75791		0.743896	1.19728	0.97746	2.00522	0.983031	1.12218	1.04019	1.75703
	32.5		2.11427	1.80729	1.17287	1.77911	1.22622	1.10839	1.375	1.87116		0.855276	1.26924	0.992554	1.97224	0.993513	1.09285	1.05263	1.85476
	33		2.20056	1.72724	1.13486	1.79253	1.24531	1.16082	1.44346	1.84456		0.751806	1.21763	0.96079	2.02244	0.920197	1.13724	1.05299	1.83518
	33.5		2.27612	1.81406	1.11162	1.80918	1.22558	1.17867	1.4062	1.6773		0.729814	1.24601	0.998845	1.96398	1.0023	1.12516	1.09397	1.85745
	34		2.1464	1.70226	1.121	1.71024	1.17688	1.21728	1.46436	1.76733		0.851693	1.17371	0.967681	1.90808	1.02129	1.16101	0.921709	1.68557
	34.5		2.34631	1.83997	1.14374	1.80636	1.24728	1.19582	1.45024	1.72673		0.76184	1.206	0.914509	1.92968	0.954148	1.13777	0.981026	1.74085
	35		2.15902	1.70924	1.15256	1.77266	1.21949	1.26539	1.41497	1.72581		0.808541	1.16113	1.00717	1.9494	0.961495	1.12301	1.03618	1.78977
	35.5		2.1029	1.71569	1.10178	1.80424	1.18761	1.20714	1.42344	1.8005		0.885252	1.1908	0.980899	1.86595	1.06145	1.14833	1.00761	1.68595
	36		1.94955	1.73468	1.16048	1.82361	1.194	1.15937	1.44803	1.85281		0.759619	1.21417	0.961045	1.94273	0.96182	1.18759	1.00393	1.77082
	36.5		2.05336	1.6615	1.15418	1.93811	1.20776	1.21602	1.48579	1.79391		0.788065	1.19492	0.975007	1.90935	0.897838	1.10564	0.985755	1.75467
	37		2.12095	1.71921	1.1244	1.79379	1.20182	1.24958	1.43109	1.86566		0.85375	1.15853	0.935039	1.84704	1.04679	1.1222	1.03328	1.80976
	37.5		2.07438	1.87173	1.10136	1.86566	1.243	1.21649	1.38348	1.74563		0.864617	1.23721	1.02244	1.91257	1.02529	1.22095	0.986648	1.74194
	38		2.12463	1.72855	1.11123	1.85873	1.22669	1.28628	1.49731	1.73639		0.742917	1.21726	0.960165	1.95293	1.00471	1.11797	1.06205	1.68205
	38.5		1.94423	1.66819	1.12447	1.87406	1.23299	1.25245	1.3467	1.77024		0.637505	1.18755	0.985549	1.91357	0.944435	1.03889	1.0655	1.71413
	39		2.07035	1.75731	1.11597	1.94202	1.23496	1.23148	1.36649	1.71105		0.78934	1.16563	0.895457	1.92315	1.02093	1.15153	1.04592	1.77239
	39.5		2.12787	1.62492	1.1228	1.84778	1.19207	1.21644	1.41273	1.75719		0.679709	1.1869	0.976778	1.94356	0.943769	1.11888	0.987857	1.69191
	40		2.03069	1.54387	1.1345	1.89424	1.1935	1.33499	1.32523	1.69195		0.815281	1.17249	0.973376	1.94417	1.0057	1.10276	1.06607	1.61618
	40.5		1.99366	1.70335	1.08184	1.90763	1.24899	1.16471	1.42123	1.90302		0.729522	1.19666	0.980584	1.92301	1.01174	1.11023	1.04032	1.73119
	41		1.95467	1.71353	1.10815	1.87965	1.21073	1.29706	1.33423	1.72651		0.666643	1.20869	0.884009	1.94572	0.999484	1.0811	1.02502	1.79542
	41.5		1.85976	1.72547	1.1196	1.87323	1.20061	1.24326	1.21109	1.79715		0.803172	1.17206	0.964035	1.88064	0.989226	1.13188	1.00546	1.8159
	42		1.91476	1.54304	1.18169	1.89402	1.20054	1.19207	1.39276	1.77898		0.8837	1.18224	0.919495	1.87713	1.01035	1.05113	0.995551	1.69855
	42.5		2.03224	1.64983	1.10756	1.88287	1.2178	1.15776	1.39043	1.84492		0.865734	1.16731	0.891308	1.87914	0.998558	1.11946	0.967997	1.68105
	43		1.93986	1.66948	1.07388	1.88126	1.1883	1.26612	1.3909	1.84946		0.901301	1.18659	0.94456	1.87833	1.01876	1.14229	1.07106	1.74618
	43.5		1.87621	1.6638	1.06673	1.89745	1.2015	1.20081	1.36076	1.67413		0.724359	1.17558	0.898333	1.9755	0.928371	1.20763	0.961547	1.67441
	44		1.88362	1.59719	1.07261	1.9842	1.24918	1.07398	1.34808	1.68912		0.90326	1.17403	0.939667	1.92375	1.01967	1.05511	1.01935	1.63891
	44.5		1.89979	1.71518	1.11875	1.95823	1.23162	1.26303	1.44651	1.59844		0.768219	1.19765	0.89388	1.89445	0.881423	1.14271	0.981931	1.71195
	45		1.98826	1.60911	1.11571	2.04437	1.23124	1.25022	1.33114	1.84986		0.76521	1.18386	0.982028	1.89033	1.01711	1.16786	0.919948	1.72117
	45.5		2.14217	1.60449	1.1284	2.01908	1.21669	1.23147	1.42989	1.87355		0.828783	1.14796	0.916004	1.89863	1.00706	1.16086	1.03802	1.67405
	46		1.90595	1.49174	1.1705	1.80491	1.21224	1.1355	1.42278	1.72502		0.833407	1.15848	0.970846	1.93052	0.968199	1.14955	1.04865	1.68207
	46.5		1.99186	1.63038	1.15709	1.87349	1.23678	1.19872	1.33741	1.63504		0.893949	1.15862	0.975329	1.8514	0.986865	1.11408	1.05383	1.79429
	47		2.02932	1.5154	1.12873	1.88398	1.19891	1.23909	1.39887	1.75949		0.74659	1.14013	0.91528	1.86084	0.995944	1.16431	1.00095	1.67338
	47.5		2.07206	1.5931	1.13687	1.87749	0.870475	1.1365	1.34816	1.67326		0.932564	1.18687	0.937249	1.91267	0.923398	1.17907	1.09319	1.63337
	48		1.82871	1.53828	1.093	1.91683	0.825748	1.26448	1.38231	1.63671		0.825404	1.24754	0.93429	1.8587	0.968483	1.10045	1.03307	1.51159
	48.5		1.98092	1.52685	1.06737	1.91225	0.835673	1.24772	1.3498	1.68095		0.826867	1.19858	0.875401	1.87332	0.989515	1.10613	0.998238	1.75984
	49		1.8325	1.50236	1.10575	1.92946	0.82907	1.13457	1.37222	1.59882		0.836663	1.09406	0.910053	1.85296	0.932872	1.14913	0.959269	1.72089
	49.5		1.88851	1.43918	1.05332	2.03243	0.790466	1.20556	1.32868	1.69452		0.806377	1.15076	0.873019	1.87705	0.953708	1.14825	1.03058	1.64133
	50		1.77576	1.45776	1.05198	1.95831	0.806244	1.22317	1.46963	1.59272		0.827978	1.12716	0.923474	1.88245	0.942926	1.12851	0.989887	1.66566
	50.5		1.99044	1.51784	1.09814	2.02253	0.824096	1.19352	1.37616	1.77773		0.960474	1.09965	0.924534	1.83778	0.959043	1.12616	1.10196	1.60303
	51		1.8507	1.39655	1.10725	1.98112	0.804513	1.15376	1.39856	1.62245		0.795724	1.14074	0.898772	1.79151	1.00823	1.15644	1.04471	1.66715
	51.5		1.96143	1.51794	1.0831	2.04038	0.841433	1.25629	1.38367	1.86998		0.699848	1.10562	0.869053	1.85858	1.0008	1.12848	1.02956	1.65674
	52		1.97128	1.5698	1.06965	2.06555	0.871347	1.10674	1.38688	1.769		0.848299	1.18065	0.90923	1.8182	0.914192	1.18305	1.00529	1.69263
	52.5		1.72005	1.49051	1.07707	2.00172	0.868756	1.08435	1.33135	1.77365		0.791879	1.1476	0.921734	1.78328	0.907732	1.12747	0.950022	1.63508
	53		1.97835	1.56189	1.07696	2.01889	0.90033	1.17509	1.32061	1.66116		0.767017	1.14128	0.914454	1.89754	0.93967	1.14415	0.914391	1.70026
	53.5		1.85865	1.50648	1.04474	2.07901	0.878177	1.18327	1.4575	1.72424		0.725341	1.08818	0.877228	1.80513	0.993866	1.20408	1.00973	1.65908
	54		2.14763	1.24926	0.999276	2.08354	0.934286	1.16906	1.3887	1.70071		0.853014	1.14671	0.904883	1.87118	1.00092	1.14551	1.0156	1.65644
	54.5		2.00911	1.21372	1.1081	2.09306	0.91104	1.13628	1.45211	1.67818		0.738875	1.09584	0.882184	1.86471	0.961191	1.16668	0.96552	1.5861
	55		1.85655	1.3689	1.04049	2.04094	0.923312	1.1588	1.40377	1.75111		0.79633	1.13836	0.93171	1.84196	0.955819	1.16149	0.988017	1.70799
	55.5		1.80709	1.37192	1.03931	2.02024	0.938094	1.23855	1.46805	1.82713		0.806814	1.14939	0.88664	1.86801	0.95443	1.14226	1.0313	1.6586
	56		1.9895	1.45148	1.04418	1.99344	0.903473	1.11407	1.4698	1.80079		0.746018	1.07284	0.887534	1.86601	0.976699	1.119	0.987123	1.69203
	56.5		1.97249	1.48351	1.07341	2.08446	0.94132	1.17194	1.29131	1.85735		0.791922	1.11248	0.926083	1.72947	0.949604	1.12533	1.04047	1.70372
	57		2.30628	1.41441	1.03092	2.09841	0.95076	1.19393	1.44172	1.76838		0.883942	1.13182	0.867503	1.75182	0.928162	1.09884	0.918543	1.67484
	57.5		1.8825	1.45872	1.02531	2.04717	0.94953	1.20074	1.5092	1.73901		0.698676	1.14478	0.926695	1.78583	0.979927	1.13698	0.959175	1.6095
	58		1.91164	1.40502	1.04723	2.03561	0.913907	1.13982	1.35437	1.80717		0.608428	1.13194	0.929763	1.75937	0.992099	1.06624	0.968855	1.62035
	58.5		1.91789	1.44302	1.08678	2.06002	0.923998	1.18578	1.26832	1.86004		0.761233	1.07123	0.923413	1.75743	0.97433	1.12154	0.933079	1.66961
	59		1.96864	1.54542	1.04876	2.06834	0.941987	1.21867	1.47926	1.72512		0.760378	1.1664	0.925465	1.75281	0.940628	1.03264	0.954748	1.60301
	59.5		1.99117	1.41793	1.03015	2.058	0.935204	1.21053	1.37149	1.86131		0.85106	1.1209	0.914434	1.79174	0.941373	1.08549	0.982463	1.61579
	60		1.83518	1.49632	1.06241	2.08054	0.943955	1.14865	1.39638	1.81681		0.826098	1.07862	0.856517	1.78187	0.958284	1.05098	0.964203	1.6859
	60.5		1.64424	1.28496	1.05701	1.96542	0.937478	1.16418	1.43148	1.74928		0.945125	1.07908	0.882077	1.70991	0.908416	1.04166	0.944469	1.70336
	61		1.79736	1.46079	1.06531	2.0789	0.902978	1.16017	1.35578	1.69771		0.743427	1.07772	0.865178	1.75343	0.958463	1.1058	1.06859	1.67664
	61.5		1.93276	1.43739	1.02353	2.04448	0.971329	1.05368	1.43529	1.75378		0.820689	1.12461	0.894786	1.8494	0.994247	1.13234	0.957859	1.63253
	62		1.69068	1.3868	1.02937	2.03102	0.944707	1.1305	1.4015	1.73885		0.803735	1.12527	0.831608	1.75867	1.01197	1.09957	0.953272	1.70419
	62.5		1.76883	1.41666	1.02737	2.14859	0.94387	1.23599	1.33612	1.76483		0.686654	1.10674	0.894343	1.72672	0.999061	1.14681	1.00798	1.58984
	63		1.80454	1.29607	1.06384	2.09945	0.95245	1.14774	1.34747	1.90756		0.730435	1.05275	0.860847	1.76867	0.945365	1.1715	1.03599	1.75445
	63.5		1.85758	1.43803	1.0116	2.18314	0.979237	1.14573	1.37838	1.74907		0.813501	1.12104	0.847666	1.68968	0.956267	1.08194	1.03325	1.56573
	64		1.70121	1.33839	1.01773	2.04741	0.941162	1.23656	1.36579	1.98455		0.674645	1.14529	0.834016	1.70236	1.0285	1.11745	0.963466	1.65988
	64.5		1.69479	1.37522	1.04775	2.09302	0.937552	1.08664	1.42816	1.79972		0.813248	1.07769	0.90916	1.69098	0.94927	1.08887	1.00213	1.61363
	65		1.25472	1.30585	1.04516	2.03898	0.973843	1.07116	1.41915	1.74524		0.736384	1.07367	0.879909	1.71075	0.982082	1.11869	1.00384	1.66577

## Sheet: Fig 2E
PPR
Sham	HFHI
1.17896	0.993072
1.19018	0.951091
1.11281	1.53286
1.10652	1.27017
1.01811	1.01901
1.00398	1.11958
1.42873	1.11541
1.3326	1.13924
	1.2663
	1.01171

## Sheet: Fig 2G
mEPSC amplitude
Sham	HF-HI
10.8874	17.5022
10.1501	11.9885
9.87716	19.6516
7.59028	15.064
7.87185	9.44528
19.39	9.47751
17.3235	15.7515
9.89272	14.2943

## Sheet: Fig 2H
mEPSC Inter event interval
Sham	HF-HI
1751.65	11506.9
5060.81	11624.6
2937.73	17387.6
1250.49	3310.81
1418.53	1590.2
1610.02	3401.14
3313.19	8176.55
4798.54	13136.8

## Sheet: Fig 2I
AMPA/NMDA Ratio
2.94005	2.3386
0.786358	2.3159
1.64818	0.511591
6.71439	0.710433
1.57809	1.86888
3.0684	1.60783
1.15306	0.689067
2.96751	1.40105
3.18084	0.927483
8.83226	0.23826
1.62183	0.625131

## Sheet: Fig 2J
I-F Curve
Current					Sham								HFHI
0	0	0	0	0	0	0	0	0		0	0	0	0	0	0	0	0
20	0	0	0	0	0	0	0	0		0	0	0	0	0	0	0	0
40	0	0	0	0	0	0	0	0		0	0	0	0	0	0	0	0
60	2.5	0	0	0	2.5	0	0	0		0	0	0	0	0	0	0	0
80	2.5	5	0	12.5	12.5	2.5	7.5	0		0	0	2.5	0	0	0	0	0
100	7.5	10	7.5	17.5	20	10	12.5	2.5		0	7.5	10	0	5	0	0	0
120	12.5	12.5	12.5	22.5	22.5	10	17.5	10		0	10	15	0	12.5	2.5	0	0
140	15	15	15	25	22.5	12.5	17.5	12.5		2.5	15	17.5	0	15	7.5	0	0
160	20	20	17.5	27.5	22.5	15	20	15		7.5	17.5	20	5	17.5	12.5	2.5	2.5
180	20	22.5	20	30	27.5	17.5	22.5	17.5		12.5	20	22.5	10	20	17.5	5	5

## Sheet: Fig 2L
Approx Rheobase
Sham	HFHI
60	140
80	100
100	80
80	160
60	100
80	120
80	160
100	140

[truncated: 50 more sheets: Fig 2M, Fig 2N, Fig 3B, Fig 3C, Fig 3E, Fig 3F, Fig 3G, Fig 3H, Fig 3I, Fig 3K, Fig 3l, Fig 3M, Fig 6B, Fig 6C, Fig 6D, Fig 6F, Fig 6G, Fig 6H, Fig 6I, Fig 6K …]
