# Supplementary material for: High-frequency head impact causes chronic synaptic adaptation and long-term cognitive impairment in mice
Source: Nat Commun. 2021 May 10;12:2613. doi: 10.1038/s41467-021-22744-6 (PMC8110563; doi:10.1038/s41467-021-22744-6)
Supplement: Supplementary file 4 — Source Data [file 41467_2021_22744_MOESM4_ESM.zip › Table S5. Memantine study DESeq2contrasts_Log2FC & gProfiler.xlsx]

## Sheet: DESeq2_contrasts
ensemblGene	symbol	HFHISalinevShamSalineHFHIbaseMean	log2FoldChange.TBI.HFHISalinevShamSaline	lfcSE.TBI.HFHISalinevShamSaline	stat.TBI.HFHISalinevShamSaline	pvalue.TBI.HFHISalinevShamSaline	HFHIMemantinevShamMemantinebaseMean	log2FoldChange.TBI.HFHIMemantinevShamMemantine	lfcSE.TBI.HFHIMemantinevShamMemantine	stat.TBI.HFHIMemantinevShamMemantine	pvalue.TBI.HFHIMemantinevShamMemantine	HFHIMemantinevHFHISalinebaseMean	log2FoldChange.TBI.HFHIMemantinevHFHISaline	lfcSE.TBI.HFHIMemantinevHFHISaline	stat.TBI.HFHIMemantinevHFHISaline	pvalue.TBI.HFHIMemantinevHFHISaline	ShamMemantinevShamSalinebaseMean	log2FoldChange.TBI.ShamMemantinevShamSaline	lfcSE.TBI.ShamMemantinevShamSaline	stat.TBI.ShamMemantinevShamSaline	pvalue.TBI.ShamMemantinevShamSaline
NM_001166597	Dgkz	869.372	1.68059	0.765969	2.19408	0.02823	869.372	0.0683181	0.76523	0.0892778	0.928861	869.372	1.1594	0.765345	1.51487	0.129804	869.372	2.77168	0.765855	3.61907	0.000295667
NR_037854	Atp6v0c-ps2	639.092	1.52206	1.45907	1.04317	0.296869	639.092	0.102202	1.4592	0.0700396	0.944162	639.092	-1.60696	1.45907	-1.10136	0.270739	639.092	-0.187109	1.45919	-0.128228	0.897969
NM_001185021	Wnk1	1081.1	1.4843	0.523776	2.83384	0.00459927	1081.1	0.3605	0.523517	0.688613	0.491067	1081.1	0.110014	0.523486	0.210157	0.833545	1081.1	1.23381	0.523807	2.35547	0.0184994
NM_033174	Snurf	976.122	1.41149	0.524956	2.68878	NA	976.122	1.32203	0.524945	2.51842	NA	976.122	-0.0493815	0.524723	-0.0941096	NA	976.122	0.0400755	0.525178	0.0763084	NA
NM_001077515	Slc1a2	2338.6	1.35809	0.682141	1.99092	0.0464898	2338.6	-0.525453	0.682081	-0.770367	0.441082	2338.6	-0.515838	0.682081	-0.756271	0.449487	2338.6	1.3677	0.682142	2.00501	0.0449615
NM_001310536	Rapgef2	932.721	0.996698	0.491284	2.02876	0.0424829	932.721	-1.60587	0.491459	-3.26756	0.00108478	932.721	-1.64333	0.491452	-3.34383	0.00082631	932.721	0.959238	0.491291	1.95249	0.0508806
NM_001199084	Wnk1	1246.51	0.962482	0.377832	2.54738	0.0108535	1246.51	0.0951231	0.377618	0.251903	0.801116	1246.51	0.118331	0.377619	0.313362	0.754006	1246.51	0.98569	0.377832	2.60881	0.00908582
NM_172703	Eif4g3	653.602	0.943084	0.5173	1.82309	0.0682902	653.602	-0.484234	0.517224	-0.936217	0.349162	653.602	-0.62024	0.517197	-1.19923	0.230437	653.602	0.807078	0.517327	1.56009	0.118738
NM_001164483	Synj1	788.344	0.886977	0.395618	2.24201	0.024961	788.344	0.815878	0.395511	2.06284	0.0391275	788.344	0.151463	0.395347	0.383115	0.701634	788.344	0.222562	0.395782	0.562335	0.573888
NM_001346804	Cdc42bpa	3756.94	0.875238	0.355643	2.461	0.0138549	3756.94	0.262758	0.355684	0.738741	0.460064	3756.94	-0.73625	0.355632	-2.07026	0.038428	3756.94	-0.12377	0.355695	-0.347967	0.727865
NM_001252662	Dmtn	1551.05	0.82669	0.472057	1.75125	0.0799033	1551.05	-0.0952794	0.472017	-0.201856	0.84003	1551.05	-0.339111	0.471995	-0.718464	0.472471	1551.05	0.582858	0.47208	1.23466	0.216958
NM_001271584	Dnajc5	1101.56	0.812575	0.442852	1.83487	0.0665253	1101.56	0.27813	0.442856	0.628037	0.529979	1101.56	-0.342477	0.442767	-0.773494	0.43923	1101.56	0.191968	0.442941	0.433394	0.664728
NM_001198571	Abi2	892.691	0.786034	0.799544	0.983103	0.325557	892.691	-0.0848643	0.799469	-0.106151	0.915463	892.691	-0.150879	0.799461	-0.188726	0.850307	892.691	0.720019	0.799551	0.900528	0.367839
NM_134094	Ncald	1146.31	0.765984	0.395232	1.93806	0.0526156	1146.31	0.0106726	0.395121	0.0270111	0.978451	1146.31	-0.10805	0.395101	-0.273473	0.784489	1146.31	0.647262	0.395252	1.63759	0.101506
NM_001347247	Cadm2	1232.32	0.761585	0.864314	0.881144	0.37824	1232.32	-1.43846	0.864579	-1.66377	0.0961577	1232.32	-2.46904	0.86452	-2.85597	0.00429062	1232.32	-0.268991	0.864373	-0.311198	0.75565
NM_026082	Dock7	567.21	0.753089	0.782443	0.962484	0.335806	567.21	-0.308389	0.782337	-0.394189	0.693442	567.21	-0.276866	0.782339	-0.353895	0.723417	567.21	0.784612	0.782442	1.00277	0.31597
NM_009784	Cacna2d1	1055.07	0.735396	1.14496	0.642291	0.520684	1055.07	-0.48175	1.1449	-0.420779	0.673917	1055.07	-0.216498	1.14491	-0.189096	0.850018	1055.07	1.00065	1.14495	0.87397	0.382135
NM_010444	Nr4a1	910.931	0.721551	0.226581	3.18452	0.00144994	910.931	0.0160669	0.226603	0.0709034	0.943475	910.931	-0.443656	0.226452	-1.95916	0.0500945	910.931	0.261828	0.226731	1.15479	0.248175
NM_008416	Junb	681.325	0.713425	0.193876	3.67981	0.00023341	681.325	0.169535	0.193842	0.874603	0.38179	681.325	-0.297713	0.193596	-1.5378	0.124096	681.325	0.246177	0.194122	1.26816	0.204741
NM_001346675	Rps6ka3	1459.78	0.713333	0.395221	1.8049	0.0710905	1459.78	-0.269497	0.395138	-0.682031	0.495219	1459.78	-0.228251	0.395141	-0.577644	0.563504	1459.78	0.754579	0.395218	1.90927	0.056227
NR_003258	Gnas	608.957	0.70866	0.261372	2.71131	0.00670182	608.957	-0.356641	0.261464	-1.36402	0.172563	608.957	-0.678626	0.261333	-2.59679	0.00941	608.957	0.386675	0.261503	1.47866	0.13923
NM_018790	Arc	2506.89	0.705836	0.263486	2.67884	0.00738783	2506.89	0.0524857	0.263488	0.199195	0.84211	2506.89	-0.394096	0.263442	-1.49595	0.134667	2506.89	0.259254	0.263532	0.983768	0.32523
NM_026556	Dynll2	1843.41	0.699734	0.378109	1.85061	0.064225	1843.41	0.283886	0.378085	0.750852	0.452742	1843.41	-0.145757	0.378041	-0.385558	0.699824	1843.41	0.270091	0.378153	0.714238	0.47508
NM_001164662	Cyfip1	557.501	0.68308	0.53934	1.26651	0.20533	557.501	0.00891775	0.539035	0.0165439	0.9868	557.501	0.21226	0.539075	0.393748	0.693767	557.501	0.886421	0.539299	1.64365	0.100248
NM_007841	Ddx6	1114.17	0.665391	0.322969	2.06023	0.0393765	1114.17	-0.167875	0.322808	-0.520045	0.603032	1114.17	-0.0805817	0.32282	-0.249618	0.802883	1114.17	0.752684	0.322957	2.3306	0.0197745
NM_001256108	Mib2	719.987	0.653049	0.424781	1.53738	0.124201	719.987	0.190191	0.424662	0.447864	0.654252	719.987	-0.0336322	0.424608	-0.0792076	0.936868	719.987	0.429226	0.424835	1.01034	0.312334
NM_018801	Syt7	841.277	0.642786	0.237251	2.70931	0.00674225	841.277	-0.268968	0.237317	-1.13337	0.257059	841.277	-0.589515	0.23721	-2.4852	0.0129478	841.277	0.322239	0.237357	1.35761	0.174587
NM_024226	Rtn4	4782.44	0.628207	0.259294	2.42276	0.0154029	4782.44	-0.229467	0.259281	-0.885011	0.37615	4782.44	-0.369709	0.259273	-1.42594	0.153885	4782.44	0.487965	0.259302	1.88184	0.0598572
NM_001163516	Pex5l	2506.54	0.624757	0.389813	1.60271	0.108998	2506.54	-0.00175427	0.389768	-0.00450081	0.996409	2506.54	-0.0685215	0.389762	-0.175803	0.860449	2506.54	0.55799	0.389818	1.43141	0.152313
NM_001290827	Cpeb3	884.199	0.619398	1.32333	0.46806	0.639741	884.199	0.871265	1.32336	0.658376	0.510297	884.199	-0.080083	1.32329	-0.0605181	0.951743	884.199	-0.331951	1.32339	-0.250833	0.801943
NM_001109042	Kif21a	1778.21	0.616134	0.261824	2.35323	0.0186109	1778.21	0.133998	0.261783	0.511866	0.608745	1778.21	-0.156405	0.261738	-0.597561	0.550133	1778.21	0.325731	0.261869	1.24387	0.213547
NM_001080794	G3bp2	756.453	0.600934	0.636908	0.943518	0.345416	756.453	0.00966369	0.636899	0.015173	0.987894	756.453	-0.313417	0.636853	-0.492134	0.622625	756.453	0.277854	0.636955	0.436222	0.662675
NM_001282093	Wac	737.615	0.600007	0.267904	2.23964	0.0251144	737.615	-0.253684	0.267965	-0.946706	0.343789	737.615	-0.549379	0.267864	-2.05096	0.0402708	737.615	0.304312	0.268004	1.13547	0.256176
NM_001110846	Cacna2d1	729.701	0.590219	1.27122	0.464294	0.642437	729.701	0.317928	1.27117	0.250106	0.802505	729.701	0.114325	1.27116	0.089938	0.928336	729.701	0.386617	1.27124	0.304126	0.761032
NM_001301067	Cap1	1098.25	0.588006	0.276949	2.12315	0.0337412	1098.25	-0.0358404	0.276923	-0.129424	0.897022	1098.25	-0.300422	0.276862	-1.0851	0.277878	1098.25	0.323424	0.27701	1.16755	0.242988
NM_001285989	Cdc27	787.678	0.572985	0.205348	2.79031	0.00526572	787.678	0.22796	0.205301	1.11037	0.266839	787.678	-0.157719	0.205129	-0.768877	0.441966	787.678	0.187306	0.20552	0.911375	0.362098
NM_001276684	Arc	1362.57	0.559649	0.220005	2.54381	0.0109651	1362.57	-0.0543554	0.219955	-0.24712	0.804815	1362.57	-0.247581	0.219909	-1.12583	0.260236	1362.57	0.366424	0.220051	1.66518	0.0958774
NM_001291212	Myo18a	1617.61	0.557025	0.175719	3.16997	0.00152453	1617.61	0.156531	0.175561	0.891602	0.372606	1617.61	0.0654238	0.175535	0.372712	0.709363	1617.61	0.465918	0.175746	2.65109	0.00802317
NM_001077499	Scn8a	1875.7	0.553732	0.650341	0.851448	0.394521	1875.7	0.0718056	0.650288	0.110421	0.912075	1875.7	0.154648	0.650291	0.237813	0.812026	1875.7	0.636574	0.650338	0.978835	0.327661
NM_001205226	Cnot1	1144.79	0.542858	0.589856	0.920324	0.357404	1144.79	-0.0298432	0.589937	-0.0505872	0.959654	1144.79	-0.692716	0.589869	-1.17436	0.240252	1144.79	-0.120015	0.589924	-0.203441	0.83879
NM_008426	Kcnj3	2547.19	0.541051	0.387347	1.39681	0.16247	2547.19	0.0639217	0.387347	0.165024	0.868925	2547.19	-0.274993	0.387323	-0.709985	0.477713	2547.19	0.202136	0.387372	0.521815	0.601799
NM_001290665	Csrnp3	1000.34	0.535234	0.433273	1.23533	0.216709	1000.34	0.192167	0.433202	0.443598	0.657334	1000.34	0.00333748	0.433169	0.00770481	0.993853	1000.34	0.346404	0.433306	0.799444	0.424033
NM_001044386	Zfx	912.919	0.529344	0.291129	1.81825	0.0690264	912.919	-0.250076	0.291102	-0.859067	0.390303	912.919	-0.374037	0.291067	-1.28505	0.198774	912.919	0.405384	0.291163	1.39229	0.163834
NM_001165954	Phc3	2271.92	0.523091	0.629023	0.831593	0.405639	2271.92	-0.200373	0.628997	-0.31856	0.75006	2271.92	-0.150012	0.628998	-0.238493	0.811499	2271.92	0.573453	0.629021	0.911659	0.361948
NM_001177888	Cacna1g	638.364	0.514363	0.600004	0.857266	0.391298	638.364	0.515798	0.600081	0.859547	0.390039	638.364	-0.207519	0.599937	-0.345901	0.729417	638.364	-0.208954	0.600148	-0.348171	0.727712
NM_001290702	Tenm2	1721.74	0.50206	0.220229	2.27972	0.0226244	1721.74	0.157075	0.220209	0.713299	0.475661	1721.74	-0.153242	0.220149	-0.69608	0.486378	1721.74	0.191743	0.220288	0.870419	0.384072
NM_001110845	Cacna2d1	1316.02	0.500275	0.656592	0.761926	0.446104	1316.02	0.103028	0.656589	0.156914	0.875313	1316.02	-0.214999	0.656563	-0.327462	0.743318	1316.02	0.182248	0.656619	0.277555	0.781354
NM_172596	Sec24c	836.516	0.497391	0.18806	2.64485	0.0081726	836.516	-0.107082	0.188164	-0.569092	0.569293	836.516	-0.447782	0.188014	-2.38165	0.0172353	836.516	0.156691	0.18821	0.832534	0.405107
NM_001081164	Otud4	898.144	0.489588	0.224911	2.17681	0.0294951	898.144	0.371076	0.224865	1.65022	0.0988977	898.144	-0.0162343	0.224721	-0.0722421	0.942409	898.144	0.102277	0.225055	0.454455	0.649502
NM_001285923	Mfn2	664.336	0.486341	0.477487	1.01854	0.308419	664.336	-0.0741906	0.477656	-0.155322	0.876567	664.336	-0.676249	0.477525	-1.41615	0.15673	664.336	-0.115717	0.477618	-0.242279	0.808564
NM_001290797	Inpp4a	926.723	0.481925	0.197172	2.44419	0.0145179	926.723	0.0698861	0.197049	0.354664	0.722841	926.723	-0.0846668	0.196984	-0.429816	0.66733	926.723	0.327372	0.197236	1.6598	0.0969552
NM_001348248	Fbxo11	871.777	0.480328	0.404395	1.18777	0.234925	871.777	-0.236481	0.404373	-0.584809	0.558676	871.777	-0.335868	0.404352	-0.830632	0.406182	871.777	0.380941	0.404417	0.941953	0.346217
NM_001199283	Slc43a2	833.018	0.479006	0.368398	1.30024	0.193518	833.018	0.0205966	0.368483	0.0558955	0.955425	833.018	-0.441185	0.368378	-1.19764	0.231056	833.018	0.0172246	0.368504	0.0467421	0.962719
NM_001110240	Slc24a2	10492	0.469006	0.365658	1.28264	0.199619	10492	0.485486	0.365655	1.32771	0.184273	10492	0.0578809	0.365647	0.158297	0.874223	10492	0.041401	0.365666	0.113221	0.909856
NM_001112703	Abl1	729.225	0.46819	0.155845	3.0042	0.00266278	729.225	-0.0515754	0.155729	-0.331187	0.740504	729.225	-0.201979	0.15563	-1.29782	0.19435	729.225	0.317786	0.155944	2.03782	0.0415677
NM_001310530	Chd9	2211.73	0.465321	0.363303	1.28081	0.200262	2211.73	0.0895268	0.36329	0.246433	0.805347	2211.73	-0.147946	0.363269	-0.407264	0.683814	2211.73	0.227848	0.363325	0.627119	0.530581
NM_001252061	Cacna1a	1138.82	0.465069	2.13117	0.218223	0.827255	1138.82	0.422881	2.13114	0.198429	0.842709	1138.82	0.168941	2.13113	0.0792728	0.936816	1138.82	0.211129	2.13117	0.0990671	0.921085
NM_001253885	Apbb1	1022.18	0.456072	0.318054	1.43394	0.151588	1022.18	-0.942277	0.317977	-2.96335	0.00304309	1022.18	-0.495418	0.318054	-1.55766	0.119315	1022.18	0.902931	0.317977	2.83961	0.00451689
NM_010199	Fgf12	2298.01	0.454893	0.420484	1.08183	0.279326	2298.01	-0.203136	0.420504	-0.483077	0.629041	2298.01	-0.491492	0.420483	-1.16888	0.242454	2298.01	0.166537	0.420504	0.396041	0.692075
NM_001302386	Clcn4	763.514	0.449098	0.370544	1.212	0.225513	763.514	-0.861782	0.370469	-2.32619	0.0200085	763.514	-0.488014	0.370543	-1.31702	0.187831	763.514	0.822866	0.37047	2.22114	0.0263414
NM_001347110	Camsap2	1665.36	0.439281	0.295289	1.48763	0.136847	1665.36	-0.0811556	0.295395	-0.274736	0.783519	1665.36	-0.645443	0.295316	-2.1856	0.0288445	1665.36	-0.125006	0.295368	-0.423222	0.672133
NM_001199242	Kcnip4	677.554	0.434824	0.104142	4.17531	2.98e-05	677.554	0.025376	0.103968	0.244074	0.807173	677.554	-0.150103	0.103782	-1.44634	0.148082	677.554	0.259345	0.104328	2.48587	0.0129237
NM_023122	Gpm6b	1273.42	0.430396	0.203148	2.11863	0.0341216	1273.42	-0.0504669	0.203236	-0.248317	0.803889	1273.42	-0.424906	0.203134	-2.09175	0.0364606	1273.42	0.0559565	0.20325	0.275309	0.783079
NM_011541	Tcea1	992.25	0.426383	0.269743	1.5807	0.113946	992.25	0.25656	0.269721	0.951206	0.3415	992.25	-0.0673589	0.269631	-0.249819	0.802727	992.25	0.102464	0.269833	0.379731	0.704145
NM_001290308	Col12a1	683.592	0.425628	0.0948372	4.48799	7.19e-06	683.592	0.209128	0.0947652	2.2068	0.0273278	683.592	-0.100417	0.0944101	-1.06363	0.287497	683.592	0.116083	0.0951907	1.21947	0.222665
NM_001276340	Dnm1l	1038.63	0.425598	0.205498	2.07106	0.0383532	1038.63	-0.109823	0.205424	-0.534618	0.592914	1038.63	-0.188358	0.205394	-0.917055	0.359114	1038.63	0.347064	0.205528	1.68865	0.0912873
NM_009677	Ap1g1	1675.85	0.416195	0.163251	2.54942	0.0107903	1675.85	0.164938	0.163165	1.01086	0.312081	1675.85	0.00955858	0.163121	0.0585981	0.953272	1675.85	0.260815	0.163295	1.5972	0.110221
NM_001291233	Cux1	924.768	0.409051	0.268322	1.52448	0.127389	924.768	-0.222146	0.268342	-0.827846	0.407757	924.768	-0.373866	0.268297	-1.39348	0.163476	924.768	0.257331	0.268366	0.958879	0.33762
NM_001038695	Kdm3a	579.426	0.405906	1.14247	0.355289	0.722373	579.426	0.468566	1.14247	0.410135	0.681707	579.426	0.00415907	1.14241	0.00364059	0.997095	579.426	-0.058501	1.14252	-0.0512035	0.959163
NM_001290428	Frmpd4	1121.32	0.397893	0.271933	1.4632	0.143411	1121.32	0.170825	0.271761	0.628584	0.529621	1121.32	0.21947	0.271767	0.807567	0.41934	1121.32	0.446539	0.271926	1.64213	0.100562
NM_001282037	Sh3glb1	822.181	0.394228	0.139499	2.82603	0.00471282	822.181	0.181923	0.139284	1.30613	0.191507	822.181	0.0399352	0.139185	0.286922	0.774172	822.181	0.25224	0.139597	1.80692	0.0707752
NM_013915	Zbtb18	1202.77	0.387019	0.171994	2.25019	0.0244371	1202.77	0.0922682	0.172069	0.536226	0.591802	1202.77	-0.278795	0.171939	-1.62147	0.104917	1202.77	0.0159563	0.172124	0.092702	0.92614
NM_011393	Slc1a2	591.248	0.380947	0.280367	1.35874	0.174228	591.248	-0.596477	0.280501	-2.12647	0.0334642	591.248	-0.635174	0.28048	-2.2646	0.0235373	591.248	0.342251	0.280389	1.22063	0.222227
NM_001085370	Speg	934.709	0.379557	1.1986	0.316667	0.751496	934.709	-0.224766	1.19859	-0.187526	0.851249	934.709	-0.263762	1.19859	-0.220061	0.825824	934.709	0.340562	1.1986	0.284132	0.776309
NM_001286809	Camk2a	597.438	0.378674	0.175984	2.15175	0.0314169	597.438	0.329846	0.176001	1.87411	0.0609152	597.438	-0.051162	0.175727	-0.291145	0.77094	597.438	-0.0023336	0.176258	-0.0132397	0.989437
NM_007917	Eif4e	1977.87	0.375412	0.501983	0.747858	0.454546	1977.87	0.0273062	0.501967	0.0543984	0.956618	1977.87	-0.085814	0.501957	-0.170959	0.864256	1977.87	0.262292	0.501992	0.522502	0.601321
NM_172711	Guf1	729.149	0.375184	0.160146	2.34276	0.0191415	729.149	-0.022868	0.160238	-0.142713	0.886517	729.149	-0.29784	0.160068	-1.86071	0.0627845	729.149	0.100212	0.160316	0.625089	0.531913
NM_001168600	Gnl3l	1548.06	0.369398	0.794687	0.464835	0.64205	1548.06	0.233551	0.794658	0.293901	0.768833	1548.06	0.149688	0.794652	0.188369	0.850587	1548.06	0.285535	0.794693	0.359302	0.719369
NM_001112796	Bicd1	1016.6	0.365196	0.238437	1.53162	0.125616	1016.6	-0.187307	0.238344	-0.785869	0.431944	1016.6	-0.142561	0.238351	-0.598116	0.549763	1016.6	0.409941	0.238431	1.71933	0.085554
NM_007913	Egr1	2412.95	0.361048	0.18277	1.97542	0.0482208	2412.95	0.126544	0.182773	0.692359	0.488712	2412.95	-0.145539	0.182727	-0.796486	0.42575	2412.95	0.0889647	0.182816	0.486634	0.626518
NM_001347580	Mef2c	928.913	0.360595	0.179762	2.00596	0.0448608	928.913	0.295037	0.179798	1.64093	0.100812	928.913	-0.0897032	0.179625	-0.499393	0.617503	928.913	-0.0241454	0.179936	-0.134189	0.893253
NM_010160	Celf2	619.981	0.358707	0.494356	0.725605	0.468081	619.981	-0.593688	0.494312	-1.20104	0.229736	619.981	-0.381818	0.494351	-0.772362	0.4399	619.981	0.570577	0.494317	1.15427	0.248388
NM_026268	Dusp6	1218.55	0.354591	0.0978672	3.62318	0.000291002	1218.55	0.0725504	0.0979486	0.740699	0.458876	1218.55	-0.230602	0.0977622	-2.3588	0.0183341	1218.55	0.0514387	0.0980534	0.524598	0.599862
NM_001256117	Sun1	954.72	0.351192	0.199318	1.76197	0.0780751	954.72	0.240485	0.199267	1.20685	0.227491	954.72	-0.00529057	0.199168	-0.0265634	0.978808	954.72	0.105417	0.199417	0.528624	0.597066
NM_009727	Atp8a1	1965.89	0.344591	0.300014	1.14858	0.250727	1965.89	-0.238132	0.299924	-0.793974	0.427211	1965.89	0.0492065	0.299954	0.164047	0.869694	1965.89	0.63193	0.299984	2.10654	0.0351571
NM_178851	Vps39	1012.68	0.344371	0.194019	1.77493	0.0759091	1012.68	-0.169134	0.194032	-0.871679	0.383383	1012.68	-0.295157	0.193983	-1.52156	0.128119	1012.68	0.218348	0.194068	1.12511	0.260543
NM_001163450	Mapk8ip3	1657.7	0.344106	0.124962	2.75369	0.00589273	1657.7	0.0907246	0.124849	0.726676	0.467424	1657.7	0.0124633	0.124816	0.0998532	0.920461	1657.7	0.265845	0.124994	2.12685	0.0334324
NM_001170849	Luc7l2	857.837	0.342518	0.209995	1.63108	0.102874	857.837	-0.0406139	0.209722	-0.193656	0.846445	857.837	0.122367	0.209776	0.583323	0.559676	857.837	0.505499	0.209941	2.40781	0.0160484
NM_027015	Rps27	1385.23	0.342455	0.765525	0.447346	0.654625	1385.23	-0.500405	0.76552	-0.653679	0.513318	1385.23	-0.389036	0.765525	-0.508195	0.611316	1385.23	0.453823	0.76552	0.59283	0.553295
NM_013836	Tcf20	1505.11	0.341017	0.875996	0.389291	0.697061	1505.11	0.246745	0.876065	0.281651	0.778211	1505.11	-0.675881	0.876013	-0.771542	0.440385	1505.11	-0.581608	0.876049	-0.663899	0.506755
NM_011361	Sgk1	2167.1	0.339853	0.333611	1.01871	0.308342	2167.1	0.311654	0.333611	0.934183	0.350209	2167.1	-0.0236678	0.333575	-0.0709518	0.943436	2167.1	0.00453128	0.333647	0.0135811	0.989164
NM_177341	Trpm3	696.744	0.337156	0.390562	0.86326	0.387994	696.744	-0.194905	0.390455	-0.499174	0.617657	696.744	-0.0860256	0.390476	-0.220309	0.82563	696.744	0.446036	0.39054	1.1421	0.253413
NM_001025261	Tpd52	710.415	0.334	0.118891	2.80929	0.00496509	710.415	0.124554	0.119079	1.04597	0.295573	710.415	-0.234157	0.118767	-1.97157	0.0486587	710.415	-0.0247097	0.119204	-0.20729	0.835783
NM_080455	Tshz2	775.087	0.333972	0.189829	1.75933	0.0785213	775.087	0.131571	0.189678	0.693655	0.487899	775.087	0.0313121	0.189621	0.16513	0.868842	775.087	0.233713	0.189886	1.23081	0.218395
NM_009780	C4b	596.815	0.333553	0.0681607	4.89363	9.9e-07	596.815	0.481241	0.0686199	7.01313	2.33e-12	596.815	-0.0538978	0.0675981	-0.797327	0.425261	596.815	-0.201585	0.0691742	-2.91417	0.00356633
NM_010439	Hmgb1	1458.25	0.332329	0.172713	1.92417	0.0543331	1458.25	-0.0194462	0.172749	-0.112569	0.910372	1458.25	-0.261312	0.172679	-1.51328	0.130208	1458.25	0.0904638	0.172783	0.523568	0.600579
NM_001163399	Elavl4	635.725	0.332278	0.185109	1.79504	0.0726475	635.725	-0.000983254	0.185038	-0.0053138	0.99576	635.725	-0.131032	0.184951	-0.708466	0.478656	635.725	0.202229	0.185196	1.09198	0.274843
NM_001160219	Pum2	618.888	0.329988	0.334594	0.986232	0.324019	618.888	0.0569983	0.334448	0.170425	0.864676	618.888	0.0496991	0.334439	0.148604	0.881866	618.888	0.322688	0.334603	0.964391	0.33485
NM_001285927	Dock10	856.506	0.328773	0.500658	0.656683	0.511385	856.506	0.0924646	0.500627	0.184698	0.853466	856.506	-0.0487361	0.500601	-0.0973553	0.922444	856.506	0.187573	0.500684	0.374633	0.707933
NM_011065	Per1	1358.46	0.326866	0.14966	2.18405	0.0289582	1358.46	0.0368056	0.149549	0.246111	0.805596	1358.46	-0.0105183	0.149526	-0.070344	0.94392	1358.46	0.279542	0.149683	1.86756	0.061823
NM_001111051	Dclk1	610.899	0.326155	0.295261	1.10463	0.269319	610.899	0.161825	0.295381	0.547851	0.583794	610.899	-0.248531	0.295213	-0.84187	0.399861	610.899	-0.0842002	0.295429	-0.28501	0.775637
NM_001276288	Aes	649.198	0.325618	0.266823	1.22035	0.222332	649.198	0.173422	0.266823	0.649952	0.515723	649.198	-0.0942989	0.266706	-0.353569	0.723662	649.198	0.0578968	0.26694	0.216891	0.828293
NM_007872	Dnmt3a	2709.82	0.32351	0.421788	0.766996	0.443084	2709.82	0.113566	0.421763	0.269264	0.787726	2709.82	0.0753958	0.421759	0.178765	0.858122	2709.82	0.28534	0.421792	0.676495	0.498726
NM_001310470	Tceb1	1006.88	0.319024	0.161617	1.97395	0.0483873	1006.88	-0.154788	0.161485	-0.958527	0.337797	1006.88	-0.108829	0.161496	-0.673878	0.500389	1006.88	0.364984	0.161607	2.25847	0.0239163
NM_172538	Vezt	731.817	0.318799	0.272689	1.16909	0.242367	731.817	0.00149088	0.272642	0.00546825	0.995637	731.817	-0.114771	0.272596	-0.421032	0.673732	731.817	0.202536	0.272736	0.74261	0.457718
NM_001252444	Ppil2	595.455	0.318087	0.147275	2.15982	0.0307863	595.455	0.0781012	0.14742	0.529788	0.596259	595.455	-0.228051	0.147162	-1.54966	0.121223	595.455	0.0119347	0.147532	0.080896	0.935525
NM_001162366	Ptk2b	5751.6	0.316805	0.286444	1.10599	0.26873	5751.6	-0.158488	0.286434	-0.553316	0.580047	5751.6	-0.14367	0.286434	-0.501583	0.615961	5751.6	0.331623	0.286444	1.15772	0.246977
NM_001036684	Atp2b2	9203.4	0.316743	0.244247	1.29681	0.194695	9203.4	-0.260223	0.244239	-1.06544	0.286677	9203.4	-0.187921	0.244241	-0.76941	0.44165	9203.4	0.389044	0.244245	1.59284	0.111196
NM_001177630	Etl4	1278.76	0.3122	0.742874	0.42026	0.674295	1278.76	0.309816	0.742862	0.417057	0.676637	1278.76	0.0587784	0.742842	0.0791264	0.936932	1278.76	0.0611628	0.742894	0.0823304	0.934384
NM_001167983	Sipa1l1	772.048	0.307923	0.215677	1.42771	0.153375	772.048	0.0250302	0.215656	0.116065	0.907601	772.048	-0.138309	0.215581	-0.641565	0.521156	772.048	0.144584	0.215752	0.670141	0.502768
NM_001271858	Add2	1055.81	0.307434	0.301799	1.01867	0.30836	1055.81	0.128019	0.301821	0.424154	0.671453	1055.81	-0.155608	0.301754	-0.515679	0.606078	1055.81	0.0238067	0.301866	0.0788652	0.93714
NM_001284345	Atp8a1	1208.4	0.306149	0.300377	1.01921	0.308101	1208.4	-0.272953	0.300281	-0.908993	0.363354	1208.4	-0.0644659	0.300315	-0.214661	0.830032	1208.4	0.514636	0.300343	1.71349	0.086622
NM_133910	Tbc1d14	684.194	0.305359	0.172574	1.76944	0.0768198	684.194	-0.107305	0.172469	-0.622171	0.53383	684.194	-0.140864	0.172438	-0.816893	0.41399	684.194	0.271801	0.172604	1.57471	0.115324
NM_001290642	Rc3h2	1819.58	0.304761	0.324561	0.938997	0.347732	1819.58	0.147351	0.324618	0.453921	0.649886	1819.58	-0.328864	0.324559	-1.01327	0.310933	1819.58	-0.171454	0.32462	-0.528167	0.597384
NM_001276467	Asap1	1255.64	0.303067	0.300246	1.0094	0.312784	1255.64	0.0367603	0.300228	0.122441	0.902549	1255.64	-0.106576	0.300198	-0.355019	0.722576	1255.64	0.159731	0.300275	0.531949	0.594761
NM_010277	Gfap	1397.87	0.303037	0.111402	2.72021	0.00652404	1397.87	0.452981	0.111414	4.06573	4.79e-05	1397.87	0.0611918	0.111217	0.550202	0.582181	1397.87	-0.0887522	0.111599	-0.795278	0.426452
NM_001242380	Slc4a10	1609.32	0.302483	0.245968	1.22977	0.218785	1609.32	0.0680314	0.245966	0.276589	0.782096	1609.32	-0.131212	0.245927	-0.53354	0.59366	1609.32	0.103239	0.246006	0.41966	0.674734
NM_001310758	Unc13b	781.15	0.302255	0.659154	0.45855	0.646557	781.15	0.288423	0.659107	0.437596	0.661679	781.15	0.145689	0.659084	0.221048	0.825055	781.15	0.159522	0.659177	0.242001	0.808779
NR_003513	Neat1	1877.06	0.301692	0.349727	0.862651	0.388329	1877.06	-0.142625	0.349722	-0.407824	0.683403	1877.06	-0.220263	0.349712	-0.629841	0.528799	1877.06	0.224054	0.349737	0.640637	0.521758
NM_021605	Nek7	917.448	0.300136	0.226748	1.32365	0.185618	917.448	0.155798	0.226716	0.687194	0.49196	917.448	-0.0427182	0.226642	-0.188483	0.850498	917.448	0.10162	0.226822	0.448016	0.654141
NM_001252347	Rundc3a	693.869	0.299089	0.27144	1.10186	0.270523	693.869	-0.546971	0.271381	-2.01551	0.043851	693.869	-0.342953	0.271442	-1.26345	0.206428	693.869	0.503107	0.271379	1.85389	0.063755
NM_001198866	Dctn1	1290.97	0.298797	0.313904	0.951875	0.34116	1290.97	0.222633	0.313981	0.709066	0.478284	1290.97	-0.266796	0.31389	-0.849966	0.395344	1290.97	-0.190632	0.313994	-0.60712	0.543771
NM_025762	4933434E20Rik	585.916	0.298243	0.231467	1.28849	0.197577	585.916	0.169829	0.231212	0.734514	0.462635	585.916	0.156118	0.231195	0.675265	0.499507	585.916	0.284532	0.231485	1.22916	0.219012
NM_001285511	Cnot6l	566.952	0.294672	0.629595	0.468035	0.63976	566.952	0.456712	0.62944	0.725585	0.468093	566.952	0.453887	0.629435	0.721102	0.470847	566.952	0.291847	0.6296	0.463544	0.642974
NM_008142	Gnb1	2204.56	0.294517	0.248633	1.18454	0.236198	2204.56	0.14223	0.248584	0.57216	0.567214	2204.56	0.0904439	0.248575	0.36385	0.71597	2204.56	0.242731	0.248642	0.976226	0.328953
NM_181411	Aftph	578.292	0.294458	0.243307	1.21023	0.226191	578.292	0.124307	0.243181	0.511171	0.609231	578.292	0.0192649	0.243119	0.0792405	0.936841	578.292	0.189415	0.243369	0.778304	0.43639
NM_001271349	Fbxw11	587.772	0.293105	0.255196	1.14855	0.250742	587.772	0.072507	0.254925	0.284425	0.776084	587.772	0.150012	0.254951	0.588395	0.556267	587.772	0.37061	0.255169	1.45241	0.146388
NM_007862	Dlg1	916.716	0.292045	0.18692	1.56241	0.118191	916.716	0.0269907	0.186946	0.144377	0.885203	916.716	-0.182707	0.186853	-0.977809	0.328169	916.716	0.082348	0.187012	0.440336	0.659694
NM_028542	Wdr13	636.439	0.289597	0.46679	0.620401	0.534994	636.439	0.000560501	0.466985	0.00120025	0.999042	636.439	-0.560265	0.466849	-1.2001	0.230101	636.439	-0.271228	0.466926	-0.580881	0.561321
NM_001293301	Clasp1	664.643	0.289396	0.241878	1.19645	0.23152	664.643	-0.771123	0.241814	-3.18891	0.00142811	664.643	-0.432877	0.241935	-1.78923	0.0735786	664.643	0.627642	0.241757	2.59617	0.00942704
NM_001317391	Large	1875.91	0.288216	0.15888	1.81405	0.0696697	1875.91	0.232083	0.158909	1.46048	0.144159	1875.91	-0.101661	0.158824	-0.640085	0.522118	1875.91	-0.0455275	0.158965	-0.2864	0.774572
NM_001081146	Prickle2	909.631	0.288154	0.415976	0.692718	0.488486	909.631	-0.0950194	0.415971	-0.228428	0.819314	909.631	-0.197839	0.415949	-0.475632	0.634336	909.631	0.185335	0.415998	0.445518	0.655945
NM_001163663	Rab6a	964.282	0.287808	0.340614	0.844968	0.398129	964.282	-0.124122	0.340626	-0.364394	0.715564	964.282	-0.251891	0.340596	-0.739561	0.459567	964.282	0.160039	0.340644	0.469812	0.638489
NM_001077264	Ap2a1	783.765	0.28687	0.2006	1.43006	0.152701	783.765	-0.0327706	0.200414	-0.163514	0.870114	783.765	0.0220381	0.20043	0.109954	0.912445	783.765	0.341679	0.200585	1.70341	0.0884914
NM_001038637	Gng2	835.456	0.286406	0.302623	0.946411	0.343939	835.456	-0.110469	0.302694	-0.364954	0.715146	835.456	-0.33992	0.302627	-1.12323	0.26134	835.456	0.0569551	0.30269	0.188163	0.850749
NM_134086	Slc38a1	1591.69	0.286276	0.116579	2.45564	0.0140633	1591.69	0.102527	0.116669	0.878787	0.379517	1591.69	-0.225141	0.116538	-1.93191	0.0533703	1591.69	-0.0413925	0.11671	-0.354662	0.722843
NM_001024931	Rbfox3	1782.33	0.28614	0.34962	0.818432	0.41311	1782.33	-0.0251365	0.349624	-0.0718958	0.942685	1782.33	-0.19357	0.349604	-0.553684	0.579795	1782.33	0.117707	0.34964	0.336651	0.73638
NM_018810	Mkrn1	1361.3	0.283421	0.155569	1.82184	0.0684797	1361.3	0.0671	0.155586	0.431271	0.666271	1361.3	-0.152841	0.155508	-0.98285	0.325681	1361.3	0.0634796	0.155647	0.407843	0.683389
NM_001109688	C2cd5	788.875	0.282944	0.16906	1.67363	0.0942035	788.875	-0.364174	0.169047	-2.15427	0.0312186	788.875	-0.320812	0.169059	-1.89764	0.0577436	788.875	0.326306	0.169049	1.93025	0.0535763
NM_007615	Ctnnd1	641.329	0.282041	0.139262	2.02525	0.0428417	641.329	-0.012602	0.139276	-0.0904828	0.927904	641.329	-0.174526	0.139136	-1.25435	0.209715	641.329	0.120118	0.139402	0.861666	0.388871
NM_001291070	Aifm3	917.122	0.281285	0.11465	2.45342	0.0141505	917.122	0.0264315	0.114622	0.230597	0.817628	917.122	-0.125748	0.114509	-1.09815	0.272139	917.122	0.129105	0.114763	1.12498	0.2606
NM_001253360	Kcnma1	780.382	0.281062	0.247254	1.13673	0.25565	780.382	-0.0715776	0.247413	-0.289304	0.772349	780.382	-0.405511	0.247288	-1.63983	0.10104	780.382	-0.0528713	0.247379	-0.213726	0.830761
NM_009196	Slc16a1	759.807	0.280537	0.0558558	5.02252	5.1e-07	759.807	0.0694242	0.0559129	1.24165	0.214366	759.807	-0.140746	0.0555363	-2.53432	0.0112667	759.807	0.0703664	0.0562303	1.2514	0.21079
NM_027497	Epc1	704.573	0.280127	0.262746	1.06615	0.286354	704.573	0.00914647	0.26255	0.034837	0.97221	704.573	0.094234	0.262575	0.358885	0.719681	704.573	0.365215	0.262721	1.39012	0.164492
NM_026252	Cpeb4	2683.09	0.280028	0.106267	2.63513	0.00841057	2683.09	0.167703	0.106264	1.57817	0.114527	2683.09	-0.0655904	0.106201	-0.617604	0.536836	2683.09	0.0467348	0.10633	0.439525	0.660281
NM_013692	Klf10	571.881	0.279219	0.0796001	3.50778	0.000451869	571.881	-0.0377836	0.0798056	-0.473445	0.635896	571.881	-0.24227	0.07947	-3.04857	0.00229932	571.881	0.0747326	0.0799351	0.934917	0.349831
NM_001286602	Clasp2	701.835	0.27875	0.242819	1.14797	0.250979	701.835	0.00817835	0.242816	0.0336813	0.973131	701.835	-0.1501	0.242744	-0.618347	0.536347	701.835	0.120472	0.242891	0.495992	0.6199
NM_001205043	Jarid2	650.158	0.277573	0.183217	1.51499	0.129774	650.158	0.104155	0.183241	0.568404	0.569761	650.158	-0.123641	0.183095	-0.675281	0.499498	650.158	0.0497774	0.183362	0.27147	0.78603
NM_172677	Ythdf3	587.105	0.277082	0.223051	1.24224	0.21415	587.105	0.0584792	0.223308	0.261877	0.793416	587.105	-0.358705	0.223075	-1.608	0.107835	587.105	-0.140102	0.223284	-0.627461	0.530357
NM_153409	Csrnp3	1911.16	0.276061	0.231014	1.19499	0.23209	1911.16	0.0368384	0.231026	0.159455	0.87331	1911.16	-0.175222	0.23099	-0.758568	0.448111	1911.16	0.0640005	0.231051	0.276998	0.781782
NM_015753	Zeb2	3839.98	0.275561	0.187795	1.46735	0.14228	3839.98	0.15552	0.187814	0.828058	0.407638	3839.98	-0.170325	0.18778	-0.907048	0.364381	3839.98	-0.0502845	0.187829	-0.267715	0.788919
NM_001291052	Gpcpd1	682.248	0.274165	0.210272	1.30386	0.192281	682.248	0.0212026	0.210085	0.100924	0.919611	682.248	0.0402706	0.210084	0.191688	0.847987	682.248	0.293233	0.210272	1.39454	0.163155
NM_144808	Slc39a14	596.759	0.272772	0.175959	1.55021	0.121092	596.759	-0.0656991	0.175807	-0.3737	0.708628	596.759	-0.0778393	0.175786	-0.442807	0.657906	596.759	0.260632	0.175979	1.48104	0.138596
NM_198034	Sidt1	846.034	0.271088	0.35048	0.773477	0.43924	846.034	0.0539449	0.350433	0.153938	0.877659	846.034	-0.0291721	0.350409	-0.0832518	0.933651	846.034	0.187971	0.350504	0.536288	0.591759
NM_001308647	Aqp4	764.122	0.271017	0.252336	1.07403	0.282808	764.122	0.314861	0.25247	1.24712	0.212352	764.122	-0.16329	0.252281	-0.647256	0.517466	764.122	-0.207134	0.252525	-0.82025	0.412074
NM_001310609	Cpsf6	1645.6	0.270367	0.10669	2.53412	0.0112729	1645.6	0.268278	0.106682	2.51475	0.0119117	1645.6	-0.00157011	0.106563	-0.0147341	0.988244	1645.6	0.000519131	0.10681	0.00486034	0.996122
NM_001164272	Cpsf7	575.429	0.270086	0.204635	1.31984	0.186888	575.429	-0.148409	0.204653	-0.725174	0.468345	575.429	-0.240826	0.204589	-1.17712	0.239148	575.429	0.177669	0.204699	0.867954	0.385419
NM_011916	Xrn1	865.314	0.269911	0.164886	1.63696	0.101639	865.314	0.234279	0.164679	1.42264	0.154839	865.314	0.172109	0.164637	1.04538	0.295845	865.314	0.207741	0.164927	1.2596	0.207815
NM_029216	Chd5	1164.07	0.269769	0.263259	1.02473	0.305492	1164.07	-0.486593	0.263123	-1.84929	0.0644153	1164.07	-0.095544	0.263201	-0.363008	0.716599	1164.07	0.660817	0.263182	2.51088	0.0120431
NM_001347459	Ablim1	1092.85	0.26832	0.670254	0.400326	0.688917	1092.85	0.535142	0.670234	0.79844	0.424615	1092.85	0.239644	0.670201	0.35757	0.720665	1092.85	-0.0271775	0.670287	-0.0405461	0.967658
NM_001160293	Celf2	763.713	0.267826	1.61741	0.165589	0.86848	763.713	-0.476218	1.61733	-0.294447	0.768416	763.713	0.213816	1.61737	0.1322	0.894826	763.713	0.95786	1.61737	0.592232	0.553695
NM_015734	Col5a1	817.802	0.267306	0.0991356	2.69637	0.00700998	817.802	0.0978141	0.0989846	0.988175	0.323067	817.802	-0.017271	0.098868	-0.174688	0.861325	817.802	0.152221	0.0992519	1.53369	0.125107
NR_003718	Miat	7650.83	0.265905	0.214305	1.24078	0.214688	7650.83	-0.0522914	0.21429	-0.244022	0.807214	7650.83	0.00131809	0.214291	0.00615095	0.995092	7650.83	0.319515	0.214304	1.49094	0.135977
NM_001110828	Rbfox2	1230.16	0.265892	0.179647	1.48008	0.138851	1230.16	0.00927605	0.179638	0.0516374	0.958818	1230.16	-0.132873	0.179588	-0.739878	0.459374	1230.16	0.123743	0.179698	0.68862	0.491062
NM_001252486	Usp33	979.063	0.265742	0.190141	1.3976	0.162232	979.063	0.242748	0.19018	1.27641	0.20181	979.063	-0.0728672	0.19005	-0.383411	0.701415	979.063	-0.0498728	0.190271	-0.262115	0.793233
NM_001199696	Adgrb2	2444.11	0.265324	0.387632	0.684472	0.493677	2444.11	-0.303928	0.387648	-0.784032	0.433021	2444.11	-0.395395	0.38764	-1.02001	0.307726	2444.11	0.173857	0.38764	0.4485	0.653792
NM_007547	Sirpa	4874.97	0.264216	0.141198	1.87124	0.0613118	4874.97	-0.108317	0.141199	-0.767125	0.443007	4874.97	-0.20493	0.141187	-1.45148	0.146647	4874.97	0.167603	0.14121	1.18691	0.235264
NM_001283061	Ewsr1	749.563	0.263775	0.22288	1.18349	0.236616	749.563	0.183229	0.223241	0.820768	0.411779	749.563	-0.465627	0.222952	-2.08846	0.0367559	749.563	-0.385081	0.22317	-1.72551	0.0844363
NM_028777	Sec14l1	1145.56	0.263417	0.169207	1.55677	0.119524	1145.56	0.0257635	0.169269	0.152204	0.879026	1145.56	-0.220162	0.169174	-1.30139	0.193124	1145.56	0.017491	0.169302	0.103313	0.917715
NM_172440	Stxbp5l	1841.54	0.263323	0.34624	0.760522	0.446942	1841.54	-0.334949	0.346283	-0.967268	0.33341	1841.54	-0.496843	0.346265	-1.43486	0.151326	1841.54	0.101429	0.346259	0.292929	0.769576
NM_007513	Slc7a1	579.231	0.261718	0.22699	1.153	0.248912	579.231	-0.296739	0.227393	-1.30496	0.191906	579.231	-0.651523	0.227205	-2.86756	0.00413651	579.231	-0.0930653	0.227179	-0.409657	0.682058
NM_032393	Map1a	11515.1	0.259884	0.289725	0.897003	0.369717	11515.1	0.251704	0.289712	0.868806	0.384953	11515.1	0.278548	0.289712	0.961466	0.336318	11515.1	0.286729	0.289725	0.98966	0.32234
NM_028127	Frmd6	1232.71	0.259668	0.09008	2.88264	0.00394353	1232.71	0.0674975	0.0900954	0.749178	0.45375	1232.71	-0.125094	0.0899621	-1.39052	0.164371	1232.71	0.067077	0.0902131	0.74354	0.457155
NM_001159582	Pde1a	1423.03	0.259577	0.287151	0.903973	0.36601	1423.03	-0.198614	0.287285	-0.691347	0.489347	1423.03	-0.618512	0.287213	-2.1535	0.0312797	1423.03	-0.160321	0.287224	-0.558175	0.576725
NM_001285862	Sgip1	759.236	0.258292	0.23853	1.08285	0.278876	759.236	0.566406	0.238413	2.37573	0.0175143	759.236	0.308742	0.238295	1.29563	0.195103	759.236	0.000628606	0.238648	0.00263404	0.997898
NM_011498	Bhlhe40	1975.29	0.25492	0.0944068	2.70023	0.00692919	1975.29	0.134012	0.0943843	1.41986	0.15565	1975.29	-0.0469383	0.0943083	-0.497711	0.618688	1975.29	0.0739696	0.0944828	0.78289	0.433692
NM_001081960	Clasp2	701.185	0.254847	0.248669	1.02485	0.305436	701.185	0.0766411	0.248582	0.308313	0.757844	701.185	-0.00117582	0.248543	-0.00473087	0.996225	701.185	0.17703	0.248708	0.711799	0.476589
NM_010345	Grb10	900.203	0.254302	0.207148	1.22763	0.219584	900.203	-0.0748667	0.207035	-0.361614	0.71764	900.203	-0.035759	0.207042	-0.172714	0.862876	900.203	0.29341	0.207141	1.41647	0.156637
NM_001256431	Agap3	731.967	0.254096	0.13023	1.95113	0.0510417	731.967	0.029983	0.129788	0.231015	0.817303	731.967	0.159752	0.129868	1.23011	0.218656	731.967	0.383865	0.13015	2.94941	0.00318384
NM_021494	Dennd5a	4689.47	0.253423	0.189393	1.33808	0.18087	4689.47	0.202826	0.189379	1.071	0.284168	4689.47	0.0433327	0.189365	0.228832	0.819	4689.47	0.0939293	0.189407	0.495912	0.619956
NM_023190	Acin1	943.113	0.253145	0.158799	1.59413	0.110907	943.113	0.0143492	0.158678	0.0904298	0.927946	943.113	-0.0117359	0.158656	-0.0739703	0.941034	943.113	0.22706	0.15882	1.42967	0.152811
NM_015743	Nr4a3	634.758	0.252978	0.174285	1.45152	0.146634	634.758	0.11358	0.174355	0.65143	0.514769	634.758	-0.139148	0.174181	-0.798868	0.424367	634.758	0.000250632	0.174458	0.00143664	0.998854
NM_001347510	Nol4	1015.95	0.252905	0.420562	0.60135	0.547607	1015.95	0.0353154	0.42071	0.0839422	0.933102	1015.95	-0.558894	0.420609	-1.32877	0.183923	1015.95	-0.341304	0.420663	-0.811348	0.417166
NM_001081119	Abhd13	1035.69	0.252561	0.501406	0.503705	0.614469	1035.69	0.212372	0.501404	0.423555	0.67189	1035.69	-0.026883	0.501368	-0.0536192	0.957239	1035.69	0.0133051	0.501442	0.0265337	0.978832
NM_001008533	Adora1	1778.75	0.249618	0.243066	1.02696	0.304439	1778.75	-0.276702	0.243029	-1.13856	0.254888	1778.75	-0.165684	0.243043	-0.681709	0.495423	1778.75	0.360636	0.243052	1.48378	0.137866
NM_013855	Abca3	1187.95	0.249422	0.258383	0.965321	0.334384	1187.95	-0.216445	0.258435	-0.837521	0.4023	1187.95	-0.358655	0.2584	-1.38798	0.165143	1187.95	0.107212	0.258418	0.414881	0.678229
NM_011935	Esrrg	562.439	0.249339	0.314974	0.791618	0.428584	562.439	-0.0707131	0.314776	-0.224646	0.822255	562.439	0.0648092	0.314821	0.205861	0.8369	562.439	0.384862	0.31493	1.22206	0.221687
NM_130879	Usp48	671.164	0.249296	0.235562	1.0583	0.289917	671.164	0.286849	0.235473	1.21818	0.223155	671.164	0.105875	0.235381	0.449804	0.652851	671.164	0.0683226	0.235654	0.289928	0.771872
NM_010956	Ogdh	2003.76	0.24838	0.298522	0.832031	0.405392	2003.76	-0.26924	0.298483	-0.902028	0.367042	2003.76	-0.110471	0.298498	-0.370089	0.711316	2003.76	0.407149	0.298507	1.36395	0.172583
NM_001170907	Trip4	680.153	0.248145	0.369567	0.671447	0.501936	680.153	0.406903	0.369664	1.10074	0.271011	680.153	-0.0883388	0.36951	-0.23907	0.811051	680.153	-0.247097	0.36972	-0.668335	0.50392
NM_001037099	Cacnb4	3761.2	0.247964	0.262457	0.944778	0.344772	3761.2	0.204454	0.262455	0.779007	0.435976	3761.2	-0.0226561	0.262437	-0.0863295	0.931204	3761.2	0.020853	0.262475	0.0794477	0.936677
NM_028072	Sulf2	765.074	0.247893	0.389122	0.637056	0.524088	765.074	0.170132	0.389038	0.437315	0.661883	765.074	0.12069	0.389021	0.31024	0.756379	765.074	0.198451	0.389139	0.509973	0.61007
NM_001040131	Eif4g2	923.633	0.247781	0.304065	0.814896	0.415132	923.633	-0.247272	0.303965	-0.813487	0.415939	923.633	-0.0693055	0.304003	-0.227976	0.819665	923.633	0.425747	0.304027	1.40036	0.161406
NM_009457	Uba1	1143.8	0.247643	0.256596	0.96511	0.33449	1143.8	0.138665	0.256527	0.540546	0.588821	1143.8	0.0706792	0.256506	0.275546	0.782897	1143.8	0.179658	0.256617	0.700101	0.483864
NM_172952	Gphn	730.023	0.247497	0.131673	1.87963	0.0601583	730.023	-0.109443	0.131759	-0.830633	0.406181	730.023	-0.251799	0.131644	-1.91272	0.0557841	730.023	0.105142	0.131787	0.797812	0.424979
NM_008906	Ctsa	790.625	0.247307	0.130117	1.90066	0.057347	790.625	-0.0171277	0.130016	-0.131735	0.895194	790.625	-0.0782614	0.129962	-0.602185	0.547051	790.625	0.186173	0.130171	1.43022	0.152653
NM_001114612	Stxbp5l	1413.73	0.245897	0.216808	1.13417	0.256722	1413.73	-0.255797	0.216798	-1.17989	0.238045	1413.73	-0.243548	0.216797	-1.12339	0.261271	1413.73	0.258147	0.216809	1.19066	0.233786
NM_013472	Anxa6	622.359	0.245264	0.213103	1.15092	0.249765	622.359	-0.046529	0.213105	-0.218338	0.827166	622.359	-0.164836	0.213034	-0.773756	0.439075	622.359	0.126957	0.213174	0.595556	0.551472
NM_001145937	Tenm3	973.878	0.24517	0.486031	0.504432	0.613958	973.878	0.0326788	0.485992	0.0672413	0.94639	973.878	0.00448159	0.485985	0.00922165	0.992642	973.878	0.216972	0.486038	0.44641	0.655301
NM_001291228	Slit2	673.092	0.243654	0.219086	1.11214	0.266078	673.092	-0.124016	0.218894	-0.566559	0.571014	673.092	-0.00546825	0.21894	-0.0249761	0.980074	673.092	0.362202	0.21904	1.65359	0.0982117
NM_001290370	Nmt2	1178.15	0.242041	0.118646	2.04002	0.0413481	1178.15	0.0658307	0.118659	0.554791	0.579038	1178.15	-0.116228	0.118558	-0.980346	0.326915	1178.15	0.059983	0.118747	0.505132	0.613466
NM_001177961	Gpm6b	3723.22	0.241857	0.0946636	2.55491	0.0106217	3723.22	-0.0540785	0.0946487	-0.571361	0.567755	3723.22	-0.12854	0.0946304	-1.35834	0.174357	3723.22	0.167395	0.0946819	1.76797	0.0770652
NM_178277	Hmgxb3	793.643	0.241399	0.134753	1.79142	0.0732258	793.643	0.081046	0.134674	0.601794	0.547311	793.643	-0.0381561	0.134583	-0.283514	0.776783	793.643	0.122196	0.134844	0.906209	0.364825
NM_009484	Uty	646.728	0.241188	0.203816	1.18336	0.236666	646.728	-0.00428375	0.204008	-0.0209979	0.983247	646.728	-0.314248	0.203835	-1.54167	0.123153	646.728	-0.0687755	0.20399	-0.337152	0.736002
NM_001310683	Mapk10	1836.78	0.240726	0.20536	1.17222	0.24111	1836.78	-0.027024	0.205396	-0.13157	0.895324	1836.78	-0.244474	0.205352	-1.19051	0.233846	1836.78	0.0232761	0.205403	0.113319	0.909777
NM_001081370	Shank2	1094.19	0.239808	0.233921	1.02516	0.305285	1094.19	-0.048018	0.233892	-0.2053	0.837338	1094.19	-0.108753	0.23387	-0.465012	0.641923	1094.19	0.179073	0.233943	0.765458	0.443999
NM_001035533	Akap2	986.175	0.238461	0.195501	1.21974	0.222563	986.175	-0.0433229	0.195554	-0.221539	0.824673	986.175	-0.228333	0.195481	-1.16806	0.242784	986.175	0.0534509	0.195574	0.273303	0.78462
NM_028027	Arhgef25	1543.17	0.23841	0.145948	1.63353	0.102358	1543.17	-0.056729	0.145853	-0.388946	0.697316	1543.17	-0.0169948	0.145859	-0.116515	0.907244	1543.17	0.278144	0.145942	1.90586	0.056669
NM_001317385	Prdx2	1477.72	0.238312	0.0829581	2.87268	0.00407	1477.72	0.10547	0.0830197	1.27043	0.203933	1477.72	-0.134028	0.0828707	-1.61731	0.105811	1477.72	-0.00118574	0.0831069	-0.0142676	0.988616
NM_011858	Tenm4	2856.75	0.238117	0.268471	0.886937	0.375113	2856.75	0.225585	0.268444	0.840342	0.400717	2856.75	0.126012	0.268433	0.469436	0.638758	2856.75	0.138545	0.268483	0.516028	0.605835
NM_001310454	Mapk8	556.509	0.236426	0.284559	0.830851	0.406058	556.509	-0.0216403	0.284512	-0.0760611	0.93937	556.509	-0.0944082	0.284472	-0.331872	0.739986	556.509	0.163658	0.284599	0.575048	0.565259
NM_001006664	Epb41l1	1244.82	0.235324	0.221579	1.06203	0.288221	1244.82	0.175022	0.221547	0.790001	0.429527	1244.82	0.0170573	0.221501	0.0770078	0.938617	1244.82	0.0773587	0.221625	0.349053	0.72705
NM_027907	Etnppl	664.598	0.234299	0.133666	1.75288	0.079623	664.598	0.149755	0.133742	1.11973	0.262828	664.598	-0.102988	0.133524	-0.771312	0.440522	664.598	-0.0184437	0.133883	-0.137759	0.890431
NM_001038614	Olfm1	1783.08	0.234169	0.244739	0.95681	0.338663	1783.08	-0.215943	0.244701	-0.882477	0.377519	1783.08	-0.124237	0.244712	-0.507686	0.611674	1783.08	0.325875	0.244728	1.33158	0.182998
NM_013827	Mtf2	796.76	0.233899	0.150947	1.54955	0.12125	796.76	-0.171979	0.150678	-1.14137	0.253717	796.76	0.00498615	0.150766	0.0330721	0.973617	796.76	0.410864	0.150859	2.7235	0.00645945
NM_028385	Setd5	1529.08	0.233001	0.1838	1.26768	0.204911	1529.08	0.0447743	0.183676	0.243768	0.807411	1529.08	0.130562	0.183692	0.710765	0.47723	1529.08	0.318788	0.183784	1.73458	0.082815
NM_201232	Nipbl	1250.25	0.232296	0.275228	0.844014	0.398662	1250.25	-0.0173781	0.275246	-0.0631365	0.949658	1250.25	-0.185899	0.275208	-0.675486	0.499367	1250.25	0.0637745	0.275265	0.231684	0.816784
NM_001163451	Mapk8ip3	570.478	0.23191	0.212006	1.09388	0.274006	570.478	-0.0199566	0.211908	-0.0941761	0.924969	570.478	-0.0599622	0.211874	-0.283009	0.77717	570.478	0.191905	0.21204	0.905039	0.365445
NM_178906	AI593442	1122.37	0.230998	0.588802	0.392319	0.694823	1122.37	0.327755	0.588769	0.556679	0.577747	1122.37	0.189897	0.588751	0.322542	0.747042	1122.37	0.0931396	0.588819	0.15818	0.874315
NM_021388	Extl2	666.281	0.230583	0.116006	1.98768	0.0468475	666.281	0.0611911	0.115541	0.529607	0.596385	666.281	0.146833	0.115601	1.27018	0.204021	666.281	0.316225	0.115946	2.72734	0.0063848
NM_019675	Stmn4	1482.37	0.23048	0.159009	1.44948	0.147204	1482.37	0.18551	0.15903	1.16651	0.243409	1482.37	-0.0689053	0.158947	-0.433513	0.664642	1482.37	-0.0239346	0.159092	-0.150445	0.880414
NM_001098168	Asap2	721.723	0.230238	0.154934	1.48603	0.13727	721.723	-0.182503	0.154999	-1.17745	0.239016	721.723	-0.270551	0.154934	-1.74623	0.0807711	721.723	0.14219	0.154999	0.917362	0.358953
NR_015610	9530059O14Rik	676.389	0.229757	0.0710878	3.23201	0.00122923	676.389	0.0711898	0.0708935	1.00418	0.315291	676.389	-0.0304538	0.0707162	-0.430648	0.666724	676.389	0.128113	0.0712642	1.79772	0.0722216
NM_153484	Tef	5273.8	0.229682	0.131721	1.7437	0.081211	5273.8	-0.352611	0.131681	-2.67778	0.00741126	5273.8	-0.107402	0.131702	-0.815495	0.414789	5273.8	0.474891	0.131699	3.60587	0.000311111
NM_133788	Icmt	1008.04	0.229195	0.118431	1.93527	0.0529575	1008.04	-0.0727397	0.118452	-0.614084	0.53916	1008.04	-0.184835	0.118377	-1.56141	0.118427	1008.04	0.1171	0.118506	0.988134	0.323087
NM_001024508	Brd9	955.596	0.228458	0.110155	2.07397	0.0380821	955.596	0.0407133	0.110117	0.369727	0.711586	955.596	-0.0824319	0.110023	-0.749225	0.453721	955.596	0.105313	0.11025	0.955225	0.339464
NM_013685	Tcf4	4318.29	0.227696	0.0961374	2.36844	0.0178634	4318.29	-0.00802242	0.0961693	-0.0834198	0.933518	4318.29	-0.225512	0.0961297	-2.34591	0.0189806	4318.29	0.0102061	0.096177	0.106118	0.915488
NM_001029994	Zc3h18	626.442	0.226639	0.118473	1.91301	0.0557469	626.442	0.182588	0.118261	1.54394	0.122603	626.442	0.0736024	0.118137	0.623026	0.533267	626.442	0.117654	0.118597	0.992051	0.321173
NM_138956	Rassf3	794.7	0.226248	0.0693368	3.26303	0.00110229	794.7	0.0224985	0.0692482	0.324897	0.745259	794.7	-0.0842556	0.0690885	-1.21953	0.222642	794.7	0.119494	0.0694959	1.71943	0.0855352
NM_178892	Tiparp	645.966	0.225764	0.128045	1.76316	0.0778743	645.966	0.0681183	0.128088	0.53181	0.594857	645.966	-0.118501	0.127913	-0.926419	0.354229	645.966	0.0391449	0.12822	0.305295	0.760142
NM_001197322	Foxp1	1978.08	0.224504	0.187841	1.19518	0.232017	1978.08	-0.0103121	0.187851	-0.0548954	0.956222	1978.08	-0.157463	0.18782	-0.838373	0.401821	1978.08	0.0773534	0.187872	0.411734	0.680535
NM_001025431	Btbd3	578.783	0.22435	0.299695	0.748594	0.454102	578.783	0.127342	0.299662	0.424953	0.670871	578.783	-0.0229514	0.299592	-0.0766087	0.938935	578.783	0.0740562	0.299765	0.247048	0.804871
NM_001128181	Dlgap1	997.215	0.224281	0.118278	1.89621	0.0579317	997.215	-0.0127309	0.118243	-0.107667	0.91426	997.215	-0.105755	0.118177	-0.894891	0.370845	997.215	0.131256	0.118344	1.10911	0.267384
NM_015814	Dkk3	5266.17	0.224056	0.106393	2.10593	0.0352108	5266.17	-0.00370876	0.106384	-0.0348619	0.97219	5266.17	-0.0958619	0.10637	-0.901208	0.367478	5266.17	0.131903	0.106407	1.23961	0.215121
NM_001039195	Gria2	5038.99	0.223765	0.105998	2.11104	0.0347691	5038.99	0.0419295	0.10595	0.395748	0.692291	5038.99	0.0695106	0.105951	0.656064	0.511783	5038.99	0.251346	0.105997	2.37126	0.0177273
NR_037610	Pafah1b1	6321.08	0.223274	0.351925	0.634437	0.525795	6321.08	-0.330626	0.35192	-0.939493	0.347478	6321.08	-0.216329	0.351923	-0.614704	0.53875	6321.08	0.337572	0.351922	0.959224	0.337446
NM_001079695	Srsf5	1303.3	0.223261	0.0572929	3.89683	9.75e-05	1303.3	0.113214	0.0573528	1.974	0.0483819	1303.3	-0.100639	0.0571317	-1.76152	0.0781501	1303.3	0.00940753	0.0575133	0.163571	0.870069
NM_001291508	Pbx1	717.644	0.222219	0.223656	0.993574	0.32043	717.644	0.0192176	0.223523	0.0859759	0.931486	717.644	0.0299703	0.223519	0.134084	0.893336	717.644	0.232971	0.22366	1.04163	0.297582
NM_001305222	Clock	1773.47	0.222141	0.3162	0.702531	0.482348	1773.47	0.0275574	0.316204	0.0871509	0.930552	1773.47	-0.126293	0.316182	-0.399432	0.689575	1773.47	0.0682898	0.316222	0.215955	0.829023
NM_001347198	Map7d1	1376.34	0.220973	0.621717	0.355424	0.722272	1376.34	-0.07483	0.621693	-0.120365	0.904194	1376.34	-0.0260852	0.621695	-0.0419581	0.966532	1376.34	0.269718	0.621714	0.433829	0.664412
NM_001025429	Spag9	5643.3	0.220531	0.118984	1.85345	0.0638186	5643.3	0.108357	0.118963	0.910844	0.362378	5643.3	0.0291954	0.118953	0.245438	0.806118	5643.3	0.14137	0.118995	1.18803	0.23482
NM_009725	Atp5f1	634.147	0.219993	4.08059	0.053912	0.957005	634.147	0.193394	4.08054	0.0473944	0.962199	634.147	-0.542639	4.08052	-0.132983	0.894207	634.147	-0.516041	4.08061	-0.126462	0.899367
NM_001111292	Caprin1	727.344	0.219222	0.17157	1.27774	0.20134	727.344	-0.342467	0.171361	-1.99851	0.0456619	727.344	-0.109607	0.171474	-0.639205	0.522689	727.344	0.452082	0.171458	2.6367	0.00837179
NM_029945	Smpd4	617.999	0.219163	0.33605	0.652174	0.514289	617.999	-0.195501	0.336111	-0.581654	0.560799	617.999	-0.30826	0.336068	-0.917254	0.35901	617.999	0.106404	0.336093	0.31659	0.751554
NM_001346673	Dgkg	702.384	0.218213	0.223909	0.974562	0.329777	702.384	-0.02672	0.223723	-0.119433	0.904932	702.384	0.0631128	0.223754	0.282063	0.777895	702.384	0.308046	0.223878	1.37595	0.168836
NM_001291158	Zmynd8	1515.8	0.218056	0.137596	1.58475	0.113022	1515.8	0.262761	0.137549	1.9103	0.0560943	1515.8	0.0810938	0.137479	0.589863	0.555282	1515.8	0.0363893	0.137666	0.26433	0.791526
NM_027533	Tspan2	2300.93	0.217793	0.10124	2.15126	0.0314557	2300.93	0.0371616	0.101168	0.367325	0.713376	2300.93	0.00958241	0.101154	0.0947311	0.924528	2300.93	0.190214	0.101254	1.87858	0.0603015
NM_001122843	Tnpo2	1232.32	0.217407	0.438203	0.496133	0.619801	1232.32	-0.013114	0.438286	-0.0299211	0.97613	1232.32	-0.438483	0.438228	-1.00058	0.31703	1232.32	-0.207962	0.438261	-0.474516	0.635132
NM_011510	Abcc8	686.872	0.216021	0.0589397	3.66511	0.000247232	686.872	-0.00512729	0.0586177	-0.0874699	0.930298	686.872	-0.036452	0.0585301	-0.62279	0.533422	686.872	0.184696	0.0590267	3.12902	0.00175389
NM_001302081	Dlgap3	1255.2	0.215957	0.185047	1.16704	0.243194	1255.2	-0.0468866	0.184884	-0.2536	0.799804	1255.2	0.112968	0.184926	0.610882	0.541278	1255.2	0.375811	0.185005	2.03136	0.0422189
NM_001136060	Dpp6	2292.44	0.215236	0.138048	1.55914	0.118962	2292.44	0.0772705	0.137975	0.560034	0.575456	2292.44	0.0761439	0.13797	0.551888	0.581025	2292.44	0.21411	0.138052	1.55093	0.120918
NM_001177778	Dlg3	1065.6	0.215212	0.109137	1.97194	0.0486163	1065.6	-0.0689966	0.109239	-0.631611	0.527641	1065.6	-0.239636	0.109127	-2.19594	0.0280963	1065.6	0.0445731	0.10925	0.407993	0.683279
NM_011708	Vwf	558.609	0.214704	0.115678	1.85606	0.0634449	558.609	0.390168	0.115637	3.37409	0.000740609	558.609	0.1048	0.115284	0.909064	0.363316	558.609	-0.0706632	0.116029	-0.609013	0.542516
NM_001289916	Rora	3303.17	0.214366	0.231868	0.924516	0.355218	3303.17	-0.149345	0.231883	-0.644052	0.519542	3303.17	-0.274746	0.23187	-1.18491	0.236052	3303.17	0.0889647	0.231881	0.383665	0.701227
NM_181734	Ttpal	876.571	0.213734	0.370681	0.576599	0.564211	876.571	0.0903226	0.37067	0.243674	0.807484	876.571	-0.0525612	0.370635	-0.141814	0.887227	876.571	0.0708503	0.370716	0.191117	0.848434
NM_001143849	Pde2a	3260.34	0.213486	0.187942	1.13592	0.255991	3260.34	0.165793	0.187933	0.882191	0.377674	3260.34	-0.00063488	0.187912	-0.00337861	0.997304	3260.34	0.0470584	0.187964	0.250359	0.80231
NM_028966	Samd4	663.285	0.213414	0.165952	1.286	0.198444	663.285	0.206867	0.16616	1.24499	0.213136	663.285	-0.17197	0.165898	-1.0366	0.299923	663.285	-0.165423	0.166214	-0.995243	0.319618
NM_001288612	Atg9a	865.417	0.211732	0.123186	1.7188	0.0856512	865.417	0.00683465	0.123274	0.0554425	0.955786	865.417	-0.182986	0.123138	-1.48603	0.137272	865.417	0.0219118	0.123323	0.177678	0.858976
NM_178597	Camk2g	2643.65	0.211276	0.0997674	2.11769	0.0342017	2643.65	0.0668727	0.0997485	0.670413	0.502595	2643.65	-0.0525751	0.0997115	-0.527273	0.598004	2643.65	0.0918282	0.0998045	0.920081	0.35753
NM_001122896	Hp1bp3	645.12	0.211172	0.191963	1.10007	0.271304	645.12	-0.285854	0.191804	-1.49034	0.136134	645.12	-0.12255	0.191881	-0.638679	0.523032	645.12	0.374476	0.191886	1.95155	0.0509917
NM_001347732	Syne1	19284.9	0.210741	0.13428	1.56942	0.11655	19284.9	-0.0698651	0.134284	-0.52028	0.602868	19284.9	-0.223009	0.134279	-1.66079	0.0967558	19284.9	0.0575974	0.134284	0.428921	0.667981
NM_028052	Synpr	705.811	0.210685	0.231788	0.908956	0.363374	705.811	-0.438196	0.231749	-1.89082	0.0586479	705.811	-0.281005	0.231803	-1.21226	0.225414	705.811	0.367876	0.231734	1.58749	0.112401
NM_009717	Neurod6	710.286	0.210195	0.0932172	2.2549	0.0241398	710.286	-0.00941355	0.093137	-0.101072	0.919493	710.286	-0.0886181	0.0930334	-0.952541	0.340823	710.286	0.130991	0.0933205	1.40366	0.160419
NM_001281818	Specc1	889.855	0.20994	0.17223	1.21895	0.222863	889.855	0.230341	0.172252	1.33723	0.181147	889.855	-0.0227257	0.172123	-0.132032	0.894959	889.855	-0.0431267	0.172359	-0.250214	0.802422
NM_001290741	Cnot6	825.65	0.209663	0.233536	0.897777	0.369305	825.65	0.00747849	0.233443	0.0320357	0.974444	825.65	0.00838572	0.233436	0.035923	0.971344	825.65	0.210571	0.233543	0.901635	0.367251
NM_001164168	Pias2	585.727	0.208102	0.209573	0.992982	0.320719	585.727	-0.057855	0.209597	-0.27603	0.782525	585.727	-0.168723	0.209524	-0.805271	0.420664	585.727	0.0972338	0.209646	0.4638	0.642791
NM_212473	Fam53b	716.517	0.207823	0.17166	1.21066	0.226024	716.517	-0.00969403	0.171572	-0.0565012	0.954943	716.517	-0.0492882	0.171539	-0.28733	0.773859	716.517	0.168228	0.171693	0.979818	0.327176
NM_001253843	Prpf19	818.824	0.207805	0.180083	1.15394	0.248525	818.824	0.0203042	0.180074	0.112755	0.910225	818.824	-0.10004	0.180008	-0.555757	0.578377	818.824	0.0874599	0.180149	0.485487	0.627331
NM_011067	Per3	758.562	0.207095	0.161853	1.27953	0.200711	758.562	-0.17364	0.161746	-1.07353	0.283032	758.562	-0.113279	0.161768	-0.700256	0.483767	758.562	0.267456	0.161831	1.65269	0.0983939
NM_027407	Ica1l	714.13	0.206959	0.099929	2.07106	0.0383531	714.13	0.0570231	0.0999865	0.570308	0.568469	714.13	-0.118288	0.0997948	-1.18531	0.235893	714.13	0.0316478	0.10012	0.316098	0.751928
NM_001080797	G3bp2	817.876	0.206538	0.606284	0.340663	0.733358	817.876	-0.407172	0.606132	-0.671755	0.50174	817.876	0.196894	0.60621	0.324795	0.745336	817.876	0.810604	0.606206	1.33718	0.181165
NM_028627	Psd	2962.41	0.205859	0.508326	0.404974	0.685497	2962.41	0.162653	0.508329	0.319977	0.748986	2962.41	-0.0636653	0.508317	-0.125247	0.900328	2962.41	-0.0204603	0.508338	-0.0402494	0.967894
NM_010518	Igfbp5	2652.13	0.205698	0.0725163	2.83658	0.00455994	2652.13	0.0687706	0.0723881	0.950027	0.342099	2652.13	0.0871522	0.0723875	1.20397	0.228602	2652.13	0.22408	0.0725168	3.09004	0.00200128
NM_134080	Flnb	2197.3	0.205648	0.121712	1.68963	0.0910989	2197.3	-0.0267569	0.121735	-0.219796	0.82603	2197.3	-0.174819	0.121692	-1.43657	0.15084	2197.3	0.057586	0.121755	0.472965	0.636238
NM_001285458	Fmn1	1189.95	0.204769	0.0950368	2.15462	0.0311912	1189.95	0.0206476	0.0948866	0.217603	0.827739	1189.95	0.0101718	0.0948679	0.107221	0.914614	1189.95	0.194293	0.0950554	2.04399	0.0409541
NM_001111059	Cd34	913.188	0.203709	0.114387	1.78087	0.0749345	913.188	0.0254008	0.114332	0.222168	0.824183	913.188	-0.0640583	0.114259	-0.560642	0.575042	913.188	0.114249	0.11446	0.998157	0.318203
NM_001347412	Dlgap1	1054.67	0.203639	0.200376	1.01629	0.309494	1054.67	0.188027	0.200324	0.938613	0.34793	1054.67	0.0556325	0.200273	0.277784	0.781178	1054.67	0.0712443	0.200427	0.355462	0.722244
NM_001177706	Arfgap1	765.587	0.202614	0.215595	0.939788	0.347326	765.587	-0.00738928	0.215398	-0.0343053	0.972634	765.587	0.104447	0.215437	0.484817	0.627806	765.587	0.31445	0.215556	1.45878	0.144625
NM_011894	Sh3bp5	650.287	0.202079	0.181487	1.11346	0.26551	650.287	0.159914	0.18138	0.881655	0.377963	650.287	0.0542713	0.181304	0.299339	0.764681	650.287	0.0964361	0.181563	0.531144	0.595319
NM_001289474	Erbb2ip	1038.21	0.202025	0.10332	1.95532	0.0505452	1038.21	0.186825	0.103261	1.80926	0.0704112	1038.21	0.0253345	0.103139	0.245634	0.805965	1038.21	0.0405343	0.103442	0.391856	0.695164
NM_001347414	Dlgap1	577.536	0.201497	0.136763	1.47333	0.140663	577.536	-0.126356	0.136813	-0.923565	0.355713	577.536	-0.205586	0.136728	-1.50361	0.132682	577.536	0.122267	0.136848	0.893452	0.371615
NM_008687	Nfib	2600.85	0.201427	0.0796244	2.52971	0.0114157	2600.85	-0.0209791	0.0795287	-0.263792	0.79194	2600.85	0.0106475	0.0795327	0.133876	0.893501	2600.85	0.233053	0.0796205	2.92705	0.00342193
NM_001302702	Ncoa2	1128.92	0.20084	0.265758	0.755728	0.449812	1128.92	-0.30922	0.265688	-1.16385	0.244487	1128.92	-0.119678	0.265725	-0.450384	0.652434	1128.92	0.390382	0.26572	1.46915	0.141793
NM_001310452	Mapk8	776.82	0.200591	0.399746	0.501795	0.615812	776.82	0.268617	0.399645	0.672141	0.501494	776.82	0.242725	0.399634	0.607368	0.543607	776.82	0.174698	0.399757	0.43701	0.662104
NM_177614	Os9	1251.17	0.20051	0.0864032	2.32063	0.0203068	1251.17	0.0227107	0.0863759	0.262929	0.792605	1251.17	-0.083475	0.0862946	-0.967325	0.333382	1251.17	0.0943242	0.0864844	1.09065	0.275427
NM_009384	Tiam1	1820.44	0.200441	0.19236	1.04201	0.297405	1820.44	-0.109186	0.192234	-0.567984	0.570046	1820.44	0.132236	0.192278	0.687732	0.491622	1820.44	0.441863	0.192316	2.29759	0.0215854
NM_001048229	Dbndd2	1239.35	0.200279	0.111377	1.79821	0.0721435	1239.35	6.74e-05	0.111294	0.000605777	0.999517	1239.35	-0.0362051	0.111266	-0.325394	0.744883	1239.35	0.164006	0.111405	1.47216	0.140977
NM_001310598	Fam126b	2442.46	0.198861	0.126065	1.57744	0.114693	2442.46	-0.0982897	0.125991	-0.780133	0.435312	2442.46	-0.00490696	0.126007	-0.0389419	0.968937	2442.46	0.292244	0.126049	2.31849	0.0204225
NM_001039388	Wdr37	1304.25	0.198627	0.158555	1.25273	0.210303	1304.25	-0.0697777	0.158582	-0.440009	0.659931	1304.25	-0.188292	0.158536	-1.18769	0.234955	1304.25	0.0801123	0.158601	0.505119	0.613476
NM_001289546	Amph	1970.63	0.198328	0.0765684	2.5902	0.00959203	1970.63	0.0615596	0.076584	0.803818	0.421502	1970.63	-0.0990531	0.0764999	-1.29481	0.195385	1970.63	0.0377149	0.0766524	0.492025	0.622701
NM_173369	Cyld	1061.41	0.198132	0.270868	0.731472	0.464491	1061.41	-0.230129	0.270788	-0.84985	0.395408	1061.41	-0.0669037	0.270821	-0.24704	0.804877	1061.41	0.361357	0.270834	1.33424	0.182126
NM_001310686	Mapk10	1990.81	0.197624	0.199888	0.988677	0.322821	1990.81	0.0452653	0.199869	0.226475	0.820832	1990.81	-0.0386256	0.19985	-0.193272	0.846746	1990.81	0.113733	0.199906	0.568935	0.569401
NR_027890	5031426D15Rik	2182.18	0.19708	0.0632727	3.11476	0.00184092	2182.18	0.142032	0.0633073	2.24353	0.0248625	2182.18	-0.0732333	0.0631858	-1.15901	0.246451	2182.18	-0.0181857	0.063394	-0.286867	0.774214
NM_010905	Nfia	840.964	0.196598	0.273835	0.717946	0.472791	840.964	-0.296902	0.273781	-1.08445	0.278165	840.964	-0.169311	0.273812	-0.618348	0.536346	840.964	0.324189	0.273804	1.18402	0.236405
NM_030046	Dnajc21	754.235	0.196118	0.0768417	2.55223	0.0107036	754.235	0.0736522	0.0768655	0.958195	0.337964	754.235	-0.0850509	0.0766486	-1.10962	0.267162	754.235	0.0374146	0.0770581	0.485537	0.627295
NM_010599	Kcnab3	1128.25	0.195559	0.0629851	3.10484	0.00190379	1128.25	0.0351905	0.062848	0.55993	0.575527	1128.25	-0.0275014	0.0627667	-0.438152	0.661276	1128.25	0.132867	0.0630661	2.10679	0.0351359
NM_001252491	Osbpl1a	1456.37	0.193982	0.0948677	2.04477	0.0408779	1456.37	0.11716	0.0948161	1.23565	0.216588	1456.37	-0.00227334	0.0947445	-0.0239945	0.980857	1456.37	0.0745493	0.0949392	0.785232	0.432317
NM_172274	Cc2d2a	995.543	0.193552	0.0341105	5.67427	1.39e-08	995.543	0.0677815	0.0338968	1.99964	0.0455388	995.543	-0.0272385	0.0336577	-0.809278	0.418355	995.543	0.098532	0.0343464	2.86878	0.00412064
NM_026337	Sltm	938.779	0.193371	0.268461	0.720294	0.471344	938.779	0.0495168	0.268509	0.184414	0.853689	938.779	-0.169728	0.268443	-0.632268	0.527212	938.779	-0.0258731	0.268528	-0.0963516	0.923241
NM_001114339	Pank1	562.095	0.192433	0.128181	1.50126	0.133289	562.095	0.15565	0.127941	1.21657	0.223767	562.095	0.0888655	0.127855	0.695048	0.487025	562.095	0.125648	0.128267	0.979585	0.327291
NM_007711	Clcn3	946.325	0.192171	0.299177	0.64233	0.520659	946.325	-0.180181	0.299073	-0.602464	0.546865	946.325	0.00428926	0.299113	0.0143399	0.988559	946.325	0.376641	0.299138	1.25909	0.207999
NM_001009930	Brsk2	1201.6	0.19154	0.138901	1.37897	0.167903	1201.6	0.179024	0.138933	1.28856	0.19755	1201.6	-0.0551099	0.138824	-0.396977	0.691384	1201.6	-0.0425941	0.13901	-0.30641	0.759292
NM_010066	Dnmt1	639.519	0.19153	0.170726	1.12186	0.261923	639.519	0.0813554	0.170932	0.475951	0.634109	639.519	-0.22467	0.170721	-1.31601	0.188172	639.519	-0.114495	0.170937	-0.66981	0.502979
NM_009679	Ap2m1	1602.93	0.191002	0.138009	1.38399	0.166362	1602.93	0.14204	0.138011	1.02919	0.303389	1602.93	-0.0410306	0.137946	-0.29744	0.76613	1602.93	0.00793147	0.138074	0.0574436	0.954192
NM_020007	Mbnl1	2183.07	0.190865	0.252321	0.756438	0.449387	2183.07	-0.173505	0.252284	-0.687735	0.491619	2183.07	-0.0548889	0.252297	-0.217557	0.827774	2183.07	0.309482	0.252309	1.2266	0.219974
NM_001347487	Hnrnph1	666.387	0.190841	0.333562	0.572129	0.567234	666.387	-0.116931	0.33339	-0.350735	0.725787	666.387	0.0959654	0.33345	0.287796	0.773503	666.387	0.403738	0.333503	1.2106	0.22605
NM_175121	Slc38a2	3441.86	0.190761	0.0455404	4.18883	2.8e-05	3441.86	0.0791292	0.0455057	1.73889	0.0820547	3441.86	-0.0319631	0.0454467	-0.703309	0.481863	3441.86	0.079669	0.0455993	1.74716	0.0806103
NM_172662	Gtdc1	1009.71	0.190165	0.0467072	4.07143	4.67e-05	1009.71	0.113437	0.0466479	2.43176	0.0150255	1009.71	-0.0323352	0.0463983	-0.696905	0.485862	1009.71	0.0443931	0.0469552	0.945436	0.344436
NM_001166453	Pls3	1032.04	0.189219	0.48454	0.390512	0.696158	1032.04	-0.338238	0.484734	-0.697781	0.485314	1032.04	-0.917768	0.484653	-1.89366	0.0582702	1032.04	-0.390311	0.484621	-0.805393	0.420593
NM_009472	Unc5c	1374.87	0.188687	0.194223	0.971499	0.3313	1374.87	0.167032	0.19429	0.859706	0.389951	1374.87	-0.146612	0.1942	-0.754955	0.450276	1374.87	-0.124958	0.194313	-0.643076	0.520175
NM_001282992	Pcnt	1248.5	0.188669	0.121339	1.55489	0.119973	1248.5	-0.112501	0.121333	-0.927214	0.353815	1248.5	-0.157965	0.121303	-1.30223	0.192837	1248.5	0.143205	0.121368	1.17992	0.238032
NM_032543	Rnf123	686.691	0.188508	0.229533	0.82127	0.411492	686.691	-0.0660823	0.22961	-0.287802	0.773498	686.691	-0.226485	0.229532	-0.986727	0.323777	686.691	0.0281058	0.229611	0.122406	0.902578
NM_001285507	Cops2	848.67	0.187425	0.114715	1.63383	0.102294	848.67	0.0710893	0.114753	0.6195	0.535587	848.67	-0.0978126	0.114616	-0.853394	0.393441	848.67	0.0185226	0.114851	0.161275	0.871877
NM_001286544	Ccpg1	579.214	0.186229	0.374432	0.497364	0.618933	579.214	-0.588002	0.374662	-1.56942	0.11655	579.214	-0.710873	0.37462	-1.89758	0.0577513	579.214	0.0633588	0.374474	0.169194	0.865644
NM_001347397	2900026A02Rik	676.019	0.186115	0.140207	1.32743	0.184365	676.019	-0.261799	0.140241	-1.86678	0.0619326	676.019	-0.256009	0.140231	-1.82562	0.0679072	676.019	0.191905	0.140217	1.36863	0.171114
NM_010602	Kcnj11	634.212	0.186021	0.0608426	3.05741	0.00223259	634.212	-0.0274071	0.0604423	-0.453442	0.65023	634.212	-0.0147241	0.0604298	-0.243656	0.807498	634.212	0.198704	0.0608551	3.2652	0.00109388
NM_001164086	Homer2	1010.66	0.185784	0.145934	1.27307	0.202993	1010.66	-0.127809	0.145777	-0.876742	0.380627	1010.66	-0.0104042	0.145822	-0.0713483	0.943121	1010.66	0.303189	0.145889	2.07822	0.0376892
NM_016900	Cav2	761.328	0.185457	0.0545251	3.40132	0.000670611	761.328	0.046158	0.0546122	0.845195	0.398002	761.328	-0.109086	0.0543165	-2.00834	0.044607	761.328	0.0302134	0.0548197	0.551141	0.581537
NM_001163759	Dhx57	820.647	0.184681	0.123308	1.49772	0.134206	820.647	-0.0709682	0.123241	-0.575847	0.564719	820.647	-0.0954804	0.123211	-0.774932	0.43838	820.647	0.160169	0.123338	1.29862	0.194076
NM_001313997	Scn1a	2537.58	0.184565	0.207469	0.889604	0.373679	2537.58	-0.172631	0.207471	-0.832073	0.405367	2537.58	-0.199272	0.207465	-0.960505	0.336801	2537.58	0.157925	0.207475	0.761176	0.446552
NM_023130	Raly	609.865	0.184356	0.146046	1.26231	0.206836	609.865	-0.333274	0.146066	-2.28167	0.0225087	609.865	-0.276859	0.146093	-1.89509	0.0580802	609.865	0.240771	0.146019	1.6489	0.0991683
NM_001110496	Tmem87a	645.523	0.18415	0.231252	0.796316	0.425848	645.523	0.0304659	0.231388	0.131666	0.895249	645.523	-0.231688	0.231256	-1.00187	0.316405	645.523	-0.0780047	0.231385	-0.337121	0.736025
NM_001284505	Cask	655.192	0.184062	0.126666	1.45313	0.146187	655.192	0.158129	0.126681	1.24824	0.211941	655.192	-0.0336439	0.126498	-0.265963	0.790268	655.192	-0.00771133	0.126848	-0.0607918	0.951525
NM_001098225	Adam22	5047.3	0.18384	0.0777863	2.3634	0.0181081	5047.3	0.203477	0.0777937	2.6156	0.00890707	5047.3	-0.0203492	0.0777488	-0.26173	0.79353	5047.3	-0.0399863	0.0778311	-0.513757	0.607422
NM_001033962	Ube3a	1760.29	0.183139	0.150423	1.21749	0.223417	1760.29	-0.157564	0.150435	-1.04739	0.294922	1760.29	-0.20623	0.150418	-1.37105	0.170361	1760.29	0.134473	0.15044	0.893861	0.371396
NM_008666	Myt1l	2347.13	0.182468	0.187473	0.973304	0.330402	2347.13	0.573315	0.187478	3.05804	0.00222788	2347.13	0.196709	0.187407	1.04963	0.293886	2347.13	-0.194137	0.187543	-1.03516	0.300593
NM_001145977	Cadm2	2177.82	0.181001	0.315157	0.574321	0.565751	2177.82	0.18342	0.315114	0.582076	0.560516	2177.82	0.195224	0.315113	0.619538	0.535562	2177.82	0.192806	0.315158	0.611774	0.540687
NM_001276764	Dst	7614.61	0.180636	0.128507	1.40565	0.159827	7614.61	0.196759	0.128493	1.53129	0.125699	7614.61	0.0931381	0.128484	0.724901	0.468513	7614.61	0.0770152	0.128516	0.599265	0.548996
NM_144812	Tnrc6b	2731.05	0.180633	0.30892	0.584724	0.558733	2731.05	0.102079	0.308925	0.330433	0.741073	2731.05	-0.0798175	0.308908	-0.258386	0.796109	2731.05	-0.00126327	0.308937	-0.00408907	0.996737
NM_011600	Tle4	621.314	0.180488	0.211063	0.85514	0.392473	621.314	-0.165834	0.210886	-0.786367	0.431653	621.314	-0.0257858	0.210948	-0.122238	0.902711	621.314	0.320536	0.211	1.51913	0.128731
NM_011066	Per2	1416.13	0.180213	0.110331	1.63339	0.102387	1416.13	0.0176236	0.110068	0.160116	0.87279	1416.13	0.187116	0.110135	1.69897	0.0893248	1416.13	0.349706	0.110263	3.17155	0.00151629
NM_177086	Zmat4	1312.21	0.180127	0.0978223	1.84137	0.0655671	1312.21	0.0702284	0.0978297	0.717864	0.472841	1312.21	-0.0751885	0.0977389	-0.769279	0.441728	1312.21	0.0347102	0.0979131	0.3545	0.722964
NM_001312908	Cux2	985.728	0.179936	0.635546	0.28312	0.777085	985.728	0.106499	0.635526	0.167575	0.866917	985.728	0.037148	0.635516	0.0584534	0.953388	985.728	0.110585	0.635556	0.173998	0.861867
NM_001290424	Fmr1	769.534	0.179825	0.17905	1.00433	0.31522	769.534	0.0418763	0.17912	0.233789	0.815149	769.534	-0.149912	0.179012	-0.83744	0.402346	769.534	-0.011963	0.179158	-0.0667737	0.946762
NM_198936	Slu7	843.17	0.179134	0.151701	1.18083	0.237669	843.17	-0.191977	0.151731	-1.26525	0.205783	843.17	-0.224053	0.151704	-1.47691	0.139699	843.17	0.147058	0.151728	0.969217	0.332437
NM_001347365	Atp2b2	652.302	0.179014	0.270543	0.661684	0.508174	652.302	0.210046	0.27037	0.776884	0.437227	652.302	0.216119	0.270364	0.799364	0.42408	652.302	0.185087	0.270548	0.684118	0.493901
NM_029169	Rbm6	638.716	0.178962	0.105499	1.69634	0.0898219	638.716	-0.0825358	0.105492	-0.782387	0.433987	638.716	-0.141494	0.105412	-1.3423	0.179499	638.716	0.120004	0.10558	1.13662	0.255696
NM_007626	Cbx5	1669.14	0.178232	0.150372	1.18527	0.235911	1669.14	0.137633	0.15034	0.915477	0.359941	1669.14	0.024525	0.150302	0.163172	0.870383	1669.14	0.0651245	0.15041	0.432979	0.66503
NM_134448	Dst	4180.7	0.177356	0.201683	0.879384	0.379193	4180.7	0.359866	0.201651	1.7846	0.0743258	4180.7	0.273036	0.201641	1.35407	0.175715	4180.7	0.0905258	0.201692	0.448832	0.653553
NM_001252105	Cadps2	891.034	0.177293	0.209904	0.844637	0.398314	891.034	0.0999142	0.209953	0.475888	0.634154	891.034	-0.115102	0.209864	-0.548461	0.583375	891.034	-0.0377237	0.209993	-0.179642	0.857433
NR_045524	Osbpl1a	2226.33	0.176147	0.129923	1.35578	0.175169	2226.33	0.0174668	0.129933	0.13443	0.893063	2226.33	-0.113416	0.129896	-0.873124	0.382595	2226.33	0.0452645	0.129959	0.348297	0.727617
NM_008963	Ptgds	5596.39	0.17552	0.102086	1.71934	0.0855526	5596.39	-0.053378	0.102088	-0.522861	0.601071	5596.39	-0.137887	0.102076	-1.35083	0.176751	5596.39	0.0910119	0.102099	0.891412	0.372708
NM_001127338	Aldh7a1	618.875	0.175014	0.190531	0.918561	0.358325	618.875	-0.0185287	0.190559	-0.0972332	0.922541	618.875	-0.133809	0.190479	-0.702488	0.482375	618.875	0.0597336	0.190611	0.31338	0.753992
NM_019819	Dusp14	694.547	0.17437	0.0781378	2.23158	0.025643	694.547	-0.0670858	0.0780852	-0.859136	0.390266	694.547	-0.115003	0.0779993	-1.47441	0.140371	694.547	0.126453	0.0782236	1.61656	0.105973
NM_177379	Arhgap32	11067.4	0.173957	0.0838297	2.07512	0.0379755	11067.4	0.0689632	0.0838014	0.822937	0.410544	11067.4	0.115785	0.0838034	1.38163	0.167087	11067.4	0.220778	0.0838276	2.63372	0.00844556
NM_016974	Dbp	1205.92	0.173772	0.0669117	2.59704	0.00940306	1205.92	-0.0996351	0.0662914	-1.50299	0.132843	1205.92	0.191897	0.0665259	2.88454	0.0039198	1205.92	0.465304	0.0666786	6.97831	2.99e-12
NM_009427	Tob1	567.322	0.173321	0.0486975	3.55914	0.000372069	567.322	-0.0153002	0.0484951	-0.3155	0.752382	567.322	-0.0700183	0.0483074	-1.44943	0.147217	567.322	0.118603	0.0488837	2.42623	0.0152565
NM_029673	Immt	837.074	0.17293	0.147092	1.17566	0.23973	837.074	0.014322	0.146922	0.0974803	0.922345	837.074	0.0513561	0.146932	0.349522	0.726697	837.074	0.209965	0.147082	1.42753	0.153427
NM_172563	Hlf	4115.51	0.172828	0.0581471	2.97226	0.0029562	4115.51	0.0289631	0.0580606	0.498842	0.61789	4115.51	0.057397	0.0580631	0.988528	0.322894	4115.51	0.201262	0.0581445	3.46141	0.000537359
NM_001327939	Ank2	9329.48	0.172633	0.130162	1.3263	0.184741	9329.48	-0.0661841	0.130155	-0.508502	0.611101	9329.48	-0.0783536	0.130153	-0.602011	0.547167	9329.48	0.160463	0.130163	1.23278	0.217656
NM_001081150	Lonrf1	693.429	0.172379	0.0570212	3.02308	0.0025022	693.429	-0.00243333	0.0568079	-0.0428343	0.965834	693.429	-0.0432067	0.056701	-0.762011	0.446054	693.429	0.131606	0.0571275	2.30372	0.0212382
NM_001290572	Ralgps1	647.205	0.172077	0.232069	0.741491	0.458396	647.205	-0.212314	0.232086	-0.914809	0.360292	647.205	-0.2207	0.232073	-0.950996	0.341607	647.205	0.163691	0.232081	0.705316	0.480614
NM_012011	Eif2s3y	719.669	0.171473	0.125439	1.36699	0.171629	719.669	0.0942206	0.125411	0.751297	0.452474	719.669	-0.0337867	0.125294	-0.269659	0.787423	719.669	0.043466	0.125555	0.346191	0.729199
NM_001110232	Celf2	570.629	0.170976	0.203047	0.842049	0.39976	570.629	-0.167103	0.203054	-0.822952	0.410535	570.629	-0.186526	0.203031	-0.918709	0.358248	570.629	0.151553	0.20307	0.746308	0.455481
NM_011643	Trpc1	899.31	0.170564	0.129984	1.31219	0.189456	899.31	0.0141002	0.129846	0.108592	0.913526	899.31	0.0200049	0.129837	0.154077	0.877549	899.31	0.176469	0.129992	1.35753	0.174613
NM_001164503	Akap11	5120.27	0.170387	0.237836	0.716406	0.473741	5120.27	0.150935	0.237796	0.634723	0.525609	5120.27	0.308504	0.237804	1.2973	0.194528	5120.27	0.327956	0.237828	1.37896	0.167906
NM_001291119	Neurl4	1506.55	0.170156	0.135737	1.25358	0.209996	1506.55	0.0230289	0.135797	0.169584	0.865337	1506.55	-0.172108	0.135723	-1.26808	0.204768	1506.55	-0.0249804	0.13581	-0.183936	0.854064
NM_001199136	Macf1	10563.4	0.169391	0.25411	0.666605	0.505025	10563.4	0.311813	0.254116	1.22705	0.219803	10563.4	-0.0427863	0.254105	-0.16838	0.866284	10563.4	-0.185209	0.25412	-0.728823	0.46611
NM_001302801	Mdm4	1258.53	0.168367	0.146424	1.14986	0.2502	1258.53	0.12805	0.146416	0.874558	0.381814	1258.53	-0.0226736	0.14635	-0.154927	0.876879	1258.53	0.0176442	0.14649	0.120446	0.90413
NM_001201413	Apbb2	885.37	0.167923	0.161682	1.0386	0.298991	885.37	0.0185503	0.161646	0.114759	0.908636	885.37	-0.0526103	0.161602	-0.325555	0.744761	885.37	0.0967628	0.161727	0.59831	0.549633
NM_001177656	Grin1	1713.16	0.167865	0.201003	0.835136	0.403641	1713.16	-0.131078	0.200908	-0.652428	0.514125	1713.16	0.0617777	0.200943	0.307439	0.758509	1713.16	0.36072	0.200968	1.79491	0.0726675
NM_010500	Ier5	1183.48	0.167727	0.0650774	2.57734	0.00995642	1183.48	0.00399478	0.0650851	0.0613779	0.951058	1183.48	-0.0998516	0.0649729	-1.53682	0.124338	1183.48	0.0638802	0.0651894	0.979917	0.327127
NM_145470	Deptor	990.203	0.167125	0.0531977	3.14158	0.0016804	990.203	0.00990769	0.0529155	0.187236	0.851476	990.203	0.0102791	0.0528897	0.194349	0.845902	990.203	0.167496	0.0532233	3.14705	0.00164929
NM_178080	Pde4dip	2232.29	0.166889	0.0903988	1.84615	0.0648709	2232.29	-0.142216	0.0904587	-1.57216	0.115914	2232.29	-0.250903	0.0904153	-2.77501	0.00552004	2232.29	0.0582018	0.0904422	0.643525	0.519884
NM_007890	Dyrk1a	1183.04	0.166514	0.11174	1.49019	0.136173	1183.04	0.109718	0.111786	0.981499	0.326347	1183.04	-0.0830067	0.111672	-0.74331	0.457294	1183.04	-0.0262103	0.111855	-0.234325	0.814733
NM_013506	Eif4a2	3825.14	0.166284	0.248499	0.669153	0.503398	3825.14	0.108303	0.24849	0.435845	0.662949	3825.14	0.0188049	0.248482	0.0756789	0.939675	3825.14	0.0767856	0.248508	0.308987	0.757332
NM_001134829	Lpgat1	3051.17	0.165545	0.178717	0.926295	0.354293	3051.17	-0.0527758	0.178707	-0.295321	0.767749	3051.17	-0.0815869	0.1787	-0.456557	0.64799	3051.17	0.136734	0.178724	0.765058	0.444237
NM_001290805	Kif3a	2911.57	0.165339	0.0674657	2.45072	0.0142573	2911.57	0.0962127	0.0675317	1.4247	0.154243	2911.57	-0.13699	0.0674401	-2.03128	0.0422264	2911.57	-0.0678634	0.0675573	-1.00453	0.315122
NM_001302387	Clcn4	1679.71	0.165202	0.353265	0.467644	0.640039	1679.71	-0.419232	0.353233	-1.18684	0.235289	1679.71	-0.160512	0.353259	-0.454375	0.649559	1679.71	0.423922	0.353239	1.2001	0.2301
NM_011990	Slc7a11	1763.99	0.165177	0.0444867	3.71294	0.000204867	1763.99	0.110216	0.0445296	2.47512	0.0133192	1763.99	-0.0631957	0.0443542	-1.4248	0.154216	1763.99	-0.00823514	0.0446616	-0.18439	0.853708
NM_001040087	Sytl2	1007.88	0.164533	0.0913067	1.80198	0.0715485	1007.88	0.0526201	0.0911285	0.577428	0.563651	1007.88	0.0441575	0.0911068	0.484679	0.627904	1007.88	0.15607	0.0913283	1.70889	0.0874709
NM_007943	Eps15	1987.64	0.164313	0.0951855	1.72625	0.0843032	1987.64	0.0209273	0.0952253	0.219766	0.826054	1987.64	-0.137572	0.0951592	-1.44571	0.148259	1987.64	0.00581381	0.0952516	0.0610364	0.95133
NM_001194940	Dlc1	954.548	0.163938	0.142377	1.15144	0.249552	954.548	-0.0461365	0.142377	-0.324045	0.745904	954.548	-0.118928	0.14233	-0.835579	0.403392	954.548	0.0911468	0.142424	0.639967	0.522194
NM_001146031	Nrcam	3512.84	0.163519	0.159847	1.02297	0.306321	3512.84	-0.0519611	0.15987	-0.32502	0.745166	3512.84	-0.213501	0.159848	-1.33565	0.181664	3512.84	0.00197877	0.159869	0.0123774	0.990124
NM_027884	Tns1	866.331	0.163486	0.318665	0.513034	0.607928	866.331	-0.0548188	0.318703	-0.172006	0.863433	866.331	-0.196291	0.318663	-0.615985	0.537905	866.331	0.0220133	0.318706	0.0690709	0.944933
NM_001114977	U2surp	2998.05	0.162982	0.077913	2.09185	0.0364519	2998.05	-0.0139968	0.077863	-0.179761	0.85734	2998.05	-0.0213698	0.0778549	-0.274482	0.783714	2998.05	0.155609	0.0779211	1.99701	0.0458241
NM_183262	Stk35	593.391	0.162571	0.0977667	1.66285	0.096343	593.391	0.00115336	0.097291	0.0118547	0.990542	593.391	0.0960279	0.097382	0.986094	0.324087	593.391	0.257446	0.0976761	2.63571	0.00839618
NM_175494	Zfp367	613.688	0.16145	0.0420975	3.83515	0.000125486	613.688	0.0434813	0.0420262	1.03462	0.300845	613.688	-0.0599415	0.0416902	-1.43778	0.150496	613.688	0.0580274	0.0424303	1.36759	0.171439
NM_017392	Celsr2	5220.31	0.160865	0.174087	0.924046	0.355462	5220.31	-0.0728494	0.174054	-0.418545	0.675549	5220.31	0.0789866	0.174064	0.453779	0.649988	5220.31	0.312701	0.174077	1.79633	0.0724416
NM_001042491	Anapc5	1175.46	0.159638	0.0873472	1.82762	0.067606	1175.46	0.0179706	0.0874926	0.205395	0.837263	1175.46	-0.187878	0.0873384	-2.15115	0.0314643	1175.46	-0.0462109	0.0875014	-0.528116	0.597419
NM_001083321	Magi1	750.078	0.159095	0.13921	1.14284	0.253104	750.078	-0.0710931	0.139353	-0.510164	0.609936	750.078	-0.232197	0.139234	-1.66768	0.0953789	750.078	-0.00200904	0.13933	-0.0144193	0.988495
NM_180600	Ube2q2	953.229	0.158649	0.115787	1.37018	0.170631	953.229	0.103652	0.11572	0.895708	0.370409	953.229	0.010966	0.115648	0.0948227	0.924456	953.229	0.0659629	0.115859	0.569336	0.569128
NM_001285870	Trim3	963.36	0.158163	0.170625	0.926962	0.353946	963.36	-0.0429463	0.170525	-0.251847	0.801159	963.36	-0.000430447	0.170535	-0.0025241	0.997986	963.36	0.200679	0.170615	1.17621	0.239513
NM_181318	Rasgef1b	761.802	0.158024	0.127344	1.24092	0.214636	761.802	-0.256382	0.127458	-2.0115	0.044273	761.802	-0.292637	0.12742	-2.29664	0.0216395	761.802	0.121769	0.127383	0.95593	0.339107
NM_013454	Abca1	2131.6	0.157895	0.055198	2.86052	0.00422942	2131.6	0.140922	0.0552163	2.55217	0.0107053	2131.6	-0.0346865	0.0550971	-0.629552	0.528988	2131.6	-0.0177129	0.055317	-0.320207	0.748811
NM_001081027	Kcnt2	1892.96	0.157519	0.0497232	3.16792	0.00153532	1892.96	0.013188	0.0497125	0.265286	0.790789	1892.96	-0.0786907	0.0496293	-1.58557	0.112837	1892.96	0.0656404	0.0498062	1.31792	0.187531
NM_145540	Ints3	841.963	0.15731	0.13293	1.1834	0.23665	841.963	-0.0328398	0.132758	-0.247367	0.804625	841.963	0.0249978	0.132781	0.188263	0.850671	841.963	0.215147	0.132907	1.61879	0.105493
NM_019578	Extl1	880.735	0.15695	0.0805086	1.94948	0.0512385	880.735	-0.0771469	0.0802104	-0.961807	0.336147	880.735	0.0157894	0.0802819	0.196674	0.844083	880.735	0.249886	0.0804373	3.10659	0.00189257
NM_001145967	Atg4c	624.948	0.156942	0.316213	0.496318	0.61967	624.948	0.466485	0.316414	1.47429	0.140404	624.948	-0.108019	0.316182	-0.341635	0.732626	624.948	-0.417561	0.316445	-1.31954	0.186989
NM_010788	Mecp2	2656.84	0.156922	0.119764	1.31025	0.19011	2656.84	0.0422355	0.119784	0.352597	0.72439	2656.84	-0.113545	0.119745	-0.948223	0.343016	2656.84	0.00114138	0.119803	0.00952712	0.992399
NM_023503	Ing2	578.049	0.156653	0.0531168	2.94921	0.00318583	578.049	0.0334918	0.0532478	0.628981	0.529361	578.049	-0.103058	0.0528901	-1.94853	0.0513519	578.049	0.0201032	0.0534729	0.37595	0.706954
NM_001282961	Ntrk2	4724.66	0.156534	0.285467	0.548345	0.583455	4724.66	-0.292819	0.285459	-1.02578	0.304993	4724.66	-0.158884	0.285464	-0.556582	0.577813	4724.66	0.290469	0.285461	1.01754	0.308895
NM_001033713	Mef2a	3014.66	0.15601	0.294068	0.530525	0.595748	3014.66	-0.636449	0.294105	-2.16402	0.0304632	3014.66	-0.60021	0.294107	-2.04079	0.0412717	3014.66	0.192249	0.294067	0.65376	0.513266
NM_144906	Sgip1	931.357	0.155697	0.150401	1.03522	0.300567	931.357	-0.103486	0.150454	-0.687828	0.491561	931.357	-0.194366	0.1504	-1.29233	0.196244	931.357	0.0648181	0.150455	0.430814	0.666603
NM_013768	Prmt5	590.371	0.15559	0.102704	1.51493	0.12979	590.371	-0.0494342	0.102673	-0.481474	0.630179	590.371	-0.102609	0.102589	-1.00019	0.317218	590.371	0.102416	0.102788	0.996379	0.319066
NM_001311143	Xpo6	609.578	0.155588	0.208138	0.747522	0.454749	609.578	-0.227652	0.208043	-1.09425	0.273843	609.578	-0.118248	0.208091	-0.56825	0.569865	609.578	0.264992	0.208091	1.27345	0.20286
NM_001330686	Pvalb	851.638	0.155551	0.0744998	2.08794	0.0368029	851.638	0.0582303	0.0744708	0.781921	0.434261	851.638	-0.0489037	0.0743294	-0.657933	0.510581	851.638	0.0484173	0.0746409	0.64867	0.516552
NM_009224	Snrnp70	917.137	0.154729	0.113402	1.36443	0.172432	917.137	-0.0765294	0.113425	-0.674713	0.499858	917.137	-0.145627	0.113366	-1.28457	0.198942	917.137	0.0856314	0.113461	0.754723	0.450415
NM_133803	Dpp3	552.278	0.154251	0.0503516	3.06347	0.00218788	552.278	0.0354862	0.0501742	0.707259	0.479405	552.278	-0.0386424	0.0499362	-0.773835	0.439028	552.278	0.080122	0.0505877	1.58382	0.113234
NM_001168492	Pdcd4	661.12	0.153698	0.145436	1.0568	0.290601	661.12	-0.0525152	0.145803	-0.36018	0.718712	661.12	-0.359815	0.145566	-2.47184	0.0134421	661.12	-0.153602	0.145673	-1.05443	0.291687
NM_023743	Eif4enif1	576.054	0.153402	0.972665	0.157713	0.874683	576.054	0.322251	0.972652	0.331311	0.740409	576.054	0.12773	0.972624	0.131325	0.895518	576.054	-0.0411191	0.972694	-0.0422734	0.966281
NM_001029838	Pknox2	598.595	0.153253	0.217799	0.703646	0.481653	598.595	0.0201486	0.217832	0.0924962	0.926304	598.595	-0.109237	0.217751	-0.501661	0.615906	598.595	0.0238674	0.21788	0.109544	0.912771
NM_001110254	Zfp945	564.465	0.15287	0.103398	1.47845	0.139286	564.465	-0.0862983	0.103252	-0.835802	0.403266	564.465	-0.0735014	0.103244	-0.71192	0.476514	564.465	0.165667	0.103407	1.60209	0.109136
NM_023665	Rsrp1	1965.76	0.152827	0.0396804	3.85144	0.000117424	1965.76	0.0833021	0.0396125	2.10293	0.0354721	1965.76	-0.0105873	0.0395088	-0.267974	0.78872	1965.76	0.0589372	0.0397836	1.48145	0.138488
NM_001252682	Dhx30	924.268	0.152436	0.153589	0.99249	0.320958	924.268	-0.0322397	0.1535	-0.210031	0.833643	924.268	-0.0176636	0.153497	-0.115074	0.908386	924.268	0.167012	0.153592	1.08738	0.276871
NM_001190718	Dcaf12l1	655.438	0.152415	0.381555	0.399456	0.689557	655.438	0.967285	0.381932	2.53261	0.0113216	655.438	-0.127411	0.381538	-0.33394	0.738425	655.438	-0.942281	0.381949	-2.46704	0.0136237
NM_001205332	Map4	682.964	0.152209	0.140277	1.08505	0.277897	682.964	0.337341	0.140495	2.40109	0.0163464	682.964	-0.053141	0.140175	-0.379105	0.70461	682.964	-0.238274	0.140597	-1.69473	0.0901274
NM_011424	Ncor2	1172.51	0.151993	0.378793	0.401255	0.688232	1172.51	-0.0984408	0.378724	-0.259927	0.79492	1172.51	0.072553	0.378748	0.19156	0.848087	1172.51	0.322987	0.37877	0.852726	0.393812
NM_001024504	Dcun1d2	719.477	0.151719	0.0946068	1.60368	0.108784	719.477	0.0486341	0.0944295	0.515031	0.606531	719.477	0.0191022	0.0943783	0.202401	0.839603	719.477	0.122187	0.0946579	1.29083	0.196762
NM_001114097	Smarcc2	996.471	0.151681	0.126206	1.20185	0.229421	996.471	0.0425728	0.126276	0.337142	0.73601	996.471	-0.128165	0.126169	-1.01583	0.309713	996.471	-0.0190572	0.126313	-0.150872	0.880076
NM_001098425	Sp3	1189.18	0.151591	0.53559	0.283035	0.77715	1189.18	0.103572	0.53568	0.193347	0.846687	1189.18	-0.428814	0.535617	-0.800598	0.423364	1189.18	-0.380795	0.535653	-0.7109	0.477146
NM_008173	Nr3c1	3924.23	0.151166	0.0336797	4.48835	7.18e-06	3924.23	0.0284409	0.0336477	0.845254	0.397969	3924.23	-0.0452561	0.033598	-1.34699	0.177983	3924.23	0.0774693	0.0337294	2.29679	0.0216308
NM_016807	Sdcbp	839.82	0.150884	0.1458	1.03487	0.30073	839.82	0.00118059	0.145925	0.0080904	0.993545	839.82	-0.194689	0.145802	-1.3353	0.181779	839.82	-0.0449855	0.145923	-0.308282	0.757868
NM_172858	Pak7	1584.41	0.150458	0.0491818	3.05921	0.00221919	1584.41	0.0925731	0.0491911	1.8819	0.0598489	1584.41	-0.0462405	0.0490462	-0.942794	0.345786	1584.41	0.0116441	0.0493263	0.236062	0.813384
NM_001114611	Stxbp5l	1295.37	0.150039	0.172041	0.872111	0.383148	1295.37	-0.284293	0.172055	-1.65233	0.0984665	1295.37	-0.246914	0.17206	-1.43504	0.151275	1295.37	0.187417	0.172035	1.08941	0.275973
NM_145578	Ube2m	788.558	0.149695	0.248068	0.603442	0.546215	788.558	0.161309	0.247958	0.650549	0.515337	788.558	0.14396	0.247944	0.580616	0.5615	788.558	0.132346	0.248082	0.533478	0.593703
NM_012018	Cntrl	644.373	0.149096	0.0409802	3.63824	0.000274508	644.373	-0.0215331	0.0406789	-0.529344	0.596567	644.373	-0.0439238	0.0405677	-1.08273	0.27893	644.373	0.126705	0.0410903	3.08358	0.00204526
NM_001135001	Ppp2r5c	1880	0.149089	0.113568	1.31278	0.189258	1880	-0.0327723	0.113574	-0.288554	0.772922	1880	-0.113466	0.113541	-0.999336	0.317632	1880	0.0683956	0.113601	0.60207	0.547128
NM_011703	Vipr1	646.421	0.148962	0.0580411	2.56649	0.0102733	646.421	0.00271661	0.0578962	0.0469221	0.962575	646.421	-0.0488297	0.057763	-0.845346	0.397918	646.421	0.0974157	0.0581737	1.67457	0.0940191
NR_040411	Gm11549	612.464	0.148794	0.0871611	1.70711	0.0878015	612.464	0.0228567	0.0873378	0.261705	0.793549	612.464	-0.141608	0.0870952	-1.62589	0.103972	612.464	-0.0156707	0.0874034	-0.179292	0.857708
NM_008957	Ptch1	1271.49	0.148773	0.154191	0.964864	0.334613	1271.49	-0.281655	0.154174	-1.82686	0.0677207	1271.49	-0.200409	0.154195	-1.29971	0.193701	1271.49	0.230019	0.15417	1.49199	0.135703
NM_029334	Zc3h14	1062.19	0.148616	0.095606	1.55446	0.120074	1062.19	0.00352791	0.095599	0.0369032	0.970562	1062.19	-0.0808509	0.0955271	-0.846366	0.397349	1062.19	0.0642372	0.0956779	0.67139	0.501972
NM_021281	Ctss	863.552	0.148539	0.0574104	2.58733	0.00967243	863.552	0.142372	0.0575822	2.47249	0.0134175	863.552	-0.073238	0.0572413	-1.27946	0.200735	863.552	-0.0670701	0.0577503	-1.16138	0.245487
NM_033269	Chrm3	1069.97	0.148462	0.0542417	2.73705	0.00619937	1069.97	0.072941	0.0540827	1.3487	0.177435	1069.97	0.0135981	0.0539858	0.251883	0.801131	1069.97	0.0891191	0.0543381	1.64008	0.100988
NM_001277123	Hnrnpr	561.279	0.148005	0.19118	0.774164	0.438834	561.279	0.206463	0.191004	1.08094	0.279724	561.279	0.151392	0.190953	0.792824	0.427881	561.279	0.0929335	0.191231	0.485975	0.626985
NM_008900	Pou3f3	1270.6	0.147493	0.0472899	3.11892	0.00181518	1270.6	-0.012904	0.0471281	-0.273806	0.784234	1270.6	-0.0261912	0.0470897	-0.556199	0.578075	1270.6	0.134206	0.0473282	2.83565	0.00457332
NM_001271599	Sort1	4946.74	0.14718	0.203673	0.722629	0.469908	4946.74	0.194293	0.203679	0.953917	0.340126	4946.74	-0.0332695	0.203662	-0.163357	0.870238	4946.74	-0.080383	0.20369	-0.394633	0.693114
NM_001024526	Larp4	990.462	0.146931	0.191913	0.765611	0.443908	990.462	0.41283	0.191931	2.15093	0.0314819	990.462	0.112705	0.191804	0.587604	0.556798	990.462	-0.153195	0.192041	-0.79772	0.425033
NM_001285454	Mapt	682.888	0.1466	0.115256	1.27196	0.203388	682.888	-0.0506303	0.115026	-0.440164	0.659819	682.888	0.0132964	0.115065	0.115556	0.908005	682.888	0.210527	0.115217	1.82723	0.0676656
NM_015792	Fbxo18	1293.97	0.146512	0.0896425	1.6344	0.102175	1293.97	0.0756175	0.0896191	0.843766	0.3988	1293.97	-0.0290199	0.0895429	-0.324089	0.745871	1293.97	0.0418742	0.0897186	0.466728	0.640695
NM_178142	Lcorl	564.332	0.146159	0.0601992	2.42792	0.0151856	564.332	0.0494896	0.0603011	0.820707	0.411813	564.332	-0.0853246	0.0599798	-1.42256	0.154865	564.332	0.0113448	0.0605194	0.187457	0.851302
NM_053181	Pdxdc1	697.245	0.146044	0.142864	1.02226	0.306657	697.245	-0.089571	0.14267	-0.627818	0.530123	697.245	0.00253498	0.142721	0.0177618	0.985829	697.245	0.23815	0.142813	1.66756	0.0954033
NM_001164585	Dnajc6	6643.66	0.145884	0.0551672	2.6444	0.00818361	6643.66	-0.020841	0.055144	-0.377938	0.705477	6643.66	-0.0376072	0.0551371	-0.682068	0.495196	6643.66	0.129118	0.0551742	2.34019	0.019274
NM_001251833	Zkscan8	559.252	0.145659	0.161349	0.902762	0.366652	559.252	0.0530441	0.161127	0.329207	0.741999	559.252	0.0795189	0.161132	0.493501	0.621658	559.252	0.172134	0.161343	1.06688	0.286026
NM_177680	Ythdc1	575.74	0.145561	0.313459	0.46437	0.642382	575.74	-0.225529	0.313337	-0.719765	0.47167	575.74	-0.0439836	0.313398	-0.140344	0.888388	575.74	0.327106	0.313398	1.04374	0.296605
NM_001043335	Eml1	984.639	0.145529	0.199835	0.728246	0.466463	984.639	-0.0524721	0.199814	-0.262604	0.792856	984.639	-0.0835184	0.199796	-0.418018	0.675934	984.639	0.114483	0.199853	0.572835	0.566756
NM_178725	Lrrc4c	2625.78	0.14514	0.0481621	3.01358	0.00258185	2625.78	-0.00505836	0.0481735	-0.105003	0.916373	2625.78	-0.098197	0.0481109	-2.04105	0.0412455	2625.78	0.0520018	0.0482246	1.07833	0.280889
NM_080708	Bmp2k	677.815	0.145003	0.050173	2.89006	0.0038517	677.815	0.0957383	0.0498597	1.92016	0.0548383	677.815	0.0369045	0.0496943	0.742631	0.457705	677.815	0.0861692	0.0503369	1.71185	0.0869241
NM_001170868	Ncald	2262.32	0.144943	0.451546	0.320993	0.748216	2262.32	-0.0362283	0.451548	-0.0802314	0.936053	2262.32	-0.114651	0.451541	-0.25391	0.799565	2262.32	0.0665203	0.451553	0.147314	0.882884
NM_198438	Ssbp3	1240.86	0.144865	0.102613	1.41177	0.158018	1240.86	-0.175452	0.102571	-1.71053	0.0871672	1240.86	-0.134767	0.102582	-1.31374	0.188933	1240.86	0.18555	0.102602	1.80845	0.070536
NM_025695	Smc6	1249.87	0.144463	0.115823	1.24728	0.212296	1249.87	-0.0148336	0.115814	-0.128081	0.898085	1249.87	-0.0844975	0.115771	-0.729866	0.465472	1249.87	0.0747989	0.115866	0.645565	0.518561
NM_010298	Glrb	2853.66	0.144233	0.140108	1.02944	0.303271	2853.66	0.160968	0.140084	1.14908	0.250523	2853.66	0.0633491	0.140063	0.45229	0.65106	2853.66	0.0466146	0.140129	0.332655	0.739395
NM_001166377	Armcx1	718.101	0.144008	0.100789	1.42881	0.153059	718.101	0.140982	0.100612	1.40124	0.161142	718.101	0.0763257	0.100528	0.759248	0.447704	718.101	0.0793525	0.100873	0.786658	0.431482
NM_178765	Sybu	685.725	0.143868	0.221712	0.648896	0.516405	685.725	-0.298252	0.222147	-1.34259	0.179405	685.725	-0.676763	0.221969	-3.0489	0.00229679	685.725	-0.234643	0.221889	-1.05748	0.290294
NM_001161420	Vldlr	1605.36	0.143685	0.19507	0.736581	0.461377	1605.36	0.0392978	0.195131	0.201391	0.840393	1605.36	-0.197733	0.195073	-1.01363	0.310757	1605.36	-0.0933458	0.195128	-0.478382	0.632378
NM_009685	Apbb1	1274.24	0.143505	0.217138	0.660893	0.508681	1274.24	0.314534	0.217128	1.44861	0.147447	1274.24	0.101909	0.217066	0.469485	0.638723	1274.24	-0.0691196	0.217201	-0.318229	0.750311
NM_052976	Ophn1	1198.07	0.143469	0.100894	1.42198	0.155032	1198.07	-0.0818803	0.100811	-0.812216	0.416668	1198.07	-0.0560223	0.100814	-0.555697	0.578418	1198.07	0.169327	0.10089	1.67833	0.0932836
NM_176846	Exph5	1698.41	0.143426	0.0622258	2.30493	0.0211707	1698.41	0.00916031	0.0622383	0.147181	0.882989	1698.41	-0.0893835	0.0621597	-1.43796	0.150444	1698.41	0.0448821	0.0623043	0.72037	0.471297
NM_173870	Mgat4a	895.362	0.143242	0.290725	0.492706	0.62222	895.362	0.170639	0.290742	0.58691	0.557264	895.362	-0.0275094	0.290681	-0.0946378	0.924603	895.362	-0.0549071	0.290785	-0.188824	0.850231
NM_011129	2020-09-04	2138.85	0.142851	0.0647427	2.20644	0.0273533	2138.85	-0.0320897	0.0646936	-0.496025	0.619876	2138.85	-0.0533998	0.0646729	-0.82569	0.40898	2138.85	0.121541	0.0647634	1.87669	0.0605607
NM_173028	Vps13a	5464.76	0.1424	0.0314606	4.52631	6e-06	5464.76	0.0432034	0.0313877	1.37644	0.168684	5464.76	0.0244265	0.0313719	0.778612	0.436208	5464.76	0.123623	0.0314764	3.92749	8.58e-05
NM_009307	Syt2	842.885	0.141908	0.0786446	1.80442	0.0711658	842.885	-0.0633988	0.0784231	-0.808419	0.418849	842.885	-0.0139864	0.0784543	-0.178275	0.858507	842.885	0.19132	0.0786136	2.43368	0.0149463
NM_016698	Rnf10	1158.48	0.14173	0.187238	0.756953	0.449078	1158.48	0.0251864	0.187221	0.134527	0.892986	1158.48	-0.0469295	0.187192	-0.250703	0.802044	1158.48	0.0696141	0.187267	0.371736	0.710089
NM_001146046	Lrrc49	1281.02	0.141348	0.0782744	1.8058	0.070949	1281.02	-0.037507	0.078229	-0.479451	0.631618	1281.02	-0.0709105	0.0781921	-0.906875	0.364473	1281.02	0.107945	0.0783113	1.3784	0.168078
NM_001164497	Papd5	639.304	0.140888	0.842591	0.167208	0.867206	639.304	0.660961	0.842821	0.784224	0.432909	639.304	-0.515309	0.842633	-0.611546	0.540838	639.304	-1.03538	0.842779	-1.22853	0.219247
NM_001347494	Slmap	1387.74	0.140476	0.128257	1.09527	0.273397	1387.74	0.103899	0.128219	0.810326	0.417753	1387.74	0.0166896	0.128176	0.130208	0.896402	1387.74	0.0532667	0.1283	0.415174	0.678015
NM_009888	Cfh	778.812	0.140389	0.0572279	2.45315	0.0141612	778.812	0.213083	0.0573124	3.71792	0.000200866	778.812	0.00190917	0.0569345	0.0335328	0.97325	778.812	-0.0707855	0.0576039	-1.22883	0.219135
NM_001291801	Drd1	663.341	0.139911	0.28131	0.497355	0.618939	663.341	0.215408	0.2813	0.765758	0.44382	663.341	0.0420403	0.281225	0.14949	0.881167	663.341	-0.0334571	0.281386	-0.118901	0.905354
NM_001347077	Agfg1	2470.55	0.13988	0.0774245	1.80667	0.0708145	2470.55	-0.101213	0.0774492	-1.30682	0.191273	2470.55	-0.1658	0.0774188	-2.1416	0.032226	2470.55	0.0752928	0.0774549	0.972086	0.331008
NM_001164268	Kalrn	8166.82	0.139766	0.059817	2.33656	0.0194622	8166.82	-0.0606686	0.0598052	-1.01444	0.310374	8166.82	-0.0729344	0.0598006	-1.21963	0.222606	8166.82	0.1275	0.0598216	2.13134	0.0330612
NM_023872	Kcnq5	1723.13	0.139581	0.143724	0.971171	0.331463	1723.13	-0.0996286	0.143613	-0.693732	0.487851	1723.13	0.0586613	0.143651	0.408359	0.68301	1723.13	0.297871	0.143685	2.07307	0.0381654
NM_001113180	Gria4	1879.07	0.139181	0.113135	1.23022	0.218616	1879.07	-0.0227881	0.113158	-0.201383	0.840399	1879.07	-0.12764	0.113117	-1.12838	0.259158	1879.07	0.0343294	0.113176	0.303326	0.761641
NM_027874	Csnk1d	1066.88	0.138954	0.0844989	1.64445	0.100083	1066.88	0.118719	0.0843623	1.40726	0.159351	1066.88	0.0638989	0.0843029	0.757968	0.44847	1066.88	0.084134	0.0845582	0.994983	0.319744
NM_007733	Col19a1	1707.58	0.138313	0.0529479	2.61225	0.0089949	1707.58	0.0718035	0.0530102	1.35452	0.17557	1707.58	-0.0845922	0.0528718	-1.59995	0.10961	1707.58	-0.0180827	0.0530861	-0.340629	0.733383
NM_012005	Med14	859.539	0.138025	0.240114	0.57483	0.565406	859.539	0.138021	0.240138	0.574756	0.565456	859.539	-0.0444428	0.240067	-0.185127	0.85313	859.539	-0.0444386	0.240184	-0.185019	0.853214
NM_145525	Osbpl6	1844.68	0.137553	0.0654331	2.10219	0.0355366	1844.68	0.148761	0.0653909	2.27494	0.0229093	1844.68	0.0304835	0.0653084	0.466763	0.640669	1844.68	0.0192758	0.0655154	0.294218	0.768591
NM_016962	Spast	788.939	0.137526	0.182313	0.754342	0.450644	788.939	0.25736	0.182261	1.41204	0.157937	788.939	0.105563	0.182173	0.579465	0.562275	788.939	-0.0142708	0.1824	-0.0782386	0.937638
NM_001302957	Ttll7	7895.96	0.137491	0.0761931	1.80451	0.0711511	7895.96	-0.0108128	0.0761651	-0.141965	0.887107	7895.96	0.0295974	0.0761675	0.388583	0.697585	7895.96	0.177902	0.0761907	2.33495	0.019546
NM_001039138	Camk2g	1789.18	0.137459	0.152188	0.903221	0.366408	1789.18	-0.00720282	0.152129	-0.0473469	0.962237	1789.18	0.0264677	0.152132	0.173978	0.861882	1789.18	0.17113	0.152184	1.12449	0.260805
NM_145518	Ndufs1	1448.61	0.137451	0.148179	0.927604	0.353613	1448.61	0.0404671	0.148167	0.273117	0.784763	1448.61	-0.0442933	0.148133	-0.299011	0.764932	1448.61	0.0526907	0.148213	0.355506	0.72221
NM_080287	Elmo2	1193.23	0.137195	0.281616	0.487171	0.626137	1193.23	-0.532204	0.281713	-1.88918	0.0588684	1193.23	-0.545732	0.281706	-1.93724	0.052716	1193.23	0.123667	0.281623	0.439123	0.660572
NM_133207	Kcnh7	2959.22	0.137036	0.0507829	2.69847	0.00696599	2959.22	0.0254541	0.0507641	0.501418	0.616077	2959.22	-0.0489801	0.0507199	-0.965698	0.334195	2959.22	0.0626016	0.050827	1.23166	0.218076
NM_010517	Igfbp4	963.967	0.136649	0.0925521	1.47645	0.139823	963.967	0.0417735	0.0925602	0.451312	0.651765	963.967	-0.0649726	0.0924599	-0.702711	0.482236	963.967	0.0299026	0.0926523	0.32274	0.746892
NM_001008420	Cdh12	1682.01	0.136572	0.052756	2.58875	0.00963241	1682.01	0.0399663	0.052802	0.756909	0.449104	1682.01	-0.0892691	0.0526834	-1.69445	0.0901805	1682.01	0.00733676	0.0528744	0.138758	0.889641
NM_001346958	Nrxn1	610.511	0.136397	0.386033	0.35333	0.723841	610.511	1.02956	0.386022	2.66709	0.00765112	610.511	0.544755	0.385835	1.41188	0.157984	610.511	-0.348403	0.38622	-0.902086	0.367011
NM_008779	Cntn3	1212.54	0.136277	0.0439169	3.10307	0.00191521	1212.54	0.014819	0.0438969	0.337586	0.735675	1212.54	-0.0662648	0.0437637	-1.51415	0.129987	1212.54	0.0551936	0.0440497	1.25299	0.210211
NM_011319	Sars	902.836	0.136198	0.092228	1.47675	0.139741	902.836	0.0178432	0.0922358	0.193452	0.846605	902.836	-0.0764596	0.0921393	-0.829826	0.406637	902.836	0.0418953	0.0923244	0.453784	0.649984
NM_009735	B2m	859.474	0.136158	0.0458419	2.97016	0.00297642	859.474	0.132798	0.0460261	2.88528	0.00391071	859.474	-0.0631489	0.0456332	-1.38384	0.166408	859.474	-0.059789	0.046233	-1.29321	0.195938
NM_007690	Chd1	1220.94	0.136145	0.0414618	3.28363	0.00102481	1220.94	0.0456659	0.0415353	1.09945	0.271573	1220.94	-0.0837993	0.0413271	-2.02771	0.0425897	1220.94	0.00667971	0.0416694	0.160303	0.872643
NM_001347505	Nyap1	665.119	0.136093	0.102102	1.33292	0.182558	665.119	-0.226647	0.102165	-2.21844	0.0265247	665.119	-0.220303	0.102151	-2.15663	0.0310342	665.119	0.142437	0.102115	1.39487	0.163056
NM_030687	Slco1a4	1144	0.136035	0.0637795	2.13289	0.0329338	1144	0.0313735	0.063885	0.491093	0.623361	1144	-0.118467	0.063721	-1.85915	0.0630057	1144	-0.0138059	0.0639433	-0.215909	0.829059
NM_015823	Magi2	1689.94	0.135841	0.224926	0.603938	0.545885	1689.94	0.0566485	0.224871	0.251916	0.801106	1689.94	0.0934586	0.224874	0.415604	0.6777	1689.94	0.172651	0.224923	0.767603	0.442723
NM_144839	Ube2e2	893.648	0.13541	0.03995	3.38949	0.000700226	893.648	0.037244	0.0399362	0.932587	0.351033	893.648	-0.0585165	0.0397079	-1.47367	0.140569	893.648	0.0396497	0.040177	0.986877	0.323703
NM_001347626	Hmbox1	861.21	0.135362	0.12132	1.11574	0.264531	861.21	-0.0459714	0.121063	-0.379733	0.704144	861.21	0.0822347	0.121135	0.678867	0.497222	861.21	0.263568	0.121247	2.1738	0.0297199
NM_001081133	Kif16b	889.36	0.135353	0.0390293	3.46798	0.000524393	889.36	0.074372	0.039007	1.90663	0.0565681	889.36	-0.037479	0.0387372	-0.96752	0.333284	889.36	0.0235016	0.0392971	0.59805	0.549806
NM_010207	Fgfr2	743.891	0.135249	0.159337	0.848824	0.395979	743.891	0.0538563	0.159243	0.338203	0.73521	743.891	0.024409	0.159213	0.15331	0.878154	743.891	0.105801	0.159366	0.663889	0.506761
NM_016700	Mapk8	771.093	0.134612	0.341155	0.394577	0.693155	771.093	0.0988425	0.341265	0.289636	0.772095	771.093	-0.229853	0.34117	-0.673721	0.500489	771.093	-0.194084	0.34125	-0.568744	0.56953
NM_001025392	Bclaf1	2981.16	0.134556	0.0735438	1.8296	0.0673101	2981.16	0.0713923	0.073626	0.969662	0.332215	2981.16	-0.168491	0.0735416	-2.29109	0.021958	2981.16	-0.105328	0.0736281	-1.43054	0.152563
NM_173370	Cds1	1802.5	0.134267	0.0350997	3.82532	0.000130604	1802.5	0.0241837	0.0351053	0.688891	0.490892	1802.5	-0.0703104	0.034978	-2.01013	0.0444174	1802.5	0.0397734	0.0352265	1.12907	0.258866
NM_178632	Ints7	715.543	0.134019	0.16203	0.82712	0.408169	715.543	0.122957	0.161854	0.759681	0.447445	715.543	0.125291	0.161843	0.774153	0.43884	715.543	0.136353	0.162041	0.841469	0.400085
NM_018864	Impa1	1037.02	0.13389	0.23447	0.571033	0.567977	1037.02	-0.100534	0.234429	-0.428848	0.668034	1037.02	-0.0614374	0.234435	-0.262066	0.79327	1037.02	0.172987	0.234464	0.737796	0.460638
NM_028975	Tmem33	1554.22	0.133621	0.29492	0.453076	0.650494	1554.22	0.0144485	0.294936	0.0489886	0.960928	1554.22	-0.122573	0.294912	-0.415625	0.677684	1554.22	-0.00339999	0.294944	-0.0115276	0.990803
NM_009628	Adnp	1136.78	0.133388	0.262577	0.507994	0.611457	1136.78	-0.126535	0.262697	-0.481676	0.630036	1136.78	-0.389134	0.262632	-1.48167	0.138427	1136.78	-0.129212	0.262642	-0.491969	0.622741
NM_001130008	Gspt1	1481.82	0.133153	0.171802	0.775037	0.438318	1481.82	0.0603628	0.171763	0.35143	0.725265	1481.82	0.0198892	0.171746	0.115806	0.907806	1481.82	0.0926793	0.171819	0.539402	0.58961
NM_153407	Csrnp2	781.933	0.133079	0.0464132	2.86726	0.00414043	781.933	-0.0592985	0.0462393	-1.28243	0.199693	781.933	-0.0653615	0.0461901	-1.41506	0.157052	781.933	0.127016	0.0464622	2.73374	0.00626189
NM_001198861	Ctbp1	1701.89	0.132385	0.0966615	1.36958	0.170819	1701.89	0.0544896	0.0966461	0.563805	0.572887	1701.89	-0.0337001	0.0965996	-0.348864	0.727191	1701.89	0.0441956	0.096708	0.457001	0.647671
NM_001305264	Nub1	617.193	0.1315	0.263658	0.498754	0.617953	617.193	-0.234613	0.26375	-0.889529	0.373719	617.193	-0.295468	0.263716	-1.1204	0.262544	617.193	0.0706458	0.263691	0.267911	0.788768
NM_172298	Tshz3	822.548	0.131343	0.0640839	2.04954	0.0404091	822.548	-0.0436279	0.0638874	-0.682889	0.494677	822.548	-0.0285185	0.0638813	-0.44643	0.655287	822.548	0.146452	0.0640899	2.2851	0.0223068
NM_001025363	Klc1	1398.1	0.130888	0.176052	0.743463	0.457201	1398.1	0.101073	0.175961	0.574403	0.565695	1398.1	0.129479	0.175963	0.735829	0.461835	1398.1	0.159295	0.17605	0.904829	0.365556
NM_021415	Cacna1h	1100.17	0.130609	0.144698	0.90263	0.366722	1100.17	-0.0966085	0.144625	-0.667994	0.504137	1100.17	-0.0453564	0.144638	-0.313584	0.753837	1100.17	0.181861	0.144684	1.25695	0.208772
NM_001001804	Ephx4	735.632	0.130516	0.0632729	2.06274	0.0391369	735.632	-0.0495832	0.0631783	-0.784815	0.432562	735.632	-0.0722608	0.0631148	-1.14491	0.252247	735.632	0.107838	0.0633362	1.70263	0.0886367
NM_001040106	Aak1	7809.69	0.130348	0.130178	1.0013	0.31668	7809.69	0.236295	0.130164	1.81536	0.0694684	7809.69	0.145782	0.130156	1.12005	0.262691	7809.69	0.039835	0.130186	0.305984	0.759616
NM_178655	Ank2	2413.88	0.130329	0.123376	1.05635	0.290806	2413.88	-0.00418673	0.123331	-0.0339472	0.972919	2413.88	0.014021	0.12333	0.113687	0.909486	2413.88	0.148537	0.123377	1.20393	0.228617
NM_009465	Axl	687.079	0.129876	0.144171	0.900849	0.367669	687.079	-0.117566	0.144013	-0.816352	0.414299	687.079	-0.0275831	0.144062	-0.191467	0.84816	687.079	0.219859	0.144122	1.5255	0.127134
NM_139146	Satb2	1385.93	0.12987	0.0821794	1.58032	0.114034	1385.93	-0.0497186	0.0820208	-0.60617	0.544402	1385.93	0.0226721	0.082053	0.276311	0.78231	1385.93	0.20226	0.0821472	2.46217	0.0138099
NM_177780	Dock5	559.701	0.129781	0.0727059	1.78501	0.0742591	559.701	0.0642447	0.0725639	0.885354	0.375966	559.701	-0.00483647	0.0724086	-0.0667942	0.946746	559.701	0.0606999	0.0728606	0.833097	0.40479
NM_001164361	Plekha8	585.783	0.129664	0.299683	0.43267	0.665254	585.783	0.174298	0.299739	0.581499	0.560904	585.783	-0.0542444	0.299636	-0.181034	0.856341	585.783	-0.0988782	0.299786	-0.329829	0.741529
NM_001005868	Erbb2ip	1579.4	0.1293	0.221245	0.584418	0.558939	1579.4	0.264213	0.221175	1.19459	0.232249	1579.4	0.229817	0.221164	1.03913	0.298746	1579.4	0.0949041	0.221256	0.428933	0.667972
NM_008832	Phka1	743.167	0.129124	0.164947	0.782822	0.433732	743.167	-0.182158	0.164871	-1.10485	0.269224	743.167	-0.101353	0.164905	-0.614618	0.538807	743.167	0.209929	0.164913	1.27296	0.203031
NM_001347468	Clip1	2333.76	0.129056	0.0536641	2.40488	0.0161776	2333.76	-0.0179055	0.0536926	-0.333481	0.738771	2333.76	-0.110975	0.0536295	-2.06929	0.0385188	2333.76	0.0359863	0.0537272	0.669797	0.502987
NM_010243	Fut9	9740.67	0.128574	0.0446376	2.8804	0.00397168	9740.67	0.0140657	0.0446102	0.315302	0.752532	9740.67	0.0129432	0.0446068	0.290163	0.771692	9740.67	0.127452	0.044641	2.85504	0.00430315
NM_178692	C130074G19Rik	744.009	0.128344	0.0681463	1.88336	0.0596518	744.009	-0.0825998	0.068015	-1.21443	0.224582	744.009	-0.0717432	0.0680029	-1.055	0.291424	744.009	0.139201	0.0681584	2.04231	0.0411208
NM_010496	Id2	1508.9	0.128294	0.0427887	2.99831	0.0027148	1508.9	-0.0376071	0.0427563	-0.879569	0.379093	1508.9	-0.0812421	0.0426878	-1.90317	0.0570189	1508.9	0.0846588	0.042857	1.97538	0.0482252
NM_001271487	Rtn3	593.904	0.127726	0.264643	0.482637	0.629354	593.904	0.36246	0.264815	1.36873	0.171084	593.904	-0.0677927	0.264598	-0.25621	0.797789	593.904	-0.302526	0.264859	-1.14221	0.253365
NM_001285893	Vps8	1442.13	0.127624	0.098839	1.29123	0.196624	1442.13	0.0509037	0.0988619	0.514897	0.606625	1442.13	-0.0731212	0.0987903	-0.740165	0.4592	1442.13	0.00359908	0.0989106	0.0363872	0.970974
NM_001347073	Ccdc136	947.666	0.127497	0.0976886	1.30514	0.191844	947.666	0.0110663	0.0977112	0.113255	0.909828	947.666	-0.0852644	0.0976229	-0.873406	0.382442	947.666	0.0311668	0.0977769	0.318755	0.749913
NM_008851	Pitpnm1	1092.36	0.127377	0.204168	0.623883	0.532704	1092.36	-0.0557036	0.204154	-0.272851	0.784968	1092.36	-0.0819341	0.204139	-0.401364	0.688152	1092.36	0.101146	0.204182	0.495373	0.620337
NM_001114609	Ino80d	1536.29	0.127203	0.2792	0.455599	0.648678	1536.29	-0.0809256	0.279317	-0.289727	0.772025	1536.29	-0.461712	0.279252	-1.65339	0.0982514	1536.29	-0.253583	0.279265	-0.908037	0.363859
NM_010617	Kif13a	1132.5	0.127162	0.0493209	2.57825	0.00993014	1132.5	0.0293322	0.0492491	0.595589	0.55145	1132.5	-0.0336033	0.0491445	-0.683765	0.494124	1132.5	0.0642262	0.0494252	1.29946	0.193784
NM_172710	Sel1l3	1890.18	0.126633	0.0510874	2.47875	0.0131842	1890.18	0.02943	0.0510682	0.576289	0.56442	1890.18	-0.0481183	0.0509969	-0.943553	0.345398	1890.18	0.0490848	0.0511585	0.959465	0.337325
NM_001252496	Rapgef6	898.121	0.126326	0.184887	0.68326	0.494443	898.121	-0.182567	0.184678	-0.988568	0.322874	898.121	0.0735975	0.184776	0.398307	0.690404	898.121	0.38249	0.184789	2.06987	0.0384643
NM_001161854	Csde1	4496.94	0.126293	0.0568062	2.22323	0.0262001	4496.94	0.0444792	0.0568183	0.782832	0.433726	4496.94	-0.074434	0.0567798	-1.31092	0.189883	4496.94	0.00738033	0.0568447	0.129833	0.896698
NM_001347479	Zmynd11	617.114	0.12616	0.220431	0.572333	0.567096	617.114	-0.0733893	0.220444	-0.332916	0.739198	617.114	-0.124317	0.220408	-0.564033	0.572731	617.114	0.0752319	0.220467	0.341239	0.732924
NM_001170669	Pde8b	1204.79	0.126028	0.114396	1.10168	0.270599	1204.79	-0.1176	0.114325	-1.02865	0.303645	1204.79	-0.0657259	0.114341	-0.574823	0.565411	1204.79	0.177903	0.11438	1.55536	0.119859
NM_001289654	Fhod3	1129.72	0.125966	0.197374	0.638213	0.523335	1129.72	-0.242428	0.197527	-1.22732	0.219703	1129.72	-0.427706	0.197464	-2.16599	0.030312	1129.72	-0.0593111	0.197436	-0.300407	0.763867
NM_001163542	Plec	5475.04	0.125859	0.0996121	1.26349	0.206413	5475.04	-0.086758	0.0996062	-0.87101	0.383748	5475.04	-0.0961128	0.0996025	-0.964964	0.334563	5475.04	0.116504	0.0996158	1.16954	0.242188
NM_001163187	Plekhb1	1631.63	0.125729	0.101296	1.24121	0.214529	1631.63	-0.0213708	0.101327	-0.210909	0.832958	1631.63	-0.122496	0.101276	-1.20953	0.226461	1631.63	0.0246036	0.101347	0.242767	0.808186
NM_011966	Psma4	1032.94	0.125569	0.0523336	2.39939	0.0164223	1032.94	0.0184887	0.0523899	0.352905	0.72416	1032.94	-0.0872835	0.0522263	-1.67125	0.0946713	1032.94	0.0197965	0.0524968	0.3771	0.706099
NM_198300	Cpeb3	703.876	0.125543	1.25815	0.0997839	0.920516	703.876	-0.46032	1.25815	-0.36587	0.714462	703.876	-0.329618	1.25816	-0.261984	0.793334	703.876	0.256245	1.25814	0.203669	0.838612
NM_007438	Aldoa	10143.1	0.125451	0.145505	0.862177	0.38859	10143.1	0.307898	0.145516	2.11591	0.0343528	10143.1	-0.0219668	0.145498	-0.150977	0.879994	10143.1	-0.204414	0.145523	-1.40469	0.160115
NM_001003719	Ralgapa1	3064.77	0.125402	0.0831402	1.50832	0.131472	3064.77	0.0492946	0.0831003	0.593194	0.553051	3064.77	0.0204939	0.0830867	0.246657	0.805174	3064.77	0.0966017	0.0831538	1.16172	0.245348
NM_001110228	Celf2	573.925	0.12529	0.225698	0.555122	0.578811	573.925	-0.0924644	0.225699	-0.409681	0.68204	573.925	-0.121512	0.225673	-0.538442	0.590272	573.925	0.0962428	0.225724	0.426373	0.669836
NM_001199044	Prrc2a	1643.27	0.125143	0.187425	0.667696	0.504328	1643.27	0.0113735	0.187356	0.0607052	0.951594	1643.27	0.0784005	0.187367	0.418433	0.67563	1643.27	0.19217	0.187414	1.02538	0.305186
NM_025950	Cdc37l1	1210.67	0.125107	0.111129	1.12578	0.260259	1210.67	-0.202218	0.111064	-1.82074	0.0686469	1210.67	-0.112458	0.111099	-1.01223	0.311426	1210.67	0.214866	0.111094	1.9341	0.0531011
NM_146003	Senp6	906.312	0.125104	0.34865	0.358825	0.719726	906.312	-0.124672	0.348657	-0.357577	0.72066	906.312	-0.151787	0.348647	-0.43536	0.663301	906.312	0.0979891	0.34866	0.281044	0.778676
NM_001289926	2010111I01Rik	1702.93	0.125096	0.0694623	1.80092	0.0717159	1702.93	0.0310111	0.0694849	0.446301	0.65538	1702.93	-0.0778866	0.069408	-1.12216	0.261796	1702.93	0.0161981	0.0695391	0.232935	0.815812
NM_001081453	Nin	1573.65	0.124302	0.0602805	2.06205	0.0392029	1573.65	-0.00140883	0.0602719	-0.0233746	0.981351	1573.65	-0.0697207	0.0602066	-1.15802	0.246854	1573.65	0.0559896	0.0603457	0.927814	0.353504
NM_172557	Rufy1	606.761	0.123996	0.0419487	2.9559	0.00311763	606.761	-0.065779	0.0415319	-1.58382	0.113235	606.761	-0.0343528	0.0415649	-0.826486	0.408529	606.761	0.155422	0.0419159	3.70795	0.000208943
NM_001271496	Chka	674.142	0.123921	0.153918	0.805114	0.420754	674.142	-0.0578664	0.15393	-0.375927	0.706972	674.142	-0.112106	0.15388	-0.728525	0.466292	674.142	0.0696821	0.153967	0.452577	0.650854
NM_001253812	Elp3	1289.67	0.123595	0.0588075	2.10169	0.0355809	1289.67	0.0677798	0.0588594	1.15155	0.249505	1289.67	-0.0671168	0.0587143	-1.14311	0.252994	1289.67	-0.0113017	0.0589524	-0.191709	0.84797
NM_011365	Itsn2	853.048	0.12334	0.0683376	1.80487	0.0710953	853.048	0.00385093	0.0682574	0.0564177	0.955009	853.048	-0.0398148	0.0681808	-0.583959	0.559248	853.048	0.0796747	0.0684141	1.1646	0.244183
NM_007470	Apod	1155.74	0.123337	0.191521	0.643985	0.519585	1155.74	0.208865	0.191473	1.09083	0.275348	1155.74	0.107862	0.191433	0.563445	0.573132	1155.74	0.0223342	0.191561	0.116591	0.907184
NM_011265	Rfx3	1103.48	0.123004	0.245592	0.500848	0.616478	1103.48	-0.122395	0.245605	-0.498343	0.618243	1103.48	-0.157941	0.245591	-0.643107	0.520155	1103.48	0.0874586	0.245606	0.356092	0.721771
NM_001098172	Pcdh10	693.795	0.122946	0.337886	0.363869	0.715956	693.795	0.189985	0.337866	0.562308	0.573906	693.795	0.0568276	0.337819	0.168219	0.866411	693.795	-0.0102112	0.337933	-0.0302166	0.975894
NM_001098476	Grsf1	684.737	0.122852	0.165254	0.743414	0.457231	684.737	-0.272865	0.16531	-1.65062	0.0988155	684.737	-0.248661	0.165313	-1.50418	0.132535	684.737	0.147057	0.165252	0.889896	0.373522
NM_001290708	Smarca1	1360.13	0.122575	0.517404	0.236905	0.812731	1360.13	0.0772786	0.517359	0.149371	0.881261	1360.13	0.186053	0.517368	0.359614	0.719135	1360.13	0.23135	0.517395	0.447143	0.654772
NM_133236	Glcci1	1650.04	0.122574	0.17953	0.682752	0.494764	1650.04	0.116322	0.179454	0.648196	0.516858	1650.04	0.140943	0.179455	0.785392	0.432224	1650.04	0.147195	0.179529	0.8199	0.412273
NM_001146120	Psap	3995.82	0.122543	0.0830572	1.47541	0.140103	3995.82	0.0266047	0.0830308	0.320419	0.74865	3995.82	0.000715636	0.083021	0.00861993	0.993122	3995.82	0.0966543	0.083067	1.16357	0.244598
NM_028705	Herc3	4767.01	0.122379	0.0341539	3.58315	0.000339476	4767.01	0.0495915	0.0341474	1.45228	0.146424	4767.01	-0.0410706	0.0340992	-1.20444	0.228418	4767.01	0.0317165	0.034202	0.92733	0.353755
NM_001024846	Zfp62	993.749	0.122165	0.099303	1.23022	0.218614	993.749	0.0694513	0.0992617	0.699679	0.484128	993.749	-0.009798	0.0991901	-0.09878	0.921313	993.749	0.0429155	0.0993744	0.431857	0.665846
NM_001115130	Zbtb44	1459.74	0.122136	0.147232	0.829551	0.406793	1459.74	-0.221547	0.147332	-1.50373	0.132652	1459.74	-0.328905	0.147292	-2.23302	0.0255477	1459.74	0.0147784	0.147272	0.100347	0.920069
NM_019868	Hnrnph2	1787.35	0.121873	0.0526752	2.31366	0.0206862	1787.35	0.102469	0.052764	1.94203	0.0521337	1787.35	-0.0788799	0.052611	-1.49931	0.133794	1787.35	-0.0594764	0.052828	-1.12585	0.260229
NM_010174	Fabp3	852.179	0.121304	0.0523811	2.31581	0.0205688	852.179	-0.0369755	0.0523212	-0.706702	0.479752	852.179	-0.0732063	0.0522337	-1.40152	0.16106	852.179	0.0850737	0.0524684	1.62143	0.104926
NM_030722	Pum1	754.794	0.12113	0.149569	0.809862	0.418019	754.794	-0.139356	0.149538	-0.931908	0.351384	754.794	-0.117121	0.149539	-0.783211	0.433503	754.794	0.143365	0.149568	0.958531	0.337795
NM_009229	Sntb2	768.731	0.121076	0.0692527	1.74833	0.0804075	768.731	0.0751857	0.0692313	1.08601	0.277475	768.731	-0.0267427	0.0690683	-0.387193	0.698614	768.731	0.0191479	0.0694153	0.275845	0.782667
NM_001170800	Ipcef1	2158.53	0.1208	0.235993	0.511881	0.608734	2158.53	0.129115	0.235988	0.547125	0.584293	2158.53	0.0114588	0.235968	0.0485607	0.961269	2158.53	0.00314434	0.236012	0.0133228	0.98937
NM_001163775	Taok2	1046.59	0.1208	0.151291	0.798464	0.424601	1046.59	0.221341	0.151189	1.46401	0.143192	1046.59	0.15458	0.151149	1.0227	0.306448	1046.59	0.0540394	0.151331	0.357095	0.721021
NM_173749	Pamr1	629.575	0.120797	0.075834	1.59291	0.11118	629.575	0.0402938	0.0760578	0.529779	0.596265	629.575	-0.126686	0.075781	-1.67174	0.0945749	629.575	-0.0461834	0.0761106	-0.606793	0.543988
NM_001033217	Prickle1	2070.55	0.120175	0.0496543	2.42024	0.0155103	2070.55	-0.00256592	0.049624	-0.0517073	0.958762	2070.55	-0.0521771	0.0495765	-1.05246	0.29259	2070.55	0.0705641	0.0497017	1.41975	0.15568
NM_001109913	Hnrnpm	744.838	0.120128	0.12496	0.961329	0.336387	744.838	0.0909843	0.124901	0.728454	0.466336	744.838	0.0124519	0.124825	0.0997549	0.920539	744.838	0.0415952	0.125035	0.332667	0.739386
NM_001042707	Ilf3	562.154	0.119375	0.177962	0.670787	0.502356	562.154	-0.0151246	0.178084	-0.0849298	0.932317	562.154	-0.163781	0.177965	-0.920297	0.357418	562.154	-0.0292816	0.178081	-0.164429	0.869394
NM_001195540	Dclk1	1694.44	0.119371	0.10775	1.10785	0.267926	1694.44	-0.0612717	0.107743	-0.568686	0.569569	1694.44	-0.0937581	0.107723	-0.870366	0.384101	1694.44	0.0868842	0.10777	0.806203	0.420126
NM_212433	Fbxo3	1401.42	0.119291	0.0562866	2.11935	0.0340606	1401.42	0.0249023	0.056244	0.442754	0.657944	1401.42	-0.0361415	0.0561716	-0.643412	0.519957	1401.42	0.0582475	0.0563589	1.03351	0.301365
NM_001285426	Cacnb4	4020.91	0.119273	0.183027	0.65167	0.514614	4020.91	-0.0612773	0.183051	-0.334756	0.737809	4020.91	-0.225513	0.183033	-1.23209	0.217917	4020.91	-0.0449627	0.183044	-0.245639	0.805962
NM_145151	Crebzf	745.522	0.11921	0.0731036	1.6307	0.102953	745.522	0.0469968	0.0734951	0.639455	0.522527	745.522	-0.19636	0.0731528	-2.68424	0.00726957	745.522	-0.124146	0.0734461	-1.6903	0.0909699
NM_008632	Map2	1479.08	0.119142	0.193667	0.615188	0.53843	1479.08	-0.00832884	0.19371	-0.0429964	0.965704	1479.08	-0.161886	0.193667	-0.835896	0.403214	1479.08	-0.0344154	0.193709	-0.177665	0.858986
NM_001347502	Ccser2	1775.12	0.119077	0.149916	0.794289	0.427027	1775.12	0.0785172	0.149878	0.523874	0.600366	1775.12	0.039388	0.149862	0.262829	0.792683	1775.12	0.0799478	0.149932	0.533226	0.593877
NR_002885	Gm10052	1433.72	0.118803	0.617485	0.192398	0.84743	1433.72	0.190835	0.617476	0.309056	0.757279	1433.72	0.0791813	0.617465	0.128236	0.897962	1433.72	0.00714953	0.617496	0.0115783	0.990762
NM_001289606	Brd8	582.543	0.11878	0.164058	0.724013	0.469058	582.543	0.17991	0.164432	1.09413	0.273896	582.543	-0.22455	0.164107	-1.36832	0.171213	582.543	-0.28568	0.164383	-1.7379	0.0822286
NM_001256122	Limch1	602.881	0.118767	0.349998	0.339336	0.734356	602.881	-0.372618	0.350015	-1.06458	0.287067	602.881	-0.272175	0.35004	-0.777555	0.436832	602.881	0.219209	0.349973	0.626362	0.531078
NM_007666	Cdh6	1156.1	0.11843	0.0613318	1.93097	0.053487	1156.1	0.0410358	0.0613077	0.669341	0.503278	1156.1	-0.0389203	0.061208	-0.63587	0.524861	1156.1	0.0384737	0.0614314	0.626287	0.531126
NM_172805	Kcnh5	2080.9	0.118376	0.0567207	2.08699	0.0368889	2080.9	0.0192635	0.0566952	0.339774	0.734027	2080.9	-0.0408476	0.0566473	-0.721087	0.470856	2080.9	0.0582645	0.0567685	1.02635	0.304725
NM_001284503	Cask	1107.28	0.118067	0.146217	0.807479	0.419391	1107.28	0.0970609	0.146153	0.664104	0.506624	1107.28	0.0500224	0.146124	0.342329	0.732103	1107.28	0.0710287	0.146247	0.485678	0.627196
NM_001291114	Rbm39	1847.25	0.117807	0.0800112	1.47238	0.140917	1847.25	-0.0278077	0.0799868	-0.347653	0.728101	1847.25	-0.0601402	0.0799621	-0.752109	0.451985	1847.25	0.0854746	0.0800359	1.06795	0.285542
NM_001199274	Mat2b	1018.18	0.117728	0.124349	0.946753	0.343765	1018.18	-0.166238	0.124428	-1.33602	0.181544	1018.18	-0.221794	0.124387	-1.78309	0.0745711	1018.18	0.0621718	0.12439	0.499814	0.617206
NM_009250	Serpini1	6646.63	0.116933	0.0587738	1.98955	0.0466408	6646.63	0.044327	0.0587816	0.754096	0.450791	6646.63	-0.0692607	0.0587573	-1.17876	0.238495	6646.63	0.00334562	0.058798	0.0569002	0.954625
NM_001347367	Adgrl3	878.919	0.116905	0.209195	0.558834	0.576275	878.919	-0.0140831	0.209353	-0.0672695	0.946367	878.919	-0.278407	0.209244	-1.33054	0.183341	878.919	-0.147419	0.209304	-0.704328	0.481228
NM_172284	Ddx19b	1032.37	0.116835	0.056241	2.07739	0.0377656	1032.37	-0.0030818	0.0561342	-0.0549007	0.956218	1032.37	-0.0293059	0.0560784	-0.522587	0.601262	1032.37	0.0906105	0.0562966	1.60952	0.107503
NM_007981	Acsl1	1074.24	0.116582	0.0618355	1.88535	0.0593826	1074.24	-0.0380005	0.0617428	-0.615465	0.538248	1074.24	-0.0469897	0.0617126	-0.761428	0.446401	1074.24	0.107592	0.0618657	1.73913	0.0820122
NM_173876	Clcn3	2207.33	0.115804	0.168509	0.687226	0.49194	2207.33	0.0596242	0.168615	0.353611	0.723631	2207.33	-0.311451	0.16854	-1.84794	0.0646114	2207.33	-0.255271	0.168585	-1.5142	0.129974
NM_001302266	Aktip	1223.7	0.115768	0.0830896	1.39329	0.163533	1223.7	-0.0178652	0.0829806	-0.215293	0.829539	1223.7	-0.0022826	0.0829777	-0.0275085	0.978054	1223.7	0.13135	0.0830925	1.58077	0.113931
NM_001113413	Rnf13	1623.97	0.115693	0.126689	0.913211	0.361132	1623.97	-0.0534256	0.126735	-0.421555	0.67335	1623.97	-0.162731	0.126691	-1.28447	0.198977	1623.97	0.0063879	0.126732	0.0504046	0.9598
NM_139144	Ogt	781.831	0.115509	0.122931	0.939628	0.347408	781.831	0.00529138	0.122601	0.0431594	0.965574	781.831	0.151526	0.122694	1.23499	0.216835	781.831	0.261743	0.122838	2.13081	0.0331051
NM_009622	Adcy1	27360.9	0.115496	0.0523561	2.20597	0.0273862	27360.9	-0.0119063	0.052352	-0.227427	0.820092	27360.9	-0.034525	0.0523499	-0.659505	0.509572	27360.9	0.0928772	0.0523582	1.77388	0.0760829
NM_008429	Kcnj9	2256.99	0.115341	0.0458735	2.51433	0.0119259	2256.99	-0.0265567	0.0457922	-0.57994	0.561955	2256.99	-0.0248765	0.0457799	-0.543393	0.586859	2256.99	0.117021	0.0458858	2.55028	0.0107637
NM_172442	Dtx4	1127.87	0.115252	0.0514872	2.23846	0.0251913	1127.87	-0.00803597	0.0513437	-0.156513	0.875628	1127.87	-0.0162515	0.0513098	-0.316732	0.751447	1127.87	0.107036	0.051521	2.07753	0.0377525
NM_009963	Cry2	2626.25	0.115203	0.0479026	2.40494	0.0161751	2626.25	-0.0236533	0.047788	-0.494964	0.620626	2626.25	0.0181702	0.0478003	0.380127	0.703851	2626.25	0.157026	0.0478903	3.27888	0.00104221
NM_001285999	Plekhg5	649.11	0.115192	0.167761	0.686643	0.492308	649.11	-0.0823189	0.16779	-0.490607	0.623704	649.11	-0.132501	0.167745	-0.789896	0.429588	649.11	0.0650094	0.167806	0.387409	0.698453
NM_021393	Nelfb	551.956	0.115148	0.0769707	1.496	0.134653	551.956	-0.00191862	0.076554	-0.0250623	0.980005	551.956	0.0516078	0.0766104	0.67364	0.50054	551.956	0.168675	0.0769147	2.19301	0.0283063
NM_013767	Csnk1e	891.296	0.115096	0.116255	0.990035	0.322157	891.296	-0.107981	0.116196	-0.929301	0.352733	891.296	-0.0812272	0.116201	-0.699024	0.484537	891.296	0.14185	0.11625	1.22022	0.222383
NM_001113550	4833420G17Rik	686.038	0.114961	0.0734421	1.56532	0.117507	686.038	0.0183482	0.0735019	0.249628	0.802875	686.038	-0.0814583	0.0733344	-1.11078	0.266663	686.038	0.0151541	0.0736095	0.205872	0.836891
NM_027530	Rufy3	3215.15	0.114916	0.0927879	1.23847	0.21554	3215.15	0.0730722	0.0927412	0.787915	0.430746	3215.15	0.0641631	0.0927343	0.691902	0.488999	3215.15	0.106006	0.0927948	1.14237	0.253299
NM_007597	Canx	4635.89	0.114761	0.211571	0.542421	0.587528	4635.89	0.308402	0.21157	1.45768	0.144928	4635.89	0.0998237	0.211553	0.471862	0.637025	4635.89	-0.0938175	0.211588	-0.443396	0.657479
NM_001102563	Prrt2	1464.26	0.114437	0.0912299	1.25438	0.209703	1464.26	-0.13871	0.0910858	-1.52285	0.127797	1464.26	-0.00446468	0.0911448	-0.0489844	0.960932	1464.26	0.248682	0.0911709	2.72765	0.00637878
NM_133766	Efr3a	3657.4	0.114364	0.0487675	2.34509	0.0190224	3657.4	0.0155528	0.0487859	0.318798	0.74988	3657.4	-0.0843972	0.0487385	-1.73163	0.083339	3657.4	0.0144142	0.0488149	0.295283	0.767778
NM_001163470	Trafd1	594.188	0.114021	0.109351	1.04271	0.297082	594.188	0.0525164	0.10936	0.480216	0.631074	594.188	-0.0466145	0.10923	-0.426756	0.669557	594.188	0.0148906	0.109481	0.136011	0.891813
NM_001171052	Mta3	787.179	0.11375	0.0886618	1.28296	0.199506	787.179	-0.105355	0.0887378	-1.18726	0.235126	787.179	-0.158047	0.088666	-1.7825	0.0746679	787.179	0.0610572	0.0887336	0.688095	0.491393
NM_011774	Slc30a4	2429.16	0.113447	0.0596021	1.9034	0.0569881	2429.16	0.0346597	0.0595843	0.581692	0.560774	2429.16	-0.0335188	0.0595412	-0.562951	0.573468	2429.16	0.0452682	0.0596451	0.758959	0.447877
NM_178622	Suds3	755.238	0.112872	0.119277	0.946299	0.343996	755.238	0.0153087	0.119088	0.12855	0.897714	755.238	0.0570466	0.119105	0.478959	0.631968	755.238	0.15461	0.11926	1.29641	0.194834
NM_001290745	Nckap1	9827.74	0.112858	0.0467606	2.41354	0.0157986	9827.74	0.0732946	0.0467504	1.56779	0.116931	9827.74	0.00143346	0.0467361	0.0306714	0.975532	9827.74	0.0409972	0.0467748	0.87648	0.380769
NM_177282	Mical2	2333.08	0.112816	0.0954631	1.18178	0.237292	2333.08	0.0370298	0.0955004	0.387745	0.698205	2333.08	-0.107484	0.0954481	-1.12609	0.260126	2333.08	-0.0316968	0.0955154	-0.33185	0.740002
NM_009688	Xiap	1080.91	0.112756	0.326351	0.345505	0.729715	1080.91	-0.629637	0.326238	-1.92999	0.0536075	1080.91	-0.082781	0.326334	-0.253669	0.799751	1080.91	0.659612	0.326254	2.02177	0.0432
NM_001290769	Sqstm1	1035.61	0.112601	0.0966383	1.16518	0.243946	1035.61	-0.141368	0.0967509	-1.46116	0.143972	1035.61	-0.216162	0.0966859	-2.23571	0.0253708	1035.61	0.0378074	0.0967033	0.390963	0.695824
NM_001164366	Atp13a2	1191.87	0.112499	0.1588	0.708432	0.478677	1191.87	-0.174267	0.158789	-1.09747	0.272435	1191.87	-0.139479	0.158795	-0.878361	0.379748	1191.87	0.147287	0.158795	0.927531	0.353651
NM_001081678	Zfp800	627.526	0.112331	0.0448249	2.50599	0.0122108	627.526	-0.00600458	0.0446867	-0.134371	0.893109	627.526	-0.044739	0.0445406	-1.00445	0.31516	627.526	0.0735965	0.0449701	1.63657	0.101721
NM_027326	Mllt3	911.919	0.112309	0.128446	0.874369	0.381918	911.919	-0.0288702	0.128462	-0.224738	0.822183	911.919	-0.0955158	0.12841	-0.743834	0.456977	911.919	0.0456638	0.128498	0.355366	0.722316
NM_001286759	Rap1gds1	762.152	0.112288	0.144801	0.775469	0.438063	762.152	0.0186019	0.144819	0.128449	0.897794	762.152	-0.0731771	0.144748	-0.505549	0.613174	762.152	0.0205095	0.144872	0.14157	0.88742
NM_010330	Emb	613.851	0.112245	0.073301	1.53129	0.125698	613.851	0.0941003	0.0732363	1.28489	0.198832	613.851	-2.84e-05	0.0730549	-0.000389078	0.99969	613.851	0.0181162	0.0734818	0.24654	0.805264
NM_001037098	Nacc2	1328.82	0.111922	0.234239	0.477813	0.632783	1328.82	0.0288646	0.234194	0.123251	0.901908	1328.82	0.0425555	0.234193	0.181711	0.855809	1328.82	0.125613	0.23424	0.536258	0.59178
NM_001145820	Gpd2	1396.98	0.111615	0.117065	0.953446	0.340364	1396.98	-0.0899008	0.117073	-0.767905	0.442544	1396.98	-0.121719	0.117051	-1.03988	0.298394	1396.98	0.0797965	0.117087	0.681517	0.495545
NM_001205367	2020-09-07	8925.85	0.111495	0.037381	2.98266	0.00285758	8925.85	0.0227701	0.0373893	0.608999	0.542525	8925.85	-0.0754537	0.0373643	-2.01941	0.0434448	8925.85	0.0132711	0.0374061	0.354784	0.722751
NM_153538	Zcchc6	1809.83	0.111346	0.0280066	3.97569	7.02e-05	1809.83	0.0750677	0.0279705	2.68382	0.00727864	1809.83	-0.017091	0.0278128	-0.614502	0.538884	1809.83	0.0191868	0.0281632	0.681274	0.495698
NM_001164441	Ankrd33b	3438.98	0.11085	0.0739253	1.49948	0.133749	3438.98	0.0531751	0.0739108	0.71945	0.471864	3438.98	-0.0149445	0.0738862	-0.202264	0.83971	3438.98	0.0427299	0.0739499	0.577823	0.563384
NM_029976	Cdkn2aipnl	554.942	0.110791	0.0415034	2.66944	0.00759768	554.942	0.049587	0.0416119	1.19165	0.233397	554.942	-0.0602087	0.0412132	-1.46091	0.144041	554.942	0.000995432	0.0418993	0.0237577	0.981046
NM_001163622	Prepl	739.665	0.110238	0.15993	0.689286	0.490643	739.665	-0.0309317	0.160207	-0.193073	0.846902	739.665	-0.309419	0.16003	-1.93351	0.0531736	739.665	-0.16825	0.160108	-1.05085	0.293326
NM_018877	Setdb1	859.673	0.110224	0.141655	0.77812	0.436498	859.673	-0.13314	0.141668	-0.939799	0.347321	859.673	-0.144291	0.141651	-1.01864	0.308373	859.673	0.0990728	0.141672	0.69931	0.484358
NM_145125	Brwd1	1738.5	0.110157	0.136606	0.806383	0.420022	1738.5	0.0712479	0.136579	0.52166	0.601907	1738.5	0.0130659	0.136556	0.0956813	0.923774	1738.5	0.0519747	0.136629	0.380406	0.703644
NM_016801	Stx1a	2699.49	0.110127	0.0626391	1.75813	0.0787262	2699.49	0.00187469	0.0626294	0.0299331	0.97612	2699.49	-0.0548397	0.0625975	-0.876068	0.380993	2699.49	0.0534131	0.062671	0.852277	0.39406
NM_009012	Rad50	561.173	0.109914	0.0454799	2.41675	0.0156597	561.173	0.058337	0.0454002	1.28495	0.19881	561.173	-0.023643	0.0451164	-0.524044	0.600248	561.173	0.0279336	0.0457615	0.610418	0.541585
NM_001311163	Map4	1253.43	0.109912	0.137346	0.800253	0.423564	1253.43	0.141175	0.137326	1.02803	0.303935	1253.43	0.0307522	0.137271	0.224025	0.822738	1253.43	-0.000510895	0.137401	-0.00371827	0.997033
NM_027481	Sugp1	592.29	0.109859	0.0365599	3.0049	0.00265668	592.29	0.0338816	0.0368621	0.919145	0.35802	592.29	-0.096195	0.036375	-2.64454	0.00818027	592.29	-0.0202178	0.0370446	-0.54577	0.585224
NM_147176	Homer1	4094.85	0.10971	0.10413	1.05359	0.292072	4094.85	-0.026521	0.104143	-0.254658	0.798987	4094.85	-0.119527	0.104125	-1.14792	0.251	4094.85	0.0167036	0.104149	0.160382	0.87258
NM_181582	Eif5a	1201.76	0.109468	0.281749	0.388531	0.697623	1201.76	-0.07137	0.28175	-0.25331	0.800029	1201.76	-0.103952	0.281739	-0.368964	0.712155	1201.76	0.0768868	0.28176	0.27288	0.784945
NM_026819	Dhrs1	633.196	0.109464	0.0489475	2.23635	0.0253286	633.196	0.00795231	0.048951	0.162454	0.870948	633.196	-0.063871	0.0487429	-1.31037	0.190072	633.196	0.0376407	0.0491548	0.765758	0.44382
NM_001200038	Rubcn	1352.54	0.109415	0.0902916	1.2118	0.225588	1352.54	-0.104264	0.090272	-1.155	0.248092	1352.54	-0.101844	0.0902622	-1.12832	0.259186	1352.54	0.111835	0.0903014	1.23846	0.215544
NM_008483	Lamb2	622.171	0.109365	0.0698757	1.56514	0.11755	622.171	0.0869274	0.0698863	1.24384	0.213558	622.171	-0.0256414	0.0696685	-0.368049	0.712837	622.171	-0.00320346	0.0700929	-0.0457031	0.963547
NM_001271798	Pcdh9	4887.14	0.10929	0.0904796	1.20789	0.227088	4887.14	0.143747	0.0904437	1.58935	0.111981	4887.14	0.117546	0.0904362	1.29977	0.193681	4887.14	0.0830892	0.0904872	0.918243	0.358492
NM_001347564	Mef2c	851.589	0.10913	0.254048	0.429563	0.667513	851.589	-0.215736	0.253928	-0.849598	0.395549	851.589	0.00907729	0.253992	0.0357385	0.971491	851.589	0.333943	0.253984	1.31482	0.18857
NM_001042591	Arrdc3	1835.98	0.109067	0.0829976	1.3141	0.188812	1835.98	0.0901214	0.0829729	1.08615	0.277411	1835.98	0.00560387	0.0829239	0.0675785	0.946121	1835.98	0.0245498	0.0830466	0.295614	0.767525
NM_001146086	Fbxo34	808.196	0.108946	0.119363	0.912727	0.361386	808.196	-0.00471556	0.11947	-0.0394708	0.968515	808.196	-0.140107	0.119356	-1.17386	0.240453	808.196	-0.0264454	0.119477	-0.221344	0.824825
NM_025279	Hnrnpk	2707.87	0.108849	0.070241	1.54966	0.121224	2707.87	0.11159	0.0702869	1.58763	0.11237	2707.87	-0.0696317	0.0702108	-0.991751	0.321319	2707.87	-0.0723717	0.0703171	-1.02922	0.303376
NM_016690	Hnrnpdl	2381.01	0.108753	0.0462396	2.35195	0.0186751	2381.01	0.113258	0.0462962	2.44639	0.0144296	2381.01	-0.0515754	0.0461756	-1.11694	0.264019	2381.01	-0.0560805	0.04636	-1.20967	0.226404
NM_001145824	Hipk3	1306.36	0.108698	0.278857	0.389796	0.696687	1306.36	-0.0401256	0.278861	-0.143891	0.885587	1306.36	-0.0968446	0.278847	-0.347304	0.728363	1306.36	0.0519786	0.278872	0.186389	0.85214
NM_007684	Cetn3	687.566	0.108554	0.040205	2.70002	0.00693348	687.566	0.0687697	0.0403222	1.7055	0.0881004	687.566	-0.0542705	0.0399546	-1.3583	0.174368	687.566	-0.0144858	0.0405703	-0.357055	0.72105
NM_001290375	Camk1d	673.685	0.108425	0.246181	0.440428	0.659627	673.685	-0.0107501	0.246194	-0.0436652	0.965171	673.685	-0.0870822	0.246154	-0.353772	0.72351	673.685	0.0320929	0.246222	0.130341	0.896296
NM_009162	Scg5	3054.27	0.108351	0.0326038	3.32327	0.000889688	3054.27	0.0233689	0.0325998	0.716844	0.473471	3054.27	-0.0517494	0.0325323	-1.5907	0.111676	3054.27	0.0332329	0.0326711	1.0172	0.30906
NM_018737	Ctps2	570.351	0.108266	0.2435	0.444625	0.656591	570.351	0.101823	0.243614	0.417968	0.67597	570.351	-0.123944	0.243487	-0.509036	0.610727	570.351	-0.117501	0.243627	-0.482297	0.629595
NM_001289673	Kctd17	965.63	0.108122	0.0775768	1.39374	0.163395	965.63	-0.153792	0.0774471	-1.98576	0.0470594	965.63	-0.0743209	0.0775019	-0.958956	0.337581	965.63	0.187593	0.077522	2.41987	0.0155263
NM_001290628	Vps54	645.456	0.108064	0.12432	0.869237	0.384718	645.456	-0.112789	0.124449	-0.906311	0.364771	645.456	-0.193312	0.124362	-1.55443	0.120082	645.456	0.0275404	0.124407	0.221374	0.824801
NM_175318	Spty2d1	642.289	0.108022	0.0468118	2.30758	0.0210224	642.289	0.00149154	0.046704	0.0319361	0.974523	642.289	-0.043137	0.0465532	-0.926618	0.354125	642.289	0.0633935	0.0469618	1.3499	0.177049
NM_001281999	Rasal1	579.527	0.107722	1.30656	0.0824469	0.934291	579.527	-0.497586	1.30662	-0.38082	0.703337	579.527	-0.631639	1.30661	-0.48342	0.628798	579.527	-0.0263313	1.30657	-0.020153	0.983921
NM_026653	Rpa1	813.742	0.10742	0.0537389	1.99892	0.0456169	813.742	0.063323	0.053572	1.18202	0.237199	813.742	0.0169374	0.0534641	0.316799	0.751396	813.742	0.0610342	0.0538463	1.13349	0.257009
NM_053090	Fam126a	614.821	0.107379	0.0569385	1.88588	0.0593114	614.821	0.0747892	0.0567842	1.31708	0.187812	614.821	0.00971397	0.0566108	0.171592	0.863758	614.821	0.0423039	0.0571108	0.740733	0.458856
NM_011897	Spry2	823.927	0.107354	0.0437703	2.45267	0.0141798	823.927	-0.0930073	0.0439008	-2.11858	0.0341262	823.927	-0.14492	0.0437638	-3.31141	0.000928256	823.927	0.0554418	0.0439074	1.2627	0.206698
NM_009190	Vps4b	1122.72	0.107244	0.0297476	3.60514	0.000311987	1122.72	0.0437499	0.0298029	1.46798	0.14211	1122.72	-0.0567695	0.0295476	-1.92129	0.0546954	1122.72	0.00672472	0.0300011	0.224149	0.822641
NM_001159516	Qk	4221	0.107146	0.197505	0.5425	0.587474	4221	0.264443	0.197494	1.339	0.180572	4221	0.13799	0.197481	0.698752	0.484707	4221	-0.0193071	0.197518	-0.0977489	0.922132
NM_007714	Clk4	770.6	0.106749	0.0516049	2.06857	0.0385861	770.6	0.0553082	0.0513353	1.07739	0.281305	770.6	0.0368318	0.0512668	0.718435	0.472489	770.6	0.0882723	0.051673	1.70829	0.0875834
NR_021486	Adarb1	1845.64	0.106576	0.202591	0.526064	0.598844	1845.64	-0.0972084	0.202617	-0.479765	0.631395	1845.64	-0.179104	0.202598	-0.884034	0.376678	1845.64	0.024681	0.20261	0.121815	0.903045
NM_001025245	Mbp	2159.68	0.106091	0.0514258	2.06299	0.039114	2159.68	0.00974052	0.0513304	0.189761	0.849496	2159.68	0.0132764	0.0513201	0.258699	0.795868	2159.68	0.109627	0.0514361	2.13132	0.0330632
NM_025437	Eif1ax	1081.07	0.105897	0.0415723	2.54729	0.0108564	1081.07	0.0707586	0.0415258	1.70397	0.0883867	1081.07	-0.0145765	0.0413588	-0.352441	0.724507	1081.07	0.0205614	0.0417384	0.492625	0.622278
NM_001177667	Sptan1	28610.8	0.105717	0.242383	0.436158	0.662722	28610.8	0.1167	0.242379	0.481479	0.630176	28610.8	0.213583	0.242379	0.881193	0.378213	28610.8	0.2026	0.242382	0.83587	0.403228
NR_045554	Fut8	906.249	0.105634	0.146694	0.720098	0.471464	906.249	0.285615	0.146742	1.94637	0.0516098	906.249	0.0419631	0.146595	0.286252	0.774685	906.249	-0.138018	0.146841	-0.939912	0.347262
NM_018884	Pdzrn3	729.374	0.105352	0.0756322	1.39295	0.163634	729.374	0.07044	0.0755382	0.932508	0.351074	729.374	0.00714467	0.0754306	0.0947186	0.924538	729.374	0.0420566	0.0757395	0.55528	0.578703
NM_177305	Arl4c	771.209	0.105262	0.0571413	1.84214	0.0654542	771.209	0.0337693	0.0572743	0.589605	0.555455	771.209	-0.0884467	0.0570462	-1.55044	0.121036	771.209	-0.0169535	0.0573691	-0.295517	0.767599
NM_172885	Tmem132d	1260.18	0.105201	0.0571491	1.84081	0.0656488	1260.18	-0.0463206	0.0570192	-0.812369	0.41658	1260.18	-0.022958	0.0570228	-0.40261	0.687235	1260.18	0.128564	0.0571456	2.24976	0.0244645
NM_001289510	Tecpr2	2350.29	0.105036	0.225792	0.465187	0.641798	2350.29	-0.237049	0.22582	-1.04973	0.293844	2350.29	-0.281343	0.225812	-1.24592	0.212795	2350.29	0.060742	0.225801	0.269007	0.787924
NM_175523	Ppm1k	3397.22	0.104985	0.0325988	3.22051	0.00127961	3397.22	0.0202183	0.0325718	0.620729	0.534778	3397.22	-0.0336224	0.0325248	-1.03375	0.301254	3397.22	0.0511441	0.0326457	1.56664	0.117199
NM_021356	Gab1	636.885	0.104923	0.0811951	1.29223	0.196278	636.885	0.0118048	0.0809252	0.145873	0.884022	636.885	0.0381543	0.0809342	0.471424	0.637338	636.885	0.131272	0.081186	1.61693	0.105893
NM_029057	Tbc1d30	2844.04	0.104871	0.0451279	2.32386	0.0201328	2844.04	0.0288081	0.0450734	0.639138	0.522733	2844.04	-0.0012854	0.0450458	-0.0285353	0.977235	2844.04	0.0747777	0.0451555	1.65601	0.0977205
NR_028315	Yaf2	716.541	0.104661	0.0632828	1.65386	0.098155	716.541	-0.0567267	0.0633309	-0.895719	0.370403	716.541	-0.10792	0.0632219	-1.707	0.0878222	716.541	0.0534683	0.0633918	0.843457	0.398973
NM_008562	Mcl1	1215.77	0.104622	0.0431275	2.42587	0.0152716	1215.77	0.047879	0.0431381	1.1099	0.267042	1215.77	-0.0440136	0.0429867	-1.02389	0.305888	1215.77	0.0127292	0.0432784	0.294124	0.768663
NM_011062	Pdpk1	4316.14	0.104578	0.0883267	1.18399	0.236417	4316.14	-0.0602037	0.0882986	-0.681819	0.495353	4316.14	-0.0200185	0.0883023	-0.226704	0.820654	4316.14	0.144763	0.0883229	1.63902	0.101209
NM_001114665	Fnbp1l	2556.28	0.104423	0.0934225	1.11775	0.263674	2556.28	0.100276	0.0933864	1.07377	0.282926	2556.28	0.0469278	0.0933644	0.502631	0.615224	2556.28	0.0510751	0.0934445	0.546582	0.584666
NM_010422	Hexb	1585.64	0.104364	0.0432891	2.41087	0.0159146	1585.64	0.0528384	0.0433151	1.21986	0.222517	1585.64	-0.0498109	0.0431882	-1.15335	0.248768	1585.64	0.00171486	0.0434157	0.0394987	0.968493
NM_008899	Pou3f2	1154.07	0.104292	0.0473324	2.20339	0.0275674	1154.07	-0.0242604	0.0470637	-0.515481	0.606217	1154.07	0.0251835	0.0471022	0.534656	0.592888	1154.07	0.153736	0.0472941	3.25063	0.0011515
NM_139227	Atxn7	904.6	0.104264	0.0342941	3.04029	0.00236353	904.6	0.0196739	0.0340924	0.577076	0.563888	904.6	-0.0112027	0.0339771	-0.329713	0.741617	904.6	0.0733872	0.0344084	2.13283	0.0329387
NM_153395	Mon2	680.476	0.104205	0.158569	0.657159	0.511079	680.476	-0.197275	0.158559	-1.24418	0.213434	680.476	-0.152564	0.158574	-0.962097	0.336001	680.476	0.148916	0.158553	0.939221	0.347617
NM_207682	Kif1b	14490	0.104111	0.0825138	1.26174	0.207044	14490	-0.111405	0.0825136	-1.35014	0.176972	14490	-0.117626	0.0825121	-1.42556	0.153995	14490	0.0978893	0.0825153	1.18632	0.235497
NM_001110794	Anxa7	1032.19	0.104106	0.153074	0.680104	0.496439	1032.19	0.23615	0.153072	1.54273	0.122895	1032.19	0.0613114	0.152981	0.400777	0.688585	1032.19	-0.0707325	0.153164	-0.461808	0.644219
NM_029277	Arhgap12	820.449	0.104053	0.164683	0.631835	0.527495	820.449	-0.0568368	0.16464	-0.345218	0.729931	820.449	-0.0520115	0.164633	-0.315925	0.75206	820.449	0.108878	0.164691	0.661104	0.508545
NM_001195048	Pak3	2975.64	0.104051	0.120171	0.86586	0.386567	2975.64	0.0781046	0.120229	0.649633	0.51593	2975.64	-0.166758	0.120176	-1.38761	0.165255	2975.64	-0.140811	0.120224	-1.17123	0.241505
NM_001347445	Med13l	1539.93	0.103739	0.190443	0.544726	0.585942	1539.93	-0.0480949	0.190409	-0.252587	0.800587	1539.93	-0.017967	0.190411	-0.0943588	0.924824	1539.93	0.133867	0.190441	0.702934	0.482097
NM_008916	Inpp5k	668.075	0.103698	0.0361899	2.86539	0.00416502	668.075	-0.0149869	0.0359223	-0.417204	0.676529	668.075	-0.0270375	0.0358304	-0.754596	0.450491	668.075	0.0916473	0.0362809	2.52605	0.0115353
NM_001007574	A830010M20Rik	6451.38	0.103691	0.0378256	2.74129	0.00611988	6451.38	0.00708206	0.0378022	0.187345	0.85139	6451.38	-0.0207186	0.0377884	-0.548278	0.583501	6451.38	0.0758901	0.0378393	2.00559	0.0449002
NM_001301737	Dnm1	6725	0.103605	0.108939	0.951043	0.341583	6725	0.0113323	0.10892	0.104042	0.917136	6725	0.034676	0.108921	0.31836	0.750212	6725	0.126949	0.108938	1.16533	0.243886
NM_001109749	Cntn4	1566.92	0.103561	0.0679513	1.52404	0.127499	1566.92	0.121395	0.0680242	1.78458	0.0743289	1566.92	-0.0551142	0.0678913	-0.811802	0.416905	1566.92	-0.0729485	0.0680842	-1.07145	0.283969
NM_152804	Plk2	4735.81	0.103481	0.0448987	2.30478	0.0211791	4735.81	0.0232603	0.0448963	0.518089	0.604396	4735.81	-0.0483638	0.0448659	-1.07797	0.281049	4735.81	0.0318574	0.0449292	0.709058	0.478289
NM_025994	Efhd2	2329.84	0.103279	0.0468186	2.20593	0.0273889	2329.84	-0.07187	0.0468457	-1.53419	0.124984	2329.84	-0.119888	0.0468024	-2.56158	0.0104197	2329.84	0.0552605	0.0468619	1.17922	0.23831
NM_016748	Ctps	768.916	0.103144	0.0420917	2.45045	0.0142677	768.916	0.0433129	0.0421327	1.02801	0.303945	768.916	-0.0511057	0.0418825	-1.22022	0.222383	768.916	0.00872501	0.0423407	0.206067	0.836739
NM_020585	Golga7	624.226	0.103127	0.151479	0.680799	0.495998	624.226	-0.0433918	0.151586	-0.286251	0.774686	624.226	-0.155561	0.151489	-1.02688	0.304476	624.226	-0.00904211	0.151577	-0.0596536	0.952432
NM_177710	Ssh2	1383.7	0.103058	0.23794	0.433126	0.664923	1383.7	-0.0794882	0.237943	-0.334064	0.738331	1383.7	-0.110497	0.237932	-0.464404	0.642358	1383.7	0.0720495	0.23795	0.302792	0.762048
NM_008450	Klc1	1889.14	0.102918	0.220556	0.466629	0.640766	1889.14	0.191545	0.220553	0.868473	0.385135	1889.14	0.043754	0.220524	0.19841	0.842725	1889.14	-0.0448728	0.220585	-0.203426	0.838802
NM_007765	Crmp1	890.686	0.102918	0.175914	0.585045	0.558518	890.686	-0.617479	0.176201	-3.5044	0.000457629	890.686	-0.64523	0.176181	-3.66231	0.000249954	890.686	0.0751665	0.175934	0.427243	0.669202
NM_026037	Mboat2	1100.63	0.102891	0.0698725	1.47256	0.14087	1100.63	-0.000351124	0.0698891	-0.00502402	0.995991	1100.63	-0.0724275	0.0698048	-1.03757	0.299469	1100.63	0.030815	0.0699567	0.440487	0.659585
NM_019869	Rbm14	614.616	0.102609	0.0542678	1.89079	0.0586518	614.616	-0.0946806	0.0541914	-1.74715	0.0806111	614.616	-0.0927348	0.0541547	-1.7124	0.0868221	614.616	0.104555	0.0543044	1.92535	0.0541855
NM_001113354	Phf8	701.033	0.102602	0.0535974	1.9143	0.0555816	701.033	-0.0720038	0.0535889	-1.34363	0.179068	701.033	-0.0970881	0.0535061	-1.81453	0.0695968	701.033	0.0775172	0.0536801	1.44406	0.148723
NM_027081	Dennd6b	1041.14	0.10231	0.0449382	2.27669	0.0228047	1041.14	0.0102636	0.0447973	0.229111	0.818782	1041.14	-0.0123732	0.0447333	-0.276598	0.782088	1041.14	0.0796736	0.0450019	1.77045	0.0766521
NM_010250	Gabra1	8869.1	0.102234	0.0307301	3.32682	0.000878435	8869.1	0.0301619	0.0307244	0.981692	0.326252	8869.1	-0.0369787	0.0307018	-1.20445	0.228417	8869.1	0.035093	0.0307528	1.14113	0.253814
NM_010097	Sparcl1	32307.5	0.101967	0.0326053	3.12732	0.00176406	32307.5	0.060103	0.0326084	1.84317	0.0653037	32307.5	-0.0549707	0.0325993	-1.68625	0.091747	32307.5	-0.0131063	0.0326145	-0.401855	0.687791
NM_001163662	Nucb1	767.409	0.101914	0.0874255	1.16573	0.243724	767.409	-0.144746	0.0872723	-1.65856	0.0972053	767.409	-0.0628589	0.0873362	-0.719735	0.471688	767.409	0.183802	0.0873617	2.10392	0.0353858
NM_007960	Etv1	1084.7	0.10186	0.110664	0.92044	0.357343	1084.7	0.0748361	0.110587	0.676718	0.498585	1084.7	0.0394802	0.110554	0.357113	0.721007	1084.7	0.0665036	0.110697	0.600773	0.547991
NM_031185	Akap12	1028.4	0.101683	0.138443	0.734477	0.462658	1028.4	0.287389	0.138337	2.07746	0.0377589	1028.4	0.193427	0.138277	1.39884	0.161862	1028.4	0.007721	0.138502	0.0557464	0.955544
NM_001009575	Armcx5	613.855	0.101641	0.0446281	2.27751	0.022756	613.855	0.0576766	0.0450327	1.28077	0.200274	613.855	-0.111116	0.0445449	-2.49446	0.0126148	613.855	-0.0671514	0.045115	-1.48845	0.136633
NM_001146122	Psap	1352.5	0.101516	0.0783445	1.29576	0.195057	1352.5	0.0124484	0.0783968	0.158787	0.873837	1352.5	-0.0948727	0.078312	-1.21147	0.225715	1352.5	-0.00580499	0.0784293	-0.0740156	0.940998
NM_019958	Rgs17	2043.36	0.101401	0.247097	0.410369	0.681535	2043.36	-0.0933707	0.247055	-0.377935	0.705479	2043.36	0.0385833	0.24707	0.156163	0.875904	2043.36	0.233355	0.247082	0.944445	0.344942
NM_009831	Ccng1	2110.43	0.101189	0.0383947	2.63549	0.00840171	2110.43	0.0317946	0.0382573	0.831074	0.405932	2110.43	0.030676	0.038239	0.802217	0.422428	2110.43	0.10007	0.0384129	2.60511	0.00918436
NM_001252201	Map4k4	825.718	0.101159	0.145047	0.697423	0.485538	825.718	0.170346	0.144978	1.17498	0.240003	825.718	0.0828032	0.144913	0.5714	0.567729	825.718	0.0136157	0.145112	0.093829	0.925245
NM_011076	Abcb1a	900.06	0.101071	0.0475913	2.12372	0.0336934	900.06	-0.00681116	0.0475995	-0.143093	0.886217	900.06	-0.0685068	0.0474657	-1.44329	0.148939	900.06	0.0393751	0.0477248	0.825046	0.409346
NM_026899	Ssu72	738.499	0.101012	0.0332737	3.03579	0.00239909	738.499	0.0233084	0.033384	0.698192	0.485057	738.499	-0.0700863	0.0330593	-2.12002	0.0340046	738.499	0.00761701	0.0335963	0.226722	0.82064
NM_001310448	Cdk14	3555.64	0.100902	0.0761619	1.32484	0.185224	3555.64	0.0669506	0.0761031	0.879736	0.379002	3555.64	0.0821983	0.0761019	1.08011	0.280094	3555.64	0.11615	0.0761631	1.52502	0.127255
NM_009806	Cask	748.859	0.100858	0.0827415	1.21895	0.222861	748.859	0.0180254	0.0825887	0.218255	0.82723	748.859	0.0124074	0.0825596	0.150284	0.880541	748.859	0.0952401	0.0827705	1.15065	0.249875
NM_008829	Pgr	1293.35	0.100843	0.0484891	2.0797	0.0375535	1293.35	0.0110155	0.0483824	0.227675	0.819899	1293.35	-0.0104555	0.0483359	-0.216309	0.828747	1293.35	0.0793716	0.0485355	1.63533	0.101979
NM_001039509	Pnkd	764.282	0.100802	0.109719	0.918735	0.358234	764.282	-0.152451	0.109659	-1.39023	0.16446	764.282	-0.102329	0.109684	-0.932944	0.350849	764.282	0.150924	0.109694	1.37587	0.168862
NM_172946	Krt222	728.467	0.100779	0.038669	2.6062	0.00915524	728.467	0.0585242	0.0383985	1.52413	0.127477	728.467	0.0198898	0.0382505	0.519988	0.603072	728.467	0.0621447	0.0388154	1.60103	0.109369
NM_001109750	Dgcr2	950.134	0.100761	0.171617	0.587124	0.557121	950.134	0.0485861	0.171759	0.282873	0.777274	950.134	-0.198026	0.171643	-1.15371	0.248619	950.134	-0.145852	0.171734	-0.849288	0.395721
NM_138953	Ell2	744.179	0.100548	0.0511919	1.96414	0.0495136	744.179	0.0220585	0.0510853	0.431799	0.665888	744.179	-0.02302	0.0509647	-0.451685	0.651496	744.179	0.0554696	0.0513119	1.08103	0.279685
NM_001163671	Mapk9	1617.26	0.100489	0.111636	0.900149	0.368041	1617.26	0.0339734	0.111622	0.304362	0.760852	1617.26	-0.0268448	0.11159	-0.240566	0.809891	1617.26	0.0396709	0.111668	0.355258	0.722396
NM_001293300	Clasp1	1861.63	0.100169	0.108412	0.923967	0.355504	1861.63	0.220044	0.108369	2.03051	0.0423047	1861.63	0.114001	0.108323	1.05242	0.292606	1861.63	-0.00587316	0.108458	-0.0541514	0.956815
NM_001040403	Flot2	820.743	0.100121	0.0658644	1.5201	0.128485	820.743	-0.0199389	0.0655513	-0.304173	0.760996	820.743	0.0451541	0.0656106	0.688213	0.491318	820.743	0.165214	0.0658053	2.51064	0.0120511
NM_001291150	Ptprt	1994.38	0.0999391	0.237031	0.421628	0.673297	1994.38	-0.073415	0.23705	-0.309702	0.756787	1994.38	-0.160537	0.237034	-0.677272	0.498233	1994.38	0.0128172	0.237047	0.0540703	0.956879
NM_001039376	Pde4dip	1720.88	0.0999326	0.202949	0.492402	0.622435	1720.88	-0.178333	0.202965	-0.87864	0.379597	1720.88	-0.185761	0.202959	-0.915265	0.360053	1720.88	0.0925039	0.202955	0.455786	0.648544
NM_011584	Nr1d2	4122.18	0.0998081	0.0346249	2.88255	0.00394473	4122.18	-0.0263705	0.0345004	-0.764353	0.444657	4122.18	0.0480118	0.0345274	1.39054	0.164364	4122.18	0.17419	0.034598	5.03469	4.79e-07
NM_001033172	Rab11fip2	1315.98	0.0997388	0.285097	0.349842	0.726457	1315.98	-0.0850323	0.285106	-0.298249	0.765513	1315.98	-0.127524	0.285094	-0.447307	0.654654	1315.98	0.0572467	0.285108	0.200789	0.840863
NM_175212	Tmem65	2050.16	0.0994726	0.0590145	1.68556	0.0918805	2050.16	0.0516048	0.0589743	0.875038	0.381553	2050.16	-0.00162701	0.0589313	-0.0276086	0.977974	2050.16	0.0462408	0.0590575	0.782979	0.43364
NM_177319	Zfyve27	971.231	0.0994438	0.0910803	1.09183	0.27491	971.231	-0.0941097	0.0909606	-1.03462	0.300846	971.231	-0.0348529	0.0909917	-0.383034	0.701695	971.231	0.158701	0.0910493	1.74302	0.0813303
NM_001253369	Kcnma1	2260.55	0.0993825	0.123139	0.807077	0.419622	2260.55	-0.0209697	0.123096	-0.170352	0.864733	2260.55	0.0101665	0.123099	0.0825877	0.934179	2260.55	0.130519	0.123136	1.05996	0.289165
NM_001310719	Cnksr2	7758.19	0.0993138	0.0481983	2.06052	0.0393485	7758.19	0.0643578	0.0481832	1.33569	0.181651	7758.19	0.0104249	0.0481692	0.216424	0.828658	7758.19	0.0453809	0.0482124	0.94127	0.346566
NM_010141	Epha7	638.044	0.0990466	0.14759	0.671091	0.502162	638.044	-0.143981	0.147333	-0.977247	0.328447	638.044	0.0354033	0.14745	0.240103	0.81025	638.044	0.278431	0.147473	1.88801	0.059025
NM_025992	Herc6	568.146	0.0990408	0.0736419	1.3449	0.178659	568.146	0.00604705	0.0736445	0.0821115	0.934558	568.146	-0.0591725	0.073501	-0.805057	0.420787	568.146	0.0338212	0.0737851	0.458374	0.646683
NM_177715	Kctd12	1496.22	0.0989517	0.507013	0.195166	0.845263	1496.22	-0.409282	0.507017	-0.807234	0.419532	1496.22	-0.277785	0.507027	-0.547871	0.583781	1496.22	0.230448	0.507003	0.45453	0.649447
NM_030114	Herc4	945.216	0.0989196	0.085924	1.15125	0.249631	945.216	0.00333996	0.0859838	0.0388441	0.969015	945.216	-0.0933477	0.0858825	-1.08692	0.277071	945.216	0.00223201	0.0860252	0.0259459	0.9793
NM_030685	Serp1	843.686	0.0988844	0.0414763	2.38412	0.0171201	843.686	0.0403411	0.0415637	0.970585	0.331755	843.686	-0.0624153	0.0413154	-1.5107	0.130865	843.686	-0.00387196	0.0417237	-0.0928002	0.926062
NM_020559	Alas1	852.062	0.0988437	0.0654436	1.51036	0.13095	852.062	-0.0177127	0.0652285	-0.271548	0.78597	852.062	0.0128487	0.0652423	0.196939	0.843876	852.062	0.129405	0.0654299	1.97777	0.0479549
NM_025773	Ube2w	1126.83	0.0988184	0.151289	0.653178	0.513641	1126.83	-0.0371378	0.15119	-0.245637	0.805963	1126.83	0.037095	0.151212	0.245318	0.80621	1126.83	0.173051	0.151266	1.14402	0.252616
NM_175272	Nav2	1388.86	0.0986234	0.124773	0.790424	0.42928	1388.86	-0.0400013	0.124637	-0.320943	0.748253	1388.86	0.0822045	0.124678	0.659334	0.509681	1388.86	0.220829	0.124731	1.77044	0.0766538
NM_023598	Arid5b	865.071	0.0984905	0.0857215	1.14896	0.250573	865.071	0.0614576	0.0855603	0.718295	0.472575	865.071	0.0530796	0.0855332	0.620573	0.53488	865.071	0.0901125	0.0857486	1.05089	0.293308
NM_001171004	Prkd3	582.216	0.0984111	0.089302	1.102	0.27046	582.216	-0.0149513	0.0893413	-0.167351	0.867094	582.216	-0.0827976	0.0892226	-0.927988	0.353414	582.216	0.0305648	0.0894205	0.34181	0.732494
NM_001302382	Cdc37l1	1517.29	0.098261	0.0642156	1.53017	0.125974	1517.29	0.0390053	0.0642271	0.607304	0.543649	1517.29	-0.0489607	0.0641484	-0.763242	0.445319	1517.29	0.0102949	0.0642941	0.160122	0.872785
NM_001123037	Eif4a2	919.199	0.098087	0.305173	0.321414	0.747896	919.199	0.153872	0.305202	0.504164	0.614146	919.199	-0.0369367	0.305147	-0.121046	0.903655	919.199	-0.0927214	0.305228	-0.303778	0.761297
NM_001161724	Ilk	615.228	0.0979104	0.0681654	1.43637	0.150898	615.228	-0.063642	0.0680672	-0.934987	0.349795	615.228	-0.064058	0.0680337	-0.941562	0.346417	615.228	0.0974944	0.0681988	1.42956	0.152843
NM_033552	Slc4a10	2116.77	0.0979079	0.162644	0.601975	0.547191	2116.77	-0.111533	0.162642	-0.685755	0.492867	2116.77	-0.110101	0.162638	-0.676969	0.498425	2116.77	0.0993393	0.162648	0.610762	0.541357
NM_134096	Fam19a5	640.416	0.0978668	0.160796	0.608641	0.542763	640.416	-0.0903811	0.16082	-0.562003	0.574114	640.416	-0.12263	0.160784	-0.762698	0.445644	640.416	0.065618	0.160831	0.407994	0.683278
NM_010600	Kcnh1	1344.54	0.0977094	0.194931	0.501251	0.616195	1344.54	-0.00222887	0.194857	-0.0114385	0.990874	1344.54	0.0732923	0.194872	0.376105	0.706839	1344.54	0.173231	0.194916	0.888744	0.374141
NR_003517	Pisd-ps1	3855.23	0.0975331	0.166372	0.586236	0.557717	3855.23	-0.169181	0.166348	-1.01703	0.309139	3855.23	-0.0374586	0.16636	-0.225166	0.82185	3855.23	0.229255	0.16636	1.37807	0.168182
NM_001114098	Mtcl1	2364.6	0.0973969	0.0792606	1.22882	0.21914	2364.6	0.0155307	0.0792346	0.196009	0.844603	2364.6	-0.0188635	0.0792141	-0.238133	0.811778	2364.6	0.0630026	0.0792811	0.794674	0.426803
NM_147219	Abca5	2528.96	0.0972927	0.0308385	3.15491	0.00160546	2528.96	0.024997	0.0308367	0.810626	0.41758	2528.96	-0.0470081	0.0307533	-1.52856	0.126375	2528.96	0.0252875	0.0309216	0.817794	0.413475
NM_026964	Ccdc124	597.036	0.0972266	0.04673	2.0806	0.0374702	597.036	0.0410682	0.0466608	0.880143	0.378782	597.036	-0.0265092	0.0464385	-0.570846	0.568104	597.036	0.0296492	0.046951	0.631492	0.527719
NM_011202	Ptpn11	1514.68	0.0970348	0.176612	0.549422	0.582716	1514.68	0.116342	0.176718	0.658351	0.510313	1514.68	-0.195384	0.176628	-1.10619	0.268644	1514.68	-0.214692	0.176702	-1.21499	0.224369
NM_001316367	Map2k4	2250.12	0.0968262	0.112696	0.859184	0.390239	2250.12	0.0830067	0.112571	0.737373	0.460895	2250.12	0.200883	0.112599	1.78406	0.0744136	2250.12	0.214702	0.112668	1.90562	0.0566991
NM_028794	Nudt9	691.69	0.0968035	0.0477103	2.02899	0.0424597	691.69	0.115079	0.047626	2.4163	0.0156792	691.69	0.0179713	0.0473705	0.379378	0.704407	691.69	-0.000303949	0.047964	-0.00633703	0.994944
NM_001252492	Osbpl1a	2114.85	0.0967313	0.104822	0.922818	0.356102	2114.85	0.0155925	0.10474	0.148868	0.881658	2114.85	0.0729935	0.104752	0.696822	0.485914	2114.85	0.154132	0.10481	1.47059	0.141401
NM_010930	Nov	1387.74	0.0966298	0.0923931	1.04586	0.295628	1387.74	0.062522	0.0924021	0.67663	0.498641	1387.74	-0.0362527	0.092336	-0.392617	0.694602	1387.74	-0.00214494	0.0924591	-0.0231988	0.981492
NM_001190985	Lancl1	2217.82	0.0963463	0.0889369	1.08331	0.278671	2217.82	-0.064195	0.0890009	-0.721286	0.470734	2217.82	-0.179429	0.088953	-2.01712	0.0436829	2217.82	-0.0188876	0.0889848	-0.212257	0.831907
NM_173048	Gga3	756.406	0.0962968	0.101606	0.947744	0.34326	756.406	-0.0615682	0.101579	-0.606111	0.544441	756.406	-0.0760991	0.101548	-0.749391	0.453621	756.406	0.0817659	0.101638	0.804485	0.421117
NM_001205341	Ppfia2	2217.44	0.0961857	0.120705	0.796868	0.425527	2217.44	-0.106172	0.120683	-0.879756	0.378991	2217.44	-0.0722681	0.120687	-0.598808	0.549301	2217.44	0.130089	0.120701	1.07778	0.281131
NM_017469	Gucy1b3	3622.32	0.0960384	0.0858471	1.11872	0.263262	3622.32	0.0806299	0.0858417	0.939286	0.347584	3622.32	-0.00700932	0.085817	-0.0816775	0.934903	3622.32	0.0083992	0.0858718	0.0978109	0.922082
NM_018745	Azin1	2677.8	0.0960048	0.0621104	1.54571	0.122174	2677.8	0.0166024	0.0621249	0.267242	0.789283	2677.8	-0.0680597	0.0620804	-1.09632	0.27294	2677.8	0.0113427	0.0621549	0.182491	0.855197
NM_001164598	Irf2bp2	1494.23	0.0959981	0.057337	1.67428	0.0940757	1494.23	0.061604	0.0573356	1.07445	0.282623	1494.23	-0.0276276	0.0572447	-0.482623	0.629363	1494.23	0.00676653	0.0574277	0.117827	0.906205
NM_001347143	Psip1	939.446	0.0958592	0.134145	0.714594	0.47486	939.446	0.144308	0.13405	1.07653	0.281691	939.446	0.0982737	0.134012	0.733322	0.463362	939.446	0.0498247	0.134183	0.371319	0.7104
NM_001168293	R3hdm2	1262.44	0.0958109	0.131527	0.728453	0.466336	1262.44	-0.084341	0.13117	-0.642988	0.520232	1262.44	0.30317	0.131327	2.30852	0.0209702	1262.44	0.483322	0.13137	3.67908	0.000234076
NR_110358	Iqsec3	599.219	0.0957852	0.421963	0.226999	0.820425	599.219	-0.13513	0.421885	-0.320301	0.74874	599.219	0.0113627	0.421919	0.026931	0.978515	599.219	0.242278	0.421929	0.574216	0.565822
NM_001012625	Rims1	750.079	0.0957627	0.0941305	1.01734	0.308992	750.079	-0.00440094	0.0941115	-0.0467631	0.962702	750.079	-0.052557	0.0940436	-0.558857	0.576259	750.079	0.0476066	0.0941984	0.505387	0.613287
NM_001346526	Phf24	9645.77	0.0956944	0.0328969	2.90892	0.00362684	9645.77	-0.0192428	0.0328876	-0.585107	0.558476	9645.77	-0.0486633	0.0328766	-1.48018	0.138826	9645.77	0.0662739	0.0329078	2.01392	0.0440176
NM_011492	Stk11	660.986	0.0956376	0.131521	0.727165	0.467125	660.986	0.170303	0.131502	1.29506	0.1953	660.986	0.040112	0.131377	0.305321	0.760122	660.986	-0.0345538	0.131647	-0.262473	0.792957
NM_001276465	Vps13d	5255.02	0.0955948	0.142533	0.670684	0.502422	5255.02	-0.173704	0.142517	-1.21883	0.22291	5255.02	-0.0615985	0.142526	-0.432192	0.665602	5255.02	0.2077	0.142525	1.45729	0.145036
NM_010733	Lrrn3	1354.85	0.0955638	0.0529261	1.80561	0.0709799	1354.85	0.0498018	0.0528629	0.942094	0.346144	1354.85	-0.00283725	0.0527909	-0.053745	0.957138	1354.85	0.0429247	0.052998	0.809931	0.41798
NM_010470	Hp1bp3	2414.2	0.0950598	0.140629	0.675959	0.499066	2414.2	0.0144398	0.140614	0.102691	0.918208	2414.2	-0.0159399	0.140604	-0.113368	0.909739	2414.2	0.0646801	0.14064	0.459898	0.645589
NM_001081348	Hecw1	4669.16	0.0945516	0.0376346	2.51236	0.0119927	4669.16	-0.0136733	0.0376126	-0.363531	0.716209	4669.16	-0.0390374	0.0375945	-1.03838	0.299092	4669.16	0.0691875	0.0376527	1.83752	0.0661334
NM_001113569	Stxbp1	1510.33	0.0945488	0.510908	0.18506	0.853182	1510.33	-0.0210304	0.510916	-0.0411621	0.967167	1510.33	-0.108933	0.510906	-0.213216	0.831158	1510.33	0.00664585	0.510918	0.0130076	0.989622
NM_001347368	Adgrl3	630.146	0.0945457	0.116242	0.813349	0.416018	630.146	-0.0753757	0.116171	-0.648836	0.516444	630.146	-0.0599594	0.116166	-0.516151	0.605749	630.146	0.109962	0.116247	0.945937	0.344181
NM_001163025	Mon2	758.849	0.0945432	0.16409	0.576168	0.564502	758.849	-0.0933337	0.163993	-0.569133	0.569266	758.849	-0.0216963	0.164022	-0.132277	0.894766	758.849	0.166181	0.164061	1.01292	0.311098
NM_007705	Cirbp	709.338	0.0944826	0.0630972	1.49741	0.134286	709.338	0.0698418	0.0634184	1.10129	0.270772	709.338	-0.123499	0.0630786	-1.95787	0.0502456	709.338	-0.0988587	0.063437	-1.55838	0.119144
NM_001111289	Caprin1	2116.27	0.093957	0.198468	0.473412	0.635919	2116.27	-0.106293	0.198544	-0.535361	0.5924	2116.27	-0.333154	0.198503	-1.67833	0.0932824	2116.27	-0.132904	0.198509	-0.669515	0.503167
NM_010717	Limk1	663.405	0.0939569	0.128018	0.733935	0.462988	663.405	-0.0885437	0.128057	-0.691442	0.489288	663.405	-0.125319	0.12801	-0.978981	0.32759	663.405	0.0571811	0.128064	0.446503	0.655234
NM_001252522	Picalm	598.662	0.0938926	0.0874882	1.0732	0.28318	598.662	-0.0504055	0.0873612	-0.576978	0.563954	598.662	-0.0377715	0.0873517	-0.432407	0.665445	598.662	0.106527	0.0874976	1.21748	0.223422
NM_007803	Cttn	698.816	0.0938237	0.145977	0.642731	0.520399	698.816	-0.0577056	0.145976	-0.395307	0.692616	698.816	-0.08721	0.145943	-0.597564	0.550131	698.816	0.0643193	0.146011	0.440511	0.659567
NM_009673	Anxa5	771.931	0.0935471	0.0608764	1.53667	0.124373	771.931	0.120755	0.0609202	1.98219	0.0474584	771.931	-0.0107941	0.0606877	-0.177863	0.858831	771.931	-0.0380021	0.0611081	-0.621883	0.534018
NM_139297	Ugp2	842.456	0.0935358	0.100002	0.935343	0.349611	842.456	-0.0348087	0.10013	-0.347635	0.728114	842.456	-0.151023	0.100017	-1.50998	0.131049	842.456	-0.0226783	0.100115	-0.226523	0.820795
NM_033264	Arpp21	908.634	0.0934744	0.228339	0.409366	0.682271	908.634	-0.244017	0.228316	-1.06877	0.285174	908.634	-0.143577	0.228343	-0.628779	0.529494	908.634	0.193915	0.228313	0.849338	0.395693
NM_001113213	Odf2	772.924	0.0934624	0.115948	0.80607	0.420202	772.924	-0.0213226	0.1158	-0.184133	0.853909	772.924	0.0229554	0.115819	0.1982	0.842888	772.924	0.13774	0.115929	1.18815	0.234776
NM_133196	Cstf2	1110.91	0.0933183	0.414958	0.224886	0.822068	1110.91	-0.0928773	0.415007	-0.223797	0.822915	1110.91	-0.260264	0.414978	-0.627176	0.530544	1110.91	-0.0740687	0.414986	-0.178485	0.858342
NM_001252480	2020-03-02	713.086	0.0932899	0.0517522	1.80263	0.0714467	713.086	0.0138255	0.0517152	0.267339	0.789208	713.086	-0.0421145	0.0515701	-0.816646	0.414131	713.086	0.0373499	0.0518968	0.719697	0.471712
NM_008590	Mest	1214.96	0.0932532	0.154117	0.60508	0.545126	1214.96	-0.0503874	0.154036	-0.327114	0.743582	1214.96	0.0217763	0.154056	0.141354	0.887591	1214.96	0.165417	0.154098	1.07346	0.283067
NM_025808	Lztr1	2114.7	0.0932086	0.128176	0.727189	0.46711	2114.7	0.0256036	0.128104	0.199865	0.841586	2114.7	0.0901463	0.128116	0.70363	0.481663	2114.7	0.157751	0.128165	1.23085	0.21838
NM_011994	Abcd2	1429.8	0.0931129	0.0519976	1.79072	0.0733386	1429.8	-0.00939479	0.0519453	-0.180859	0.856478	1429.8	-0.0360821	0.0519012	-0.695207	0.486926	1429.8	0.0664257	0.0520416	1.2764	0.201815
NM_007563	Bpgm	870.619	0.0930393	0.043746	2.1268	0.0334364	870.619	0.0270834	0.0439364	0.616423	0.537615	870.619	-0.0953077	0.0436725	-2.18233	0.0290853	870.619	-0.0293518	0.0440096	-0.666942	0.504809
NM_001079883	Bcl11b	561.971	0.0929699	0.260623	0.356722	0.7213	561.971	-0.382352	0.260854	-1.46577	0.142711	561.971	-0.470611	0.260805	-1.80446	0.0711598	561.971	0.00471046	0.260672	0.0180705	0.985583
NM_001042541	Akap1	786.127	0.0929608	0.0465384	1.99751	0.0457702	786.127	-0.0467358	0.0464456	-1.00625	0.314297	786.127	-0.0582317	0.0463861	-1.25537	0.209344	786.127	0.0814649	0.0465978	1.74826	0.0804198
NM_001098231	Pdp1	2324.65	0.0929337	0.155082	0.599254	0.549004	2324.65	-0.0715385	0.155126	-0.461163	0.644681	2324.65	-0.203032	0.155097	-1.30907	0.190511	2324.65	-0.0385603	0.155112	-0.248597	0.803673
NM_001081218	Hcfc2	624.645	0.0928969	0.055215	1.68246	0.09248	624.645	0.0133116	0.0550533	0.241795	0.808939	624.645	-0.0129387	0.0549589	-0.235425	0.813879	624.645	0.0666467	0.0553089	1.20499	0.228208
NM_001347335	Mtch1	749.931	0.0928479	0.495216	0.18749	0.851277	749.931	0.299799	0.495315	0.605269	0.545	749.931	-0.150846	0.495219	-0.304604	0.760668	749.931	-0.357796	0.495311	-0.722366	0.470069
NM_001277080	Gas7	3757.35	0.092605	0.0924964	1.00117	0.316743	3757.35	-0.0887288	0.092481	-0.959427	0.337344	3757.35	-0.064863	0.0924818	-0.70136	0.483079	3757.35	0.116471	0.0924956	1.2592	0.207957
NM_133955	Rhou	926.709	0.0925804	0.0879211	1.05299	0.292344	926.709	0.133386	0.0880018	1.51572	0.129589	926.709	-0.0348596	0.0878347	-0.396877	0.691458	926.709	-0.0756656	0.0880881	-0.858977	0.390353
NM_016972	Slc7a8	846.869	0.0925137	0.0514197	1.79919	0.0719888	846.869	-0.0348216	0.0512871	-0.678955	0.497167	846.869	-0.0355272	0.0512542	-0.693157	0.488211	846.869	0.0918081	0.0514524	1.78433	0.0743701
NM_153515	Ammecr1l	682.536	0.0924708	0.120886	0.76494	0.444307	682.536	0.144847	0.120891	1.19816	0.230854	682.536	0.0142464	0.120759	0.117974	0.906088	682.536	-0.0381298	0.121019	-0.315074	0.752705
NM_015806	Mapk6	1481.54	0.0922335	0.0930073	0.991681	0.321353	1481.54	-0.000480828	0.0928836	-0.00517667	0.99587	1481.54	0.0601136	0.0929045	0.647047	0.517601	1481.54	0.152828	0.0929864	1.64355	0.100269
NM_153078	Ehbp1	980.348	0.0921662	0.100594	0.916217	0.359553	980.348	-0.0557308	0.100602	-0.553971	0.579598	980.348	-0.0909909	0.100563	-0.904814	0.365564	980.348	0.0569061	0.100633	0.565479	0.571748
NM_007495	Astn1	4171.85	0.0920334	0.106644	0.862997	0.388139	4171.85	0.00279236	0.106706	0.0261687	0.979123	4171.85	-0.24726	0.106663	-2.31814	0.0204417	4171.85	-0.158019	0.106687	-1.48114	0.138569
NM_028871	Hnrnpr	760.709	0.0920115	0.207303	0.44385	0.657151	760.709	0.0485799	0.207333	0.234309	0.814745	760.709	-0.0660278	0.207272	-0.318556	0.750063	760.709	-0.0225963	0.207364	-0.108969	0.913227
NM_001311070	Smad2	866.266	0.0917238	0.0778551	1.17813	0.238743	866.266	0.154359	0.0777148	1.98622	0.0470087	866.266	0.0878131	0.0776216	1.1313	0.25793	866.266	0.025178	0.077948	0.32301	0.746688
NM_145558	Hadhb	753.176	0.0916636	0.117279	0.781584	0.434459	753.176	0.176002	0.117399	1.49917	0.133829	753.176	-0.0397407	0.117205	-0.339071	0.734556	753.176	-0.124079	0.117474	-1.05623	0.290864
NM_008027	Flot1	1156.08	0.091652	0.0406265	2.25597	0.0240727	1156.08	0.0222348	0.0405116	0.54885	0.583108	1156.08	-0.00902259	0.0404346	-0.22314	0.823426	1156.08	0.0603946	0.0407031	1.48378	0.137866
NM_025569	Mgst3	829.948	0.0916032	0.0458277	1.99886	0.0456233	829.948	0.0119368	0.0458724	0.260217	0.794697	829.948	-0.0635422	0.0456955	-1.39056	0.164359	829.948	0.0161242	0.0460041	0.350495	0.725968
NM_021521	Med12	864.414	0.0915142	0.0517674	1.76779	0.0770954	864.414	0.0100309	0.0516811	0.194092	0.846104	864.414	-0.0257239	0.0515933	-0.49859	0.618069	864.414	0.0557594	0.0518549	1.0753	0.282242
NM_001347496	2020-09-08	4599.06	0.0914357	0.0313848	2.91337	0.00357549	4599.06	0.0204965	0.0313891	0.652981	0.513768	4599.06	-0.0513266	0.031344	-1.63752	0.101521	4599.06	0.0196126	0.0314298	0.624015	0.532618
NM_001289675	Fbxo41	1324.86	0.0913644	0.775777	0.117771	0.906249	1324.86	0.640673	0.775778	0.825845	0.408892	1324.86	0.2896	0.77575	0.373317	0.708913	1324.86	-0.259708	0.775806	-0.334759	0.737807
NM_133758	Usp47	2838.74	0.0912929	0.0717208	1.27289	0.203056	2838.74	0.0407777	0.0716819	0.56887	0.569444	2838.74	0.0183599	0.0716671	0.256183	0.797809	2838.74	0.0688752	0.0717355	0.960126	0.336992
NM_010306	Gnai3	819.025	0.0912729	0.0376911	2.4216	0.0154523	819.025	0.0775537	0.0376507	2.05982	0.0394155	819.025	-0.00940312	0.0374031	-0.2514	0.801505	819.025	0.00431612	0.0379369	0.113771	0.909419
NM_010338	Gpr37	1209.31	0.091203	0.077839	1.17169	0.241323	1209.31	-0.0181235	0.0777721	-0.233034	0.815735	1209.31	-0.022705	0.0777539	-0.292011	0.770278	1209.31	0.0866215	0.0778572	1.11257	0.265894
NM_001290502	Ttc14	1277.77	0.0911944	0.257549	0.354085	0.723275	1277.77	-0.00601924	0.257679	-0.0233594	0.981364	1277.77	-0.354886	0.257599	-1.37767	0.168307	1277.77	-0.257672	0.257629	-1.00017	0.31723
NM_013918	Usp25	1152.12	0.0910145	0.035756	2.54543	0.0109142	1152.12	0.0854525	0.0357229	2.3921	0.0167525	1152.12	-0.00429324	0.0355322	-0.120827	0.903828	1152.12	0.0012687	0.0359455	0.035295	0.971844
NM_177909	Slc9a9	601.778	0.0908489	0.0464526	1.95574	0.0504963	601.778	-0.00102154	0.0464212	-0.022006	0.982443	601.778	-0.0518578	0.0462433	-1.12141	0.262112	601.778	0.0400127	0.0466297	0.858095	0.39084
NM_173774	Slc45a1	695.36	0.090665	0.0538207	1.68458	0.0920704	695.36	-0.0331317	0.053628	-0.617807	0.536703	695.36	-0.0237761	0.0536087	-0.443513	0.657395	695.36	0.100021	0.0538399	1.85774	0.0632058
NM_001160317	Nfasc	636.543	0.0906522	0.156877	0.577856	0.563362	636.543	-0.370366	0.156829	-2.36159	0.0181967	636.543	-0.198861	0.15693	-1.26719	0.205087	636.543	0.262158	0.156776	1.67218	0.0944882
NM_001159591	Csnk1g2	689.279	0.0906333	0.170148	0.532672	0.59426	689.279	-0.140661	0.170399	-0.82548	0.409099	689.279	-0.329054	0.170276	-1.93248	0.0533007	689.279	-0.0977599	0.170271	-0.574142	0.565872
NM_001198570	Abi2	1089.54	0.0904802	0.191257	0.473082	0.636155	1089.54	-0.23945	0.191235	-1.25213	0.210524	1089.54	-0.140631	0.191261	-0.735284	0.462167	1089.54	0.189299	0.191231	0.989898	0.322224
NM_001160257	Smg7	1095.82	0.0904023	0.213935	0.42257	0.672609	1095.82	0.290165	0.213937	1.35631	0.175	1095.82	0.0933294	0.213868	0.436388	0.662555	1095.82	-0.106433	0.214003	-0.497344	0.618946
NR_015473	1700020I14Rik	3032.92	0.0903649	0.0448258	2.01591	0.0438092	3032.92	0.0732531	0.0447794	1.63587	0.101867	3032.92	0.0243399	0.0447431	0.543991	0.586448	3032.92	0.0414516	0.044862	0.923981	0.355496
NM_001294150	Kif1a	19542	0.0902638	0.0677052	1.33319	0.18247	19542	-0.0193186	0.0677041	-0.285339	0.775385	19542	-0.0561897	0.067701	-0.829968	0.406557	19542	0.0533927	0.0677082	0.788571	0.430363
NM_008549	Man2a1	1240.13	0.0902581	0.056055	1.61017	0.107361	1240.13	0.0524181	0.0559136	0.937483	0.34851	1240.13	0.037973	0.0558785	0.679564	0.496781	1240.13	0.075813	0.0560901	1.35163	0.176494
NM_133769	Cyfip2	17151.3	0.0901486	0.0642785	1.40247	0.160775	17151.3	0.0361908	0.0642688	0.563116	0.573356	17151.3	0.0357547	0.0642675	0.556342	0.577977	17151.3	0.0897125	0.0642798	1.39566	0.162818
NM_016866	Stk39	2083.54	0.0900113	0.0345673	2.60394	0.00921589	2083.54	0.0186524	0.0345392	0.540034	0.589173	2083.54	-0.0333041	0.0344686	-0.966215	0.333936	2083.54	0.0380548	0.0346377	1.09865	0.27192
NR_015524	Cep83os	623.535	0.0899487	0.0502731	1.7892	0.0735824	623.535	0.0690704	0.0501592	1.37702	0.168505	623.535	0.00312039	0.0499635	0.0624534	0.950202	623.535	0.0239987	0.0504677	0.475526	0.634412
NM_019677	Plcb1	3705.67	0.0899245	0.0699924	1.28478	0.198871	3705.67	0.0318451	0.0699868	0.455016	0.649097	3705.67	-0.0304057	0.0699643	-0.434589	0.663861	3705.67	0.0276736	0.0700149	0.395254	0.692656
NM_001162946	Pcx	1405.33	0.0898433	0.0516622	1.73905	0.0820253	1405.33	-0.0233279	0.0515614	-0.45243	0.650959	1405.33	-0.0176167	0.0515478	-0.341755	0.732535	1405.33	0.0955545	0.0516757	1.84912	0.0644409
NM_009866	Cdh11	2054.54	0.0897277	0.0580227	1.54642	0.122002	2054.54	0.029549	0.0580305	0.509198	0.610613	2054.54	-0.0479744	0.0579725	-0.827538	0.407932	2054.54	0.0122042	0.0580807	0.210126	0.83357
NM_008770	Cldn11	1809.69	0.0895627	0.0723337	1.23819	0.215647	1809.69	0.0384765	0.0723165	0.532058	0.594686	1809.69	-0.0212698	0.0722732	-0.294297	0.768531	1809.69	0.0298163	0.0723769	0.411958	0.68037
NM_016709	Auh	636.802	0.0895537	0.0382285	2.34259	0.0191506	636.802	0.00161949	0.0379951	0.0426237	0.966001	636.802	-0.0166573	0.0378852	-0.439678	0.66017	636.802	0.0712769	0.0383374	1.8592	0.0629991
NM_025382	Tmem57	1452.19	0.0895252	0.0318817	2.80805	0.00498428	1452.19	0.0344974	0.0317364	1.087	0.277038	1452.19	0.00743457	0.0316646	0.234792	0.81437	1452.19	0.0624624	0.031953	1.95482	0.0506045
NM_024281	Rrbp1	1098.54	0.0894935	0.062617	1.42922	0.152941	1098.54	-0.00311059	0.062533	-0.0497433	0.960327	1098.54	-0.0178968	0.0624975	-0.286361	0.774602	1098.54	0.0747072	0.0626524	1.19241	0.233101
NM_145564	Fbxo21	688.822	0.0894436	0.149095	0.59991	0.548566	688.822	0.0141455	0.148861	0.0950246	0.924295	688.822	0.117234	0.148919	0.787232	0.431146	688.822	0.192532	0.149037	1.29183	0.196414
NM_001347491	Zscan26	1100.46	0.08937	0.363449	0.245894	0.805764	1100.46	-0.34534	0.363414	-0.950268	0.341976	1100.46	-0.123082	0.363447	-0.33865	0.734873	1100.46	0.311629	0.363415	0.857501	0.391168
NM_009643	Ahnak	5306.62	0.089359	0.0538282	1.66008	0.0968986	5306.62	0.0429144	0.0538192	0.797381	0.42523	5306.62	-0.0166294	0.0537994	-0.3091	0.757245	5306.62	0.0298153	0.053848	0.553693	0.579789
NM_134012	Mbtd1	728.884	0.0893007	0.0986612	0.905124	0.365399	728.884	-0.0744599	0.0987824	-0.753777	0.450983	728.884	-0.153856	0.0986862	-1.55904	0.118987	728.884	0.00990477	0.0987575	0.100294	0.920111
NM_172688	Map3k7	1207.98	0.089285	0.10564	0.845183	0.398009	1207.98	0.0771188	0.105714	0.729506	0.465692	1207.98	-0.0822783	0.105613	-0.779054	0.435948	1207.98	-0.0701121	0.105741	-0.663058	0.507294
NM_011624	Top3b	572.403	0.0890054	0.0530885	1.67655	0.0936307	572.403	-0.0958915	0.0530076	-1.80901	0.0704488	572.403	-0.0868835	0.0529835	-1.63982	0.101042	572.403	0.0980135	0.0531126	1.84539	0.0649807
NM_001161362	Ppp2r3a	1408.4	0.0888276	0.074848	1.18677	0.235317	1408.4	0.017142	0.0748683	0.228961	0.818899	1408.4	-0.0623001	0.0748016	-0.832872	0.404917	1408.4	0.00938556	0.0749147	0.125283	0.900299
NM_182995	Ccp110	2171.46	0.0887979	0.0398819	2.22652	0.0259792	2171.46	0.0063878	0.0398377	0.160346	0.872609	2171.46	-0.0263107	0.0397948	-0.661158	0.508511	2171.46	0.0560995	0.0399247	1.40513	0.159982
NM_009225	Snrpb	683.005	0.0886347	0.0557319	1.59037	0.11175	683.005	-0.055294	0.0557261	-0.992247	0.321077	683.005	-0.0821863	0.0556405	-1.4771	0.13965	683.005	0.0617424	0.0558173	1.10615	0.268662
NM_001146351	Ephb6	1798.03	0.0884812	0.101	0.876049	0.381004	1798.03	-0.0288223	0.100972	-0.285449	0.7753	1798.03	-0.0345356	0.100962	-0.342065	0.732302	1798.03	0.082768	0.10101	0.819402	0.412557
NM_199021	Dpp10	4746.59	0.0884082	0.0355971	2.48358	0.0130068	4746.59	0.04983	0.035593	1.4	0.161515	4746.59	-0.0257637	0.0355527	-0.724663	0.468659	4746.59	0.0128144	0.0356373	0.359579	0.719162
NM_024186	Ssbp2	826.414	0.088105	0.15542	0.566882	0.570794	826.414	-0.119024	0.155307	-0.766384	0.443448	826.414	-0.0131044	0.155353	-0.0843525	0.932776	826.414	0.194025	0.155374	1.24876	0.211752
NM_010726	Phyh	1301.12	0.0880446	0.0422624	2.08329	0.0372251	1301.12	0.0575023	0.0421386	1.3646	0.172379	1301.12	0.0207036	0.042065	0.492181	0.622591	1301.12	0.051246	0.0423356	1.21047	0.226098
NM_145625	Eif4b	4325.61	0.0878393	0.0202099	4.34635	1.38e-05	4325.61	0.0456587	0.0202077	2.25947	0.023854	4325.61	-0.0312284	0.020129	-1.55142	0.120802	4325.61	0.0109522	0.0202883	0.539828	0.589316
NM_001111015	Syn2	1497.16	0.0878377	0.121682	0.72186	0.470381	1497.16	-0.393439	0.121663	-3.23385	0.00122132	1497.16	-0.215474	0.12172	-1.77024	0.0766873	1497.16	0.265803	0.121625	2.18543	0.0288572
NM_178778	Scai	4006.04	0.0877668	0.0388568	2.25872	0.0239006	4006.04	-0.00747102	0.0388377	-0.192365	0.847456	4006.04	-0.0386011	0.0388146	-0.994499	0.31998	4006.04	0.0566367	0.0388799	1.45671	0.145196
NM_030706	Trim2	5263.84	0.0874766	0.134926	0.648332	0.51677	5263.84	0.27289	0.134934	2.02241	0.0431344	5263.84	0.0498762	0.134908	0.369705	0.711602	5263.84	-0.135537	0.134951	-1.00435	0.315212
NM_008696	Map4k4	672.774	0.0873138	0.151334	0.57696	0.563967	672.774	-0.102468	0.151239	-0.677521	0.498075	672.774	-0.0387086	0.151269	-0.255893	0.798034	672.774	0.151073	0.151304	0.998471	0.318051
NM_001100458	Fam169a	2048.15	0.08726	0.0401416	2.1738	0.0297199	2048.15	0.0176431	0.04008	0.440197	0.659794	2048.15	-0.0112101	0.040038	-0.279986	0.779489	2048.15	0.0584069	0.0401835	1.4535	0.146084
NM_001347345	Foxp1	1268.09	0.0872	0.424096	0.205614	0.837093	1268.09	-0.298941	0.424108	-0.70487	0.480891	1268.09	-0.244239	0.424113	-0.575882	0.564695	1268.09	0.141902	0.424092	0.334603	0.737925
NM_019921	Akap10	1152.8	0.0871936	0.0269864	3.23102	0.00123349	1152.8	0.0193325	0.0269142	0.718303	0.472571	1152.8	-0.0303438	0.0267563	-1.13408	0.256761	1152.8	0.0375173	0.0271429	1.38221	0.166907
NM_001099323	Zkscan16	1547.84	0.0871471	0.0543923	1.6022	0.109112	1547.84	0.0551017	0.0544559	1.01186	0.311606	1547.84	-0.0643948	0.0543378	-1.18508	0.235985	1547.84	-0.0323494	0.0545103	-0.593455	0.552877
NM_001081328	Chsy3	647.104	0.0871063	0.0533799	1.63182	0.102718	647.104	0.0326471	0.0533423	0.61203	0.540518	647.104	-0.0297793	0.0531732	-0.560043	0.57545	647.104	0.0246799	0.0535484	0.460891	0.644877
NM_030721	Acox3	680.912	0.0869911	0.0515084	1.68887	0.0912441	680.912	0.00295684	0.051165	0.0577902	0.953916	680.912	0.0296006	0.0511793	0.578371	0.563014	680.912	0.113635	0.0514942	2.20675	0.0273313
NM_028197	Kif1bp	2290.43	0.0869445	0.0221416	3.92676	8.61e-05	2290.43	0.00293123	0.0220921	0.132683	0.894444	2290.43	-0.0365417	0.0220097	-1.66025	0.0968638	2290.43	0.0474716	0.0222234	2.13611	0.0326707
NM_027604	Usp15	1564.95	0.0868928	0.131342	0.661578	0.508242	1564.95	0.0391932	0.131251	0.298613	0.765235	1564.95	0.0946658	0.131263	0.721192	0.470791	1564.95	0.142365	0.131329	1.08403	0.27835
NM_198710	Sypl	587.95	0.0868544	0.151707	0.572513	0.566975	587.95	0.0771999	0.151558	0.509375	0.61049	587.95	0.0766645	0.151542	0.505897	0.612929	587.95	0.086319	0.151724	0.568922	0.569409
NM_178118	Dixdc1	2204.42	0.0868189	0.121976	0.711772	0.476606	2204.42	-0.0423268	0.121886	-0.347266	0.728391	2204.42	0.091317	0.121916	0.749019	0.453846	2204.42	0.220463	0.121946	1.80787	0.0706263
NM_001037764	Rai1	698.973	0.0867706	0.159092	0.545413	0.58547	698.973	-0.133941	0.158843	-0.84323	0.3991	698.973	0.0701728	0.158958	0.441455	0.658884	698.973	0.290885	0.158977	1.82973	0.06729
NM_173740	Maoa	672.096	0.0867278	0.046189	1.87767	0.0604263	672.096	0.00962542	0.0462869	0.207951	0.835267	672.096	-0.0715533	0.0460573	-1.55357	0.120287	672.096	0.00554904	0.046418	0.119545	0.904844
NM_001113573	Brd3	777.093	0.0866104	0.177337	0.488395	0.62527	777.093	0.250301	0.177197	1.41255	0.157787	777.093	0.209503	0.177165	1.18253	0.236994	777.093	0.0458125	0.177369	0.258289	0.796184
NM_001038627	Smurf1	625.23	0.0864908	0.132989	0.650363	0.515458	625.23	-0.163729	0.132752	-1.23334	0.217447	625.23	0.00101429	0.132872	0.0076336	0.993909	625.23	0.251234	0.132868	1.89085	0.0586443
NM_001198912	Arhgef2	948.764	0.0863073	0.233082	0.370287	0.711169	948.764	-0.317547	0.23292	-1.36333	0.172779	948.764	0.0397249	0.233024	0.170476	0.864636	948.764	0.443579	0.232979	1.90394	0.0569174
NM_146241	Trhde	1262.77	0.0862735	0.0498931	1.72917	0.0837794	1262.77	0.0834277	0.049901	1.67186	0.0945513	1262.77	-0.0156149	0.0497657	-0.313769	0.753697	1262.77	-0.0127691	0.0500282	-0.255238	0.798539
NM_024185	Fam188a	603.245	0.0861649	0.0358421	2.40402	0.016216	603.245	-0.00762128	0.03563	-0.2139	0.830625	603.245	-0.0272641	0.0355021	-0.767956	0.442513	603.245	0.0665221	0.0359687	1.84944	0.064394
NM_013467	Aldh1a1	737.893	0.0861208	0.0973879	0.884308	0.37653	737.893	0.00549125	0.0973669	0.0563975	0.955025	737.893	-0.0413956	0.0973012	-0.425438	0.670517	737.893	0.0392339	0.0974535	0.402591	0.687249
NM_024250	Phf10	556.894	0.0861159	0.0407442	2.11358	0.0345515	556.894	0.00480532	0.0406714	0.11815	0.905949	556.894	-0.0412209	0.040467	-1.01863	0.308379	556.894	0.0400897	0.0409472	0.979059	0.327551
NM_013598	Kitl	1788.64	0.0860423	0.06756	1.27357	0.202816	1788.64	-0.0225866	0.067471	-0.33476	0.737806	1788.64	0.00871999	0.0674777	0.129228	0.897177	1788.64	0.117349	0.0675533	1.73713	0.0823642
NM_177089	Tacc1	3718.82	0.0859464	0.135672	0.633489	0.526415	3718.82	0.0429324	0.13567	0.316447	0.751663	3718.82	-0.0277028	0.135657	-0.204212	0.838188	3718.82	0.0153111	0.135684	0.112844	0.910154
NM_177466	Rab11fip5	883.751	0.0858963	0.098117	0.875448	0.38133	883.751	-0.0118917	0.0982382	-0.12105	0.903651	883.751	-0.133453	0.098123	-1.36006	0.17381	883.751	-0.0356653	0.0982321	-0.363072	0.716551
NM_001170454	Tada2b	635.129	0.0858685	0.0425777	2.01675	0.0437217	635.129	0.074341	0.0426735	1.74209	0.0814931	635.129	-0.0349828	0.0423322	-0.826388	0.408584	635.129	-0.0234554	0.042917	-0.546528	0.584703
NM_001347213	Osbpl3	1107.81	0.0858145	0.167829	0.511322	0.609125	1107.81	0.12526	0.167897	0.74605	0.455637	1107.81	-0.0782471	0.16781	-0.466284	0.641012	1107.81	-0.117692	0.167916	-0.700901	0.483365
NM_138587	Fam3c	1420.69	0.0857808	0.0373952	2.2939	0.0217965	1420.69	0.0177931	0.0374671	0.474899	0.634859	1420.69	-0.0722358	0.0373208	-1.93554	0.0529244	1420.69	-0.00424811	0.0375413	-0.113158	0.909905
NM_010028	Ddx3x	5990.38	0.0856985	0.0385841	2.22108	0.0263455	5990.38	0.0800555	0.0386121	2.07333	0.038142	5990.38	-0.0584099	0.038563	-1.51466	0.129858	5990.38	-0.0527669	0.0386333	-1.36584	0.171989
NM_009083	Rpl30	1269.37	0.0854855	0.0570275	1.49902	0.133868	1269.37	0.057569	0.0570458	1.00917	0.312893	1269.37	-0.0342393	0.0569356	-0.601368	0.547595	1269.37	-0.00632279	0.0571375	-0.110659	0.911887
NM_172470	Wdr35	999.553	0.0854845	0.113435	0.7536	0.45109	999.553	0.0215074	0.11357	0.189376	0.849799	999.553	-0.149627	0.11345	-1.31888	0.187209	999.553	-0.0856503	0.113555	-0.754265	0.45069
NM_028224	Faim2	3633.07	0.0853941	0.123563	0.691097	0.489505	3633.07	0.0496209	0.123557	0.401604	0.687976	3633.07	-0.00891932	0.123544	-0.0721954	0.942446	3633.07	0.0268539	0.123576	0.217308	0.827969
NR_027799	Tbrg3	881.338	0.0853436	0.0629755	1.35519	0.175358	881.338	-0.0611326	0.0629219	-0.971563	0.331268	881.338	-0.0641357	0.0628932	-1.01976	0.307845	881.338	0.0823405	0.0630042	1.30691	0.191245
NM_001110500	Canx	994.276	0.0853199	0.327493	0.260524	0.79446	994.276	-0.390561	0.327432	-1.1928	0.232947	994.276	-0.100949	0.327487	-0.308252	0.757891	994.276	0.374933	0.327438	1.14505	0.252189
NM_172290	Ntm	2434.91	0.0852561	0.0310423	2.74645	0.00602449	2434.91	-0.00637655	0.0310786	-0.205175	0.837436	2434.91	-0.0766282	0.0309946	-2.47231	0.0134244	2434.91	0.0150044	0.0311262	0.48205	0.62977
NM_001082553	Rab27b	803.272	0.0851297	0.167101	0.509452	0.610436	803.272	0.231591	0.167043	1.38642	0.16562	803.272	0.120817	0.166971	0.723581	0.469323	803.272	-0.0256444	0.167172	-0.153401	0.878082
NM_001252342	Syt1	14101.1	0.0851226	0.0415812	2.04714	0.040644	14101.1	0.0195617	0.0415742	0.470526	0.63798	14101.1	-0.015808	0.0415675	-0.380297	0.703725	14101.1	0.0497529	0.0415879	1.19633	0.231567
NM_009152	Sema3a	749.289	0.0851177	0.187519	0.453915	0.64989	749.289	-0.334113	0.187631	-1.78069	0.0749637	749.289	-0.321864	0.187628	-1.71544	0.0862645	749.289	0.097366	0.187522	0.519223	0.603605
NM_008037	Fosl2	771.191	0.0850441	0.147797	0.575413	0.565012	771.191	-0.0798121	0.147909	-0.539604	0.58947	771.191	-0.182205	0.147834	-1.2325	0.217762	771.191	-0.0173489	0.147871	-0.117324	0.906603
NM_027722	Nudt4	3357.87	0.085027	0.042864	1.98364	0.0472954	3357.87	0.00873212	0.042877	0.203655	0.838623	3357.87	-0.0626041	0.0428321	-1.46162	0.143846	3357.87	0.0136908	0.0429089	0.319067	0.749676
NM_008441	Kif1b	1826.81	0.0850036	0.0574786	1.47887	0.139174	1826.81	0.0657765	0.0574116	1.1457	0.251919	1826.81	0.0282686	0.0573725	0.492721	0.62221	1826.81	0.0474958	0.0575176	0.82576	0.40894
NM_001281929	Gria3	966.319	0.0849768	0.181606	0.46792	0.639842	966.319	0.0115175	0.181624	0.0634141	0.949437	966.319	-0.0709066	0.181583	-0.390492	0.696173	966.319	0.00255267	0.181647	0.0140529	0.988788
NM_021450	Trpm7	1462.37	0.0849761	0.137954	0.615975	0.537911	1462.37	0.0343916	0.137887	0.249418	0.803037	1462.37	0.0568925	0.137888	0.412599	0.6799	1462.37	0.107477	0.137953	0.779085	0.43593
NM_176848	Fbxo2	643.179	0.0847429	0.0575605	1.47224	0.140956	643.179	0.036939	0.0575005	0.642412	0.520606	643.179	-0.0199184	0.0573532	-0.347293	0.728371	643.179	0.0278855	0.0577072	0.483224	0.628937
NM_001033150	Plekhm2	701.904	0.084645	0.172483	0.490743	0.623608	701.904	-0.0581636	0.172458	-0.337263	0.735919	701.904	-0.0612877	0.172444	-0.355406	0.722286	701.904	0.0815209	0.172497	0.472594	0.636503
NM_001346957	Nrxn1	1707.94	0.0846375	0.24963	0.339051	0.734571	1707.94	-0.0576861	0.249566	-0.231145	0.817202	1707.94	0.1054	0.24959	0.422294	0.672811	1707.94	0.247724	0.249607	0.992457	0.320974
NM_001037987	Edil3	3797.44	0.0845692	0.0779411	1.08504	0.277904	3797.44	0.0928085	0.0779637	1.19041	0.233887	3797.44	-0.0525763	0.0779235	-0.674717	0.499855	3797.44	-0.0608156	0.0779813	-0.779874	0.435465
NM_172416	Ostm1	1105.85	0.0845025	0.0339882	2.48623	0.0129105	1105.85	0.00947226	0.0338762	0.279614	0.779774	1105.85	-0.020109	0.0337835	-0.595232	0.551689	1105.85	0.0549213	0.0340804	1.61152	0.107067
NM_001081388	Rimbp2	1771.03	0.0844505	0.111963	0.754268	0.450688	1771.03	-0.10563	0.111907	-0.943906	0.345218	1771.03	-0.0289787	0.111927	-0.258906	0.795708	1771.03	0.161102	0.111943	1.43914	0.150112
NM_178607	Rnf24	851.855	0.0843775	0.055911	1.50914	0.131263	851.855	0.0329857	0.0559071	0.590009	0.555185	851.855	-0.0358494	0.0557748	-0.642753	0.520384	851.855	0.0155424	0.056043	0.27733	0.781527
NM_019861	Ctsf	803.124	0.0842966	0.0461523	1.82649	0.0677772	803.124	0.0964341	0.0459513	2.09862	0.0358508	803.124	0.0471516	0.045817	1.02913	0.303419	803.124	0.035014	0.0462856	0.756477	0.449363
NM_178407	Arap2	4777.98	0.0842841	0.0392001	2.1501	0.0315473	4777.98	0.0163258	0.0392218	0.416242	0.677233	4777.98	-0.0736778	0.0391802	-1.88049	0.060042	4777.98	-0.00571948	0.0392417	-0.14575	0.884119
NM_001083906	Nr3c2	1071.03	0.0842839	0.0321992	2.61758	0.00885556	1071.03	0.0335392	0.0319399	1.05007	0.293685	1071.03	0.0248724	0.0318815	0.780149	0.435303	1071.03	0.0756171	0.032257	2.34421	0.0190676
NM_145607	Ttc13	590.388	0.0842645	0.0426092	1.97761	0.0479727	590.388	0.00932405	0.0428531	0.217582	0.827755	590.388	-0.0921687	0.0425134	-2.16799	0.0301592	590.388	-0.0172283	0.0429482	-0.401141	0.688316
NM_145512	Sft2d2	714.085	0.0841886	0.0498054	1.69035	0.0909607	714.085	-0.00235233	0.0500446	-0.0470047	0.962509	714.085	-0.11434	0.0497837	-2.29674	0.0216338	714.085	-0.0277992	0.0500662	-0.555249	0.578724
NM_007581	Cacnb3	1314.26	0.084071	0.152595	0.550942	0.581674	1314.26	-0.11262	0.152464	-0.738666	0.46011	1314.26	0.0732725	0.152521	0.480409	0.630937	1314.26	0.269963	0.152537	1.76982	0.0767579
NM_001109985	Nos1ap	1595.45	0.0839833	0.0727951	1.15369	0.248625	1595.45	-0.0165017	0.0727139	-0.22694	0.82047	1595.45	0.00362784	0.0727141	0.0498918	0.960209	1595.45	0.104113	0.0727949	1.43022	0.152653
NM_021284	Kras	2386.36	0.0838698	0.0355409	2.35981	0.0182842	2386.36	0.00762777	0.0354693	0.215053	0.829726	2386.36	-0.00760456	0.0354401	-0.214575	0.830099	2386.36	0.0686374	0.03557	1.92964	0.0536509
NM_001346962	Nrxn1	693.211	0.0837951	0.398796	0.21012	0.833574	693.211	0.589513	0.398741	1.47843	0.139292	693.211	0.376436	0.398674	0.94422	0.345057	693.211	-0.129282	0.398863	-0.324125	0.745843
NM_007572	C1qa	570.708	0.0837233	0.0614843	1.3617	0.173291	570.708	0.198657	0.0616268	3.22355	0.00126611	570.708	0.0152621	0.0612022	0.249372	0.803073	570.708	-0.0996719	0.0619069	-1.61003	0.107392
NM_022009	Flii	655.503	0.0836926	0.16737	0.500045	0.617044	655.503	-0.0716903	0.167344	-0.4284	0.66836	655.503	-0.0693201	0.167333	-0.414264	0.678681	655.503	0.0860628	0.167381	0.514172	0.607132
NM_023277	Jam3	576.684	0.0836358	0.056466	1.48117	0.138561	576.684	-0.0267766	0.0564655	-0.474212	0.635349	576.684	-0.0669029	0.0563364	-1.18756	0.235006	576.684	0.0435095	0.0565948	0.768789	0.442019
NM_011406	Slc8a1	1579.17	0.0836319	0.677719	0.123402	0.901789	1579.17	-0.315631	0.677744	-0.465709	0.641424	1579.17	-0.392665	0.677738	-0.579377	0.562335	1579.17	0.0065979	0.677725	0.00973537	0.992232
NM_001347233	Tsc22d2	877.828	0.0836117	0.138508	0.603661	0.546069	877.828	-0.125015	0.138443	-0.903005	0.366523	877.828	-0.0607985	0.138469	-0.439078	0.660605	877.828	0.147828	0.138482	1.06749	0.285751
NM_153458	Olfm3	1126.13	0.083555	0.070869	1.17901	0.238396	1126.13	0.0483925	0.07078	0.683703	0.494162	1126.13	0.0206008	0.0707374	0.29123	0.770876	1126.13	0.0557633	0.0709116	0.786378	0.431646
NM_172920	Dpy19l1	2613.73	0.0834668	0.0401802	2.07731	0.0377729	2613.73	-0.0444509	0.0401819	-1.10624	0.268623	2613.73	-0.0767918	0.0401471	-1.91276	0.0557787	2613.73	0.0511258	0.040215	1.27131	0.203618
NM_001347149	Elavl2	791.816	0.0834592	0.18256	0.45716	0.647556	791.816	0.0197051	0.182555	0.10794	0.914043	791.816	-0.0383558	0.182517	-0.210149	0.833551	791.816	0.0253983	0.182599	0.139094	0.889376
NM_001290451	Gria3	3102.06	0.0834476	0.0673993	1.23811	0.215677	3102.06	0.0330552	0.0674093	0.490365	0.623876	3102.06	-0.0509071	0.067374	-0.75559	0.449895	3102.06	-0.000514712	0.0674347	-0.00763274	0.99391
NM_009322	Tbr1	1554.57	0.0834049	0.0828417	1.0068	0.314031	1554.57	-0.0621239	0.0827158	-0.751053	0.452621	1554.57	0.0282225	0.0827542	0.34104	0.733073	1554.57	0.173751	0.0828033	2.09836	0.0358731
NM_019641	Stmn1	6063.04	0.0833644	0.0328303	2.53925	0.0111089	6063.04	-0.00531476	0.0327963	-0.162054	0.871264	6063.04	-0.0089301	0.032788	-0.272359	0.785346	6063.04	0.079749	0.0328386	2.42852	0.0151607
NM_026386	Snx2	936.331	0.0833017	0.0350705	2.37527	0.0175363	936.331	0.0682987	0.0350291	1.94977	0.0512039	936.331	-0.00928546	0.034817	-0.266693	0.789705	936.331	0.00571758	0.0352811	0.162058	0.87126
NM_177588	Thnsl1	762.823	0.0832607	0.051096	1.6295	0.103208	762.823	0.0991399	0.0511095	1.93975	0.0524095	762.823	-0.00618844	0.0508785	-0.121632	0.903191	762.823	-0.0220677	0.0513261	-0.429951	0.667232
NM_001159888	Ociad1	792.866	0.0831941	0.0858713	0.968823	0.332633	792.866	-0.0203939	0.0860214	-0.237079	0.812595	792.866	-0.134394	0.0858829	-1.56485	0.117619	792.866	-0.0308057	0.0860098	-0.358165	0.72022
NM_172286	6430548M08Rik	4567.11	0.0830554	0.0778231	1.06723	0.285866	4567.11	-0.113651	0.0778301	-1.46025	0.144222	4567.11	-0.12661	0.0778237	-1.62688	0.103763	4567.11	0.070097	0.0778295	0.900649	0.367775
NM_001204167	Rapgef4	699.767	0.0830059	0.0529885	1.56649	0.117234	699.767	0.0059834	0.0529169	0.113072	0.909974	699.767	-0.0317675	0.0528072	-0.601576	0.547457	699.767	0.045255	0.0530978	0.852294	0.394051
NM_172741	4931406P16Rik	1002.4	0.0829491	0.0455284	1.82192	0.0684672	1002.4	-0.017676	0.0453639	-0.389648	0.696797	1002.4	-0.00998065	0.0453455	-0.220102	0.825791	1002.4	0.0906444	0.0455468	1.99014	0.0465758
NM_027976	Acsl5	1518.83	0.0828962	0.0446738	1.85559	0.0635122	1518.83	-0.0235884	0.0447112	-0.527572	0.597797	1518.83	-0.082552	0.0446295	-1.84972	0.0643545	1518.83	0.0239326	0.0447554	0.534742	0.592828
NM_009900	Clcn2	902.476	0.082863	0.0687517	1.20525	0.228107	902.476	-0.0352346	0.0686355	-0.513358	0.607701	902.476	-0.0205986	0.0686297	-0.300141	0.76407	902.476	0.0974991	0.0687575	1.41801	0.156187
NM_001134480	Plcxd2	3304.28	0.0827712	0.0457623	1.80872	0.0704946	3304.28	0.0223454	0.0457711	0.488199	0.625409	3304.28	-0.0507819	0.0457274	-1.11053	0.266769	3304.28	0.00964391	0.0458059	0.210538	0.833247
NM_001035509	Zcchc18	1239.91	0.0827613	0.100661	0.822178	0.410976	1239.91	0.136044	0.100745	1.35037	0.176897	1239.91	-0.0556197	0.100622	-0.552757	0.58043	1239.91	-0.108902	0.100784	-1.08055	0.279898
NM_172918	Zfp317	852.4	0.0826559	0.0301067	2.74544	0.00604305	852.4	0.0319369	0.0299696	1.06564	0.286585	852.4	-0.0128019	0.0297911	-0.429722	0.667398	852.4	0.0379172	0.0302833	1.25208	0.21054
NM_025997	Fam103a1	1014.61	0.0824561	0.0418037	1.97246	0.0485569	1014.61	0.0290619	0.0418155	0.695003	0.487054	1014.61	-0.0417335	0.0416639	-1.00167	0.316502	1014.61	0.0116608	0.0419548	0.277936	0.781061
NM_080640	Baalc	2701.81	0.0824326	0.041367	1.99271	0.046293	2701.81	-0.0244518	0.0413404	-0.591475	0.554202	2701.81	-0.0443641	0.0413154	-1.07379	0.282917	2701.81	0.0625203	0.041392	1.51044	0.13093
NM_012038	Vsnl1	6777.41	0.0824085	0.0409045	2.01465	0.0439409	6777.41	-0.00351198	0.0408995	-0.0858685	0.931571	6777.41	-0.0447746	0.0408839	-1.09516	0.273445	6777.41	0.0411459	0.0409201	1.00552	0.314648
NM_025814	Serbp1	1511.08	0.0824005	0.103438	0.796615	0.425675	1511.08	0.0117659	0.103435	0.113752	0.909435	1511.08	-0.0433505	0.103401	-0.419245	0.675037	1511.08	0.0272841	0.103472	0.263685	0.792023
NM_172665	Pdk1	1545.74	0.082343	0.0298097	2.76229	0.00573967	1545.74	0.0737092	0.0295984	2.49031	0.0127631	1545.74	0.0520858	0.029534	1.76359	0.0778013	1545.74	0.0607196	0.0298735	2.03256	0.042097
NM_030728	Cemip	635.133	0.0822588	0.079484	1.03491	0.30071	635.133	-0.0997809	0.0793791	-1.25702	0.208748	635.133	-0.06539	0.0793994	-0.823558	0.410191	635.133	0.11665	0.0794638	1.46796	0.142115
NM_020252	Nrxn1	4755.97	0.0822235	0.0964232	0.852736	0.393806	4755.97	0.12105	0.0964416	1.25516	0.20942	4755.97	-0.0489582	0.0964117	-0.507804	0.611591	4755.97	-0.0877847	0.0964532	-0.910128	0.362755
NM_011790	Arih2	992.096	0.082159	0.0309563	2.65403	0.00795371	992.096	0.00420374	0.0311804	0.13482	0.892754	992.096	-0.0990188	0.030899	-3.2046	0.00135251	992.096	-0.0210635	0.0312373	-0.674305	0.500117
NM_001347518	Tmtc1	843.655	0.0821393	0.259936	0.315998	0.752004	843.655	0.104209	0.259952	0.400878	0.68851	843.655	-0.0232621	0.259904	-0.0895028	0.928682	843.655	-0.0453319	0.259985	-0.174364	0.86158
NM_001316735	Fam213a	613.21	0.082128	0.123064	0.66736	0.504542	613.21	0.0139622	0.122971	0.113541	0.909602	613.21	0.00345751	0.122942	0.0281231	0.977564	613.21	0.0716234	0.123093	0.581866	0.560657
NM_133797	4833439L19Rik	715.733	0.0821225	0.151056	0.543656	0.586678	715.733	0.132441	0.150885	0.877758	0.380075	715.733	0.143613	0.150879	0.951839	0.341178	715.733	0.0932947	0.151062	0.617593	0.536844
NM_175445	Rassf2	1481.09	0.0819978	0.0367168	2.23325	0.0255327	1481.09	0.0200133	0.0365667	0.54731	0.584166	1481.09	0.0140679	0.0365332	0.385071	0.700185	1481.09	0.0760523	0.0367502	2.06944	0.0385046
NM_001110013	Tmtc3	606.116	0.0817445	0.0579041	1.41172	0.158032	606.116	0.039673	0.0580027	0.683986	0.493984	606.116	-0.0564738	0.0577676	-0.977603	0.328271	606.116	-0.0144022	0.0581386	-0.247722	0.804349
NM_017377	B4galt2	870.181	0.0816944	0.181272	0.450672	0.652226	870.181	-0.0292349	0.181202	-0.161339	0.871826	870.181	0.0100665	0.181211	0.0555514	0.955699	870.181	0.120996	0.181264	0.667513	0.504445
NM_024469	Bhlhe41	766.595	0.0816611	0.12234	0.667494	0.504456	766.595	-0.0142902	0.122151	-0.116988	0.90687	766.595	0.0631536	0.122195	0.516828	0.605276	766.595	0.159105	0.122296	1.30098	0.193266
NM_025978	Ttc14	2910.1	0.081564	0.133451	0.611192	0.541072	2910.1	0.046575	0.133406	0.349123	0.726997	2910.1	0.0918833	0.133411	0.688725	0.490996	2910.1	0.126872	0.133446	0.950738	0.341737
NM_001003717	Osbpl8	1924.91	0.0815631	0.283134	0.288073	0.773291	1924.91	-0.0905384	0.283087	-0.319825	0.749101	1924.91	0.0771981	0.283106	0.272682	0.785098	1924.91	0.2493	0.283115	0.88056	0.378556
NM_176942	Gabra5	746.394	0.0813639	0.0624348	1.30318	0.192513	746.394	0.0200016	0.0623529	0.32078	0.748377	746.394	-0.0156695	0.0622685	-0.251644	0.801316	746.394	0.0456928	0.0625191	0.730862	0.464864
NM_008960	Pten	7963.91	0.0812453	0.0314091	2.58668	0.00969064	7963.91	0.0191693	0.0313782	0.61091	0.541259	7963.91	0.0113187	0.0313703	0.36081	0.718241	7963.91	0.0733948	0.031417	2.33615	0.0194835
NM_029972	Ermn	1608.36	0.0812398	0.0761235	1.06721	0.285877	1608.36	-0.00844621	0.0760811	-0.111016	0.911604	1608.36	-0.0203183	0.0760628	-0.267126	0.789372	1608.36	0.0693676	0.0761417	0.911033	0.362278
NM_001003955	Rab11fip5	749.276	0.0811126	0.0982792	0.825329	0.409185	749.276	-0.0419869	0.0979651	-0.428591	0.668221	749.276	0.0870947	0.0980698	0.888089	0.374493	749.276	0.210194	0.0981747	2.14102	0.0322721
NM_001042743	Mast2	1401.7	0.0811079	0.203455	0.398652	0.690149	1401.7	-0.395718	0.203372	-1.94579	0.0516804	1401.7	-0.0740187	0.203442	-0.363832	0.715984	1401.7	0.402807	0.203385	1.98052	0.0476454
NM_001310698	Lrig2	819.917	0.0811048	0.118491	0.684483	0.49367	819.917	-0.0330657	0.118456	-0.279139	0.780138	819.917	-0.0452143	0.118433	-0.381772	0.702631	819.917	0.0689562	0.118514	0.581842	0.560673
NM_029793	Golga1	604.566	0.0810206	0.163707	0.494912	0.620662	604.566	0.018751	0.163595	0.114618	0.908748	604.566	0.0342074	0.163592	0.209102	0.834369	604.566	0.096477	0.16371	0.589316	0.555649
NM_172674	Phf20	2397.94	0.0809697	0.0224443	3.60758	0.000309064	2397.94	0.0337247	0.0223768	1.50713	0.131778	2397.94	-0.0100043	0.0222929	-0.448764	0.653602	2397.94	0.0372407	0.0225276	1.65311	0.0983084
NM_001160220	Pum2	2032.2	0.0808992	0.169757	0.476558	0.633677	2032.2	0.00386477	0.169769	0.0227648	0.981838	2032.2	-0.0785044	0.169748	-0.462476	0.64374	2032.2	-0.00147	0.169778	-0.00865837	0.993092
NM_028945	Fam208a	1851.63	0.08081	0.110355	0.732274	0.464001	1851.63	0.147389	0.110331	1.33588	0.181588	1851.63	0.0578865	0.110292	0.524847	0.59969	1851.63	-0.00869295	0.110394	-0.0787451	0.937235
NM_001347356	Tatdn2	1007.83	0.0807632	0.0403489	2.00162	0.0453257	1007.83	-0.00716484	0.04042	-0.17726	0.859304	1007.83	-0.0758214	0.0402667	-1.88298	0.0597033	1007.83	0.0121067	0.0405019	0.298916	0.765004
NM_008073	Gabrg2	2925.77	0.0806438	0.0399632	2.01795	0.0435962	2925.77	-0.00628877	0.0399662	-0.157352	0.874967	2925.77	-0.0574339	0.0399233	-1.43861	0.150262	2925.77	0.0294987	0.040006	0.737356	0.460906
NM_026272	Narf	1288.82	0.0806403	0.0399488	2.01859	0.0435298	1288.82	0.0284195	0.0396787	0.71624	0.473843	1288.82	0.0587241	0.0396936	1.47944	0.139023	1288.82	0.110945	0.039934	2.77821	0.005466
NM_177783	Ubr3	4101.95	0.0806114	0.0587426	1.37228	0.169975	4101.95	-0.0278494	0.0587265	-0.474222	0.635342	4101.95	-0.0388357	0.0587175	-0.661399	0.508357	4101.95	0.0696252	0.0587516	1.18508	0.235987
NM_001122963	Gpbp1	863.075	0.080556	0.162895	0.494528	0.620934	863.075	-0.141648	0.162859	-0.869756	0.384434	863.075	-0.0866139	0.162877	-0.531777	0.594881	863.075	0.13559	0.162877	0.832465	0.405146
NR_003633	Meg3	40100.6	0.0805522	0.04545	1.77233	0.0763403	40100.6	0.0209666	0.0454492	0.461319	0.64457	40100.6	-0.0315973	0.0454464	-0.695266	0.486889	40100.6	0.0279883	0.0454528	0.615767	0.538049
NM_012008	Ddx3y	1721.31	0.080433	0.0547182	1.46995	0.141575	1721.31	-0.0294401	0.0547815	-0.537409	0.590985	1721.31	-0.107953	0.0547081	-1.97325	0.0484671	1721.31	0.00192044	0.0547916	0.0350498	0.97204
NM_001166371	Zfp638	1150.86	0.0804265	0.0970974	0.828307	0.407497	1150.86	-0.0379223	0.0970452	-0.390769	0.695968	1150.86	-0.0301107	0.0970376	-0.310299	0.756334	1150.86	0.088238	0.097105	0.908687	0.363515
NM_001291024	Rnf112	2254.32	0.0804145	0.064517	1.24641	0.212615	2254.32	-0.0270269	0.0644096	-0.41961	0.67477	2254.32	0.04304	0.064434	0.66797	0.504153	2254.32	0.150481	0.0644926	2.33331	0.0196317
NM_001101478	D3Ertd254e	1139.69	0.0802183	0.0372095	2.15585	0.0310951	1139.69	0.0304355	0.0371277	0.819751	0.412358	1139.69	-0.0123004	0.0370229	-0.332238	0.73971	1139.69	0.0374824	0.0373137	1.00452	0.315128
NM_010630	Kifc2	5356.22	0.0801503	0.0502993	1.59347	0.111055	5356.22	-0.0187034	0.0502701	-0.372058	0.709849	5356.22	-0.00633013	0.0502682	-0.125927	0.89979	5356.22	0.0925236	0.0503012	1.83939	0.0658578
NM_001177657	Grin1	1248.33	0.0798372	0.195002	0.409416	0.682234	1248.33	0.124334	0.19482	0.638198	0.523345	1248.33	0.317433	0.194872	1.62893	0.103329	1248.33	0.272936	0.19495	1.40003	0.161506
NM_001316371	P4ha1	700.358	0.0795755	0.123351	0.645115	0.518852	700.358	0.126057	0.123218	1.02304	0.306289	700.358	0.0931232	0.123174	0.756031	0.449631	700.358	0.0466415	0.123395	0.377985	0.705441
NM_001013608	Ercc6l2	605.577	0.0793317	0.0507464	1.5633	0.117983	605.577	-0.0741224	0.0505471	-1.4664	0.142538	605.577	-0.0457783	0.0505672	-0.905297	0.365308	605.577	0.107676	0.0507263	2.12268	0.0337807
NM_178798	Slc7a6	655.727	0.0789959	0.0429423	1.83958	0.0658294	655.727	0.0434936	0.0428147	1.01586	0.309698	655.727	-0.00423607	0.0426438	-0.0993361	0.920871	655.727	0.0312663	0.0431119	0.725236	0.468307
NM_175143	Qrich1	1568.65	0.078971	0.150376	0.525159	0.599473	1568.65	0.0672038	0.150394	0.446853	0.654981	1568.65	-0.0460486	0.150353	-0.30627	0.759399	1568.65	-0.0342814	0.150416	-0.22791	0.819716
NM_133195	Celf4	2840.91	0.0788039	0.118152	0.666969	0.504792	2840.91	-0.122293	0.118145	-1.03511	0.300617	2840.91	-0.0935344	0.118147	-0.791681	0.428547	2840.91	0.107562	0.11815	0.910385	0.362619
NM_025823	Pcyox1	2329.73	0.0784036	0.0247699	3.16528	0.00154933	2329.73	0.00391188	0.0246734	0.158546	0.874027	2329.73	-0.0103203	0.0246319	-0.418983	0.675229	2329.73	0.0641714	0.0248112	2.58639	0.00969878
NM_001045529	Morc3	791.716	0.0782805	0.0383522	2.0411	0.0412412	791.716	0.0339731	0.038247	0.888255	0.374404	791.716	-0.0115232	0.0380942	-0.302493	0.762276	791.716	0.0327841	0.0385039	0.851449	0.39452
NM_146211	Colgalt1	736.925	0.0782652	0.0351015	2.22968	0.0257687	736.925	0.0478488	0.0348741	1.37204	0.17005	736.925	0.0140878	0.0347265	0.405679	0.684979	736.925	0.0445042	0.0352475	1.26262	0.206727
NM_001256059	Ccdc149	1133.23	0.0782507	0.0402976	1.94182	0.0521587	1133.23	0.0396942	0.0403174	0.984544	0.324848	1133.23	-0.0369026	0.0401672	-0.918725	0.358239	1133.23	0.00165394	0.0404473	0.0408911	0.967383
NM_016744	Pde1a	3636.51	0.0781202	0.117181	0.666665	0.504986	3636.51	0.164043	0.117129	1.40053	0.161356	3636.51	0.185515	0.11713	1.58384	0.113229	3636.51	0.0995926	0.11718	0.84991	0.395375
NM_001345957	Glrb	633.26	0.0779813	0.14747	0.528795	0.596948	633.26	-0.0105789	0.147277	-0.0718296	0.942738	633.26	0.0690708	0.147322	0.468841	0.639183	633.26	0.157631	0.147424	1.06923	0.284965
NM_178399	3110035E14Rik	6981.71	0.0778303	0.0626054	1.24319	0.213799	6981.71	0.00746971	0.0626111	0.119303	0.905035	6981.71	-0.0636435	0.0625963	-1.01673	0.309282	6981.71	0.00671709	0.0626202	0.107267	0.914577
NM_001316672	Prkcb	772.288	0.0778188	0.0970533	0.801815	0.42266	772.288	0.179833	0.096777	1.85822	0.0631378	772.288	0.186235	0.0967639	1.92463	0.0542757	772.288	0.0842206	0.0970664	0.867659	0.385581
NM_138682	Lrrc4	1883.02	0.0777351	0.0450653	1.72494	0.0845377	1883.02	0.00268758	0.0450039	0.0597188	0.95238	1883.02	-0.0127718	0.0449744	-0.283979	0.776427	1883.02	0.0622758	0.0450947	1.381	0.167279
NM_026353	Slc48a1	1509.89	0.0777308	0.0395434	1.96571	0.0493323	1509.89	-0.0511849	0.0394169	-1.29855	0.194097	1509.89	-0.0235795	0.0394263	-0.598066	0.549796	1509.89	0.105336	0.039534	2.66444	0.00771158
NM_001081409	Phf20l1	2351.52	0.0776001	0.0334877	2.31727	0.0204892	2351.52	0.0162068	0.0335224	0.483461	0.628769	2351.52	-0.0611417	0.033435	-1.82868	0.067448	2351.52	0.000251554	0.0335751	0.00749228	0.994022
NM_011201	Ptpn1	768.261	0.0775538	0.0575584	1.34739	0.177854	768.261	0.0033658	0.0574495	0.0585871	0.953281	768.261	-0.0151739	0.0573882	-0.264408	0.791465	768.261	0.0590141	0.0576195	1.0242	0.305739
NM_134097	Topors	762.037	0.0774862	0.0379262	2.04308	0.0410447	762.037	0.116729	0.0378108	3.0872	0.00202052	762.037	0.0326303	0.0375505	0.86897	0.384863	762.037	-0.00661297	0.0381839	-0.173187	0.862504
NM_001306069	Adipor1	603.239	0.0774547	0.18228	0.424921	0.670894	603.239	-0.0563462	0.182153	-0.309335	0.757067	603.239	0.0190614	0.182188	0.104625	0.916674	603.239	0.152862	0.182245	0.838775	0.401596
NM_173066	Ep400	1617.68	0.0774352	0.181789	0.425963	0.670135	1617.68	0.217812	0.181651	1.19907	0.230501	1617.68	0.341303	0.181677	1.87862	0.0602963	1617.68	0.200926	0.181762	1.10543	0.268973
NM_001093776	Myt1l	2586.37	0.0774262	0.184932	0.418674	0.675455	2586.37	-0.489765	0.184884	-2.64904	0.00807203	2586.37	-0.118595	0.184932	-0.64129	0.521334	2586.37	0.448596	0.184884	2.42637	0.0152508
NM_134017	Mat2b	1101.88	0.0773557	0.110957	0.697168	0.485698	1101.88	0.110836	0.110896	0.999456	0.317574	1101.88	0.0584279	0.110854	0.527072	0.598143	1101.88	0.0249477	0.111	0.224754	0.82217
NM_001109040	Kif21a	3128.08	0.0772952	0.172586	0.447866	0.65425	3128.08	-0.0451446	0.172584	-0.261581	0.793645	3128.08	-0.0655447	0.172578	-0.379796	0.704096	3128.08	0.0568951	0.172591	0.329653	0.741662
NM_001110830	Rbfox2	1454.66	0.0772835	0.162417	0.475832	0.634194	1454.66	0.442886	0.162351	2.72796	0.00637274	1454.66	0.297786	0.162297	1.83482	0.0665322	1454.66	-0.0678171	0.162471	-0.41741	0.676378
NM_001195538	Dclk1	11392.6	0.0770231	0.399252	0.192919	0.847023	11392.6	-0.0113588	0.399254	-0.02845	0.977303	11392.6	-0.144147	0.399252	-0.361043	0.718067	11392.6	-0.0557653	0.399254	-0.139674	0.888918
NM_030750	Sgpp1	822.569	0.0768173	0.0355376	2.16158	0.0306508	822.569	0.00176002	0.0355795	0.0494674	0.960547	822.569	-0.0578755	0.0353879	-1.63546	0.101953	822.569	0.0171817	0.0357283	0.480899	0.630588
NM_031256	Plekha3	776.629	0.0768078	0.0312598	2.45708	0.0140071	776.629	-0.025216	0.0310371	-0.812448	0.416535	776.629	-0.0255267	0.0309799	-0.823977	0.409953	776.629	0.0764971	0.0313165	2.44271	0.0145774
NM_133825	D1Ertd622e	1132.84	0.0767944	0.0436373	1.75983	0.078436	1132.84	-0.00876365	0.0435639	-0.201168	0.840568	1132.84	-0.0291801	0.0435066	-0.670706	0.502408	1132.84	0.056378	0.0436945	1.29028	0.196955
NM_021531	Carm1	665.591	0.076694	0.0754353	1.01669	0.309302	665.591	-0.0460259	0.0750641	-0.613155	0.539774	665.591	0.05621	0.0751801	0.747671	0.454659	665.591	0.17893	0.0753196	2.37561	0.01752
NM_021524	Nampt	1323.37	0.0766307	0.0413666	1.85248	0.0639572	1323.37	0.0313106	0.041342	0.757355	0.448837	1323.37	-0.0246418	0.0412435	-0.597469	0.550194	1323.37	0.0206783	0.0414647	0.498697	0.617993
NM_133831	Gltscr2	888.145	0.076499	0.0400464	1.91026	0.0560999	888.145	0.0552565	0.0399618	1.38273	0.166746	888.145	-0.000882221	0.0398092	-0.0221612	0.982319	888.145	0.0203603	0.040198	0.506501	0.612505
NM_170597	Creg2	3099.39	0.0764253	0.0416473	1.83506	0.0664969	3099.39	0.0166838	0.041592	0.401131	0.688324	3099.39	0.00837282	0.0415765	0.201383	0.840399	3099.39	0.0681143	0.0416628	1.6349	0.102071
NM_001163630	Satb1	1780.49	0.0763769	0.200693	0.380566	0.703525	1780.49	0.0118593	0.200649	0.0591049	0.952869	1780.49	0.0663707	0.200656	0.330769	0.740819	1780.49	0.130888	0.200686	0.652204	0.51427
NM_009875	Cdkn1b	574.617	0.0763356	0.0434735	1.75591	0.0791038	574.617	-0.00362758	0.0432976	-0.0837826	0.933229	574.617	-0.0212476	0.0431922	-0.491931	0.622768	574.617	0.0587156	0.0435782	1.34736	0.177864
NM_011175	Lgmn	1777.62	0.0762973	0.0338595	2.25335	0.024237	1777.62	0.0490751	0.0338551	1.44956	0.14718	1777.62	-0.0229317	0.0337462	-0.679535	0.496799	1777.62	0.00429045	0.033968	0.126309	0.899487
NM_007453	Prdx6	1094.82	0.0762161	0.183952	0.414326	0.678635	1094.82	-0.0861533	0.184192	-0.467737	0.639973	1094.82	-0.424736	0.184067	-2.30751	0.0210264	1094.82	-0.262366	0.184077	-1.4253	0.15407
NM_027404	Bag5	584.642	0.0762132	0.0962036	0.792207	0.42824	584.642	0.0233294	0.0964056	0.241992	0.808786	584.642	-0.116644	0.0962036	-1.21247	0.225332	584.642	-0.0637604	0.0964056	-0.661377	0.508371
NM_025562	Fis1	581.953	0.0761875	0.0737481	1.03308	0.301567	581.953	-0.0550245	0.0736277	-0.747334	0.454862	581.953	-0.041167	0.0736182	-0.559196	0.576028	581.953	0.090045	0.0737576	1.22082	0.222153
NM_026184	Ero1lb	577.79	0.0761796	0.05716	1.33274	0.182616	577.79	-0.0126892	0.0571924	-0.221868	0.824417	577.79	-0.0635008	0.0570417	-1.11324	0.265607	577.79	0.0253679	0.0573103	0.442641	0.658025
NM_183221	Fat4	1168.88	0.0761019	0.0630742	1.20655	0.227607	1168.88	0.0785619	0.063134	1.24437	0.213365	1168.88	-0.0399737	0.0629992	-0.634511	0.525748	1168.88	-0.0424337	0.0632088	-0.671326	0.502013
NM_175244	Hectd3	950.197	0.0760553	0.033025	2.30296	0.0212811	950.197	-0.00273227	0.0327507	-0.0834262	0.933513	950.197	0.00842875	0.032732	0.257508	0.796787	950.197	0.0872163	0.0330436	2.63943	0.00830446
NM_144838	Sgtb	3103.47	0.075973	0.0377089	2.01472	0.0439335	3103.47	0.050762	0.037689	1.34686	0.178025	3103.47	-0.00749199	0.0376414	-0.199036	0.842234	3103.47	0.017719	0.0377565	0.469298	0.638857
NM_146125	Itpka	1717.43	0.0758905	0.0609393	1.24535	0.213004	1717.43	-0.0457742	0.0608658	-0.752051	0.452021	1717.43	-0.0188347	0.0608706	-0.309422	0.757001	1717.43	0.10283	0.0609345	1.68755	0.0914975
NM_028003	Rpap3	553.394	0.075795	0.0382153	1.98337	0.0473259	553.394	0.120093	0.0386735	3.1053	0.00190083	553.394	-0.0557806	0.0380081	-1.4676	0.142214	553.394	-0.100079	0.038877	-2.57423	0.0100463
NM_025837	Mpi	645.03	0.0757492	0.0438801	1.72628	0.0842979	645.03	-0.0172886	0.0438227	-0.394513	0.693202	645.03	-0.0469948	0.0436998	-1.0754	0.282195	645.03	0.046043	0.0440025	1.04637	0.29539
NM_175518	Tmem245	2096.14	0.0757231	0.0235058	3.22146	0.00127538	2096.14	0.0462626	0.0233311	1.98288	0.0473812	2096.14	0.0335793	0.0232842	1.44215	0.14926	2096.14	0.0630397	0.0235523	2.67659	0.00743758
NM_019774	Akap8	798.751	0.075708	0.0811058	0.933448	0.350589	798.751	-0.130995	0.0811362	-1.61451	0.106416	798.751	-0.12746	0.0811188	-1.57127	0.116119	798.751	0.0792434	0.0811231	0.976829	0.328654
NM_198010	Ankrd17	1869.63	0.0756519	0.158543	0.477169	0.633242	1869.63	0.0566726	0.158594	0.357343	0.720835	1869.63	-0.125633	0.158545	-0.792407	0.428123	1869.63	-0.106653	0.158592	-0.672501	0.501265
NM_001111272	Stau2	683.296	0.0755892	0.0945575	0.799399	0.424059	683.296	0.0526951	0.0944174	0.558108	0.57677	683.296	0.0404369	0.0943819	0.428439	0.668331	683.296	0.0633309	0.094593	0.66951	0.50317
NM_001081423	Ttll5	553.264	0.0753319	0.202306	0.372367	0.70962	553.264	-0.0476833	0.201995	-0.236062	0.813384	553.264	0.167706	0.202118	0.829741	0.406685	553.264	0.290721	0.202182	1.43791	0.150458
NM_018824	Slc23a2	4353.81	0.075253	0.0404592	1.85997	0.0628896	4353.81	0.0291234	0.0404437	0.720099	0.471464	4353.81	-0.0151705	0.0404177	-0.375344	0.707405	4353.81	0.0309591	0.0404851	0.764702	0.444449
NM_175310	Pds5b	2305.14	0.0751903	0.130543	0.57598	0.564629	2305.14	0.130139	0.130559	0.996784	0.318869	2305.14	-0.0147279	0.130519	-0.112841	0.910157	2305.14	-0.0696769	0.130583	-0.533583	0.59363
NM_177900	Hapln4	999.007	0.0751277	0.0649252	1.15714	0.247214	999.007	-0.0187083	0.0646552	-0.289354	0.77231	999.007	0.0628936	0.0647229	0.971736	0.331182	999.007	0.15673	0.0648577	2.41651	0.0156699
NM_175199	Hspa12a	4910.21	0.0751021	0.0932733	0.805183	0.420714	4910.21	-0.00032337	0.093284	-0.00346651	0.997234	4910.21	-0.0828674	0.0932681	-0.888486	0.374279	4910.21	-0.00744193	0.0932892	-0.0797728	0.936418
NM_001160251	Zfp281	631.696	0.075084	0.686834	0.109319	0.912949	631.696	-0.263998	0.686861	-0.384355	0.700716	631.696	-0.258706	0.686859	-0.376651	0.706433	631.696	0.0803763	0.686836	0.117024	0.906841
NM_001243712	Itch	1091.58	0.0749789	0.177393	0.422671	0.672535	1091.58	-0.235715	0.177267	-1.32972	0.183611	1091.58	0.00572092	0.177345	0.0322586	0.974266	1091.58	0.316415	0.177315	1.78448	0.0743454
NM_008301	Hspa2	594.458	0.0749699	0.314993	0.238005	0.811877	594.458	-0.241144	0.314951	-0.765654	0.443882	594.458	-0.110863	0.314991	-0.351954	0.724873	594.458	0.205251	0.314953	0.651687	0.514603
NM_008047	Fstl1	715.362	0.074802	0.0512872	1.45849	0.144705	715.362	0.0837008	0.051197	1.63488	0.102075	715.362	0.0168382	0.0510272	0.329984	0.741412	715.362	0.00793943	0.0514562	0.154295	0.877377
NM_007791	Csrp1	3050.81	0.0745774	0.0439613	1.69643	0.0898039	3050.81	0.00291755	0.043918	0.0664318	0.947034	3050.81	-0.00681908	0.0439024	-0.155324	0.876566	3050.81	0.0648408	0.0439769	1.47443	0.140366
NM_001033159	Zfp597	812.837	0.0741775	0.0451049	1.64456	0.100061	812.837	0.00471104	0.045012	0.104662	0.916644	812.837	-0.0226573	0.0449211	-0.504381	0.613994	812.837	0.0468091	0.0451954	1.0357	0.30034
NM_175275	Cntln	673.257	0.0738472	0.0424769	1.73853	0.0821177	673.257	0.0401789	0.0424065	0.947471	0.343399	673.257	-0.014235	0.0422216	-0.337149	0.736005	673.257	0.0194334	0.0426606	0.455534	0.648725
NM_147201	Nrbp1	1148.13	0.0738231	0.0392525	1.88072	0.0600096	1148.13	0.0341554	0.0392916	0.869282	0.384693	1148.13	-0.0434062	0.0391379	-1.10906	0.267405	1148.13	-0.00373855	0.0394057	-0.0948733	0.924415
NM_027400	Lman1	681.558	0.0737861	0.105365	0.700292	0.483745	681.558	0.11954	0.10558	1.13222	0.257542	681.558	-0.0941453	0.105345	-0.893688	0.371489	681.558	-0.139899	0.1056	-1.3248	0.185237
NM_019581	Gtpbp2	837.641	0.0736804	0.0579184	1.27214	0.203323	837.641	-0.07225	0.0577301	-1.25151	0.210747	837.641	-0.020866	0.057776	-0.361154	0.717985	837.641	0.125064	0.0578727	2.16103	0.0306933
NM_144915	Daglb	777.644	0.0736622	0.0483968	1.52205	0.127998	777.644	-0.0176257	0.0483918	-0.364228	0.715688	777.644	-0.055931	0.0482831	-1.1584	0.246703	777.644	0.0353569	0.0485053	0.728929	0.466045
NM_026162	Plxdc2	1694.99	0.0736587	0.0435472	1.69147	0.0907471	1694.99	0.0219052	0.0435686	0.502775	0.615122	1694.99	-0.0481703	0.0434821	-1.10782	0.26794	1694.99	0.00358319	0.0436336	0.0821201	0.934551
NM_053273	Ttyh2	794.561	0.0736334	0.0824695	0.892856	0.371934	794.561	-0.059693	0.0823778	-0.724624	0.468682	794.561	-0.0362111	0.0823818	-0.439552	0.660261	794.561	0.0971153	0.0824655	1.17765	0.238937
NM_001204875	Set	2003.65	0.0735728	0.0806504	0.912244	0.361641	2003.65	-0.0897487	0.0805451	-1.11427	0.265165	2003.65	0.0253568	0.0805863	0.314654	0.753025	2003.65	0.188678	0.0806092	2.34065	0.01925
NM_009261	Strbp	16232.4	0.0735307	0.0315752	2.32874	0.0198726	16232.4	0.0509178	0.0315757	1.61257	0.106839	16232.4	-0.0236109	0.0315625	-0.748068	0.454419	16232.4	-0.00099802	0.0315884	-0.0315945	0.974795
NM_001081359	Ubr5	3075.46	0.0735137	0.146086	0.503223	0.614807	3075.46	0.188252	0.146068	1.2888	0.197468	3075.46	0.105383	0.146051	0.721549	0.470572	3075.46	-0.00935533	0.146102	-0.0640327	0.948944
NM_001243043	Ap1b1	1711.16	0.0734598	0.0868233	0.846083	0.397506	1711.16	-0.180035	0.086811	-2.07387	0.0380909	1711.16	-0.123212	0.0868281	-1.41903	0.15589	1711.16	0.130283	0.0868062	1.50085	0.133394
NR_037865	Ankrd11	1940.53	0.0733949	0.144061	0.50947	0.610423	1940.53	-0.124786	0.14401	-0.866504	0.386214	1940.53	-0.0111689	0.144034	-0.0775433	0.938191	1940.53	0.187012	0.144038	1.29835	0.194167
NM_007970	Ezh1	1229.21	0.0732854	0.0332807	2.20204	0.0276625	1229.21	0.0397984	0.0332901	1.1955	0.231891	1229.21	-0.0307721	0.0331329	-0.928749	0.353019	1229.21	0.00271484	0.0334372	0.081192	0.935289
NM_023372	Rpl38	618.12	0.0732692	0.0853967	0.857985	0.390901	618.12	-0.164903	0.0854582	-1.92963	0.0536524	618.12	-0.151278	0.0854502	-1.77036	0.0766675	618.12	0.0868946	0.0854047	1.01744	0.308942
NM_018819	Mpc1	1131.17	0.0730314	0.0425229	1.71746	0.0858947	1131.17	0.061555	0.0423325	1.45408	0.145924	1131.17	0.0468193	0.0422811	1.10733	0.26815	1131.17	0.0582958	0.0425739	1.36928	0.170911
NM_019392	Tyro3	3780.61	0.0729993	0.0717921	1.01681	0.309242	3780.61	0.00388181	0.0717758	0.0540825	0.956869	3780.61	-0.0150294	0.0717656	-0.209423	0.834118	3780.61	0.0540881	0.0718022	0.753292	0.451274
NM_175666	Hist2h2bb	559.371	0.0729766	0.0740564	0.985419	0.324418	559.371	0.022144	0.0739893	0.299286	0.764722	559.371	-0.0173975	0.0738875	-0.23546	0.813852	559.371	0.033435	0.074158	0.450862	0.652089
NM_053099	Setbp1	1937.88	0.0729725	0.0369731	1.97366	0.0484199	1937.88	-0.025616	0.0368925	-0.694341	0.487469	1937.88	-0.0206795	0.036878	-0.560756	0.574964	1937.88	0.0779089	0.0369876	2.10635	0.0351737
NM_001142965	Frrs1l	6568.37	0.0728665	0.0349984	2.08199	0.037343	6568.37	-0.00282732	0.0349921	-0.0807987	0.935602	6568.37	-0.0391061	0.0349748	-1.11812	0.263516	6568.37	0.0365878	0.0350157	1.0449	0.296071
NM_010895	Neurod2	744.887	0.0728425	0.0829901	0.877725	0.380093	744.887	0.0213592	0.0829998	0.25734	0.796916	744.887	-0.0411265	0.0829051	-0.496066	0.619848	744.887	0.0103569	0.0830847	0.124655	0.900797
NM_010879	Nck2	644.185	0.0727863	0.053263	1.36654	0.171768	644.185	-0.0388066	0.053209	-0.729325	0.465803	644.185	-0.0544621	0.0531367	-1.02494	0.30539	644.185	0.0571309	0.0533352	1.07117	0.284095
NM_001252330	Slc6a15	1154.83	0.0727768	0.0601037	1.21085	0.225952	1154.83	0.0245544	0.0598501	0.410265	0.681611	1154.83	0.0865598	0.0598937	1.44522	0.148395	1154.83	0.134782	0.0600603	2.24411	0.0248251
NM_175341	Mbnl2	3255.11	0.0727444	0.0922731	0.78836	0.430486	3255.11	-0.208661	0.0923062	-2.26053	0.0237881	3255.11	-0.217915	0.0922996	-2.36096	0.0182279	3255.11	0.0634905	0.0922798	0.688022	0.491439
NM_001304575	Vezt	1096.51	0.0725249	0.148033	0.489923	0.624188	1096.51	0.0921977	0.147991	0.622994	0.533289	1096.51	0.0468168	0.147962	0.31641	0.751691	1096.51	0.027144	0.148062	0.183329	0.85454
NM_007936	Epha4	6929.63	0.0725	0.0352643	2.0559	0.0397917	6929.63	0.0201305	0.0352601	0.570914	0.568058	6929.63	-0.0302237	0.0352396	-0.857661	0.39108	6929.63	0.0221458	0.0352847	0.627633	0.530244
NM_001162917	Dennd4a	3729.04	0.0724572	0.0287612	2.51927	0.0117597	3729.04	0.0683557	0.0287163	2.38038	0.0172947	3729.04	0.0206527	0.0286711	0.72033	0.471322	3729.04	0.0247542	0.0288062	0.859337	0.390155
NM_028759	Dcaf6	2109.73	0.072438	0.0266774	2.71533	0.00662093	2109.73	0.0555093	0.0265912	2.0875	0.0368426	2109.73	0.0141223	0.0265135	0.532646	0.594279	2109.73	0.031051	0.0267547	1.16058	0.245811
NM_008410	Itm2b	8613.6	0.0723617	0.0272995	2.65066	0.00803343	8613.6	0.0220135	0.0272977	0.806423	0.419999	8613.6	-0.0334227	0.0272749	-1.2254	0.220425	8613.6	0.0169256	0.0273222	0.619479	0.535601
NR_015599	A330076H08Rik	705.768	0.0722308	0.0455107	1.58711	0.112487	705.768	0.0220859	0.0453883	0.486598	0.626544	705.768	-0.00923478	0.0452754	-0.203969	0.838378	705.768	0.0409101	0.0456231	0.896697	0.369881
NM_011086	Pikfyve	1599.92	0.0721714	0.135234	0.533679	0.593564	1599.92	0.207012	0.135159	1.53161	0.125618	1599.92	0.171706	0.135141	1.27057	0.20388	1599.92	0.0368656	0.135252	0.272569	0.785184
NM_020332	Ank	3557.63	0.0719104	0.0250589	2.86965	0.00410922	3557.63	-0.0523344	0.0250062	-2.09286	0.0363619	3557.63	-0.0409273	0.0249997	-1.63711	0.101608	3557.63	0.0833176	0.0250654	3.32401	0.000887332
NM_001160236	Fam168b	571.137	0.0717194	0.228273	0.314183	0.753382	571.137	-0.480471	0.227923	-2.10804	0.0350272	571.137	0.0402497	0.228178	0.176396	0.859983	571.137	0.59244	0.228017	2.59823	0.0093706
NM_001080118	Med1	1238.06	0.0715825	0.0965061	0.74174	0.458245	1238.06	0.0368736	0.096556	0.381889	0.702544	1238.06	-0.0697311	0.0964804	-0.722748	0.469835	1238.06	-0.0350222	0.0965816	-0.362618	0.71689
NM_001159492	Gpatch8	2539.88	0.0715064	0.0340692	2.09886	0.0358292	2539.88	0.0233526	0.034023	0.686376	0.492476	2539.88	-0.00759275	0.0339813	-0.223439	0.823194	2539.88	0.0405611	0.0341108	1.1891	0.2344
NM_001113417	Thrb	1651	0.0714818	0.0561506	1.27304	0.203004	1651	-0.0605316	0.0561025	-1.07895	0.280612	1651	-0.0462907	0.0560983	-0.825172	0.409274	1651	0.0857226	0.0561547	1.52654	0.126875
NM_001290562	Plp1	684.287	0.0714797	0.567057	0.126054	0.899689	684.287	2.03866	0.567503	3.59233	0.000327733	684.287	0.381582	0.566983	0.673004	0.500945	684.287	-1.5856	0.567577	-2.79362	0.00521209
NM_009760	Bnip3	1845.1	0.0714527	0.03726	1.91768	0.0551517	1845.1	0.0355325	0.0371954	0.955292	0.33943	1845.1	0.00167831	0.0371398	0.0451889	0.963957	1845.1	0.0375985	0.0373154	1.00759	0.313654
NM_133208	Zfp287	591.203	0.0714163	0.0434213	1.64473	0.100025	591.203	-0.0194795	0.0435521	-0.447269	0.654681	591.203	-0.0805836	0.0433308	-1.85973	0.0629235	591.203	0.0103122	0.0436421	0.23629	0.813207
NM_009716	Atf4	1316.91	0.0711933	0.0351241	2.02691	0.0426718	1316.91	-0.00121571	0.0352473	-0.034491	0.972486	1316.91	-0.0874514	0.0350855	-2.49252	0.0126839	1316.91	-0.0150424	0.0352857	-0.426303	0.669887
NM_010227	Flna	2490.37	0.0711681	0.0847188	0.840051	0.40088	2490.37	-0.0546678	0.084634	-0.645932	0.518324	2490.37	0.0499338	0.0846623	0.5898	0.555325	2490.37	0.17577	0.0846905	2.07544	0.0379462
NM_053193	Cpsf1	904.497	0.0711228	0.1334	0.533153	0.593927	904.497	0.135986	0.133213	1.02082	0.307341	904.497	0.17983	0.133227	1.3498	0.177081	904.497	0.114967	0.133386	0.861912	0.388736
NM_178665	Lpp	594.059	0.071075	0.114313	0.621757	0.534102	594.059	-0.00551684	0.11423	-0.048296	0.96148	594.059	-0.010294	0.114204	-0.090137	0.928178	594.059	0.0662978	0.114339	0.579836	0.562025
NM_177296	Tnpo3	1473.09	0.0710586	0.194722	0.364923	0.715169	1473.09	0.0132081	0.194891	0.0677715	0.945968	1473.09	-0.374256	0.19479	-1.92134	0.0546895	1473.09	-0.316405	0.194824	-1.62406	0.104364
NM_175123	1110051M20Rik	881.845	0.071045	0.0400988	1.77175	0.0764362	881.845	0.0221833	0.0401086	0.553082	0.580208	881.845	-0.0382876	0.0399475	-0.958446	0.337838	881.845	0.0105741	0.0402592	0.262651	0.79282
NM_013608	Naca	2237.71	0.0710245	0.0423752	1.67609	0.0937213	2237.71	0.0300506	0.0423524	0.709538	0.477991	2237.71	-0.0165976	0.0423024	-0.392356	0.694795	2237.71	0.0243762	0.042425	0.574572	0.565581
NM_001164677	Pdcd6ip	631.956	0.0709221	0.213925	0.331528	0.740246	631.956	-0.503126	0.213673	-2.35465	0.0185401	631.956	-0.0465624	0.213887	-0.217697	0.827666	631.956	0.527485	0.213712	2.46821	0.0135791
NM_001042565	Wsb1	836.014	0.0708052	0.0837595	0.84534	0.397921	836.014	-0.00610386	0.0838454	-0.0727989	0.941966	836.014	-0.0915718	0.083739	-1.09354	0.274157	836.014	-0.0146628	0.0838659	-0.174836	0.861209
NM_010928	Notch2	1015.05	0.0706941	0.0554814	1.27419	0.202595	1015.05	0.0293034	0.0553611	0.529313	0.596588	1015.05	0.0151773	0.0553182	0.274363	0.783806	1015.05	0.056568	0.0555242	1.0188	0.308298
NM_145553	Fam76a	929.762	0.0706848	0.0414817	1.704	0.088381	929.762	0.0767916	0.0414755	1.85149	0.064099	929.762	-0.00601572	0.0412845	-0.145714	0.884148	929.762	-0.0121225	0.0416718	-0.290905	0.771124
NM_025932	Syap1	588.769	0.0706598	0.0448767	1.57453	0.115364	588.769	0.0162342	0.0446303	0.363748	0.716046	588.769	0.00640983	0.0445511	0.143876	0.885598	588.769	0.0608354	0.0449553	1.35324	0.175978
NM_172310	Tarsl2	973.527	0.0706217	0.033903	2.08305	0.0372462	973.527	0.0548381	0.0338164	1.62164	0.104881	973.527	0.000777118	0.0336565	0.0230897	0.981579	973.527	0.0165608	0.0340617	0.4862	0.626826
NM_008618	Mdh1	5509	0.0704194	0.105646	0.666557	0.505055	5509	-0.02952	0.105638	-0.279444	0.779904	5509	-0.0272204	0.105636	-0.257681	0.796653	5509	0.072719	0.105649	0.68831	0.491257
NM_001347389	Golga3	1785.96	0.0703565	0.0581277	1.21038	0.226134	1785.96	0.00419188	0.0581018	0.072147	0.942485	1785.96	-0.02571	0.0580679	-0.442757	0.657941	1785.96	0.0404546	0.0581616	0.695555	0.486707
NM_028898	Rptor	1608.1	0.070296	0.0506127	1.3889	0.164862	1608.1	-0.00207074	0.0504377	-0.0410555	0.967252	1608.1	0.0512317	0.050467	1.01515	0.310033	1608.1	0.123598	0.0505834	2.44346	0.0145472
NM_029570	Atp11b	2297.54	0.0702302	0.0361049	1.94517	0.0517542	2297.54	0.0460948	0.0360608	1.27825	0.201161	2297.54	0.00229006	0.036006	0.0636022	0.949287	2297.54	0.0264255	0.0361595	0.730803	0.464899
NM_201245	Mprip	5660.28	0.0702097	0.0682007	1.02946	0.303265	5660.28	-0.111052	0.0681906	-1.62855	0.103408	5660.28	-0.0741166	0.0681937	-1.08685	0.277102	5660.28	0.107145	0.0681976	1.5711	0.116161
NM_025507	Snw1	1496.87	0.0701196	0.0386077	1.81621	0.0693385	1496.87	0.0174226	0.0384669	0.452923	0.650604	1496.87	0.0187571	0.0384444	0.487902	0.625619	1496.87	0.0714541	0.0386302	1.8497	0.0643573
NM_031161	Cck	1785.18	0.0700645	0.0626021	1.1192	0.263053	1785.18	-0.0430587	0.0626237	-0.687578	0.491718	1785.18	-0.0846194	0.0625851	-1.35207	0.176353	1785.18	0.0285039	0.0626407	0.455037	0.649082
NM_007644	Scarb2	3569.76	0.0700303	0.0330687	2.11772	0.0341988	3569.76	0.0202092	0.0330652	0.611193	0.541072	3569.76	-0.0331955	0.0330211	-1.00528	0.31476	3569.76	0.0166255	0.0331128	0.502088	0.615605
NM_008951	Psmd4	954.322	0.0700048	0.0722446	0.968998	0.332546	954.322	-0.0222441	0.0721986	-0.308096	0.758009	954.322	-0.0354278	0.0721648	-0.490929	0.623477	954.322	0.0568212	0.0722783	0.786144	0.431783
NM_010764	Man2b1	848.126	0.0699472	0.0328994	2.1261	0.0334952	848.126	0.0743514	0.0325838	2.28185	0.0224982	848.126	0.0522221	0.032476	1.60802	0.107831	848.126	0.0478179	0.0330058	1.44878	0.1474
NM_011592	Timm44	668.72	0.0699436	0.0393038	1.77956	0.0751477	668.72	0.0416121	0.0391923	1.06174	0.288353	668.72	-0.00516454	0.0390118	-0.132384	0.894681	668.72	0.023167	0.039483	0.586758	0.557366
NR_030762	Snord17	908.673	0.0697863	0.0722326	0.966133	0.333978	908.673	0.0637863	0.0722687	0.882626	0.377438	908.673	-0.0301336	0.0721445	-0.417684	0.676178	908.673	-0.0241335	0.0723567	-0.333536	0.73873
NM_001346680	Scn2a	3966.32	0.0696924	0.120561	0.578068	0.563218	3966.32	-0.0749476	0.120584	-0.62154	0.534245	3966.32	-0.159271	0.120568	-1.321	0.186502	3966.32	-0.0146307	0.120576	-0.12134	0.903422
NM_001145887	Tiam1	554.117	0.069622	0.37798	0.184195	0.85386	554.117	0.836415	0.378269	2.21116	0.0270245	554.117	0.0350599	0.377935	0.0927671	0.926089	554.117	-0.731733	0.378314	-1.9342	0.0530891
NM_010360	Gstm5	1719.54	0.0696136	0.0368492	1.88915	0.0588719	1719.54	0.0212334	0.0368868	0.575638	0.56486	1719.54	-0.0520401	0.0367824	-1.41481	0.157124	1719.54	-0.00365993	0.0369534	-0.0990419	0.921105
NM_026880	Pink1	5094.37	0.0695526	0.0457288	1.52098	0.128265	5094.37	0.0251676	0.0457344	0.550299	0.582114	5094.37	-0.0423668	0.0457077	-0.926908	0.353974	5094.37	0.00201809	0.0457555	0.044106	0.96482
NM_178143	Prkaa2	2168.79	0.0694379	0.0338845	2.04926	0.0404372	2168.79	0.00247618	0.033784	0.0732944	0.941572	2168.79	0.00635653	0.0337688	0.188237	0.850691	2168.79	0.0733182	0.0338997	2.1628	0.0305565
NM_207671	Zfp318	1705.47	0.0694007	0.0542854	1.27844	0.201094	1705.47	-0.0126592	0.0542733	-0.233249	0.815568	1705.47	-0.0446098	0.0542338	-0.822545	0.410767	1705.47	0.0374501	0.0543249	0.689373	0.490588
NM_028876	Tmed5	635.483	0.0693902	0.0524745	1.32236	0.186048	635.483	-0.051555	0.0524202	-0.983494	0.325364	635.483	-0.0593594	0.0523625	-1.13362	0.256952	635.483	0.0615857	0.0525321	1.17234	0.241059
NM_013630	Pkd1	5266.32	0.0693633	0.0518978	1.33654	0.181374	5266.32	-0.0154416	0.0518671	-0.297716	0.76592	5266.32	0.00471805	0.0518672	0.0909641	0.927521	5266.32	0.089523	0.0518977	1.72499	0.0845297
NM_177381	Cog3	1010.67	0.0693134	0.0304453	2.27666	0.0228068	1010.67	-0.00586058	0.0303785	-0.192919	0.847022	1010.67	-0.0350403	0.0302665	-1.15773	0.246976	1010.67	0.0401337	0.0305566	1.31342	0.189041
NM_181732	Aida	709.285	0.0692321	0.0376714	1.83779	0.0660933	709.285	-0.00130407	0.0374434	-0.0348279	0.972217	709.285	-0.00470443	0.0373826	-0.125845	0.899854	709.285	0.0658318	0.0377317	1.74473	0.0810315
NM_001102424	Stx16	606.457	0.0692274	0.191946	0.36066	0.718353	606.457	-0.319788	0.192061	-1.66504	0.0959053	606.457	-0.290029	0.192066	-1.51004	0.131032	606.457	0.0989869	0.19194	0.515717	0.606052
NM_008950	Psmc5	2002.47	0.0692111	0.0242501	2.85406	0.00431648	2002.47	-0.00543617	0.0243069	-0.223647	0.823032	2002.47	-0.0682089	0.0241871	-2.82005	0.00480163	2002.47	0.00643837	0.0243696	0.264197	0.791628
NM_001122683	Bdh1	680.59	0.0691582	0.0408835	1.69159	0.0907241	680.59	-0.0113631	0.040816	-0.278399	0.780706	680.59	-0.0388636	0.0406964	-0.954964	0.339596	680.59	0.0416577	0.0410026	1.01598	0.30964
NM_178880	Son	8319.32	0.0690811	0.0232298	2.97382	0.0029412	8319.32	0.0208949	0.0232206	0.899843	0.368204	8319.32	-0.0229308	0.0231971	-0.988519	0.322899	8319.32	0.0252554	0.0232532	1.08611	0.277432
NM_025298	Polr3e	884.943	0.0690549	0.119375	0.578472	0.562946	884.943	0.123817	0.11937	1.03726	0.299616	884.943	0.0215559	0.119286	0.180707	0.856597	884.943	-0.0332065	0.119459	-0.277975	0.781032
NM_008636	Mtf1	804.091	0.0690106	0.0414156	1.66629	0.095655	804.091	0.0355932	0.0411194	0.865606	0.386706	804.091	0.0403872	0.0410877	0.982953	0.32563	804.091	0.0738047	0.0414471	1.7807	0.074962
NM_016714	Nup50	762.234	0.0688687	0.0352088	1.95601	0.0504644	762.234	0.0508306	0.0352733	1.44105	0.149571	762.234	-0.0323686	0.0349998	-0.924824	0.355058	762.234	-0.0143306	0.0354808	-0.403898	0.686288
NM_033521	Laptm4b	1046.41	0.0687439	0.0300602	2.28688	0.022203	1046.41	-0.0239418	0.0300197	-0.797536	0.42514	1046.41	-0.0492503	0.0299193	-1.64611	0.0997419	1046.41	0.0434354	0.0301601	1.44016	0.149822
NM_153176	Spg7	788.567	0.0687314	0.0340446	2.01887	0.0435011	788.567	0.0295125	0.0340434	0.866907	0.385993	788.567	-0.0309301	0.0338314	-0.914242	0.36059	788.567	0.00828889	0.0342553	0.241974	0.8088
NM_009879	Ift81	912.543	0.0686781	0.037357	1.83843	0.0659994	912.543	0.0338366	0.0373525	0.905874	0.365002	912.543	-0.0276922	0.0371827	-0.744759	0.456417	912.543	0.00714929	0.0375259	0.190516	0.848905
NM_010162	Ext1	1250.2	0.0686153	0.0405341	1.69278	0.0904976	1250.2	-0.035342	0.0405123	-0.872378	0.383002	1250.2	-0.0557456	0.0404566	-1.37791	0.168231	1250.2	0.0482117	0.0405897	1.18778	0.23492
NM_010598	Kcnab2	4919.48	0.0685851	0.0539379	1.27155	0.203531	4919.48	-0.0614267	0.0539175	-1.13927	0.254589	4919.48	-0.0383535	0.0539183	-0.711327	0.476882	4919.48	0.0916582	0.0539371	1.69935	0.0892525
NM_010305	Gnai1	3235.65	0.0685677	0.0236865	2.8948	0.00379405	3235.65	0.00374437	0.0237321	0.157777	0.874633	3235.65	-0.0681414	0.0236474	-2.88156	0.00395715	3235.65	-0.00331812	0.023771	-0.139587	0.888986
NM_134077	Rbm26	1593.98	0.0684061	0.0300494	2.27645	0.0228189	1593.98	0.00230928	0.0299946	0.07699	0.938631	1593.98	-0.0263239	0.0299231	-0.879716	0.379013	1593.98	0.0397729	0.0301206	1.32046	0.186683
NM_009090	Polr2c	657.672	0.0684	0.0388806	1.75923	0.0785382	657.672	0.00946389	0.0390602	0.24229	0.808556	657.672	-0.0731578	0.0387776	-1.8866	0.0592141	657.672	-0.0142216	0.0391626	-0.363143	0.716498
NM_001093750	Ptchd1	1028.5	0.0683948	0.0401894	1.70181	0.0887906	1028.5	-0.0220448	0.0401088	-0.549624	0.582577	1028.5	-0.0336119	0.0400556	-0.839132	0.401395	1028.5	0.0568277	0.0402425	1.41213	0.157911
NM_146217	Aars	2863.88	0.0683172	0.0221469	3.08473	0.00203738	2863.88	-0.0227079	0.0221213	-1.02652	0.304649	2863.88	-0.0458013	0.0220738	-2.07492	0.0379941	2863.88	0.0452238	0.0221943	2.03763	0.0415866
NM_001033156	Fbxo33	1275.98	0.0682623	0.040959	1.6666	0.0955937	1275.98	0.0350057	0.0409886	0.854036	0.393085	1275.98	-0.0385292	0.0408613	-0.942925	0.345719	1275.98	-0.00527257	0.0410859	-0.12833	0.897888
NM_198113	Ssh3	601.778	0.0682071	0.0453929	1.50259	0.132944	601.778	-0.0724376	0.0450405	-1.60828	0.107774	601.778	-0.0150401	0.0451383	-0.333201	0.738983	601.778	0.125605	0.0452957	2.77299	0.00555433
NM_019827	Gsk3b	5673.62	0.068194	0.0919825	0.74138	0.458463	5673.62	0.0259238	0.0919787	0.281845	0.778062	5673.62	-0.0182359	0.09197	-0.198281	0.842826	5673.62	0.0240344	0.0919913	0.261268	0.793886
NM_001102437	Acbd5	922.53	0.0681884	0.144713	0.471198	0.637499	922.53	-0.140921	0.144735	-0.973645	0.330233	922.53	-0.135483	0.144728	-0.936125	0.349209	922.53	0.0736259	0.14472	0.508746	0.61093
NM_011103	Prkcd	757.847	0.0681207	0.417985	0.162974	0.870539	757.847	-0.0894569	0.417887	-0.21407	0.830493	757.847	0.125488	0.41793	0.30026	0.763979	757.847	0.283065	0.417942	0.677283	0.498226
NM_148930	Rbm5	2595.82	0.0679174	0.0244937	2.77285	0.0055567	2595.82	0.0568521	0.0244643	2.32389	0.0201316	2595.82	-0.00351532	0.024374	-0.144224	0.885324	2595.82	0.00754992	0.0245835	0.307114	0.758757
NM_027807	Cul5	1615.29	0.067885	0.198123	0.34264	0.731869	1615.29	0.409562	0.198108	2.06737	0.0386994	1615.29	0.209841	0.198055	1.05951	0.289369	1615.29	-0.131836	0.198176	-0.665248	0.505892
NM_001029978	Tceal3	1084.81	0.0678483	0.055969	1.21225	0.225417	1084.81	0.0436904	0.0560712	0.779196	0.435865	1084.81	-0.0661878	0.0559187	-1.18364	0.236554	1084.81	-0.0420299	0.0561213	-0.748911	0.453911
NM_001271725	Trim2	1092.95	0.0678451	0.428453	0.158349	0.874182	1092.95	-0.642592	0.428454	-1.49979	0.133668	1092.95	-0.335106	0.428493	-0.782058	0.434181	1092.95	0.37533	0.428414	0.876093	0.380979
NM_197987	Trim37	9987.46	0.0678183	0.0205471	3.30062	0.000964709	9987.46	0.0173661	0.0205335	0.845745	0.397695	9987.46	-0.0169198	0.0205147	-0.824765	0.409505	9987.46	0.0335324	0.0205658	1.63049	0.102998
NM_001033453	Pdp1	638.052	0.0677255	0.200278	0.338157	0.735245	638.052	0.0795755	0.200096	0.397687	0.690861	638.052	0.157365	0.200128	0.78632	0.43168	638.052	0.145515	0.200246	0.726681	0.467421
NM_033567	Cecr6	1215.27	0.0676682	0.0614273	1.1016	0.270636	1215.27	-0.0587606	0.0613956	-0.957082	0.338526	1215.27	-0.0579939	0.0613778	-0.944868	0.344726	1215.27	0.0684349	0.0614451	1.11376	0.265384
NM_134071	Slf1	830.536	0.0675978	0.042511	1.59012	0.111807	830.536	0.0359139	0.0424558	0.845914	0.397601	830.536	-0.0135376	0.0423161	-0.319917	0.749031	830.536	0.0181462	0.0426501	0.425467	0.670496
NM_153526	Insig1	1217.47	0.0675892	0.0492199	1.37321	0.169687	1217.47	-0.00813963	0.0491599	-0.165575	0.868492	1217.47	-0.0242548	0.0491176	-0.49381	0.62144	1217.47	0.0514741	0.0492622	1.0449	0.296069
NM_009496	Vamp1	1427.7	0.067437	0.0995733	0.677259	0.498241	1427.7	-0.0326083	0.0995081	-0.327695	0.743142	1427.7	0.00312138	0.099516	0.0313656	0.974978	1427.7	0.103167	0.0995654	1.03617	0.300123
NM_175639	Wdr43	710.096	0.0671818	0.0392544	1.71145	0.0869988	710.096	0.00322997	0.0394735	0.0818263	0.934785	710.096	-0.0861967	0.0391972	-2.19905	0.027874	710.096	-0.0222449	0.0395303	-0.56273	0.573619
NM_001146119	Fam49a	3666.53	0.0670944	0.0834741	0.803776	0.421527	3666.53	-0.0887957	0.0834277	-1.06434	0.287173	3666.53	0.00978615	0.0834457	0.117276	0.906642	3666.53	0.165676	0.0834561	1.98519	0.0471232
NM_008948	Psmc3	2086.35	0.0670916	0.029986	2.23743	0.025258	2086.35	-0.0338711	0.0300051	-1.12885	0.258963	2086.35	-0.0702569	0.029942	-2.34643	0.018954	2086.35	0.0307058	0.0300489	1.02186	0.306848
NM_133350	Mapre3	822.117	0.067041	0.112113	0.597979	0.549854	822.117	-0.0449161	0.112036	-0.400907	0.688488	822.117	-0.0181931	0.112041	-0.162378	0.871008	822.117	0.093764	0.112107	0.836377	0.402943
NM_178920	Mal2	4031.31	0.0670212	0.0427274	1.56858	0.116747	4031.31	0.0127489	0.0427348	0.298326	0.765454	4031.31	-0.047216	0.0427019	-1.10571	0.268851	4031.31	0.00705624	0.0427603	0.165018	0.868929
NM_013853	Abcf2	1429.41	0.066976	0.047246	1.4176	0.156307	1429.41	0.084991	0.0472081	1.80035	0.0718057	1429.41	0.0164635	0.0471139	0.34944	0.726759	1429.41	-0.00155154	0.04734	-0.0327744	0.973854
NM_008983	Ptprk	1840.42	0.0668871	0.0442342	1.51211	0.130505	1840.42	-0.00714346	0.044195	-0.161635	0.871593	1840.42	-0.0261381	0.0441613	-0.591877	0.553933	1840.42	0.0478925	0.0442679	1.08188	0.279306
NM_001331083	Add1	897.742	0.0668192	0.172572	0.387196	0.698611	897.742	-0.237738	0.172813	-1.37569	0.168916	897.742	-0.416784	0.172725	-2.41298	0.0158225	897.742	-0.112226	0.17266	-0.649982	0.515704
NM_010325	Got2	3393.93	0.066788	0.0268691	2.48568	0.0129303	3393.93	0.00612071	0.0268607	0.227869	0.819748	3393.93	-0.0363244	0.0268123	-1.35477	0.175492	3393.93	0.0243429	0.0269174	0.904357	0.365806
NM_011035	Pak1	8238.23	0.0666836	0.0348105	1.91562	0.0554139	8238.23	0.0362512	0.0348224	1.04103	0.297862	8238.23	-0.0498613	0.0347961	-1.43296	0.15187	8238.23	-0.0194289	0.0348369	-0.557709	0.577043
NM_175752	Chn1	16210.2	0.0666551	0.0400222	1.66545	0.0958226	16210.2	0.0313487	0.0400191	0.783344	0.433425	16210.2	-0.0146936	0.0400119	-0.36723	0.713448	16210.2	0.0206128	0.0400295	0.51494	0.606595
NM_001039092	Tom1l2	3016.52	0.0666478	0.0855383	0.779158	0.435887	3016.52	-0.123796	0.0854843	-1.44817	0.14757	3016.52	-0.00894825	0.0855099	-0.104646	0.916657	3016.52	0.181495	0.0855127	2.12244	0.033801
NM_001304965	Pou6f1	1656.92	0.0666296	0.0810134	0.822452	0.410819	1656.92	-0.0738259	0.0809795	-0.911662	0.361947	1656.92	-0.049628	0.0809818	-0.612829	0.539989	1656.92	0.0908276	0.0810111	1.12117	0.262213
NM_152806	Ddx17	2246.34	0.0665221	0.0571797	1.16339	0.244673	2246.34	-0.0369531	0.0571707	-0.646365	0.518043	2246.34	-0.0548918	0.05715	-0.960487	0.33681	2246.34	0.0485834	0.0572004	0.849354	0.395684
NM_029409	Mff	1539.1	0.0662031	0.0500385	1.32304	0.185821	1539.1	-0.0164952	0.0501083	-0.329191	0.742011	1539.1	-0.0900597	0.0500227	-1.80038	0.0718012	1539.1	-0.00736137	0.0501241	-0.146863	0.88324
NM_146119	Fam129b	564.2	0.0661836	0.059541	1.11156	0.266326	564.2	-0.0472837	0.0595904	-0.793478	0.427499	564.2	-0.0796663	0.0594816	-1.33934	0.180459	564.2	0.033801	0.0596497	0.566658	0.570947
NM_177389	Mia3	3436.84	0.0659704	0.0244209	2.70139	0.00690498	3436.84	-0.000754912	0.0244311	-0.0308996	0.97535	3436.84	-0.0507081	0.0243723	-2.08056	0.0374738	3436.84	0.0160172	0.0244796	0.654308	0.512913
NM_181073	Plekhh1	1093.56	0.0658892	0.0758067	0.869173	0.384752	1093.56	0.00838398	0.0756587	0.110813	0.911765	1093.56	0.0451973	0.0756734	0.597268	0.550328	1093.56	0.102703	0.0757921	1.35506	0.1754
NM_027117	Klhdc2	2054.61	0.0658629	0.0340403	1.93485	0.0530084	2054.61	0.0499496	0.0340356	1.46757	0.142221	2054.61	-0.0165885	0.0339473	-0.488655	0.625086	2054.61	-0.000675234	0.0341283	-0.0197851	0.984215
NM_016721	Iqgap1	966.939	0.0658381	0.0416528	1.58064	0.113961	966.939	0.0848503	0.0415872	2.0403	0.0413205	966.939	0.017417	0.0414312	0.420383	0.674206	966.939	-0.00159525	0.041808	-0.0381565	0.969563
NM_010595	Kcna1	8535.68	0.0658314	0.0331161	1.9879	0.0468229	8535.68	-0.0230814	0.0330801	-0.697742	0.485338	8535.68	0.0148674	0.0330847	0.449373	0.653163	8535.68	0.10378	0.0331115	3.13426	0.00172288
NM_009975	Csnk2b	724.313	0.065768	0.0490661	1.34039	0.180117	724.313	0.0246243	0.0491676	0.500823	0.616496	724.313	-0.0569484	0.048965	-1.16304	0.244812	724.313	-0.0158047	0.0492684	-0.320788	0.748371
NM_001177648	Fnbp1	1443.09	0.0657428	0.0960517	0.684452	0.493689	1443.09	-0.0722877	0.0959829	-0.753131	0.451371	1443.09	-0.0138711	0.0960025	-0.144487	0.885116	1443.09	0.124159	0.0960322	1.29289	0.196048
NM_026202	Ccdc50	1639.3	0.0657317	0.0858737	0.765446	0.444006	1639.3	0.0865507	0.0858911	1.00768	0.313608	1639.3	-0.0166877	0.085828	-0.194432	0.845838	1639.3	-0.0375067	0.0859367	-0.436446	0.662513
NM_011603	Tbpl1	1235.23	0.0657279	0.0318313	2.06488	0.038934	1235.23	0.0457887	0.0319421	1.43349	0.151717	1235.23	-0.0514952	0.0317299	-1.62292	0.104606	1235.23	-0.0315561	0.0320427	-0.984812	0.324717
NM_177325	Tsr1	667.12	0.0656872	0.0473794	1.38641	0.165623	667.12	0.0647046	0.0474714	1.36302	0.172875	667.12	-0.0315674	0.0472085	-0.668681	0.503699	667.12	-0.0305849	0.0476414	-0.641981	0.520886
NM_001078167	Srsf1	1714.32	0.065673	0.0808711	0.812069	0.416752	1714.32	0.0630531	0.0809106	0.779293	0.435807	1714.32	-0.0499027	0.0808419	-0.617288	0.537045	1714.32	-0.0472829	0.0809399	-0.584173	0.559104
NM_019426	Atf7ip	1523.18	0.065651	0.0288884	2.27257	0.0230522	1523.18	-0.00660871	0.0287401	-0.229947	0.818133	1523.18	-0.00237662	0.0287154	-0.0827646	0.934039	1523.18	0.0698831	0.028913	2.41702	0.0156483
NM_178654	Pkn2	1200.84	0.065632	0.0358316	1.83168	0.0669995	1200.84	0.0684506	0.0358625	1.90869	0.0563016	1200.84	-0.0186012	0.0356845	-0.521269	0.602179	1200.84	-0.0214198	0.0360089	-0.594846	0.551946
NM_001159496	Ppm1b	835.393	0.0656078	0.0650538	1.00852	0.313207	835.393	-0.0230066	0.0651377	-0.3532	0.723939	835.393	-0.087304	0.0650285	-1.34255	0.179418	835.393	0.00131038	0.065163	0.0201092	0.983956
NM_001276360	Camsap1	2628.43	0.0655313	0.133501	0.490866	0.623521	2628.43	0.144937	0.133515	1.08555	0.277677	2628.43	-0.00144483	0.13348	-0.0108243	0.991364	2628.43	-0.0808509	0.133536	-0.605462	0.544872
NM_178029	Setd1a	735.77	0.0654785	0.0751323	0.871509	0.383476	735.77	-0.0850968	0.0749238	-1.13578	0.25605	735.77	-0.00633258	0.0749987	-0.0844359	0.93271	735.77	0.144243	0.0750575	1.92176	0.0546357
NM_007772	Hivep1	2526.23	0.0654489	0.0527388	1.241	0.214606	2526.23	-0.048151	0.0527362	-0.913055	0.361214	2526.23	-0.0655026	0.0527165	-1.24254	0.214036	2526.23	0.0480973	0.0527584	0.911652	0.361952
NM_177906	Opcml	5482.76	0.0654309	0.0411422	1.59036	0.111754	5482.76	0.00835196	0.0411154	0.203135	0.83903	5482.76	0.00241787	0.0411073	0.0588186	0.953097	5482.76	0.0594968	0.0411503	1.44584	0.148222
NM_008628	Msh2	718.876	0.0653842	0.0404314	1.61717	0.105842	718.876	0.0663355	0.0403556	1.64378	0.100222	718.876	0.00489091	0.0401551	0.1218	0.903057	718.876	0.00393962	0.0406304	0.0969623	0.922756
NM_001291452	Lrrc7	5305.16	0.065373	0.11441	0.571394	0.567733	5305.16	-0.0540583	0.114403	-0.472525	0.636552	5305.16	-0.0427662	0.114402	-0.373824	0.708535	5305.16	0.0766651	0.114411	0.670087	0.502802
NM_133753	Errfi1	622.437	0.0653224	0.105669	0.618178	0.536458	622.437	0.154975	0.105663	1.4667	0.142458	622.437	0.0392952	0.105512	0.372423	0.709578	622.437	-0.0503577	0.105819	-0.475884	0.634157
NM_018808	Dnajb1	841.921	0.0652948	0.0657286	0.9934	0.320515	841.921	0.142004	0.0656358	2.16351	0.030502	841.921	0.0650122	0.0655084	0.992426	0.32099	841.921	-0.0116967	0.0658556	-0.177612	0.859028
NM_001164237	Rnf41	941.009	0.0652183	0.233889	0.278842	0.780366	941.009	0.164546	0.233946	0.703351	0.481837	941.009	-0.0448765	0.23387	-0.191887	0.847831	941.009	-0.144204	0.233966	-0.616348	0.537665
NM_023172	Ndufb9	1867.13	0.0652097	0.0283083	2.30355	0.0212477	1867.13	0.00907734	0.028304	0.320709	0.748431	1867.13	-0.0378983	0.0282145	-1.34322	0.179201	1867.13	0.0182341	0.0283975	0.642102	0.520807
NM_008070	Gabrb2	10452	0.0651884	0.0288777	2.2574	0.0239832	10452	0.0221938	0.02888	0.768485	0.442199	10452	-0.0373842	0.0288612	-1.29531	0.195214	10452	0.00561037	0.0288964	0.194155	0.846055
NM_001347411	Dlgap1	1411.95	0.0651823	0.118185	0.55153	0.58127	1411.95	0.0746769	0.118211	0.631725	0.527567	1411.95	-0.0363136	0.118155	-0.307339	0.758585	1411.95	-0.0458081	0.118241	-0.387413	0.69845
NM_001166552	Zbed6	2123.38	0.0651302	0.0443185	1.46959	0.141672	2123.38	0.0296201	0.0442057	0.670052	0.502825	2123.38	0.0448393	0.0442023	1.01441	0.310386	2123.38	0.0803494	0.0443219	1.81286	0.0698534
NM_007990	Fau	950.977	0.0650387	0.0958355	0.67865	0.49736	950.977	-0.0271259	0.0958776	-0.282922	0.777237	950.977	-0.0839015	0.0958182	-0.875632	0.38123	950.977	0.00826316	0.0958948	0.0861689	0.931332
NM_026126	Fundc2	812.887	0.0648633	0.0389565	1.66502	0.0959087	812.887	0.00556796	0.0388794	0.143211	0.886123	812.887	-0.0241761	0.0387687	-0.623599	0.532891	812.887	0.0351192	0.0390666	0.898958	0.368675
NM_133710	Ctdspl	864.777	0.0648502	0.0570725	1.13628	0.255841	864.777	0.0251381	0.0568733	0.442002	0.658488	864.777	0.0372166	0.0568623	0.654504	0.512787	864.777	0.0769287	0.0570835	1.34765	0.17777
NM_175259	Shisa4	822.677	0.0648498	0.0465591	1.39285	0.163665	822.677	-0.0130687	0.0465409	-0.2808	0.778864	822.677	-0.0455431	0.0464446	-0.980589	0.326795	822.677	0.0323754	0.0466551	0.693931	0.487726
NM_001347237	Plekhm2	901.256	0.0648229	0.140199	0.462365	0.64382	901.256	0.0391445	0.140133	0.279338	0.779986	901.256	0.0336637	0.140119	0.240251	0.810136	901.256	0.0593421	0.140213	0.423228	0.672129
NM_177643	Zfp281	1064.76	0.0647986	0.525882	0.123219	0.901934	1064.76	0.254616	0.52588	0.484171	0.628265	1064.76	0.0959696	0.525857	0.182501	0.855189	1064.76	-0.0938478	0.525906	-0.17845	0.85837
NM_175537	Zbtb38	1696.95	0.0647761	0.0240123	2.69762	0.00698377	1696.95	0.0071449	0.0239315	0.298556	0.765279	1696.95	-0.0175266	0.0238545	-0.73473	0.462504	1696.95	0.0401046	0.0240889	1.66486	0.095941
NM_007552	Bmi1	1018.52	0.064572	0.0336048	1.92151	0.0546675	1018.52	0.0608081	0.0335364	1.81319	0.0698018	1018.52	0.00341321	0.0333749	0.102269	0.918543	1018.52	0.00717713	0.0337652	0.21256	0.83167
NM_001003672	Pcdhac2	1495.73	0.0644998	0.053415	1.20752	0.227231	1495.73	-0.0750032	0.0534489	-1.40327	0.160537	1495.73	-0.0996179	0.05341	-1.86515	0.0621599	1495.73	0.0398851	0.0534539	0.746159	0.455571
NM_181417	Csrp2bp	557.58	0.0644208	0.131117	0.491324	0.623197	557.58	-0.0434993	0.131051	-0.331927	0.739944	557.58	-0.0316007	0.131043	-0.241147	0.809441	557.58	0.0763194	0.131124	0.582039	0.560541
NM_001199217	Slc38a3	559.325	0.064281	0.135203	0.475442	0.634472	559.325	0.0435528	0.135423	0.321605	0.747752	559.325	-0.137062	0.135234	-1.01352	0.310813	559.325	-0.116333	0.135392	-0.859232	0.390213
NM_011322	Scn1b	3998.64	0.0642281	0.044871	1.43139	0.152317	3998.64	-0.0282532	0.0448516	-0.629927	0.528743	3998.64	-0.0332203	0.0448418	-0.740832	0.458795	3998.64	0.059261	0.0448807	1.32041	0.186698
NM_001347453	Vps29	1137.58	0.0641563	0.0815979	0.786249	0.431721	1137.58	0.125592	0.0817262	1.53674	0.124357	1137.58	-0.0611857	0.0815645	-0.750152	0.453163	1137.58	-0.122621	0.0817595	-1.49978	0.133671
NM_010830	Msh6	625.961	0.0641436	0.0451152	1.42177	0.155092	625.961	0.0994903	0.0453246	2.19506	0.0281592	625.961	-0.0337627	0.0449343	-0.751379	0.452424	625.961	-0.0691094	0.045504	-1.51876	0.128824
NM_016762	Matn2	650.398	0.0641211	0.085457	0.750331	0.453055	650.398	0.065495	0.0853007	0.767813	0.442598	650.398	0.0504347	0.0852556	0.591571	0.554138	650.398	0.0490608	0.085502	0.573797	0.566105
NM_172752	Sorbs2	1903.51	0.064011	0.145339	0.440425	0.65963	1903.51	0.0434047	0.145286	0.298754	0.765128	1903.51	0.0815271	0.14529	0.561132	0.574708	1903.51	0.102133	0.145334	0.702747	0.482213
NM_001005525	Rsrc2	1185.06	0.0638262	0.060656	1.05226	0.292678	1185.06	0.0721362	0.0607122	1.18817	0.234767	1185.06	-0.0343434	0.0605859	-0.566854	0.570813	1185.06	-0.0426534	0.0607821	-0.701743	0.48284
NM_172736	Leng8	3778.89	0.0638196	0.0548148	1.16428	0.244312	3778.89	0.0195348	0.0547726	0.356653	0.721352	3778.89	0.0274465	0.0547685	0.501136	0.616275	3778.89	0.0717313	0.0548189	1.30851	0.190699
NM_027756	Mfap3l	1881.67	0.0638189	0.0616329	1.03547	0.30045	1881.67	0.0575325	0.0615752	0.934345	0.350126	1881.67	0.0326567	0.0615476	0.530593	0.595701	1881.67	0.0389432	0.0616605	0.631574	0.527665
NM_175115	Ikzf5	672.782	0.0638159	0.0387366	1.64743	0.09947	672.782	-0.0305099	0.0387799	-0.786745	0.431431	672.782	-0.0666582	0.0386295	-1.72558	0.0844237	672.782	0.0276676	0.0388866	0.711494	0.476778
NM_009543	Rnf103	1074.66	0.0637836	0.0397992	1.60264	0.109015	1074.66	0.0971164	0.0398741	2.43558	0.0148679	1074.66	-0.0157918	0.0396504	-0.398276	0.690427	1074.66	-0.0491246	0.040022	-1.22744	0.219657
NM_025582	Fam213b	584.45	0.0637472	0.0530357	1.20197	0.229376	584.45	-0.00519773	0.0529597	-0.0981451	0.921817	584.45	-0.0295044	0.0528592	-0.55817	0.576728	584.45	0.0394405	0.0531358	0.742258	0.457931
NM_021350	Chml	625.881	0.063739	0.0596303	1.0689	0.285114	625.881	-0.0115551	0.0597927	-0.193253	0.846761	625.881	-0.0911873	0.0596046	-1.52987	0.126049	625.881	-0.0158932	0.0598184	-0.26569	0.790478
NM_025898	Napa	2797.19	0.0636667	0.0341403	1.86485	0.0622018	2797.19	-0.0176312	0.0340455	-0.517872	0.604548	2797.19	0.0109033	0.0340521	0.320195	0.74882	2797.19	0.0922012	0.0341338	2.70117	0.00690952
NR_077223	9330102E08Rik	624.104	0.0636525	0.0504658	1.2613	0.207201	624.104	0.0173513	0.0501054	0.346297	0.72912	624.104	0.044214	0.050122	0.882127	0.377708	624.104	0.0905151	0.0504492	1.79418	0.0727841
NM_177190	Tcp11l1	872.007	0.0635973	0.0378754	1.67912	0.0931287	872.007	0.0229672	0.0376699	0.609697	0.542063	872.007	0.0154281	0.0376113	0.410198	0.681661	872.007	0.0560582	0.0379335	1.4778	0.139461
NM_145457	Paip1	1036.56	0.0635757	0.16837	0.377595	0.705731	1036.56	-0.015293	0.168291	-0.0908724	0.927594	1036.56	0.045314	0.168307	0.269234	0.78775	1036.56	0.124183	0.168353	0.737632	0.460738
NM_145541	Rap1a	709.34	0.0635487	0.043055	1.47599	0.139947	709.34	0.00631025	0.0431707	0.14617	0.883788	709.34	-0.0647055	0.0429605	-1.50616	0.132025	709.34	-0.00746712	0.0432648	-0.172591	0.862973
NM_001145779	Kif2a	1274.12	0.0635362	0.350138	0.181461	0.856006	1274.12	0.0751693	0.350139	0.214684	0.830014	1274.12	-0.00892621	0.350122	-0.0254946	0.97966	1274.12	-0.0205594	0.350154	-0.0587151	0.953179
NM_139311	Mllt6	3976.13	0.0635217	0.0360191	1.76356	0.0778069	3976.13	-0.0344628	0.0359484	-0.958672	0.337724	3976.13	0.0100213	0.0359607	0.278674	0.780495	3976.13	0.108006	0.0360069	2.99958	0.00270349
NM_026610	Ndufb4	735.156	0.0634497	0.0490844	1.29267	0.196127	735.156	-0.00399205	0.04931	-0.0809582	0.935475	735.156	-0.101847	0.0490798	-2.07513	0.0379747	735.156	-0.0344051	0.0493146	-0.697667	0.485386
NM_019472	Myo10	1095.09	0.0634151	0.0578955	1.09534	0.273369	1095.09	0.0872548	0.0577741	1.51028	0.130973	1095.09	0.0551095	0.057715	0.954857	0.33965	1095.09	0.0312698	0.0579544	0.539559	0.589501
NM_001177619	Arpp21	1893.84	0.0634135	0.0794063	0.798595	0.424525	1893.84	-0.0917959	0.0793796	-1.15642	0.24751	1893.84	-0.0604628	0.0793849	-0.76164	0.446275	1893.84	0.0947467	0.0794009	1.19327	0.232764
NM_133887	Stx12	1964.24	0.0633236	0.0236808	2.67405	0.0074941	1964.24	0.00583923	0.0237169	0.246205	0.805523	1964.24	-0.0519655	0.023599	-2.20202	0.0276637	1964.24	0.0055189	0.0237983	0.231903	0.816613
NM_001346806	Sh3glb2	2058.51	0.0632482	0.0450381	1.40433	0.160222	2058.51	-0.0633616	0.0449708	-1.40895	0.15885	2058.51	-0.0310412	0.0449803	-0.690105	0.490128	2058.51	0.0955687	0.0450286	2.1224	0.0338042
NM_019667	Stam2	640.729	0.0632205	0.0399696	1.58172	0.113714	640.729	0.00774162	0.0399658	0.193706	0.846406	640.729	-0.0386149	0.0397832	-0.970634	0.331731	640.729	0.016864	0.0401514	0.420011	0.674477
NM_170673	Cpne9	797.612	0.0632063	0.0715555	0.883319	0.377064	797.612	-0.002026	0.0714032	-0.0283742	0.977364	797.612	0.0165288	0.0714017	0.23149	0.816934	797.612	0.0817611	0.0715569	1.1426	0.253204
NM_001195003	Kat7	620.292	0.063103	0.128643	0.490526	0.623762	620.292	0.197081	0.128344	1.53557	0.124644	620.292	0.225094	0.128351	1.75373	0.0794769	620.292	0.0911159	0.128636	0.708325	0.478744
NM_207655	Egfr	582.965	0.0629213	0.0589773	1.06687	0.286029	582.965	0.135716	0.0588616	2.30569	0.0211282	582.965	0.0548185	0.0586484	0.934697	0.349944	582.965	-0.0179767	0.0591893	-0.303715	0.761345
NM_133764	Atp6v0e2	2877.91	0.0628264	0.21725	0.289189	0.772437	2877.91	0.0979415	0.217271	0.450779	0.652149	2877.91	-0.0837888	0.217248	-0.385682	0.699732	2877.91	-0.118904	0.217274	-0.547254	0.584204
NM_009187	Cox7a2l	1882.81	0.0627827	0.0348318	1.80245	0.0714739	1882.81	0.00145156	0.0348542	0.0416467	0.96678	1882.81	-0.0521959	0.0347749	-1.50096	0.133365	1882.81	0.00913526	0.034911	0.261673	0.793574
NM_183018	Rims1	2017.18	0.0627707	0.0966699	0.64933	0.516125	2017.18	-0.0575872	0.0965703	-0.596324	0.550959	2017.18	0.0634729	0.0966069	0.657023	0.511166	2017.18	0.183831	0.0966334	1.90235	0.057125
NM_011844	Mgll	1238.8	0.0627596	0.123885	0.506595	0.612439	1238.8	0.0252608	0.123962	0.203779	0.838526	1238.8	-0.111303	0.123889	-0.898413	0.368966	1238.8	-0.0738045	0.123958	-0.595401	0.551576
NM_021504	Ngly1	601.673	0.0627539	0.0393147	1.59619	0.110446	601.673	0.0785142	0.0391836	2.00375	0.0450965	601.673	0.0186847	0.0389415	0.479814	0.63136	601.673	0.00292436	0.0395545	0.0739325	0.941064
NM_025942	Ola1	1567.01	0.0627097	0.0388753	1.6131	0.106723	1567.01	0.0233264	0.0388649	0.600191	0.548379	1567.01	-0.0264053	0.0387836	-0.680836	0.495975	1567.01	0.012978	0.0389564	0.333143	0.739026
NM_001301100	Edc4	933.395	0.0626446	0.0815931	0.767769	0.442624	933.395	-0.142547	0.081483	-1.74941	0.0802204	933.395	-0.0544295	0.0815453	-0.667475	0.504468	933.395	0.150762	0.0815308	1.84914	0.064437
NM_211355	Smek1	959.61	0.0626353	0.21648	0.289335	0.772325	959.61	0.230451	0.216567	1.06411	0.28728	959.61	-0.0462712	0.216461	-0.213762	0.830732	959.61	-0.214087	0.216586	-0.988459	0.322928
NM_001146100	Hk1	5474.72	0.0626243	0.0461737	1.35628	0.175011	5474.72	0.0376119	0.0461194	0.815532	0.414768	5474.72	0.0717576	0.0461235	1.55577	0.119762	5474.72	0.0967701	0.0461696	2.09597	0.0360849
NM_175357	Crbn	836.9	0.0625734	0.176725	0.354071	0.723286	836.9	-0.175229	0.176868	-0.990732	0.321816	836.9	-0.27397	0.176813	-1.5495	0.121263	836.9	-0.0361682	0.176781	-0.204594	0.83789
NM_009027	Rasgrf2	3514.56	0.0624979	0.0410536	1.52235	0.127921	3514.56	0.0409187	0.0410489	0.996827	0.318848	3514.56	-0.0169754	0.0410104	-0.413928	0.678927	3514.56	0.00460385	0.041092	0.112038	0.910794
NM_017463	Pbx2	691.038	0.0624426	0.0370687	1.68451	0.092083	691.038	0.0433086	0.0366603	1.18135	0.237463	691.038	0.0515823	0.036629	1.40824	0.159061	691.038	0.0707163	0.0370996	1.90612	0.0566347
NM_007699	Chrm4	765.013	0.0623413	0.0567628	1.09828	0.272083	765.013	0.00777542	0.0566406	0.137277	0.890812	765.013	-0.00165526	0.0565929	-0.0292485	0.976666	765.013	0.0529107	0.0568103	0.931356	0.351669
NM_198295	Tmx3	1912.87	0.0622461	0.038821	1.60341	0.108843	1912.87	0.00981197	0.0388261	0.252716	0.800488	1912.87	-0.040022	0.0387595	-1.03257	0.301804	1912.87	0.0124122	0.0388875	0.319182	0.749588
NM_010904	Nefh	1345.37	0.0622158	0.0844644	0.736592	0.461371	1345.37	-0.00857502	0.0844353	-0.101557	0.919108	1345.37	-0.023502	0.0844136	-0.278415	0.780694	1345.37	0.0472888	0.0844861	0.559723	0.575668
NM_207635	Rps24	800.409	0.0621435	0.063883	0.97277	0.330668	800.409	0.11317	0.0638742	1.77177	0.0764334	800.409	0.0190071	0.0637127	0.298325	0.765455	800.409	-0.0320195	0.0640441	-0.49996	0.617103
NM_007620	Cbr1	619.062	0.0621412	0.0477989	1.30006	0.193582	619.062	0.0363449	0.0477532	0.761099	0.446598	619.062	-0.0146578	0.0475828	-0.308048	0.758046	619.062	0.0111386	0.0479685	0.232206	0.816378
NM_016806	Hnrnpa2b1	1318.75	0.0620968	0.190988	0.325134	0.745079	1318.75	0.0138509	0.191018	0.0725111	0.942195	1318.75	-0.0875293	0.190984	-0.458307	0.646732	1318.75	-0.0392834	0.191022	-0.205648	0.837066
NM_133818	AI597479	739.066	0.062039	0.0461097	1.34546	0.178476	739.066	0.0243268	0.0460094	0.528737	0.596988	739.066	-0.00632411	0.0459041	-0.137768	0.890424	739.066	0.031388	0.0462145	0.679181	0.497023
NM_001081656	Neurl1b	1520.98	0.0620163	0.055093	1.12567	0.260307	1520.98	0.00446552	0.0548831	0.0813642	0.935152	1520.98	0.081941	0.0549322	1.49167	0.135785	1520.98	0.139492	0.055044	2.53419	0.0112708
NM_017383	Cntn6	629.057	0.0619618	0.0684658	0.905002	0.365464	629.057	0.13086	0.06842	1.9126	0.0557999	629.057	0.0389302	0.0682313	0.570562	0.568297	629.057	-0.0299679	0.0686539	-0.436507	0.662469
NM_172609	Tomm22	758.576	0.0619511	0.0442383	1.40039	0.161395	758.576	0.0465157	0.0443577	1.04865	0.294339	758.576	-0.0466394	0.0441175	-1.05716	0.290437	758.576	-0.031204	0.0444778	-0.701564	0.482951
NM_028546	1700066M21Rik	704.831	0.0619108	0.0462692	1.33806	0.180878	704.831	0.0145293	0.0461717	0.31468	0.753005	704.831	-0.012907	0.046069	-0.280167	0.779349	704.831	0.0344745	0.0463715	0.743441	0.457215
NM_027854	Tmem248	816.11	0.0618987	0.0693038	0.893151	0.371776	816.11	-0.0439224	0.0692745	-0.634034	0.526059	816.11	-0.0525835	0.0692391	-0.759448	0.447584	816.11	0.0532376	0.0693391	0.767786	0.442614
NM_001199350	Rpl34-ps1	1047.41	0.0618661	0.0509309	1.2147	0.224479	1047.41	0.00436916	0.0509482	0.0857569	0.93166	1047.41	-0.0463793	0.0508544	-0.912001	0.361768	1047.41	0.0111176	0.0510246	0.217887	0.827517
NM_126165	Vps4a	1578.44	0.0617652	0.0281961	2.19056	0.0284838	1578.44	0.042835	0.0281426	1.52207	0.127992	1578.44	-0.00405049	0.0280357	-0.144476	0.885124	1578.44	0.0148797	0.0283024	0.525739	0.59907
NM_175032	Galntl6	690.78	0.0617157	0.0383361	1.60986	0.107429	690.78	0.0143317	0.038258	0.374607	0.707952	690.78	-0.0208044	0.0381111	-0.545888	0.585143	690.78	0.0265796	0.0384822	0.690698	0.489756
NM_144900	Atp1a1	17514.5	0.0616912	0.0428007	1.44136	0.149483	17514.5	-0.00117654	0.0428059	-0.0274856	0.978072	17514.5	-0.0695606	0.0427975	-1.62534	0.10409	17514.5	-0.00669293	0.0428091	-0.156344	0.875762
NM_001079830	Trim33	1140.23	0.0615501	0.137894	0.446358	0.655339	1140.23	0.0832809	0.137831	0.604224	0.545695	1140.23	0.0693188	0.137816	0.502982	0.614977	1140.23	0.047588	0.13791	0.345066	0.730044
NM_009557	Zfp46	845.68	0.0615401	0.0416706	1.47682	0.139723	845.68	0.047336	0.0414377	1.14234	0.253312	845.68	0.0387873	0.0413804	0.937335	0.348586	845.68	0.0529913	0.0417275	1.26994	0.204107
NM_178918	Utp15	668.202	0.0615136	0.0454975	1.35202	0.176369	668.202	0.0218883	0.0454398	0.4817	0.630019	668.202	-0.0188929	0.0452982	-0.417079	0.676621	668.202	0.0207324	0.0456385	0.454273	0.649632
NM_001013370	Sesn1	864.582	0.0613994	0.109324	0.561625	0.574371	864.582	0.209626	0.109224	1.91923	0.0549556	864.582	0.133377	0.109149	1.22197	0.221719	864.582	-0.0148495	0.109399	-0.135737	0.892029
NM_175234	Faxc	3292.17	0.0613593	0.0288895	2.12393	0.033676	3292.17	0.0136549	0.0288255	0.47371	0.635707	3292.17	0.00727887	0.0288059	0.252687	0.80051	3292.17	0.0549832	0.028909	1.90194	0.0571785
NM_010358	Gstm1	1277.7	0.0612599	0.0452107	1.35499	0.175422	1277.7	0.0526218	0.0453033	1.16154	0.24542	1277.7	-0.0523188	0.0451488	-1.15881	0.246535	1277.7	-0.0436807	0.045365	-0.962872	0.335612
NM_032008	Slmap	661.683	0.0612103	0.14593	0.419449	0.674888	661.683	-0.0844954	0.146246	-0.577763	0.563424	661.683	-0.294453	0.146079	-2.01571	0.04383	661.683	-0.148747	0.146098	-1.01814	0.308614
NM_007668	Cdk5	1267.92	0.0611465	0.0300535	2.03459	0.0418923	1267.92	0.011914	0.0301238	0.395502	0.692472	1267.92	-0.0547119	0.0299633	-1.82597	0.0678554	1267.92	-0.00547939	0.0302136	-0.181355	0.856089
NM_024456	Rab5c	1270.08	0.0611276	0.116756	0.523549	0.600593	1270.08	-0.0321635	0.116814	-0.275339	0.783056	1270.08	-0.117293	0.116764	-1.00453	0.315124	1270.08	-0.0240018	0.116806	-0.205484	0.837194
NM_001199631	Fkbp8	1415.2	0.0611013	0.117006	0.522206	0.601527	1415.2	-0.363463	0.117079	-3.10442	0.00190651	1415.2	-0.29672	0.117098	-2.53395	0.0112785	1415.2	0.127844	0.116987	1.0928	0.274481
NM_001302637	Cacna1d	1947.46	0.0610997	0.122457	0.498949	0.617816	1947.46	-0.125906	0.122458	-1.02815	0.303879	1947.46	-0.106113	0.122458	-0.866524	0.386203	1947.46	0.0808923	0.122457	0.660578	0.508883
NM_001313973	Prkar1a	6847.54	0.0610849	0.0678562	0.900211	0.368008	6847.54	0.0173435	0.067867	0.255551	0.798298	6847.54	-0.0676066	0.0678509	-0.9964	0.319056	6847.54	-0.0238652	0.0678723	-0.351619	0.725124
NM_012060	Bcap31	682.787	0.0610746	0.0443686	1.37653	0.168658	682.787	0.00435809	0.0445986	0.0977179	0.922156	682.787	-0.0883866	0.0443362	-1.99355	0.0462008	682.787	-0.0316701	0.0446308	-0.709601	0.477951
NM_008112	Gdi2	4131.77	0.0609917	0.0332156	1.83624	0.0663229	4131.77	0.0442459	0.0332387	1.33115	0.183138	4131.77	-0.0411939	0.0331839	-1.24138	0.214464	4131.77	-0.0244481	0.0332705	-0.734828	0.462444
NM_172747	Kctd13	835.562	0.0609395	0.0464599	1.31166	0.189635	835.562	-0.00326985	0.0462293	-0.070731	0.943612	835.562	0.0186471	0.0462336	0.403324	0.68671	835.562	0.0828565	0.0464556	1.78356	0.0744946
NM_028298	Zfp655	1152.46	0.0608952	0.0425924	1.42972	0.152798	1152.46	0.0708952	0.0426303	1.66303	0.0963072	1152.46	-0.018473	0.0424705	-0.434961	0.663591	1152.46	-0.0284731	0.0427517	-0.66601	0.505405
NR_015566	A330023F24Rik	3481.07	0.0608129	0.0494028	1.23096	0.218338	3481.07	0.046256	0.0493542	0.937226	0.348642	3481.07	0.0400772	0.0493433	0.812211	0.41667	3481.07	0.0546341	0.0494136	1.10565	0.268879
NM_010411	Hdac3	1153.32	0.0607567	0.0288647	2.10488	0.0353021	1153.32	0.0290845	0.028853	1.00802	0.313444	1153.32	-0.0244895	0.0286964	-0.853401	0.393437	1153.32	0.00718271	0.0290204	0.247505	0.804517
NM_029832	Ddrgk1	631.128	0.0606614	0.0418454	1.44966	0.147155	631.128	0.0260758	0.0418993	0.622344	0.533716	631.128	-0.038536	0.0416723	-0.92474	0.355101	631.128	-0.00395032	0.0420715	-0.0938953	0.925192
NM_153545	Lrrc45	823.879	0.0605829	0.0425818	1.42274	0.154811	823.879	-0.0179843	0.0423734	-0.424425	0.671256	823.879	4.83e-05	0.0423704	0.00114083	0.99909	823.879	0.0786156	0.0425848	1.84609	0.0648785
NM_019796	Syncrip	1542.58	0.0605377	0.136492	0.443526	0.657385	1542.58	0.0359757	0.136483	0.26359	0.792096	1542.58	-0.0106313	0.136461	-0.0779075	0.937902	1542.58	0.0139307	0.136514	0.102046	0.91872
NM_001252189	Epn2	1187.35	0.0605028	0.0833132	0.726209	0.46771	1187.35	-0.0404533	0.0834507	-0.484757	0.627849	1187.35	-0.156034	0.0833542	-1.87194	0.061215	1187.35	-0.0550778	0.0834098	-0.660328	0.509043
NM_027545	Cwf19l2	642.742	0.060492	0.041996	1.44042	0.149748	642.742	0.00328699	0.0420814	0.0781103	0.93774	642.742	-0.0561286	0.041874	-1.34042	0.18011	642.742	0.00107645	0.0422028	0.0255065	0.979651
NM_020025	B3galt2	1333.66	0.0604084	0.0626966	0.963504	0.335295	1333.66	-0.015056	0.0626702	-0.240241	0.810143	1333.66	-0.03359	0.0626378	-0.536259	0.59178	1333.66	0.0418743	0.062729	0.667543	0.504425
NM_016799	Srrm1	1002.85	0.0603793	0.17419	0.346629	0.72887	1002.85	-0.178156	0.174065	-1.0235	0.306072	1002.85	0.0222903	0.174137	0.128004	0.898145	1002.85	0.260825	0.174118	1.49798	0.134139
NM_133778	Fam131a	3305.93	0.0603791	0.0628405	0.960831	0.336637	3305.93	-0.0704247	0.062866	-1.12024	0.262613	3305.93	-0.113107	0.0628449	-1.79978	0.0718961	3305.93	0.0176971	0.0628616	0.281525	0.778308
NM_175454	Hid1	932.981	0.0603789	0.0801996	0.752858	0.451535	932.981	-0.123077	0.0803905	-1.53099	0.125771	932.981	-0.201174	0.0802996	-2.50529	0.0122351	932.981	-0.0177174	0.0802906	-0.220665	0.825353
NM_026921	Isca1	1915.66	0.0603501	0.0269311	2.24091	0.0250321	1915.66	0.020273	0.0269574	0.752037	0.452029	1915.66	-0.0407562	0.0268461	-1.51814	0.128979	1915.66	-0.000679081	0.027042	-0.0251121	0.979966
NM_173392	Zfyve16	881.594	0.0603454	0.0338077	1.78496	0.0742681	881.594	0.0445604	0.0338173	1.31768	0.18761	881.594	-0.0210563	0.0336129	-0.626434	0.53103	881.594	-0.00527131	0.0340109	-0.154989	0.87683
NM_028680	Ift57	768	0.0603352	0.0457165	1.31977	0.186912	768	0.048327	0.04586	1.0538	0.291976	768	-0.0520399	0.0456156	-1.14084	0.253939	768	-0.0400318	0.0459603	-0.871008	0.38375
NM_001024468	Bcat1	1589.46	0.0602618	0.116703	0.516371	0.605596	1589.46	-0.0882613	0.116733	-0.756096	0.449592	1589.46	-0.124095	0.116712	-1.06326	0.287664	1589.46	0.024428	0.116724	0.209281	0.834229
NM_001007568	Zfp251	1122.18	0.0601743	0.03229	1.86356	0.062384	1122.18	0.0498554	0.0323177	1.54267	0.122912	1122.18	-0.023172	0.0321347	-0.721091	0.470853	1122.18	-0.0128531	0.0324722	-0.395818	0.692239
NM_177767	Ogfod1	1883.07	0.0601109	0.0658264	0.913173	0.361151	1883.07	-0.0380134	0.0658098	-0.577624	0.563518	1883.07	-0.0459088	0.065794	-0.697765	0.485324	1883.07	0.0522155	0.0658421	0.793041	0.427754
NM_172755	Sugp2	984.826	0.0601092	0.180471	0.333068	0.739083	984.826	0.131935	0.180481	0.731016	0.464769	984.826	0.0148836	0.180425	0.0824917	0.934256	984.826	-0.0569419	0.180527	-0.31542	0.752443
NM_013736	Tceb3	893.492	0.0601064	0.0331501	1.81316	0.0698068	893.492	0.0169091	0.0331129	0.51065	0.609596	893.492	-0.0253911	0.0329643	-0.770262	0.441145	893.492	0.0178062	0.0332978	0.534757	0.592818
NM_001111268	Grik2	2039.67	0.0600924	0.0862988	0.696329	0.486223	2039.67	-0.0192351	0.0863394	-0.222785	0.823703	2039.67	-0.100305	0.0862988	-1.16229	0.245116	2039.67	-0.0209771	0.0863394	-0.242961	0.808036
NM_001005510	Syne2	1366.78	0.060041	0.0465073	1.291	0.196703	1366.78	-0.0338513	0.04646	-0.728613	0.466239	1366.78	-0.0372911	0.0464343	-0.803095	0.42192	1366.78	0.0566012	0.0465329	1.21637	0.223844
NM_001101433	Zcchc24	1290.58	0.0600336	0.041568	1.44423	0.148675	1290.58	-0.029391	0.0416068	-0.706398	0.47994	1290.58	-0.0705066	0.0415269	-1.69785	0.0895352	1290.58	0.018918	0.0416479	0.454237	0.649658
NM_183106	Ttc17	1050.81	0.0600112	0.0361852	1.65844	0.0972279	1050.81	0.0197376	0.0360139	0.548055	0.583654	1050.81	0.0137891	0.035966	0.383393	0.701429	1050.81	0.0540627	0.0362328	1.49209	0.135675
NM_153806	Dnttip2	572.867	0.0599846	0.0492261	1.21855	0.223014	572.867	0.0167204	0.0493362	0.338908	0.734679	572.867	-0.0545669	0.0491071	-1.11118	0.26649	572.867	-0.0113027	0.0494547	-0.228547	0.819221
NM_001347163	Zfyve9	4225.38	0.0599469	0.0269388	2.2253	0.0260612	4225.38	0.0280557	0.026934	1.04164	0.297577	4225.38	-0.0231575	0.0268895	-0.86121	0.389122	4225.38	0.0087337	0.0269832	0.323672	0.746187
NM_019658	Shoc2	848.353	0.0598288	0.198596	0.301258	0.763218	848.353	-0.0933338	0.19868	-0.469769	0.63852	848.353	-0.18512	0.198634	-0.931965	0.351355	848.353	-0.0319571	0.198643	-0.160877	0.87219
NM_001289576	Tsc1	1317.54	0.0598139	0.20262	0.295202	0.76784	1317.54	0.384167	0.202665	1.89558	0.0580161	1317.54	0.083552	0.202573	0.412454	0.680007	1317.54	-0.240801	0.202712	-1.1879	0.234875
NM_183147	Sprn	2620.64	0.0598067	0.0429282	1.39318	0.163565	2620.64	-0.00107313	0.0429066	-0.0250109	0.980046	2620.64	-0.0247226	0.0428792	-0.576563	0.564235	2620.64	0.0361572	0.0429555	0.841737	0.399935
NM_009801	Car2	2447.69	0.0597148	0.065726	0.908542	0.363592	2447.69	-0.055148	0.0656972	-0.839426	0.40123	2447.69	-0.0363577	0.0656968	-0.553416	0.579978	2447.69	0.0785051	0.0657264	1.19442	0.232313
NM_181585	Pik3r3	1486.13	0.0596907	0.0314684	1.89685	0.0578482	1486.13	-0.0342469	0.0314542	-1.08878	0.276249	1486.13	-0.0537786	0.0313953	-1.71295	0.0867209	1486.13	0.0401589	0.0315272	1.27379	0.202739
NM_175692	Snhg11	34562.8	0.0595857	0.0337447	1.76578	0.0774331	34562.8	0.0172227	0.0337386	0.510474	0.60972	34562.8	0.017074	0.0337374	0.506086	0.612796	34562.8	0.059437	0.0337459	1.76131	0.0781861
NM_001033238	Cblb	675.363	0.0593301	0.0499597	1.18756	0.235007	675.363	0.00262232	0.0498072	0.0526493	0.958011	675.363	-0.00393303	0.0497521	-0.0790526	0.936991	675.363	0.0527747	0.0500146	1.05519	0.29134
NM_021535	Smu1	1312.48	0.0593285	0.0303152	1.95705	0.0503413	1312.48	0.0479226	0.0303747	1.57771	0.114632	1312.48	-0.0332367	0.0301936	-1.10079	0.270989	1312.48	-0.0218309	0.0304956	-0.71587	0.474072
NR_037970	Brd2	751.295	0.0593206	0.384599	0.15424	0.877421	751.295	-0.209044	0.384539	-0.543621	0.586702	751.295	-0.0219161	0.384579	-0.0569871	0.954555	751.295	0.246448	0.38456	0.640858	0.521615
NM_010269	Gdap2	615.639	0.0593074	0.0715481	0.828916	0.407152	615.639	0.0218477	0.0713686	0.306125	0.75951	615.639	0.0251074	0.0713419	0.35193	0.72489	615.639	0.0625671	0.0715747	0.874151	0.382036
NM_019652	Asna1	886.694	0.0592989	0.0514335	1.15292	0.248942	886.694	-0.0603926	0.0514877	-1.17295	0.240815	886.694	-0.0882031	0.0514146	-1.71552	0.086249	886.694	0.0314884	0.0515065	0.611349	0.540969
NM_001285854	Matk	1538.41	0.0591165	0.0921495	0.641528	0.521179	1538.41	0.0685576	0.0922169	0.743439	0.457216	1538.41	-0.0719047	0.0921355	-0.780423	0.435142	1538.41	-0.0813458	0.0922309	-0.88198	0.377787
NM_144552	Stxbp6	1249.94	0.0590876	0.0402288	1.46879	0.141891	1249.94	0.0108199	0.0401533	0.269466	0.787571	1249.94	-0.00895191	0.0400974	-0.223254	0.823338	1249.94	0.0393157	0.0402845	0.975952	0.329088
NM_001110499	Canx	1477.3	0.0590304	0.350454	0.16844	0.866237	1477.3	-0.11811	0.350387	-0.337084	0.736054	1477.3	0.140936	0.350419	0.402192	0.687543	1477.3	0.318076	0.350421	0.907695	0.36404
NM_181070	Rab18	2009.45	0.0590225	0.0321596	1.8353	0.0664612	2009.45	0.0223386	0.0321622	0.694559	0.487332	2009.45	-0.0306353	0.0320821	-0.954904	0.339626	2009.45	0.00604866	0.0322395	0.187616	0.851177
NM_013492	Clu	7501.72	0.0589477	0.0340885	1.72925	0.0837638	7501.72	0.0394181	0.0340997	1.15597	0.247695	7501.72	-0.0404068	0.0340718	-1.18593	0.235651	7501.72	-0.0208772	0.0341164	-0.61194	0.540578
NM_009672	Anp32a	2126.81	0.0589408	0.0410429	1.43608	0.15098	2126.81	0.0333776	0.0410492	0.813113	0.416153	2126.81	-0.0275003	0.0409832	-0.671016	0.50221	2126.81	-0.00193713	0.0411088	-0.0471221	0.962416
NM_008917	Ppt1	1560.62	0.0589067	0.0351485	1.67594	0.0937499	1560.62	0.0957345	0.0351934	2.72024	0.00652348	1560.62	-0.00882631	0.0350298	-0.251966	0.801068	1560.62	-0.0456541	0.0353115	-1.2929	0.196047
NM_153579	Sv2b	6762.28	0.0588257	0.0843949	0.697029	0.485785	6762.28	-0.0121099	0.0843969	-0.143488	0.885905	6762.28	-0.0544242	0.0843892	-0.64492	0.518979	6762.28	0.0165114	0.0844026	0.195626	0.844903
NM_001346515	Plekha1	2410.99	0.0586977	0.0426868	1.37508	0.169108	2410.99	0.0115642	0.0427167	0.27072	0.786607	2410.99	-0.0559423	0.0426563	-1.31147	0.1897	2410.99	-0.00880888	0.0427472	-0.206069	0.836737
NM_001009818	2020-09-11	1317.34	0.0585456	0.0586222	0.998694	0.317943	1317.34	-0.0482513	0.0585063	-0.82472	0.409531	1317.34	-0.00238076	0.0585302	-0.0406758	0.967554	1317.34	0.104416	0.0585983	1.7819	0.0747661
NM_019945	Mast1	1096.26	0.058492	0.0717625	0.815077	0.415028	1096.26	-0.0348946	0.071525	-0.487866	0.625645	1096.26	0.0716441	0.0716032	1.00057	0.317034	1096.26	0.165031	0.0716845	2.30218	0.0213249
NM_182929	Rims3	736.18	0.0584072	0.0757821	0.770727	0.440869	736.18	0.0166291	0.0758684	0.219183	0.826507	736.18	-0.0653805	0.0757385	-0.86324	0.388006	736.18	-0.0236023	0.0759119	-0.310917	0.755864
NM_001305284	Mpdz	1024.51	0.0583932	0.128769	0.453474	0.650208	1024.51	-0.150217	0.128654	-1.16761	0.242963	1024.51	-0.0087612	0.128718	-0.0680653	0.945734	1024.51	0.199849	0.128705	1.55278	0.120477
NM_010158	Khdrbs3	2958.99	0.0583429	0.0482922	1.20812	0.227	2958.99	0.0566274	0.048293	1.17258	0.240965	2958.99	-0.0121989	0.0482485	-0.252835	0.800395	2958.99	-0.0104834	0.0483367	-0.216882	0.8283
NM_008972	Ptma	3123.64	0.058239	0.0397509	1.4651	0.142894	3123.64	0.0266621	0.0396913	0.671737	0.501751	3123.64	0.0246558	0.0396787	0.621385	0.534346	3123.64	0.0562327	0.0397634	1.41418	0.157308
NM_023526	Nkiras1	1199.14	0.0581931	0.0428963	1.3566	0.174908	1199.14	0.0580008	0.0428962	1.35212	0.176338	1199.14	-0.0107677	0.0427728	-0.251742	0.80124	1199.14	-0.0105753	0.0430194	-0.245827	0.805816
NM_178617	Necab1	3350.79	0.0581298	0.0441115	1.31779	0.187573	3350.79	0.0105536	0.0441002	0.239308	0.810866	3350.79	-0.0232438	0.0440744	-0.527377	0.597932	3350.79	0.0243324	0.0441373	0.551289	0.581435
NM_011034	Prdx1	1550	0.0581235	0.0335688	1.73148	0.0833669	1550	0.037742	0.0335729	1.12418	0.260936	1550	-0.0226785	0.0334628	-0.677723	0.497947	1550	-0.00229703	0.0336784	-0.0682048	0.945623
NM_001033394	Tmem88b	769.133	0.0581221	0.0923126	0.629622	0.528942	769.133	0.00941231	0.0921692	0.10212	0.918661	769.133	0.0352781	0.0921753	0.382728	0.701921	769.133	0.0839878	0.0923065	0.90988	0.362886
NM_133354	Sumo2	1521.57	0.0581137	0.0423364	1.37267	0.169856	1521.57	0.0319682	0.0423222	0.755352	0.450038	1521.57	-0.0176968	0.0422453	-0.418906	0.675285	1521.57	0.00844874	0.0424132	0.199201	0.842106
NM_008292	Hsd17b4	1176.61	0.0581045	0.0307139	1.8918	0.058518	1176.61	0.0543159	0.0306178	1.774	0.0760636	1176.61	0.0112683	0.0304934	0.369531	0.711732	1176.61	0.0150569	0.0308375	0.488265	0.625362
NM_010578	Itgb1	1478.55	0.0581039	0.0403193	1.44109	0.149558	1478.55	0.0437901	0.0403768	1.08453	0.278128	1478.55	-0.0418772	0.0402504	-1.04042	0.298146	1478.55	-0.0275634	0.0404455	-0.681494	0.495559
NM_016852	Wbp2	2136.46	0.0580439	0.0460655	1.26003	0.207659	2136.46	-0.0779938	0.0460677	-1.69303	0.0904506	2136.46	-0.0803983	0.0460519	-1.74582	0.0808427	2136.46	0.0556394	0.0460813	1.20742	0.227271
NM_178707	Zfp592	778.835	0.0579956	0.052024	1.11478	0.264943	778.835	0.00425082	0.0517667	0.082115	0.934555	778.835	0.0342254	0.0517849	0.660915	0.508667	778.835	0.0879702	0.0520059	1.69154	0.0907329
NM_026984	Kmt2e	3726.24	0.0579333	0.0392464	1.47614	0.139906	3726.24	0.00242122	0.0391761	0.0618036	0.950719	3726.24	0.0325396	0.0391811	0.830491	0.406261	3726.24	0.0880517	0.0392414	2.24385	0.0248422
NM_153144	Ggnbp2	2055.72	0.0578266	0.0311408	1.85694	0.0633199	2055.72	0.00298155	0.031111	0.0958358	0.923651	2055.72	-0.0254083	0.0310577	-0.8181	0.4133	2055.72	0.0294367	0.031194	0.943666	0.345341
NM_001001181	BC031181	1011.62	0.0578166	0.0357827	1.61577	0.106145	1011.62	-0.0257158	0.0358288	-0.717742	0.472916	1011.62	-0.0648173	0.0357145	-1.81488	0.0695431	1011.62	0.0187152	0.0358969	0.521359	0.602117
NM_001081299	Cdh18	848.039	0.0578059	0.0398066	1.45217	0.146454	848.039	0.02783	0.039766	0.699843	0.484025	848.039	-0.0166659	0.0396305	-0.420531	0.674098	848.039	0.0133101	0.0399415	0.333239	0.738954
NM_172585	Larp4b	2000.6	0.0577964	0.0584278	0.989194	0.322568	2000.6	0.00420278	0.0584781	0.0718692	0.942706	2000.6	-0.0787377	0.0584157	-1.34789	0.177695	2000.6	-0.0251441	0.0584902	-0.429885	0.667279
NM_007510	Atp6v1e1	4670.42	0.0577378	0.0304778	1.89442	0.0581693	4670.42	-0.0130656	0.0305109	-0.428228	0.668485	4670.42	-0.0792631	0.0304681	-2.60151	0.00928153	4670.42	-0.00845959	0.0305206	-0.277176	0.781645
NR_040709	Mir124a-1hg	2408.52	0.0576798	0.0479543	1.20281	0.229051	2408.52	0.0289527	0.0479014	0.604424	0.545562	2408.52	0.0171815	0.0478819	0.358832	0.719721	2408.52	0.0459086	0.0479738	0.956952	0.338592
NM_001100451	Msl2	1696.63	0.0576687	0.0356503	1.61762	0.105744	1696.63	0.0780089	0.0356692	2.18701	0.0287417	1696.63	-0.00813547	0.0355431	-0.22889	0.818954	1696.63	-0.0284757	0.035776	-0.795943	0.426065
NM_023868	Ryr2	15119.2	0.0574568	0.0380944	1.50827	0.131485	15119.2	-0.0248814	0.0380871	-0.653275	0.513579	15119.2	-0.0230185	0.0380849	-0.6044	0.545578	15119.2	0.0593196	0.0380966	1.55708	0.119451
NM_030564	Rnf34	1001.94	0.0574521	0.0297986	1.92801	0.0538538	1001.94	0.0199933	0.0299925	0.666609	0.505022	1001.94	-0.0705935	0.0297309	-2.37442	0.0175767	1001.94	-0.0331346	0.0300597	-1.1023	0.270333
NM_211138	Pcyt1b	614.666	0.0573597	0.115069	0.498481	0.618145	614.666	0.00874062	0.114779	0.076152	0.939298	614.666	0.106967	0.114858	0.931297	0.3517	614.666	0.155586	0.11499	1.35304	0.176043
NM_024269	Arl2bp	591.746	0.0573435	0.195081	0.293947	0.768798	591.746	-0.0443019	0.194689	-0.227552	0.819994	591.746	0.249929	0.194858	1.28262	0.199626	591.746	0.351574	0.194912	1.80376	0.0712696
NM_021495	Nectin3	554.271	0.0573296	0.0792449	0.723448	0.469405	554.271	-0.048911	0.0793369	-0.616497	0.537566	554.271	-0.0923189	0.0792357	-1.16512	0.243971	554.271	0.0139217	0.0793461	0.175455	0.860722
NM_008210	H3f3a	1579.51	0.0572934	0.0333647	1.71718	0.0859455	1579.51	-0.00932792	0.0333193	-0.279955	0.779512	1579.51	-0.027967	0.0332678	-0.840662	0.400537	1579.51	0.0386543	0.0334161	1.15676	0.247371
NM_013923	Rnf19a	1144.53	0.0572653	0.0387492	1.47785	0.139449	1144.53	0.122166	0.0388388	3.14546	0.00165827	1144.53	-0.00468465	0.038599	-0.121367	0.9034	1144.53	-0.0695852	0.0389881	-1.78478	0.0742968
NM_009308	Syt4	5149.19	0.0572422	0.0314193	1.82188	0.0684731	5149.19	-0.0345625	0.0314245	-1.09986	0.271394	5149.19	-0.0628586	0.0314035	-2.00164	0.045323	5149.19	0.028946	0.0314403	0.920667	0.357225
NM_011861	Pacsin1	1914.2	0.0572246	0.14191	0.403244	0.686768	1914.2	-0.0347751	0.141756	-0.245317	0.806211	1914.2	0.232653	0.141821	1.64047	0.100907	1914.2	0.324652	0.141846	2.28877	0.0220925
NM_001100452	Gltscr1l	1735.72	0.0571103	0.0331319	1.72373	0.0847574	1735.72	-0.0066242	0.0330255	-0.200578	0.841029	1735.72	-0.000667942	0.0330087	-0.0202353	0.983856	1735.72	0.0630665	0.0331487	1.90253	0.0571013
NM_010121	Eif2ak3	727.172	0.0571047	0.037235	1.53363	0.12512	727.172	0.0048843	0.0368656	0.132489	0.894597	727.172	0.0317074	0.0368852	0.859624	0.389997	727.172	0.0839278	0.0372155	2.25519	0.0241216
NM_009320	Slc6a6	2946.3	0.0571018	0.0489875	1.16564	0.24376	2946.3	-0.0496229	0.0489836	-1.01305	0.311036	2946.3	-0.0605101	0.0489687	-1.23569	0.216574	2946.3	0.0462146	0.0490025	0.943107	0.345626
NM_010173	Faah	1044.42	0.0570303	0.0516152	1.10491	0.269197	1044.42	-1.82e-05	0.0514002	-0.000354856	0.999717	1044.42	0.0406844	0.0514281	0.791093	0.42889	1044.42	0.0977329	0.0515875	1.89451	0.0581575
NM_001164790	Scg3	2283.04	0.0570193	0.0628967	0.906554	0.364643	2283.04	-0.0190778	0.0629123	-0.303244	0.761704	2283.04	-0.0646271	0.0628801	-1.02778	0.304051	2283.04	0.0114699	0.062929	0.182268	0.855373
NM_026177	Gpalpp1	1155.67	0.0569753	0.0344289	1.65487	0.0979511	1155.67	0.0826604	0.0344215	2.40142	0.0163315	1155.67	0.00448953	0.0342441	0.131104	0.895693	1155.67	-0.0211956	0.0346053	-0.612495	0.54021
NM_029868	Gpbp1l1	1076.98	0.0569695	0.0331707	1.71746	0.0858948	1076.98	0.0114423	0.0330969	0.345723	0.729551	1076.98	-0.0157731	0.0330036	-0.47792	0.632707	1076.98	0.0297541	0.0332635	0.894495	0.371057
NM_028774	Rnf6	1089.32	0.0569682	0.0714247	0.797598	0.425104	1089.32	0.0351089	0.071389	0.491798	0.622862	1089.32	-0.00241496	0.0713363	-0.0338533	0.972994	1089.32	0.0194443	0.0714773	0.272035	0.785595
NM_133791	Wwc2	844.427	0.0569226	0.0467524	1.21753	0.223401	844.427	-0.0341792	0.0464929	-0.735149	0.462248	844.427	0.0141861	0.0465446	0.304784	0.760531	844.427	0.105288	0.0467009	2.25452	0.0241636
NM_008621	Mpp1	567.543	0.0568538	0.0380231	1.49524	0.134851	567.543	0.00207914	0.0379034	0.0548535	0.956255	567.543	-0.0210065	0.0377634	-0.556266	0.578029	567.543	0.0337682	0.0381622	0.884859	0.376233
NM_001252200	Map4k4	655.045	0.0568487	0.140857	0.403592	0.686513	655.045	0.0114315	0.140966	0.0810941	0.935367	655.045	-0.103604	0.140862	-0.735501	0.462034	655.045	-0.0581869	0.140961	-0.412787	0.679763
NM_010568	Insr	2187.99	0.0568145	0.09279	0.612291	0.540345	2187.99	-0.0864007	0.0927458	-0.931586	0.351551	2187.99	-0.0200226	0.0927619	-0.215849	0.829105	2187.99	0.123193	0.0927739	1.32788	0.184218
NM_001290561	Plp1	8259	0.056799	0.152292	0.372961	0.709177	8259	0.478637	0.152308	3.14257	0.00167471	8259	0.0877385	0.152282	0.576157	0.564509	8259	-0.3341	0.152318	-2.19344	0.0282754
NM_145413	Fam20b	2209.09	0.0566857	0.0231713	2.44638	0.0144299	2209.09	0.0036732	0.0231283	0.158819	0.873812	2209.09	-0.0225878	0.0230646	-0.979327	0.327418	2209.09	0.0304247	0.0232346	1.30946	0.19038
NM_053009	Zfp91	3461.37	0.0566805	0.024649	2.2995	0.0214764	3461.37	0.0209437	0.0246338	0.850202	0.395213	3461.37	-0.0199256	0.0245832	-0.810537	0.417631	3461.37	0.0158112	0.0246995	0.640142	0.52208
NM_026582	Wls	708.818	0.0566666	0.0870346	0.651081	0.514994	708.818	0.00802662	0.0869793	0.0922819	0.926474	708.818	-0.0116333	0.0869338	-0.133818	0.893547	708.818	0.0370067	0.0870801	0.424973	0.670856
NM_199196	Suz12	1031.14	0.0566496	0.0814289	0.695693	0.486621	1031.14	0.0398651	0.0814522	0.489429	0.624538	1031.14	-0.0326985	0.0813735	-0.401832	0.687808	1031.14	-0.015914	0.0815076	-0.195245	0.845201
NM_008786	Pcmt1	1284.65	0.0565881	0.0668884	0.846007	0.397549	1284.65	0.044854	0.0669188	0.670275	0.502682	1284.65	-0.0346683	0.066836	-0.518707	0.603965	1284.65	-0.0229343	0.0669712	-0.34245	0.732013
NM_175009	Eny2	879.53	0.0565192	0.0335486	1.6847	0.0920467	879.53	0.00748121	0.033616	0.222549	0.823887	879.53	-0.0498411	0.0334311	-1.49086	0.135999	879.53	-0.000803092	0.0337328	-0.0238074	0.981006
NM_026892	Eif1b	980.323	0.0564863	0.0373455	1.51253	0.130399	980.323	-0.0372069	0.0373026	-0.997433	0.318554	980.323	-0.047305	0.0372455	-1.27009	0.204053	980.323	0.0463881	0.0374025	1.24024	0.214886
NM_133666	Ndufv1	2035.33	0.0564762	0.0439029	1.28639	0.198308	2035.33	-0.0314421	0.0438998	-0.716226	0.473852	2035.33	-0.0531095	0.043867	-1.21069	0.226013	2035.33	0.0348088	0.0439357	0.792268	0.428204
NM_178283	Asb13	688.472	0.0564475	0.0631775	0.893475	0.371603	688.472	0.12399	0.0628937	1.97142	0.048676	688.472	0.109952	0.0628372	1.74979	0.0801549	688.472	0.0424093	0.0632337	0.670676	0.502427
NM_184053	Calu	727.263	0.0563786	0.0961893	0.586121	0.557794	727.263	0.0775303	0.0959741	0.807825	0.419192	727.263	0.10468	0.0959818	1.09062	0.27544	727.263	0.083528	0.0961817	0.86844	0.385154
NM_145633	Ankrd27	666.345	0.0563714	0.0522582	1.07871	0.280718	666.345	0.0685253	0.0519168	1.31991	0.186866	666.345	0.0778835	0.0518955	1.50077	0.133414	666.345	0.0657296	0.0522793	1.25728	0.208653
NM_025613	Eid1	3104.72	0.0563361	0.0377742	1.49139	0.135859	3104.72	0.0688882	0.0378112	1.8219	0.0684699	3104.72	-0.0342543	0.0377358	-0.907741	0.364015	3104.72	-0.0468065	0.0378495	-1.23665	0.216218
NM_018761	Ctnnal1	559.705	0.0563215	0.0614335	0.916788	0.359253	559.705	-0.0776636	0.061489	-1.26305	0.206572	559.705	-0.0912637	0.0614213	-1.48586	0.137315	559.705	0.0427214	0.0615012	0.694643	0.487279
NM_018818	Chm	1884.76	0.0563025	0.0331144	1.70024	0.0890849	1884.76	0.048049	0.0331253	1.45052	0.146913	1884.76	-0.0196836	0.033025	-0.596022	0.551161	1884.76	-0.01143	0.0332145	-0.344128	0.73075
NM_011428	Snap25	34199.4	0.0562789	0.0462509	1.21682	0.223674	34199.4	-0.0393645	0.046247	-0.851179	0.39467	34199.4	-0.0162739	0.0462472	-0.351889	0.724921	34199.4	0.0793695	0.0462508	1.71607	0.0861494
NM_001252250	Nf2	989.714	0.0562636	0.105885	0.531367	0.595164	989.714	-0.0804494	0.105768	-0.760618	0.446885	989.714	0.00539051	0.105813	0.0509439	0.95937	989.714	0.142104	0.10584	1.34262	0.179395
NM_026813	Ppp6r2	2370.14	0.0560367	0.0262267	2.13663	0.0326284	2370.14	-0.0275442	0.0262048	-1.05111	0.293206	2370.14	-0.0436259	0.0261642	-1.66739	0.0954375	2370.14	0.0399551	0.0262672	1.5211	0.128235
NM_053194	Ric8a	808.363	0.0560003	0.0374602	1.49493	0.134934	808.363	0.000488944	0.0373546	0.0130892	0.989557	808.363	-0.0169465	0.0372679	-0.454721	0.64931	808.363	0.0385648	0.0375465	1.02712	0.304363
NM_009923	Cnp	2395.23	0.0559098	0.0727482	0.768538	0.442167	2395.23	0.0577726	0.0727566	0.794053	0.427164	2395.23	-0.0196418	0.0727165	-0.270115	0.787071	2395.23	-0.0215047	0.0727883	-0.295441	0.767657
NM_011291	Rpl7	3393.96	0.0558686	0.0280839	1.98935	0.046663	3393.96	0.0644301	0.028147	2.28906	0.0220761	3393.96	-0.0480888	0.0280474	-1.71456	0.0864266	3393.96	-0.0566503	0.0281834	-2.01006	0.044425
NM_025669	Pnisr	4460.27	0.0558509	0.031961	1.74747	0.0805558	4460.27	0.029311	0.0320032	0.91588	0.35973	4460.27	-0.0659154	0.0319455	-2.06337	0.0390779	4460.27	-0.0393755	0.0320186	-1.22977	0.218783
NM_001035228	St3gal5	1381.46	0.0558292	0.0730672	0.764079	0.44482	1381.46	-9.7e-05	0.0729796	-0.00132881	0.99894	1381.46	0.0224551	0.0729815	0.307682	0.758324	1381.46	0.0783812	0.0730653	1.07276	0.28338
NM_145617	Herc1	16971.9	0.0558275	0.0212873	2.62257	0.00872682	16971.9	0.0157809	0.0212812	0.741543	0.458364	16971.9	-0.0155968	0.0212711	-0.73324	0.463412	16971.9	0.0244498	0.0212974	1.14802	0.250961
NM_025825	Appbp2	1191.9	0.0557992	0.028607	1.95054	0.0511114	1191.9	0.0258743	0.0285684	0.905696	0.365097	1191.9	-0.0171118	0.0284375	-0.601734	0.547352	1191.9	0.0128131	0.0287371	0.445875	0.655688
NM_008667	Nab1	876.662	0.0557418	0.0375762	1.48343	0.13796	876.662	0.00644069	0.037287	0.172733	0.862862	876.662	0.0300275	0.037296	0.805114	0.420754	876.662	0.0793286	0.0375673	2.11164	0.0347175
NM_001033420	Dock1	1362.64	0.0557012	0.0441744	1.26094	0.207331	1362.64	0.00534324	0.043983	0.121484	0.903308	1362.64	0.0435961	0.0440051	0.990707	0.321829	1362.64	0.0939541	0.0441525	2.12795	0.0333414
NM_138677	Edem1	655.2	0.0556609	0.0390543	1.42522	0.154093	655.2	0.074496	0.0389189	1.91413	0.0556034	655.2	0.0228032	0.0387181	0.588956	0.555891	655.2	0.00396822	0.0392534	0.101092	0.919477
NM_027412	Ttc9c	570.757	0.055621	0.048378	1.14972	0.250261	570.757	0.00681253	0.0480985	0.141637	0.887367	570.757	0.0178073	0.0480765	0.370395	0.711088	570.757	0.0666157	0.0483998	1.37636	0.168709
NM_013700	Usp5	2965.99	0.0554973	0.0600053	0.924873	0.355032	2965.99	-0.0127735	0.0600271	-0.212795	0.831487	2965.99	-0.0721216	0.0599956	-1.20212	0.229319	2965.99	-0.00385084	0.0600369	-0.0641412	0.948858
NM_001081377	Pcdh9	1063.88	0.0554378	0.248091	0.223457	0.82318	1063.88	-0.154735	0.248094	-0.623694	0.532829	1063.88	-0.119243	0.248098	-0.480629	0.630781	1063.88	0.0909294	0.248087	0.366522	0.713976
NM_011890	Sgcb	1189.32	0.0554158	0.0283495	1.95474	0.050614	1189.32	0.0349254	0.0282037	1.23832	0.215596	1189.32	0.0126288	0.0281149	0.449186	0.653298	1189.32	0.0331192	0.0284376	1.16463	0.244169
NM_207667	Fgf14	1690.6	0.0553806	0.0368721	1.50196	0.133107	1690.6	0.00568834	0.0368613	0.154317	0.87736	1690.6	-0.0312964	0.0367967	-0.850523	0.395034	1690.6	0.0183958	0.0369367	0.498037	0.618458
NM_173761	Ythdf1	963.61	0.0553028	0.0373699	1.47988	0.138906	963.61	-0.0583116	0.0372969	-1.56344	0.117948	963.61	-0.0498115	0.0372754	-1.33631	0.181448	963.61	0.0638029	0.0373914	1.70635	0.0879421
NM_001080769	Uhrf1bp1	717.437	0.0552702	0.0493104	1.12086	0.262346	717.437	0.0131551	0.0489977	0.268483	0.788328	717.437	0.0444303	0.0490215	0.906343	0.364754	717.437	0.0865455	0.0492868	1.75596	0.079096
NM_001284373	Atf2	833.188	0.0552557	0.118846	0.464934	0.641978	833.188	-0.0235836	0.118548	-0.198937	0.842312	833.188	0.153802	0.118661	1.29615	0.194925	833.188	0.232642	0.118733	1.95936	0.0500701
NM_027445	Rnf167	797.906	0.0552522	0.0360255	1.53369	0.125105	797.906	0.0217466	0.0358253	0.607016	0.54384	797.906	0.0119034	0.0357524	0.33294	0.73918	797.906	0.045409	0.0360979	1.25794	0.208413
NM_028296	Car10	1760.04	0.0552155	0.0533646	1.03468	0.300817	1760.04	-0.0110805	0.0533662	-0.207632	0.835517	1760.04	-0.0452462	0.0533255	-0.848492	0.396164	1760.04	0.0210498	0.0534054	0.394152	0.693469
NM_001081355	Prdm2	953.912	0.0551791	0.100808	0.547366	0.584127	953.912	0.0231725	0.100671	0.23018	0.817952	953.912	0.0648014	0.100687	0.643591	0.519841	953.912	0.096808	0.100792	0.960472	0.336818
NM_015729	Acox1	3323.63	0.0551107	0.0393559	1.40032	0.161418	3323.63	-0.0408016	0.0392904	-1.03846	0.299054	3323.63	0.000513709	0.039302	0.0130708	0.989571	3323.63	0.0964261	0.0393443	2.45083	0.0142528
NM_008671	Nap1l2	1750.28	0.0550219	0.0415237	1.32507	0.185148	1750.28	0.0192188	0.0415304	0.462765	0.643533	1750.28	-0.0322721	0.0414605	-0.778381	0.436345	1750.28	0.00353098	0.0415935	0.0848925	0.932347
NM_015747	Slc20a1	2517.67	0.0549982	0.0283678	1.93875	0.0525314	2517.67	-0.0166455	0.0283876	-0.586363	0.557631	2517.67	-0.056915	0.0283282	-2.00913	0.0445236	2517.67	0.0147286	0.0284271	0.518118	0.604376
NM_001146294	Celf4	703.305	0.0549777	0.146565	0.375109	0.70758	703.305	0.162533	0.146658	1.10824	0.267757	703.305	-0.0211872	0.146514	-0.144609	0.885019	703.305	-0.128742	0.146709	-0.877534	0.380197
NM_027314	2020-03-05	1179.81	0.0549561	0.0430678	1.27604	0.201942	1179.81	-0.00610218	0.0431412	-0.141447	0.887517	1179.81	-0.0676737	0.0430278	-1.57279	0.115767	1179.81	-0.0066154	0.043181	-0.153201	0.878239
NM_183138	Tet3	1628.67	0.054686	0.200802	0.272338	0.785362	1628.67	0.103539	0.200826	0.515568	0.606156	1628.67	-0.0394938	0.20079	-0.196692	0.844069	1628.67	-0.0883472	0.200838	-0.439893	0.660015
NM_025747	Cfap97	722.527	0.0546051	0.0303629	1.79841	0.0721114	722.527	-0.0069472	0.0301392	-0.230504	0.8177	722.527	-0.00841315	0.0300718	-0.279769	0.779655	722.527	0.0531392	0.0304296	1.7463	0.0807596
NM_001109902	Rnft2	1141.89	0.0545996	0.0705413	0.774008	0.438926	1141.89	-0.10503	0.0705522	-1.48869	0.136569	1141.89	-0.0963752	0.0705426	-1.3662	0.171876	1141.89	0.0632548	0.0705509	0.896583	0.369941
NM_001081335	Cul9	1815.37	0.0545966	0.0556317	0.981394	0.326398	1815.37	-0.0122677	0.0555331	-0.220907	0.825165	1815.37	0.0246216	0.0555451	0.443273	0.657568	1815.37	0.0914859	0.0556196	1.64485	0.100001
NM_011277	Rnf2	743.082	0.0545618	0.0487313	1.11965	0.262865	743.082	0.0593362	0.048692	1.2186	0.222996	743.082	0.00159892	0.0485384	0.0329413	0.973721	743.082	-0.00317541	0.0488843	-0.0649575	0.948208
NM_001289652	Gid8	897.839	0.0545173	0.0835302	0.652665	0.513972	897.839	0.118434	0.0837013	1.41496	0.15708	897.839	-0.0664217	0.0835031	-0.79544	0.426358	897.839	-0.130339	0.0837284	-1.55668	0.119546
NM_001085440	Smcr8	1385.74	0.0544651	0.0262337	2.07615	0.03788	1385.74	-0.00259757	0.0261099	-0.0994858	0.920753	1385.74	-0.00874765	0.0260598	-0.335675	0.737116	1385.74	0.048315	0.0262834	1.83823	0.0660283
NM_019740	Foxo3	868.387	0.054452	0.0522704	1.04174	0.297533	868.387	0.0334158	0.0520715	0.641729	0.521049	868.387	0.0411716	0.0520527	0.790959	0.428968	868.387	0.0622078	0.0522891	1.18969	0.234168
NM_025355	Tceal6	709.628	0.0544484	0.0586657	0.928114	0.353349	709.628	0.0121577	0.0588468	0.206599	0.836323	709.628	-0.0846977	0.0586477	-1.44418	0.148689	709.628	-0.042407	0.0588647	-0.720414	0.47127
NM_177700	Atmin	1669.22	0.054407	0.0341825	1.59166	0.111461	1669.22	-0.0132528	0.0341229	-0.388384	0.697732	1669.22	-0.0214156	0.0340883	-0.628239	0.529847	1669.22	0.0462442	0.034217	1.3515	0.176536
NM_020005	Kat2b	779.469	0.0544066	0.0988374	0.550465	0.582	779.469	0.081948	0.0987478	0.829872	0.406611	779.469	0.0516146	0.0987008	0.52294	0.601016	779.469	0.0240732	0.0988844	0.243448	0.807658
NM_008792	Pcsk2	9022.69	0.0542633	0.0336074	1.61462	0.106393	9022.69	-0.00295532	0.0335967	-0.0879647	0.929905	9022.69	-0.0169385	0.0335888	-0.50429	0.614057	9022.69	0.0402801	0.0336154	1.19826	0.230814
NM_009656	Aldh2	764.833	0.0541857	0.0649932	0.833715	0.404442	764.833	0.0762285	0.064905	1.17446	0.24021	764.833	0.0311678	0.064811	0.480902	0.630586	764.833	0.00912504	0.0650869	0.140198	0.888504
NM_001122765	Sirt2	806.551	0.0541183	0.0730217	0.741126	0.458617	806.551	-0.083395	0.0730456	-1.14168	0.253585	806.551	-0.0892882	0.0730151	-1.22287	0.221378	806.551	0.0482251	0.0730522	0.660146	0.50916
NM_001159595	Ints8	838.28	0.0540787	0.118524	0.456266	0.648198	838.28	0.0258682	0.118543	0.218217	0.82726	838.28	-0.0378559	0.118483	-0.319505	0.749344	838.28	-0.0096454	0.118584	-0.0813379	0.935173
NM_001310711	Ptbp2	1318.17	0.0539862	0.0888926	0.60732	0.543639	1318.17	0.0936457	0.0888931	1.05346	0.292128	1318.17	0.00958463	0.088829	0.1079	0.914075	1318.17	-0.0300749	0.0889566	-0.338085	0.735299
NM_026142	3632451O06Rik	606.776	0.0539123	0.0429456	1.25536	0.209347	606.776	-0.0154708	0.042971	-0.360028	0.718826	606.776	-0.0507366	0.0428222	-1.18482	0.236089	606.776	0.0186464	0.0430939	0.432693	0.665238
NM_009829	Ccnd2	1549.62	0.0538685	0.0659411	0.816918	0.413975	1549.62	0.00335647	0.0658377	0.050981	0.959341	1549.62	0.0371446	0.0658474	0.5641	0.572686	1549.62	0.0876566	0.0659314	1.32951	0.183679
NM_001293707	Pip5k1a	591.415	0.0538227	0.182773	0.294478	0.768392	591.415	-0.480872	0.183175	-2.6252	0.0086597	591.415	-0.556629	0.183117	-3.03975	0.00236773	591.415	-0.0219345	0.182832	-0.119971	0.904506
NM_175387	Rbfox2	646.101	0.0537668	0.303673	0.177055	0.859465	646.101	0.0618355	0.30387	0.203493	0.838749	646.101	-0.273055	0.303739	-0.898979	0.368664	646.101	-0.281124	0.303804	-0.925346	0.354786
NM_001015046	Rap1gap2	5403.98	0.0536896	0.044865	1.19669	0.231426	5403.98	-0.0377423	0.0448296	-0.841904	0.399841	5403.98	0.00279783	0.0448357	0.0624019	0.950243	5403.98	0.0942297	0.0448589	2.10058	0.035678
NM_011155	Ppp5c	1336.88	0.0535981	0.0302984	1.76901	0.0768927	1336.88	-0.0689274	0.0303543	-2.27076	0.0231613	1336.88	-0.0882403	0.0302871	-2.91346	0.0035745	1336.88	0.0342852	0.0303655	1.12908	0.258863
NM_016795	Srpk1	1401.9	0.0535463	0.0340752	1.57142	0.116086	1401.9	-0.021947	0.0340442	-0.644662	0.519146	1401.9	-0.038744	0.0339903	-1.13986	0.254347	1401.9	0.0367493	0.034129	1.07678	0.28158
NM_001109753	Sv2b	6666.5	0.0535057	0.0794774	0.673219	0.500808	6666.5	0.0149762	0.0794692	0.188453	0.850522	6666.5	0.000308242	0.0794645	0.00387899	0.996905	6666.5	0.0388378	0.0794821	0.488636	0.6251
NM_029530	Lamp5	1931.23	0.0533943	0.0615546	0.86743	0.385706	1931.23	-0.0501532	0.0616643	-0.813326	0.416031	1931.23	-0.153286	0.0615914	-2.48875	0.0128193	1931.23	-0.049738	0.0616275	-0.807075	0.419623
NM_021546	Necab3	745.246	0.0533573	0.0655701	0.813744	0.415792	745.246	-0.11442	0.0652229	-1.75429	0.0793808	745.246	0.0231533	0.0653919	0.35407	0.723286	745.246	0.190931	0.0654016	2.91936	0.00350753
NM_001044740	Slc7a2	828.614	0.0533463	0.0486958	1.0955	0.273297	828.614	-0.00866059	0.0482986	-0.179313	0.857692	828.614	0.0686937	0.048401	1.41926	0.155823	828.614	0.130701	0.0485941	2.68964	0.00715291
NM_008691	Nefm	3243.97	0.0533188	0.063953	0.833718	0.40444	3243.97	-0.0669951	0.0639317	-1.04792	0.294677	3243.97	-0.0402697	0.0639341	-0.629863	0.528785	3243.97	0.0800442	0.0639507	1.25165	0.210696
NM_170757	Ccdc186	1046.56	0.0533122	0.0480482	1.10956	0.26719	1046.56	0.00189074	0.0479202	0.039456	0.968527	1046.56	0.00788359	0.0479008	0.164582	0.869273	1046.56	0.0593051	0.0480675	1.23379	0.217282
NM_029497	Urb1	607.15	0.0532329	0.0383721	1.38728	0.165356	607.15	0.0355779	0.0382003	0.931351	0.351672	607.15	0.00773355	0.0380547	0.203222	0.838962	607.15	0.0253885	0.0385166	0.659159	0.509794
NM_009931	Col4a1	625.52	0.0532229	0.188478	0.282383	0.77765	625.52	-0.0936125	0.188586	-0.496393	0.619617	625.52	-0.172003	0.188527	-0.912349	0.361585	625.52	-0.0251673	0.188536	-0.133488	0.893808
NM_011211	Ptprd	11012.5	0.0531853	0.0334737	1.58887	0.11209	11012.5	0.0243701	0.0334685	0.728151	0.466521	11012.5	-0.0118747	0.0334576	-0.354919	0.722651	11012.5	0.0169405	0.0334846	0.505919	0.612914
NM_001081213	Ermp1	1448.96	0.053184	0.0369974	1.43751	0.150574	1448.96	0.0359793	0.0370457	0.971213	0.331442	1448.96	-0.0375415	0.0369214	-1.01679	0.309252	1448.96	-0.0203368	0.0371214	-0.547844	0.583799
NM_025517	Rtca	635.148	0.0530343	0.0492981	1.07579	0.282022	635.148	0.0436142	0.0494969	0.88115	0.378236	635.148	-0.0589888	0.0492179	-1.19852	0.230714	635.148	-0.0495687	0.0495766	-0.99984	0.317388
NM_026417	Yipf4	747.959	0.0530206	0.0419022	1.26534	0.205749	747.959	-0.0159003	0.0420049	-0.378533	0.705035	747.959	-0.0682368	0.0418427	-1.63079	0.102934	747.959	0.000684138	0.0420642	0.0162641	0.987024
NM_026011	Arl8b	3720.99	0.0530065	0.0272523	1.94503	0.0517713	3720.99	0.0322573	0.027258	1.18341	0.236647	3720.99	-0.0252806	0.0272035	-0.929314	0.352726	3720.99	-0.00453146	0.0273066	-0.165947	0.868199
NM_026174_dup1	Entpd4	715.989	0.0529338	0.0539897	0.980442	0.326868	715.989	-0.0139958	0.0537778	-0.260253	0.794669	715.989	0.0121752	0.0537899	0.226348	0.820931	715.989	0.0791048	0.0539777	1.46551	0.142782
NM_001205369	Casc4	1706.41	0.0529255	0.0951398	0.556293	0.578011	1706.41	0.161869	0.0951773	1.70071	0.0889973	1706.41	0.00417853	0.0950972	0.0439395	0.964953	1706.41	-0.104765	0.0952199	-1.10024	0.271226
NM_009884	Cebpg	909.72	0.0529239	0.0430432	1.22955	0.218864	909.72	-0.0157319	0.0430287	-0.365614	0.714653	909.72	-0.0416417	0.0429463	-0.969622	0.332235	909.72	0.0270141	0.0431254	0.626408	0.531047
NM_019419	Arl6ip1	3701.74	0.0529197	0.0365712	1.44703	0.147889	3701.74	0.0223814	0.0365627	0.612135	0.540448	3701.74	-0.0181466	0.0365309	-0.496745	0.619369	3701.74	0.0123917	0.036603	0.338545	0.734953
NM_013881	Ulk2	2982.16	0.0529085	0.0241985	2.18644	0.0287834	2982.16	-0.0128052	0.0240561	-0.532305	0.594515	2982.16	0.0271503	0.0240762	1.12768	0.259456	2982.16	0.092864	0.0241784	3.84078	0.000122645
NM_001025156	Ccdc93	858.842	0.0529012	0.101114	0.523186	0.600845	858.842	-0.162669	0.101045	-1.60987	0.107426	858.842	-0.0754745	0.101098	-0.746546	0.455338	858.842	0.140095	0.10106	1.38626	0.165667
NM_026033	Gatad1	1166.28	0.0528965	0.0327583	1.61475	0.106364	1166.28	-0.0120948	0.0327152	-0.3697	0.711606	1166.28	-0.0324152	0.0326412	-0.993076	0.320673	1166.28	0.0325761	0.032832	0.992207	0.321096
NM_001291138	Ralgapb	2396.7	0.0528831	0.16749	0.315738	0.752201	2396.7	-0.117216	0.167522	-0.699706	0.484111	2396.7	-0.182811	0.167507	-1.09136	0.275113	2396.7	-0.0127119	0.167505	-0.0758893	0.939507
NM_198214	Snph	2270.91	0.0528334	0.14978	0.352739	0.724284	2270.91	-0.146183	0.149738	-0.976257	0.328937	2270.91	-0.00882009	0.149762	-0.0588941	0.953036	2270.91	0.190196	0.149756	1.27004	0.204072
NM_001114613	Stxbp5l	1319.46	0.0528014	0.176858	0.298553	0.765281	1319.46	-0.494824	0.176828	-2.79833	0.00513672	1319.46	-0.2186	0.176901	-1.23572	0.216561	1319.46	0.329025	0.176785	1.86116	0.0627219
NM_001025259	Mbp	16700.9	0.0527594	0.0756344	0.697558	0.485454	16700.9	-0.0245352	0.0756303	-0.32441	0.745628	16700.9	-0.0134687	0.0756298	-0.178087	0.858655	16700.9	0.0638259	0.0756349	0.843868	0.398743
NM_029784	Fam81a	3352.41	0.0527083	0.0462467	1.13972	0.254403	3352.41	-0.00844557	0.0462585	-0.182573	0.855133	3352.41	-0.054267	0.0462285	-1.17389	0.24044	3352.41	0.00688687	0.0462768	0.148819	0.881696
NM_028173	Tram1	704.008	0.0526914	0.0400883	1.31438	0.188717	704.008	0.038508	0.0399094	0.964886	0.334602	704.008	0.0168831	0.0398047	0.424149	0.671457	704.008	0.0310666	0.0401922	0.77295	0.439552
NM_001283028	Spin1	693.075	0.0526861	0.280007	0.18816	0.850751	693.075	0.114404	0.280096	0.408446	0.682946	693.075	-0.0984335	0.280009	-0.351538	0.725185	693.075	-0.160151	0.280094	-0.571777	0.567473
NM_009933	Col6a1	1492.93	0.052649	0.0657407	0.800858	0.423214	1492.93	0.0623478	0.0657428	0.94836	0.342946	1492.93	-0.00694952	0.0656775	-0.105813	0.915731	1492.93	-0.0166483	0.0658059	-0.252991	0.800275
NM_030675	Krit1	775.621	0.0525243	0.139257	0.377175	0.706043	775.621	-0.0482822	0.139261	-0.346702	0.728815	775.621	-0.0646611	0.139238	-0.464393	0.642366	775.621	0.0361454	0.139281	0.259515	0.795238
NM_175294	Nucks1	4371.75	0.0525015	0.0499973	1.05009	0.293679	4371.75	-0.0323397	0.0500178	-0.646564	0.517914	4371.75	-0.0844496	0.0499945	-1.68918	0.0911857	4371.75	0.000391624	0.0500206	0.00782926	0.993753
NM_001013749	Tmem151b	1940.35	0.0524983	0.0411604	1.27545	0.202148	1940.35	-0.0494305	0.0410678	-1.20363	0.228731	1940.35	-0.0106137	0.0410847	-0.258338	0.796146	1940.35	0.0913151	0.0411436	2.21943	0.0264578
NM_133781	Cab39	4412.01	0.0524909	0.0217378	2.41473	0.015747	4412.01	0.0211304	0.0217454	0.971721	0.331189	4412.01	-0.0317401	0.0216914	-1.46326	0.143396	4412.01	-0.000379695	0.0217916	-0.0174239	0.986098
NM_009147	Sec23a	2686.96	0.052376	0.0216867	2.41512	0.0157299	2686.96	0.0421692	0.0217131	1.9421	0.0521245	2686.96	-0.0268212	0.0216044	-1.24147	0.214432	2686.96	-0.0166144	0.021795	-0.762299	0.445881
NM_023211	Usmg5	1471	0.0523664	0.0448205	1.16836	0.242662	1471	-0.00594954	0.0448199	-0.132743	0.894396	1471	-0.0399784	0.044762	-0.893134	0.371785	1471	0.0183375	0.0448783	0.408605	0.682829
NM_172595	Arl15	859.008	0.0523107	0.0440948	1.18632	0.235494	859.008	-0.00985883	0.0439398	-0.224371	0.822469	859.008	-0.00156641	0.0439187	-0.0356662	0.971549	859.008	0.0606031	0.0441159	1.37373	0.169527
NM_001038621	Rabgap1l	3785.46	0.0522949	0.0334544	1.56317	0.118013	3785.46	-0.00605867	0.0334259	-0.181256	0.856166	3785.46	-0.015142	0.0334097	-0.453222	0.650389	3785.46	0.0432116	0.0334706	1.29103	0.196693
NM_001290387	Pdp1	549.993	0.0522561	0.218744	0.238892	0.811189	549.993	0.0126526	0.218757	0.0578385	0.953877	549.993	-0.0419061	0.218713	-0.191603	0.848053	549.993	-0.00230263	0.218788	-0.0105245	0.991603
NM_008131	Glul	25780.6	0.0522454	0.0254365	2.05396	0.0399799	25780.6	0.00892911	0.0254368	0.351032	0.725565	25780.6	-0.0337801	0.02543	-1.32836	0.18406	25780.6	0.00953622	0.0254433	0.374803	0.707807
NM_001042617	Cadps	6471.37	0.0522113	0.0418068	1.24887	0.211713	6471.37	-0.0439515	0.0417647	-1.05236	0.292634	6471.37	0.0201035	0.0417762	0.481218	0.630362	6471.37	0.116266	0.0417952	2.78181	0.00540574
NM_177687	Crebl2	697.348	0.0521678	0.0422059	1.23603	0.216447	697.348	0.00466105	0.0421871	0.110485	0.912025	697.348	-0.0311855	0.0420532	-0.741572	0.458347	697.348	0.0163212	0.0423392	0.385487	0.699876
NM_144802	Hnrnpll	979.668	0.0521392	0.0441784	1.1802	0.237922	979.668	0.0286521	0.0443651	0.645825	0.518393	979.668	-0.0790168	0.0441553	-1.78952	0.0735314	979.668	-0.0555297	0.044388	-1.25101	0.210932
NM_001167939	Mau2	647.91	0.0520941	0.590713	0.0881885	0.929727	647.91	1.07963	0.59094	1.82697	0.0677038	647.91	0.0497898	0.590689	0.084291	0.932825	647.91	-0.977748	0.590964	-1.6545	0.0980265
NM_001252341	Syt1	3600.46	0.0520447	0.117454	0.443107	0.657689	3600.46	-0.101548	0.117411	-0.864889	0.3871	3600.46	0.0383044	0.117431	0.326186	0.744284	3600.46	0.191897	0.117434	1.63408	0.102242
NM_012010	Eif2s3x	1781.29	0.0519799	0.0237331	2.19019	0.0285106	1781.29	0.00649582	0.0237393	0.273632	0.784368	1781.29	-0.0359448	0.0236351	-1.52082	0.128304	1781.29	0.00953929	0.0238368	0.400191	0.689016
NM_001347582	Eml2	1997.09	0.0519521	0.0614129	0.845947	0.397582	1997.09	-0.0154137	0.0613802	-0.251119	0.801722	1997.09	-0.0168272	0.061368	-0.274201	0.78393	1997.09	0.0505387	0.0614252	0.822768	0.41064
NM_013826	Mocs2	568.925	0.0519397	0.055499	0.935867	0.349342	568.925	-0.0309461	0.0553184	-0.559417	0.575877	568.925	-0.0130793	0.0553146	-0.236454	0.813081	568.925	0.0698064	0.0555028	1.25771	0.208497
NM_028193	Brf1	624.342	0.051904	0.0359337	1.44444	0.148615	624.342	-0.0186748	0.0358725	-0.520589	0.602653	624.342	-0.0373136	0.0357524	-1.04367	0.296639	624.342	0.0332652	0.0360531	0.922672	0.356178
NM_001243769	Cdc42	2252.01	0.0518923	0.0362997	1.42955	0.152846	2252.01	0.0487823	0.0363197	1.34314	0.179227	2252.01	-0.0235339	0.0362389	-0.649409	0.516074	2252.01	-0.0204239	0.0363804	-0.561398	0.574526
NM_025348	Ndufa3	620.972	0.0518803	0.0574222	0.903487	0.366267	620.972	0.0515273	0.0574328	0.897175	0.369625	620.972	-0.0134932	0.0572624	-0.235637	0.813714	620.972	-0.0131402	0.0575921	-0.22816	0.819522
NM_025592	Rpl35	1293.6	0.0518103	0.0372463	1.39102	0.164219	1293.6	0.0655467	0.0371841	1.76276	0.0779407	1293.6	0.0171403	0.0370823	0.462223	0.643922	1293.6	0.00340394	0.0373475	0.0911424	0.927379
NM_024431	Morf4l1	3489.32	0.0517151	0.054905	0.941902	0.346243	3489.32	0.0470928	0.0549359	0.857233	0.391316	3489.32	-0.0539932	0.0548906	-0.983652	0.325287	3489.32	-0.049371	0.0549502	-0.898468	0.368936
NM_152825	Usp45	1082.26	0.051691	0.116995	0.441822	0.658618	1082.26	-0.0422835	0.11699	-0.361429	0.717778	1082.26	-0.0529904	0.116973	-0.453016	0.650537	1082.26	0.040984	0.117012	0.350254	0.726148
NM_021419	Rnf8	600.592	0.0516501	0.0548281	0.942037	0.346174	600.592	0.0371532	0.0550723	0.674626	0.499914	600.592	-0.0741911	0.0547884	-1.35414	0.175692	600.592	-0.0596941	0.0551119	-1.08314	0.278744
NM_010256	Gart	593.29	0.0516357	0.033717	1.53144	0.12566	593.29	-0.0327224	0.0332574	-0.983911	0.325159	593.29	0.00975603	0.0333405	0.292618	0.769814	593.29	0.0941141	0.0336349	2.79811	0.0051403
NM_024475	Ublcp1	820.089	0.0515864	0.0389054	1.32594	0.184858	820.089	0.0685134	0.0387566	1.76779	0.0770966	820.089	0.0308072	0.0386271	0.797555	0.425129	820.089	0.0138802	0.039034	0.355593	0.722145
NM_007415	Parp1	1719.25	0.0515768	0.0300544	1.71611	0.086141	1719.25	0.0588558	0.0300673	1.95747	0.0502927	1719.25	-0.0116924	0.029942	-0.390501	0.696166	1719.25	-0.0189714	0.0301793	-0.628621	0.529597
NM_199079	Ddx17	3323.66	0.0515312	0.0307487	1.67588	0.0937613	3323.66	0.0320596	0.0306972	1.04438	0.296309	3323.66	0.0159834	0.0306721	0.521104	0.602294	3323.66	0.035455	0.0307737	1.15212	0.249272
NM_021278	Tmsb4x	6463.4	0.0515085	0.0343724	1.49854	0.133993	6463.4	0.0365204	0.0343924	1.06188	0.288292	6463.4	-0.04903	0.0343584	-1.42701	0.153576	6463.4	-0.034042	0.0344063	-0.98941	0.322463
NM_001302351	Kcnt1	2021.45	0.0514682	0.17319	0.297177	0.766331	2021.45	-0.0638408	0.173222	-0.368549	0.712464	2021.45	-0.14553	0.173201	-0.840238	0.400775	2021.45	-0.0302215	0.173211	-0.174478	0.86149
NM_173011	Idh2	576.307	0.0514469	0.0529947	0.970794	0.331651	576.307	0.0640678	0.0527451	1.21467	0.224492	576.307	0.0486344	0.0526623	0.923515	0.355739	576.307	0.0360136	0.0530769	0.678517	0.497444
NM_009537	Yy1	840.532	0.0514459	0.0375197	1.37117	0.170322	840.532	-0.00258343	0.0375257	-0.0688443	0.945114	840.532	-0.0396672	0.0373982	-1.06067	0.28884	840.532	0.0143621	0.0376467	0.381498	0.702834
NM_001122758	Pcdh7	3793.33	0.051328	0.131418	0.390569	0.696115	3793.33	0.098403	0.131378	0.749006	0.453854	3793.33	0.152299	0.131383	1.1592	0.246375	3793.33	0.105224	0.131413	0.800711	0.423299
NM_023144	Nono	1591.32	0.0513252	0.0478749	1.07207	0.283689	1591.32	0.00938527	0.0479126	0.195883	0.844702	1591.32	-0.0518871	0.0478369	-1.08467	0.278069	1591.32	-0.00994713	0.0479506	-0.207445	0.835662
NM_001081124	Map7d2	2106.8	0.0511732	0.147423	0.347118	0.728503	2106.8	-0.242166	0.14745	-1.64236	0.100516	2106.8	-0.211613	0.147453	-1.43513	0.151251	2106.8	0.0817258	0.147421	0.554371	0.579325
NM_009652	Akt1	1801.15	0.0511466	0.0859382	0.595156	0.551739	1801.15	0.0668552	0.0858796	0.778476	0.436289	1801.15	0.060524	0.0858674	0.704854	0.480901	1801.15	0.0448154	0.0859503	0.521411	0.602081
NM_023565	Cse1l	1481.79	0.0511131	0.0349194	1.46375	0.143263	1481.79	0.0141178	0.0349553	0.403881	0.6863	1481.79	-0.0425179	0.0348503	-1.22002	0.222458	1481.79	-0.0055226	0.0350242	-0.15768	0.874709
NM_177586	Eif5a2	2061.73	0.0511074	0.0421276	1.21316	0.225069	2061.73	0.048857	0.0421381	1.15945	0.246273	2061.73	-0.0181014	0.0420665	-0.430305	0.666973	2061.73	-0.015851	0.0421991	-0.375624	0.707197
NM_010432	Hipk1	4383.8	0.0510905	0.0984375	0.519015	0.60375	4383.8	-0.00202055	0.0984491	-0.0205238	0.983626	4383.8	-0.0722104	0.0984343	-0.73359	0.463198	4383.8	-0.0190993	0.0984523	-0.193996	0.846179
NM_011030	P4ha1	583.497	0.0510711	0.153477	0.33276	0.739315	583.497	-0.108328	0.153527	-0.705598	0.480438	583.497	-0.120957	0.153502	-0.787982	0.430707	583.497	0.0384427	0.153503	0.250437	0.802249
NM_178936	Tmem56	2320.86	0.0510504	0.0455967	1.11961	0.262881	2320.86	-0.0293325	0.0456042	-0.643196	0.520097	2320.86	-0.056758	0.0455727	-1.24544	0.21297	2320.86	0.0236248	0.0456282	0.517768	0.60462
NM_180974	Foxn2	662.989	0.0508887	0.0381826	1.33277	0.182607	662.989	0.00125733	0.0382297	0.0328889	0.973763	662.989	-0.0445345	0.0380467	-1.17052	0.24179	662.989	0.00509681	0.0383649	0.132851	0.894311
NM_008640	Laptm4a	1774.64	0.0508763	0.0463666	1.09726	0.272527	1774.64	0.02863	0.0464664	0.616143	0.5378	1774.64	-0.0790526	0.0463558	-1.70535	0.0881301	1774.64	-0.0568063	0.0464772	-1.22224	0.221617
NM_009551	Zfand5	3716.23	0.0508622	0.0273407	1.86031	0.062842	3716.23	0.0189335	0.0273218	0.692982	0.488321	3716.23	-0.0135384	0.0272851	-0.496182	0.619766	3716.23	0.0183903	0.0273773	0.671735	0.501753
NM_016711	Tmod2	16880	0.0508582	0.0731712	0.695057	0.487019	16880	0.0449561	0.0731695	0.61441	0.538944	16880	0.000683718	0.0731658	0.00934477	0.992544	16880	0.00658579	0.0731749	0.0900006	0.928287
NM_198303	Eif5b	1509.14	0.0508491	0.0432455	1.17582	0.239666	1509.14	0.047167	0.0432885	1.0896	0.275891	1509.14	-0.032023	0.0431798	-0.741618	0.458319	1509.14	-0.0283409	0.043354	-0.653709	0.513299
NM_011447	Sox8	738.335	0.0507159	0.0658617	0.770036	0.441278	738.335	-0.0296876	0.0658445	-0.450874	0.652081	738.335	-0.0454585	0.0657929	-0.690933	0.489608	738.335	0.034945	0.0659133	0.530166	0.595997
NM_001303423	Aldoc	8787.24	0.0505988	0.0371236	1.36298	0.172889	8787.24	-0.0218794	0.0371102	-0.589578	0.555474	8787.24	-0.0168339	0.037107	-0.453657	0.650076	8787.24	0.0556443	0.0371269	1.49876	0.133935
NM_182839	Tppp	13293.4	0.0505636	0.0269365	1.87714	0.0604985	13293.4	-0.00248349	0.0269302	-0.0922196	0.926524	13293.4	-0.0219132	0.0269224	-0.813939	0.41568	13293.4	0.0311339	0.0269443	1.15549	0.247889
NM_133691	Puf60	578.845	0.0505613	0.177402	0.28501	0.775637	578.845	-0.101201	0.177555	-0.56997	0.568698	578.845	-0.19481	0.177477	-1.09766	0.272353	578.845	-0.0430477	0.17748	-0.24255	0.808354
NM_025824	Bzw1	3173.66	0.0505195	0.0304154	1.66099	0.0967163	3173.66	0.0352382	0.0304153	1.15857	0.246632	3173.66	-0.0183472	0.0303609	-0.604304	0.545641	3173.66	-0.0030659	0.0304697	-0.100622	0.919851
NM_194345	Fam160b2	729.296	0.0504854	0.0451843	1.11732	0.263857	729.296	-0.0234899	0.0447295	-0.525155	0.599475	729.296	0.0554437	0.0448582	1.23598	0.216468	729.296	0.129419	0.0450564	2.87238	0.00407399
NM_001202445	Mapk8ip1	1263.81	0.0504091	0.143906	0.350292	0.72612	1263.81	-0.093259	0.143872	-0.648208	0.51685	1263.81	-0.0393289	0.143885	-0.273335	0.784595	1263.81	0.104339	0.143893	0.725117	0.46838
NM_198014	Slain1	884.395	0.050365	0.0507281	0.992841	0.320787	884.395	-0.0144944	0.0507376	-0.285675	0.775127	884.395	-0.0465046	0.0506559	-0.918049	0.358593	884.395	0.0183548	0.0508097	0.361247	0.717915
NM_009691	Aplp2	1189.32	0.0503357	0.0946534	0.53179	0.594871	1189.32	0.0249973	0.094594	0.264259	0.79158	1189.32	0.0229953	0.0945801	0.243131	0.807904	1189.32	0.0483338	0.0946672	0.510565	0.609656
NM_028390	Anln	1213.55	0.0503213	0.0667805	0.753533	0.45113	1213.55	-0.0127367	0.0667116	-0.190922	0.848586	1213.55	-0.00376434	0.0667022	-0.056435	0.954995	1213.55	0.0592937	0.0667899	0.887764	0.374668
NM_013829	Plcb4	1922.28	0.0503166	0.0830286	0.606016	0.544504	1922.28	0.0266951	0.0830293	0.321515	0.74782	1922.28	-0.0233043	0.082998	-0.280781	0.778878	1922.28	0.000317212	0.0830599	0.00381907	0.996953
NM_001042655	Tbc1d17	616.893	0.0503095	0.0522904	0.962117	0.335991	616.893	-0.0512681	0.0522831	-0.980586	0.326797	616.893	-0.0603122	0.0522206	-1.15495	0.248112	616.893	0.0412655	0.0523529	0.788219	0.430569
NM_026389	Poldip2	1262.37	0.0503022	0.0309852	1.62343	0.104498	1262.37	-0.0160125	0.030964	-0.517134	0.605063	1262.37	-0.0387238	0.0308875	-1.25371	0.209949	1262.37	0.0275909	0.0310615	0.888268	0.374396
NM_183146	Zfp729a	560.297	0.0502318	0.0369826	1.35826	0.174382	560.297	0.00901026	0.036941	0.243909	0.807301	560.297	-0.0261016	0.0367537	-0.710175	0.477596	560.297	0.01512	0.0371687	0.406794	0.684159
NM_011663	Zrsr1	1493.16	0.0501785	0.0328623	1.52693	0.126778	1493.16	0.0287599	0.0327869	0.877175	0.380392	1493.16	0.00398397	0.0327222	0.121751	0.903096	1493.16	0.0254026	0.0329267	0.771488	0.440417
NM_020615	Atp5c1	3050.08	0.0498844	0.0372575	1.33891	0.180601	3050.08	0.0596696	0.0372483	1.60194	0.109168	3050.08	0.00178057	0.0371991	0.0478659	0.961823	3050.08	-0.00800462	0.0373066	-0.214563	0.830108
NM_001162999	Fnip2	817.822	0.0497842	0.0453891	1.09683	0.272714	817.822	0.0426662	0.0451966	0.944013	0.345163	817.822	0.0351711	0.0451441	0.779085	0.43593	817.822	0.0422892	0.0454412	0.930635	0.352042
NM_025310	Ftsj3	639.195	0.0497729	0.0451993	1.10119	0.270814	639.195	0.0188386	0.0452503	0.41632	0.677176	639.195	-0.0368752	0.0450644	-0.818276	0.413199	639.195	-0.00594081	0.0453845	-0.130899	0.895855
NM_020575	2020-03-07	1226.86	0.0496899	0.0421176	1.17979	0.238083	1226.86	0.0186574	0.042095	0.443221	0.657606	1226.86	-0.0183747	0.0420166	-0.437319	0.66188	1226.86	0.0126579	0.0421957	0.29998	0.764192
NM_001081051	D130043K22Rik	1219.78	0.0496858	0.083517	0.594919	0.551898	1219.78	0.043267	0.0834763	0.518315	0.604238	1219.78	0.0149873	0.0834425	0.179612	0.857457	1219.78	0.0214061	0.0835508	0.256204	0.797793
NM_028242	Htatsf1	780.697	0.0496745	0.149934	0.331309	0.740411	780.697	0.126665	0.150141	0.843638	0.398871	780.697	-0.138503	0.149963	-0.923577	0.355707	780.697	-0.215493	0.150112	-1.43555	0.15113
NM_146107	Actr1b	3723.06	0.0496744	0.0322055	1.54242	0.122972	3723.06	-8.47e-05	0.032203	-0.00262956	0.997902	3723.06	-0.0337832	0.0321713	-1.0501	0.29367	3723.06	0.0159758	0.0322372	0.495572	0.620196
NM_019663	Pias1	1102.17	0.0496332	0.0353316	1.40478	0.160087	1102.17	-0.034277	0.0353217	-0.970424	0.331835	1102.17	-0.0505499	0.0352567	-1.43377	0.151639	1102.17	0.0333603	0.0353965	0.942476	0.345949
NM_001079814	Glyr1	1521.46	0.0495784	0.0894827	0.554056	0.57954	1521.46	0.179923	0.0894415	2.01163	0.044259	1521.46	0.096684	0.0893858	1.08165	0.279409	1521.46	-0.0336608	0.0895383	-0.375937	0.706964
NM_028207	Dusp3	3461.21	0.0495591	0.0432976	1.14462	0.252368	3461.21	-0.0658943	0.0432831	-1.5224	0.127908	3461.21	-0.053484	0.0432796	-1.23578	0.216542	3461.21	0.0619695	0.043301	1.43113	0.152392
NM_001142950	Nars	2321.21	0.0495497	0.0530939	0.933246	0.350693	2321.21	-0.0232457	0.0530729	-0.437995	0.66139	2321.21	-0.0294267	0.053058	-0.554613	0.579159	2321.21	0.0433687	0.0531088	0.8166	0.414157
NM_001025192	Cxadr	879.779	0.0495282	0.0385311	1.28541	0.198649	879.779	-0.0248663	0.0383623	-0.648197	0.516857	879.779	-0.00877479	0.0383552	-0.228777	0.819042	879.779	0.0656198	0.0385381	1.70272	0.0886199
NM_175535	Arhgap20	2839.79	0.0494851	0.0284759	1.73779	0.0822479	2839.79	0.0164283	0.028455	0.577342	0.563709	2839.79	-0.0157828	0.0284092	-0.555551	0.578518	2839.79	0.0172741	0.0285216	0.605649	0.544748
NM_021885	Tub	4423.06	0.0494161	0.0266184	1.85646	0.0633876	4423.06	-0.0170624	0.0265436	-0.642807	0.520349	4423.06	0.0168329	0.0265522	0.633956	0.52611	4423.06	0.0833115	0.0266099	3.13085	0.00174302
NM_183187	Fam107a	6022.81	0.0493974	0.0533915	0.925193	0.354866	6022.81	-0.0445005	0.0533679	-0.833844	0.404369	6022.81	-0.00509515	0.0533722	-0.0954646	0.923946	6022.81	0.0888027	0.0533872	1.66337	0.096238
NM_201518	Flrt2	3015.08	0.0493644	0.0422454	1.16852	0.242599	3015.08	-0.0382666	0.0422242	-0.906272	0.364792	3015.08	-0.036017	0.0422145	-0.85319	0.393554	3015.08	0.0516141	0.0422551	1.22149	0.221902
NM_001168382	Phf14	836.261	0.0493232	0.285061	0.173027	0.86263	836.261	0.297432	0.284956	1.04379	0.296585	836.261	0.294685	0.284948	1.03417	0.301057	836.261	0.0465755	0.285068	0.163384	0.870216
NM_008417	Kcna2	10447.9	0.0492573	0.0378362	1.30186	0.192965	10447.9	-0.00608488	0.0378178	-0.1609	0.872172	10447.9	0.0119762	0.0378175	0.316683	0.751484	10447.9	0.0673184	0.0378365	1.77919	0.0752087
NM_172821	Map3k13	933.938	0.0492138	0.0533773	0.922	0.356529	933.938	0.0630816	0.0532201	1.1853	0.2359	933.938	0.0508563	0.0531739	0.956415	0.338863	933.938	0.0369885	0.0534232	0.692368	0.488707
NM_011480	Srebf1	628.442	0.0490754	0.148816	0.329771	0.741573	628.442	-0.144686	0.148714	-0.97292	0.330593	628.442	-0.0398117	0.148777	-0.267593	0.789012	628.442	0.15395	0.148753	1.03494	0.300698
NM_026276	Aasdhppt	617.049	0.0490448	0.221322	0.221599	0.824626	617.049	0.0846671	0.221449	0.382332	0.702215	617.049	-0.112533	0.221334	-0.50843	0.611152	617.049	-0.148155	0.221437	-0.669062	0.503456
NM_020256	Zbtb33	588.577	0.0489396	0.158656	0.308463	0.75773	588.577	0.118957	0.158723	0.749462	0.453579	588.577	-0.0172924	0.158601	-0.10903	0.913178	588.577	-0.0873096	0.158778	-0.549885	0.582398
NM_178750	Ss18l1	1255.01	0.048923	0.0356823	1.37107	0.170352	1255.01	0.0831989	0.0357175	2.32936	0.0198401	1255.01	-0.00406742	0.0355452	-0.11443	0.908897	1255.01	-0.0383433	0.035854	-1.06943	0.284876
NM_001290539	Vstm2a	1703.61	0.0488658	0.0591893	0.825586	0.409039	1703.61	-0.00142136	0.0591623	-0.0240249	0.980833	1703.61	-0.0171391	0.0591372	-0.289819	0.771954	1703.61	0.0331481	0.0592143	0.559798	0.575617
NR_037569	1810026B05Rik	838.339	0.0488306	0.0439717	1.1105	0.266783	838.339	-0.0727994	0.0439655	-1.65583	0.0977562	838.339	-0.07024	0.0439331	-1.59879	0.109867	838.339	0.0513901	0.0440041	1.16785	0.242868
NM_001289740	Mturn	2867.15	0.0488067	0.0391684	1.24607	0.212737	2867.15	0.015798	0.0391333	0.403697	0.686435	2867.15	-2.37e-05	0.0391107	-0.000606453	0.999516	2867.15	0.0329849	0.039191	0.841647	0.399986
NM_146194	Picalm	584.998	0.0487958	0.0824832	0.591585	0.554129	584.998	0.0308657	0.0824285	0.374454	0.708067	584.998	-0.00140209	0.0823514	-0.0170257	0.986416	584.998	0.016528	0.0825602	0.200193	0.841329
NM_021516	Mark3	1747.88	0.048769	0.039983	1.21974	0.222562	1747.88	-0.00626971	0.0399615	-0.156894	0.875329	1747.88	-0.0281317	0.0399192	-0.704714	0.480988	1747.88	0.026907	0.0400252	0.672253	0.501423
NM_001164101	Add3	1045.57	0.0487689	0.164971	0.295622	0.767519	1045.57	0.29186	0.16506	1.7682	0.0770268	1045.57	0.0126641	0.16493	0.0767849	0.938795	1045.57	-0.230427	0.165101	-1.39567	0.162813
NM_001102438	Acbd5	731.528	0.0487685	0.16559	0.294513	0.768366	731.528	0.135884	0.165507	0.821012	0.411639	731.528	0.104565	0.165477	0.631902	0.527451	731.528	0.0174499	0.165621	0.105361	0.91609
NM_001081237	Klhl42	1098.34	0.0487389	0.0384189	1.26862	0.204578	1098.34	0.043176	0.0385054	1.1213	0.262162	1098.34	-0.0390221	0.0383327	-1.01799	0.308685	1098.34	-0.0334592	0.0385913	-0.867013	0.385935
NM_027869	Pnpt1	553.446	0.0486927	0.0483303	1.0075	0.313695	553.446	0.0892809	0.0481336	1.85486	0.0636167	553.446	0.0466122	0.0479648	0.9718	0.33115	553.446	0.00602397	0.0484978	0.124211	0.901148
NM_180956	Ndrg3	840.567	0.0486748	0.165444	0.294208	0.768599	840.567	-0.0316661	0.165251	-0.191624	0.848037	840.567	0.134449	0.165326	0.813238	0.416081	840.567	0.21479	0.165369	1.29885	0.193994
NM_030598	Rcan2	2066.4	0.0486719	0.0666218	0.73057	0.465042	2066.4	-0.0876413	0.0666073	-1.31579	0.188244	2066.4	-0.0648356	0.0666088	-0.973379	0.330365	2066.4	0.0714776	0.0666203	1.07291	0.283312
NM_026313	Luc7l3	2937.55	0.048653	0.0457447	1.06358	0.28752	2937.55	0.0363251	0.0458095	0.792961	0.427801	2937.55	-0.0773341	0.0457384	-1.69079	0.0908764	2937.55	-0.0650062	0.0458158	-1.41886	0.15594
NM_001159647	Cntn1	5215.9	0.0486089	0.0859919	0.565273	0.571888	5215.9	0.0289943	0.0860136	0.33709	0.736049	5215.9	-0.0878591	0.0859918	-1.02172	0.306916	5215.9	-0.0682445	0.0860138	-0.793414	0.427537
NM_011729	Ercc5	708.235	0.0485259	0.0357907	1.35583	0.175155	708.235	0.0661674	0.0358035	1.84807	0.0645923	708.235	-0.0042006	0.0355482	-0.118166	0.905936	708.235	-0.0218421	0.0360442	-0.60598	0.544528
NR_110490	Tug1	2067.16	0.048403	0.0537255	0.900931	0.367625	2067.16	0.0619276	0.0536839	1.15356	0.248681	2067.16	0.0284655	0.0536494	0.530584	0.595707	2067.16	0.0149408	0.0537599	0.277918	0.781075
NM_172664	Tlk1	2514.66	0.0483962	0.0311214	1.55508	0.119928	2514.66	-0.0303224	0.0310738	-0.975821	0.329153	2514.66	-0.0245269	0.0310612	-0.789631	0.429743	2514.66	0.0541918	0.031134	1.7406	0.0817538
NM_178772	Nceh1	3183.42	0.04838	0.0231099	2.09348	0.0363065	3183.42	0.0220243	0.0230347	0.956137	0.339003	3183.42	0.0142197	0.023008	0.618032	0.536555	3183.42	0.0405754	0.0231364	1.75375	0.0794739
NM_181348	Prune2	1975.06	0.0483376	0.0355235	1.36072	0.173601	1975.06	2.29e-05	0.035466	0.000645653	0.999485	1975.06	-0.00717818	0.0354387	-0.202552	0.839485	1975.06	0.0411366	0.0355507	1.15712	0.247222
NM_025535	Sar1b	626.866	0.0482769	0.0389986	1.23791	0.215749	626.866	0.0174113	0.0390956	0.445353	0.656065	626.866	-0.0432461	0.0388623	-1.11281	0.265792	626.866	-0.0123806	0.0392312	-0.31558	0.752321
NM_001166644	Zfp651	1407.87	0.0482188	0.0686757	0.702124	0.482602	1407.87	0.0725797	0.0686682	1.05696	0.290529	1407.87	0.00705314	0.0686045	0.102809	0.918115	1407.87	-0.0173077	0.0687392	-0.251788	0.801205
NM_001081195	Arid4a	1442.83	0.04818	0.0437328	1.10169	0.270597	1442.83	0.029255	0.0436981	0.66948	0.503189	1442.83	-0.00504724	0.0436368	-0.115665	0.907918	1442.83	0.0138778	0.0437939	0.316888	0.751329
NM_025830	Wwp2	730.524	0.0481284	0.0381396	1.2619	0.206984	730.524	0.0379322	0.0381226	0.995006	0.319733	730.524	-0.0128464	0.0379419	-0.33858	0.734926	730.524	-0.00265018	0.0383194	-0.0691602	0.944862
NM_028065	Cnpy3	605.096	0.0480979	0.0612489	0.785285	0.432287	605.096	0.0241731	0.0610839	0.395736	0.6923	605.096	0.0195854	0.0610371	0.320877	0.748303	605.096	0.0435102	0.0612956	0.709842	0.477802
NM_008072	Gabrd	1123.92	0.0480346	0.0571196	0.840948	0.400377	1123.92	0.000440951	0.0571388	0.00771719	0.993843	1123.92	-0.0433132	0.0570684	-0.758971	0.44787	1123.92	0.00428041	0.0571899	0.0748456	0.940338
NM_011170	Prnp	11027.1	0.0480121	0.0272685	1.76071	0.078287	11027.1	0.0419527	0.0272766	1.53805	0.124037	11027.1	-0.0303319	0.0272546	-1.11291	0.265747	11027.1	-0.0242725	0.0272905	-0.889413	0.373781
NM_010408	Hcn1	2546.35	0.0480079	0.04603	1.04297	0.296961	2546.35	0.0208193	0.0460423	0.452178	0.651141	2546.35	-0.0344599	0.0459966	-0.749184	0.453746	2546.35	-0.00727128	0.0460757	-0.157812	0.874605
NM_201407	Dennd4b	631.561	0.047932	0.057424	0.834704	0.403885	631.561	0.00127532	0.0568902	0.0224172	0.982115	631.561	0.0994204	0.0570457	1.74282	0.0813651	631.561	0.146077	0.0572695	2.55069	0.0107509
NM_011664	Ubb	1739.55	0.0478974	0.0796549	0.601312	0.547632	1739.55	0.0651711	0.0797328	0.817369	0.413717	1739.55	-0.0765809	0.0796488	-0.961482	0.33631	1739.55	-0.0938546	0.0797389	-1.17702	0.239186
NM_001081158	Cluh	1841.62	0.0478261	0.0451426	1.05944	0.289398	1841.62	-0.0269969	0.0450412	-0.599382	0.548918	1841.62	0.0101107	0.0450561	0.224404	0.822443	1841.62	0.0849337	0.0451278	1.88207	0.0598266
NM_145505	Fam160b1	910.664	0.0477901	0.0410742	1.16351	0.244624	910.664	0.0370669	0.0409984	0.904106	0.365939	910.664	0.00345611	0.0408964	0.084509	0.932652	910.664	0.0141793	0.0411758	0.344361	0.730575
NM_001033313	Pdap1	983.574	0.0477755	0.0400196	1.1938	0.232555	983.574	0.0409445	0.0402195	1.01803	0.308666	983.574	-0.0691193	0.0399841	-1.72867	0.0838683	983.574	-0.0622883	0.0402549	-1.54735	0.121779
NM_026891	Cdan1	577.351	0.0477579	0.0470227	1.01564	0.309803	577.351	-0.0768607	0.046878	-1.63959	0.101091	577.351	-0.0460785	0.0469073	-0.982331	0.325937	577.351	0.07854	0.0469935	1.6713	0.0946631
NM_207663	Synm	884.205	0.0477306	0.0941368	0.507035	0.61213	884.205	0.0614024	0.0940815	0.652651	0.513981	884.205	0.0285129	0.0940359	0.303213	0.761728	884.205	0.0148412	0.0941824	0.157579	0.874788
NM_001144953	Vwa5b2	593.993	0.047727	0.0900846	0.529802	0.596249	593.993	-0.0174241	0.0898945	-0.193828	0.84631	593.993	0.0270633	0.0899274	0.300946	0.763456	593.993	0.0922144	0.0900518	1.02402	0.305828
NM_001244916	Sall2	945.224	0.0477033	0.146805	0.324945	0.745223	945.224	0.00555846	0.146747	0.0378778	0.969785	945.224	0.0235173	0.146746	0.160258	0.872678	945.224	0.0656622	0.146806	0.447273	0.654678
NM_008850	Pitpna	4924.93	0.0476943	0.0262396	1.81765	0.0691183	4924.93	0.00619362	0.0262421	0.236018	0.813419	4924.93	-0.0339877	0.0262091	-1.29679	0.194704	4924.93	0.007513	0.0262726	0.285963	0.774906
NM_018733	Scn1a	5327.12	0.0476682	0.12472	0.382203	0.702311	5327.12	0.109116	0.124709	0.874964	0.381594	5327.12	0.0709267	0.124703	0.568766	0.569515	5327.12	0.00947905	0.124726	0.0759989	0.93942
NM_023053	Twsg1	637.294	0.047667	0.0388262	1.2277	0.219559	637.294	0.0797488	0.038949	2.04752	0.0406075	637.294	-0.0156259	0.0386145	-0.404665	0.685724	637.294	-0.0477076	0.039159	-1.21831	0.223108
NM_172845	Adamts4	579.289	0.0476461	0.0809909	0.588289	0.556338	579.289	-0.130025	0.0807618	-1.60998	0.107402	579.289	-0.0243297	0.0808897	-0.300777	0.763585	579.289	0.153341	0.0808632	1.89631	0.0579195
NM_146261	Fam199x	931.132	0.0476062	0.0466898	1.01963	0.307905	931.132	0.0258622	0.0466519	0.554365	0.579329	931.132	-0.0103106	0.04656	-0.221448	0.824744	931.132	0.0114335	0.0467814	0.244402	0.806919
NM_178005	Lrrtm2	2540.94	0.0476032	0.0378756	1.25683	0.208816	2540.94	8.04e-05	0.0378083	0.00212631	0.998303	2540.94	0.0102716	0.0378012	0.271726	0.785832	2540.94	0.0577944	0.0378827	1.52562	0.127106
NM_013902	Fkbp3	1886.56	0.04757	0.0485993	0.97882	0.327669	1886.56	0.0479547	0.0486137	0.986443	0.323916	1886.56	-0.019538	0.0485454	-0.402468	0.687339	1886.56	-0.0199227	0.0486676	-0.409363	0.682273
NM_172436	Slc25a12	2483.54	0.0475255	0.02333	2.0371	0.0416403	2483.54	-0.0119254	0.023241	-0.513118	0.607869	2483.54	-0.00516658	0.0232254	-0.222454	0.823961	2483.54	0.0542843	0.0233456	2.32525	0.0200586
NM_001172098	Strn3	1113.6	0.04752	0.180736	0.262925	0.792608	1113.6	0.102136	0.181051	0.564128	0.572667	1113.6	-0.415858	0.180854	-2.29941	0.0214815	1113.6	-0.470474	0.180933	-2.60027	0.00931512
NM_007499	Atm	1380.96	0.0475076	0.0366105	1.29765	0.194408	1380.96	0.0369132	0.0364888	1.01163	0.311714	1380.96	0.0265855	0.0364462	0.729444	0.46573	1380.96	0.0371799	0.0366528	1.01438	0.310402
NM_170756	Spata2	668.982	0.0474813	0.0570584	0.832153	0.405323	668.982	0.00921958	0.0568739	0.162106	0.871223	668.982	0.0187434	0.056855	0.329671	0.741648	668.982	0.0570052	0.0570772	0.998738	0.317922
NM_001077661	Urgcp	939.033	0.0474378	0.309795	0.153127	0.878298	939.033	-0.330327	0.309784	-1.06631	0.286282	939.033	-0.16976	0.309817	-0.547938	0.583734	939.033	0.208004	0.309762	0.671496	0.501904
NM_153552	Thoc1	735.186	0.0473891	0.0396497	1.19519	0.232011	735.186	0.0566942	0.0396879	1.4285	0.153148	735.186	-0.0138561	0.0394658	-0.351091	0.72552	735.186	-0.0231612	0.0398707	-0.580907	0.561303
NM_012047	Brd7	839.875	0.0473784	0.0378071	1.25316	0.210147	839.875	0.0152342	0.0375708	0.405481	0.685124	839.875	0.0248227	0.0375485	0.661085	0.508558	839.875	0.0569669	0.0378292	1.5059	0.132094
NM_011112	Papola	1362.74	0.0473573	0.0997046	0.474976	0.634804	1362.74	-0.00990729	0.0996496	-0.0994213	0.920804	1362.74	0.0124385	0.0996509	0.124821	0.900665	1362.74	0.0697031	0.0997033	0.699106	0.484486
NM_001081557	Camta1	6458.9	0.0473327	0.0262781	1.80122	0.0716683	6458.9	-0.00397226	0.0262221	-0.151486	0.879593	6458.9	0.0294351	0.0262278	1.12229	0.261741	6458.9	0.08074	0.0262724	3.07319	0.00211784
NM_144937	Usp3	663.353	0.0473024	0.0759602	0.622727	0.533464	663.353	0.0497221	0.0758509	0.655524	0.512131	663.353	0.0289036	0.075793	0.381349	0.702945	663.353	0.0264839	0.0760179	0.34839	0.727547
NM_008202	Slc39a7	941.227	0.0471759	0.0695911	0.677901	0.497834	941.227	0.0223026	0.0694988	0.320906	0.748282	941.227	0.0187582	0.0694734	0.270006	0.787156	941.227	0.0436315	0.0696165	0.626741	0.530829
NM_028999	Ppp6r3	1275.3	0.0471307	0.101511	0.46429	0.64244	1275.3	0.157312	0.101581	1.54863	0.121471	1275.3	-0.0159107	0.101472	-0.156799	0.875403	1275.3	-0.126092	0.101621	-1.24081	0.214676
NM_011791	Ash2l	650.327	0.0470835	0.113653	0.414273	0.678674	650.327	-0.0063102	0.113566	-0.0555644	0.955689	650.327	0.00740814	0.11356	0.0652356	0.947986	650.327	0.0608019	0.113659	0.534949	0.592685
NM_001199236	Sptbn4	1131.3	0.0470608	0.166715	0.282283	0.777727	1131.3	0.153664	0.166465	0.923098	0.355956	1131.3	0.368556	0.166542	2.213	0.026898	1131.3	0.261953	0.166639	1.57198	0.115955
NM_026528	2700060E02Rik	835.908	0.0470602	0.0503446	0.934762	0.349911	835.908	0.0335271	0.0503615	0.665728	0.505585	835.908	-0.022542	0.0502327	-0.448751	0.653611	835.908	-0.00900885	0.0504731	-0.178488	0.85834
NM_001310669	2020-09-11	1040.35	0.0469599	0.129548	0.362492	0.716985	1040.35	0.0506046	0.129603	0.390459	0.696197	1040.35	-0.0601706	0.129533	-0.464519	0.642276	1040.35	-0.0638153	0.129617	-0.492336	0.622482
NM_021463	Prps1	972.879	0.0469467	0.0408403	1.14952	0.250342	972.879	0.0500336	0.0410071	1.22012	0.22242	972.879	-0.0553707	0.0407818	-1.35773	0.174549	972.879	-0.0584575	0.0410654	-1.42352	0.154584
NM_029920	Mtus2	1523.82	0.0469389	0.0413602	1.13488	0.256425	1523.82	0.0386928	0.0412436	0.938153	0.348166	1523.82	0.0361563	0.0412183	0.877191	0.380383	1523.82	0.0444024	0.0413854	1.0729	0.283316
NM_007694	Chgb	6674.83	0.0469233	0.0444256	1.05622	0.290867	6674.83	-0.0287246	0.0444522	-0.646191	0.518156	6674.83	-0.103582	0.0444296	-2.33137	0.0197337	6674.83	-0.027934	0.0444482	-0.628463	0.529701
NM_008577	Slc3a2	596.834	0.0469165	0.114726	0.408943	0.682582	596.834	-0.06334	0.114988	-0.550841	0.581743	596.834	-0.190306	0.114837	-1.65719	0.0974815	596.834	-0.0800499	0.114877	-0.69683	0.485909
NM_008402	Itgav	3795.52	0.0469	0.0254065	1.84599	0.0648937	3795.52	-0.0269716	0.0254596	-1.05939	0.289423	3795.52	-0.0836524	0.0254036	-3.29294	0.000991454	3795.52	-0.0097808	0.0254625	-0.384126	0.700885
NM_145219	Lgi3	1848.31	0.0468717	0.058123	0.806423	0.419999	1848.31	0.00738105	0.0580648	0.127117	0.898848	1848.31	0.0127845	0.0580553	0.220212	0.825706	1848.31	0.0522751	0.0581325	0.899241	0.368524
NM_172610	Mpped1	2605.55	0.0468648	0.0590082	0.794208	0.427075	2605.55	-0.0427992	0.0589419	-0.726125	0.467762	2605.55	0.0150886	0.0589594	0.255916	0.798016	2605.55	0.104753	0.0589907	1.77575	0.0757745
NM_001005509	Eif2a	744.591	0.0468447	0.046785	1.00128	0.316694	744.591	0.0500834	0.046759	1.0711	0.284126	744.591	-0.00279167	0.0466095	-0.0598949	0.952239	744.591	-0.00603036	0.046934	-0.128486	0.897764
NM_181415	Atrnl1	5434.53	0.04678	0.0314376	1.48802	0.136744	5434.53	0.00610123	0.0314146	0.194216	0.846007	5434.53	-0.0039054	0.0314022	-0.124367	0.901025	5434.53	0.0367734	0.0314501	1.16926	0.242298
NM_029965	Rnf170	894.224	0.0467679	0.0384411	1.21661	0.223752	894.224	0.0214236	0.0382453	0.560164	0.575368	894.224	0.0229498	0.0382078	0.600656	0.548069	894.224	0.048294	0.0384783	1.2551	0.209444
NM_008810	Pdha1	4638.53	0.0467463	0.025475	1.83499	0.0665072	4638.53	0.00810927	0.0254607	0.318502	0.750104	4638.53	-0.0185215	0.0254327	-0.728256	0.466457	4638.53	0.0201155	0.0255029	0.788754	0.430256
NM_177698	Psd3	1739.05	0.0466444	0.08663	0.538432	0.590279	1739.05	0.200432	0.0865847	2.31486	0.0206205	1739.05	0.117574	0.0865344	1.3587	0.174242	1739.05	-0.0362131	0.0866803	-0.417777	0.67611
NM_172643	Zbtb41	1291.02	0.0465643	0.0304846	1.52747	0.126644	1291.02	0.0446944	0.0304175	1.46937	0.141733	1291.02	0.00655279	0.0303122	0.216177	0.82885	1291.02	0.00842271	0.0305893	0.275348	0.783049
NM_199016	Enpp4	675.415	0.0465114	0.0479542	0.969914	0.332089	675.415	-0.0438163	0.0482247	-0.908586	0.363569	675.415	-0.117438	0.0480223	-2.44549	0.0144655	675.415	-0.0271104	0.0481568	-0.562961	0.573462
NR_027854	Clk1	2029.88	0.046444	0.0415427	1.11798	0.263574	2029.88	0.0939364	0.0414513	2.26619	0.02344	2029.88	0.0673648	0.0414115	1.62672	0.103797	2029.88	0.0198724	0.0415823	0.477906	0.632717
NM_025449	Nicn1	1036.32	0.0463273	0.0340937	1.35882	0.174202	1036.32	-0.0265105	0.0341047	-0.777328	0.436965	1036.32	-0.0504163	0.0340178	-1.48206	0.138325	1036.32	0.0224216	0.0341804	0.655977	0.511839
NM_153413	Dock3	11350	0.0462859	0.022358	2.07022	0.038432	11350	-0.00161821	0.0223494	-0.0724053	0.942279	11350	-0.0196286	0.0223388	-0.878681	0.379575	11350	0.0282755	0.0223686	1.26407	0.206205
NM_009081	Rpl28	1136.94	0.0462501	0.0450547	1.02653	0.304641	1136.94	0.0160269	0.045033	0.355893	0.721921	1136.94	-0.0183231	0.0449577	-0.407563	0.683594	1136.94	0.0119001	0.0451298	0.263686	0.792022
NM_026516	Tmem178	1308.77	0.0461795	0.068172	0.677397	0.498154	1308.77	-0.0327461	0.0682055	-0.480109	0.63115	1308.77	-0.0711731	0.0681594	-1.04422	0.296385	1308.77	0.00775254	0.0682182	0.113643	0.909521
NM_026135	Kctd16	1179.65	0.046175	0.051952	0.888802	0.374109	1179.65	-0.0288595	0.0518855	-0.556216	0.578063	1179.65	-0.0202065	0.0518727	-0.389539	0.696877	1179.65	0.0548281	0.0519647	1.0551	0.291379
NM_001025594	Zbtb43	673.764	0.0460893	0.125375	0.367613	0.713162	673.764	-0.157269	0.125267	-1.25547	0.209309	673.764	-0.0480725	0.125341	-0.383535	0.701323	673.764	0.155286	0.125301	1.2393	0.215234
NM_001033277	Spryd3	1852.56	0.0460708	0.0327114	1.4084	0.159012	1852.56	-0.00343007	0.0326801	-0.104959	0.916408	1852.56	-0.0226312	0.0326345	-0.693474	0.488012	1852.56	0.0268697	0.0327569	0.820275	0.412059
NM_008408	Stt3a	878.622	0.0460258	0.038261	1.20294	0.228998	878.622	0.0667875	0.0383052	1.74356	0.0812351	878.622	-0.0105054	0.0380978	-0.275749	0.782741	878.622	-0.0312671	0.0384675	-0.812819	0.416322
NM_009761	Bnip3l	2179.05	0.0460121	0.0255226	1.8028	0.0714194	2179.05	-0.0223125	0.0254409	-0.877033	0.380469	2179.05	-0.013823	0.0254268	-0.543639	0.58669	2179.05	0.0545016	0.0255366	2.13426	0.0328219
NM_026493	Cspp1	848.417	0.0460016	0.0384134	1.19754	0.231096	848.417	-0.00514938	0.0383376	-0.134317	0.893152	848.417	-0.0196277	0.0382633	-0.512964	0.607976	848.417	0.0315233	0.0384874	0.819056	0.412755
NM_029825	Scfd1	622.09	0.0459399	0.0490744	0.936126	0.349208	622.09	0.0863876	0.0489751	1.76391	0.0777473	622.09	0.0311388	0.0487976	0.638122	0.523394	622.09	-0.00930898	0.049251	-0.189011	0.850084
NM_013672	Sp1	1086	0.0458641	0.0421142	1.08904	0.276135	1086	0.00909026	0.0421069	0.215885	0.829077	1086	-0.0271111	0.0420199	-0.645196	0.5188	1086	0.00966277	0.042201	0.22897	0.818892
NM_019550	Ptbp2	1180.27	0.0458562	0.10176	0.45063	0.652256	1180.27	0.0115207	0.10182	0.113148	0.909913	1180.27	-0.077806	0.101755	-0.764641	0.444485	1180.27	-0.0434706	0.101825	-0.426915	0.669441
NM_177608	Secisbp2l	5296.09	0.0456761	0.0277766	1.64441	0.100092	5296.09	0.0305615	0.0277657	1.10069	0.271031	5296.09	-0.00713593	0.0277378	-0.257264	0.796975	5296.09	0.00797865	0.0278046	0.286955	0.774147
NM_011981	Zfp260	1734.72	0.0456294	0.0395415	1.15396	0.248515	1734.72	0.0685703	0.0394764	1.73699	0.0823883	1734.72	0.0321427	0.0394174	0.815446	0.414817	1734.72	0.00920186	0.0396003	0.232368	0.816252
NM_026055	Rpl39	1078.75	0.0455567	0.0454717	1.00187	0.316406	1078.75	-0.00627587	0.0457477	-0.137184	0.890885	1078.75	-0.131311	0.0455386	-2.88351	0.00393266	1078.75	-0.0794785	0.045681	-1.73986	0.0818839
NM_008684	Neo1	1493.15	0.0455222	0.111716	0.407483	0.683653	1493.15	-0.208097	0.111719	-1.86268	0.0625072	1493.15	-0.138595	0.111739	-1.24034	0.214849	1493.15	0.115024	0.111695	1.0298	0.303103
NM_153774	Ipo9	3534.3	0.0453451	0.0223671	2.02731	0.0426307	3534.3	0.00996445	0.022361	0.445617	0.655874	3534.3	-0.0253845	0.0223115	-1.13773	0.255232	3534.3	0.00999613	0.0224166	0.445926	0.655651
NM_175172	Shtn1	612.13	0.0453309	0.104967	0.431859	0.665844	612.13	0.0148835	0.104866	0.141929	0.887136	612.13	0.0190162	0.104849	0.181369	0.856078	612.13	0.0494637	0.104984	0.471153	0.637532
NM_025961	Gatm	1648.1	0.0452886	0.0647082	0.699889	0.483996	1648.1	-0.00317107	0.0646229	-0.0490704	0.960863	1648.1	0.0280673	0.0646306	0.434273	0.66409	1648.1	0.076527	0.0647006	1.18279	0.236894
NM_010299	Gm2a	783.99	0.0452659	0.0431977	1.04788	0.294696	783.99	-0.0130575	0.0431474	-0.302626	0.762175	783.99	-0.0285068	0.043074	-0.661808	0.508094	783.99	0.0298166	0.0432709	0.689069	0.49078
NM_170728	Ank3	7577.36	0.045233	0.202855	0.222982	0.82355	7577.36	-0.261456	0.20285	-1.28891	0.197428	7577.36	-0.102183	0.202856	-0.503719	0.614459	7577.36	0.204506	0.202849	1.00817	0.313372
NM_001081289	Fam217b	641.256	0.0452326	0.043055	1.05058	0.293452	641.256	-0.0104551	0.0426355	-0.24522	0.806286	641.256	0.0410652	0.0427188	0.961292	0.336406	641.256	0.0967529	0.0429724	2.25151	0.0243531
NM_001081282	Ibtk	896.865	0.0451369	0.0272887	1.65405	0.098117	896.865	-0.0151057	0.0270974	-0.557459	0.577214	896.865	-0.00920535	0.0270585	-0.340202	0.733705	896.865	0.0510372	0.0273272	1.86763	0.0618133
NM_007798	Ctsb	6091.57	0.0450723	0.0245309	1.83737	0.0661559	6091.57	0.0362986	0.0245111	1.48091	0.138632	6091.57	0.005521	0.0244869	0.225468	0.821615	6091.57	0.0142946	0.0245551	0.582145	0.560469
NM_178888	Garnl3	1925.88	0.0450478	0.0460351	0.978554	0.3278	1925.88	-0.00689864	0.0460031	-0.14996	0.880796	1925.88	-0.0171802	0.045979	-0.373653	0.708663	1925.88	0.0347663	0.0460591	0.754818	0.450358
NM_008388	Eif3e	1341.93	0.0450027	0.0359467	1.25193	0.210596	1341.93	0.0540235	0.0360683	1.49781	0.134183	1341.93	-0.0469865	0.0358889	-1.30922	0.19046	1341.93	-0.0560074	0.0361258	-1.55034	0.121059
NR_040628	Gm17066	870.202	0.0449988	0.0401348	1.12119	0.262206	870.202	-0.0175981	0.0402608	-0.437103	0.662037	870.202	-0.0731856	0.0401085	-1.82469	0.0680479	870.202	-0.0105887	0.040287	-0.262831	0.792681
NM_025902	Cisd2	815.094	0.0449824	0.0405129	1.11032	0.26686	815.094	-0.0442095	0.0404856	-1.09198	0.274841	815.094	-0.049504	0.0404325	-1.22436	0.220816	815.094	0.039688	0.0405659	0.978358	0.327897
NM_028410	Prkrir	1452.64	0.0449708	0.0253199	1.77611	0.0757155	1452.64	0.0365637	0.0253213	1.44399	0.148742	1452.64	-0.0156445	0.0251817	-0.621264	0.534426	1452.64	-0.00723741	0.0254587	-0.284281	0.776195
NM_001012624	Rims1	826.946	0.0449593	0.048853	0.920297	0.357418	826.946	-0.00867953	0.0488551	-0.177659	0.858991	826.946	-0.0384904	0.0487681	-0.789252	0.429965	826.946	0.0151484	0.0489399	0.309532	0.756917
NM_023721	Atp6v1d	3565.75	0.0448352	0.0332211	1.3496	0.177144	3565.75	0.0324084	0.0332401	0.974978	0.329571	3565.75	-0.0325666	0.0331889	-0.981249	0.32647	3565.75	-0.0201397	0.0332723	-0.605301	0.544979
NM_010864	Myo5a	21518.5	0.0448246	0.020103	2.22975	0.0257637	21518.5	-0.00179258	0.0200925	-0.0892162	0.92891	21518.5	-0.00274683	0.0200891	-0.136732	0.891242	21518.5	0.0438704	0.0201064	2.18192	0.0291158
NM_133919	Aff1	614.327	0.0447253	0.234938	0.19037	0.849019	614.327	0.226427	0.234915	0.963868	0.335112	614.327	0.108372	0.234844	0.461465	0.644465	614.327	-0.0733296	0.235009	-0.312029	0.755019
NM_001015507	Vprbp	1049.14	0.0447166	0.0299264	1.49422	0.135119	1049.14	0.024634	0.0298559	0.825096	0.409317	1049.14	-0.0058188	0.0297421	-0.195642	0.844891	1049.14	0.0142638	0.0300395	0.474836	0.634904
NM_010547	Ikbkg	852.977	0.0447165	0.0854523	0.523293	0.600771	852.977	0.0789827	0.0855524	0.923208	0.355899	852.977	-0.0435691	0.0854114	-0.510109	0.609975	852.977	-0.0778352	0.0855932	-0.909362	0.363159
NM_001177719	Madd	1460.65	0.0446837	0.165428	0.270109	0.787077	1460.65	-0.325445	0.165459	-1.96692	0.0491921	1460.65	-0.239356	0.165478	-1.44646	0.148049	1460.65	0.130773	0.16541	0.790598	0.429179
NM_023374	Sdhb	1657.5	0.0446229	0.0318632	1.40045	0.161378	1657.5	-0.000251251	0.0319347	-0.00786765	0.993723	1657.5	-0.0598255	0.0318281	-1.87964	0.0601569	1657.5	-0.0149514	0.0319696	-0.467674	0.640018
NM_007508	Atp6v1a	9679.81	0.0445885	0.0242428	1.83925	0.0658784	9679.81	0.00606308	0.0242624	0.249896	0.802668	9679.81	-0.062157	0.0242357	-2.56469	0.0103268	9679.81	-0.0236316	0.0242695	-0.973718	0.330197
NM_021493	Arhgap23	1505.17	0.0445625	0.0636394	0.700234	0.483781	1505.17	-0.0485571	0.0634787	-0.764935	0.44431	1505.17	0.0493354	0.0635365	0.776489	0.43746	1505.17	0.142455	0.0635818	2.2405	0.0250584
NM_028659	Eif3k	794.186	0.044531	0.0416104	1.07019	0.284534	794.186	-0.00997823	0.0415318	-0.240255	0.810133	794.186	-0.0204033	0.0414674	-0.492033	0.622696	794.186	0.0341059	0.0416746	0.818385	0.413138
NM_019874	Dnajb5	1374.55	0.0444822	0.0844866	0.5265	0.598541	1374.55	0.0267648	0.0845958	0.316385	0.75171	1374.55	-0.107559	0.0845008	-1.27287	0.203064	1374.55	-0.0898413	0.0845817	-1.06218	0.288152
NM_146137	Amigo1	969.086	0.0444764	0.177643	0.25037	0.802301	969.086	0.127272	0.177804	0.715801	0.474114	969.086	-0.159388	0.177674	-0.897085	0.369674	969.086	-0.242184	0.177773	-1.36232	0.173096
NM_001003934	Rtn3	8166.38	0.044474	0.0561578	0.791947	0.428391	8166.38	-0.106571	0.0561368	-1.89843	0.0576401	8166.38	-0.0188955	0.0561471	-0.336535	0.736468	8166.38	0.13215	0.0561474	2.35363	0.0185913
NM_009223	Snn	3590.49	0.0444528	0.0322179	1.37975	0.167663	3590.49	0.0121399	0.0321933	0.377095	0.706103	3590.49	-0.00722176	0.0321692	-0.224493	0.822374	3590.49	0.0250911	0.032242	0.778212	0.436444
NM_199200	Fam171a2	688.708	0.0444367	0.0685326	0.648403	0.516724	688.708	-0.0642954	0.0683972	-0.940029	0.347203	688.708	-0.0208148	0.0684327	-0.304164	0.761003	688.708	0.0879174	0.0684971	1.28352	0.19931
NM_013865	Ndrg3	5379.28	0.0443778	0.0420897	1.05436	0.291717	5379.28	-0.0226745	0.0421001	-0.538586	0.590172	5379.28	-0.0607634	0.042082	-1.44393	0.148759	5379.28	0.00628891	0.0421078	0.149352	0.881276
NM_181750	R3hdm1	6656.46	0.04431	0.048443	0.914683	0.360358	6656.46	0.0135922	0.0484466	0.280562	0.779047	6656.46	-0.0339606	0.0484316	-0.701206	0.483174	6656.46	-0.0032428	0.048458	-0.0669199	0.946645
NM_173443	Vcpip1	3415.75	0.044278	0.0255608	1.73226	0.0832276	3415.75	0.0372733	0.0255723	1.45757	0.144959	3415.75	-0.0211674	0.0255081	-0.829828	0.406636	3415.75	-0.0141627	0.0256248	-0.552695	0.580472
NM_001163623	Prepl	6621.58	0.044274	0.0372422	1.18881	0.234514	6621.58	-0.000824146	0.0372225	-0.0221411	0.982335	6621.58	0.000444292	0.0372171	0.0119378	0.990475	6621.58	0.0455424	0.0372476	1.22269	0.221445
NM_011991	Cops3	909.272	0.044271	0.0514114	0.861113	0.389176	909.272	0.0344625	0.0514676	0.669596	0.503116	909.272	-0.0339227	0.0513327	-0.66084	0.508715	909.272	-0.0241142	0.051546	-0.467818	0.639914
NM_021567	Pcbp4	1160.86	0.0442481	0.0583175	0.758745	0.448005	1160.86	-0.0217588	0.0582732	-0.373393	0.708856	1160.86	-0.0231076	0.0582511	-0.39669	0.691596	1160.86	0.0428993	0.0583396	0.735338	0.462133
NM_001166416	Med23	917.653	0.0442443	0.0907961	0.487293	0.626051	917.653	-0.0848219	0.09069	-0.935295	0.349636	917.653	-0.0137589	0.0907333	-0.151642	0.87947	917.653	0.115307	0.0907528	1.27056	0.203884
NM_010316	Gng3	963.069	0.044237	0.0337954	1.30897	0.190546	963.069	-0.0848214	0.0338252	-2.50764	0.0121541	963.069	-0.082282	0.0337889	-2.43518	0.0148843	963.069	0.0467763	0.0338317	1.38262	0.166782
NM_011590	Timm17a	855.341	0.0442263	0.0340749	1.29791	0.194317	855.341	0.0227706	0.0341146	0.667476	0.504468	855.341	-0.0299348	0.0339377	-0.882049	0.37775	855.341	-0.00847904	0.034251	-0.247556	0.804478
NM_001002239	Rpl17	2908.26	0.04422	0.0380177	1.16314	0.244771	2908.26	0.0719098	0.0380513	1.88981	0.0587831	2908.26	-0.0221335	0.0379771	-0.582813	0.560019	2908.26	-0.0498233	0.0380918	-1.30798	0.190881
NM_178256	Reps2	2061.22	0.0442101	0.305599	0.144667	0.884974	2061.22	0.312845	0.305533	1.02393	0.305866	2061.22	0.418834	0.305543	1.37079	0.170442	2061.22	0.150199	0.305589	0.491507	0.623068
NM_001289716	Bcl2l1	559.567	0.0442014	0.0935879	0.472298	0.636714	559.567	0.0613561	0.0936482	0.655177	0.512354	559.567	-0.0236637	0.0935041	-0.253077	0.800209	559.567	-0.0408184	0.0937318	-0.435481	0.663213
NM_027453	Btf3l4	1044.34	0.0441676	0.0302144	1.46181	0.143794	1044.34	0.0214206	0.0301915	0.709492	0.478019	1044.34	-0.0175147	0.0300592	-0.582674	0.560113	1044.34	0.00523234	0.030346	0.172423	0.863105
NM_011638	Tfrc	2715.81	0.0441648	0.0564501	0.782369	0.433998	2715.81	-0.0145301	0.05649	-0.257215	0.797013	2715.81	-0.0827639	0.0564492	-1.46617	0.142603	2715.81	-0.0240691	0.0564908	-0.42607	0.670057
NM_001163487	Pfkm	6218.49	0.044132	0.0292409	1.50925	0.131234	6218.49	-0.0394113	0.0292156	-1.34898	0.177343	6218.49	-0.0206374	0.0292152	-0.706392	0.479944	6218.49	0.0629058	0.0292413	2.15126	0.0314553
NM_008741	Nsg2	7636.2	0.044123	0.0893305	0.49393	0.621356	7636.2	0.0213325	0.0893221	0.238826	0.81124	7636.2	0.0178868	0.0893197	0.200256	0.84128	7636.2	0.0406774	0.089333	0.455346	0.648861
NM_025736	Emc2	981.908	0.0441144	0.041026	1.07528	0.28225	981.908	-0.0225998	0.0409648	-0.551689	0.581162	981.908	-0.0273772	0.0409219	-0.66901	0.503489	981.908	0.039337	0.0410688	0.957833	0.338147
NM_026603	Denr	713.224	0.0441036	0.0498891	0.884033	0.376679	713.224	0.0281154	0.0499401	0.562984	0.573446	713.224	-0.0314954	0.0497808	-0.632682	0.526941	713.224	-0.0155073	0.050048	-0.309848	0.756676
NM_029884	Hgsnat	1017.15	0.0440895	0.0387018	1.13921	0.254616	1017.15	0.0752177	0.0385205	1.95267	0.0508589	1017.15	0.054794	0.0384469	1.42519	0.154103	1017.15	0.0236658	0.0387749	0.610337	0.541638
NM_207109	Astn2	628.464	0.0439852	0.103087	0.426679	0.669613	628.464	0.031894	0.10327	0.308841	0.757442	628.464	-0.0988686	0.103103	-0.958928	0.337595	628.464	-0.0867774	0.103254	-0.84043	0.400667
NM_009011	Rad23b	3277.49	0.0439714	0.0369781	1.18912	0.234392	3277.49	0.0664472	0.0369879	1.79646	0.072422	3277.49	-0.00729206	0.0369323	-0.197444	0.84348	3277.49	-0.0297679	0.0370336	-0.803807	0.421508
NM_001319151	Myo16	991.766	0.0439442	0.0566584	0.775599	0.437986	991.766	0.014994	0.0566283	0.264778	0.79118	991.766	-0.0135687	0.0565669	-0.239869	0.810432	991.766	0.0153816	0.0567197	0.271186	0.786248
NM_008162	Gpx4	2379.12	0.0439434	0.0371217	1.18377	0.236506	2379.12	0.0358346	0.0371067	0.965717	0.334186	2379.12	-0.00554075	0.0370571	-0.149519	0.881144	2379.12	0.00256804	0.0371712	0.0690869	0.94492
NM_025433	Rpl7l1	618.939	0.0439059	0.0376296	1.16679	0.243295	618.939	-0.0133436	0.0376911	-0.354025	0.72332	618.939	-0.0500178	0.0375205	-1.33308	0.182506	618.939	0.00723167	0.0377997	0.191315	0.848279
NM_133700	Btbd10	1946.13	0.043884	0.0495668	0.88535	0.375968	1946.13	-0.00176195	0.0495782	-0.0355389	0.97165	1946.13	-0.0413571	0.0495344	-0.834917	0.403765	1946.13	0.0042888	0.0496106	0.0864493	0.931109
NM_153514	Rhobtb2	2393.55	0.0438654	0.0429455	1.02142	0.307056	2393.55	-0.0524477	0.0427641	-1.22644	0.220033	2393.55	0.0701471	0.0428351	1.63761	0.101503	2393.55	0.16646	0.0428748	3.88247	0.000103399
NM_053124	Smarca5	2617.58	0.0438157	0.0349906	1.25221	0.210492	2617.58	-0.00867164	0.0349663	-0.248	0.804135	2617.58	-0.021778	0.0349408	-0.623282	0.533099	2617.58	0.0307093	0.035016	0.877008	0.380482
NM_018743	Gpat4	1602.37	0.0437353	0.0250382	1.74674	0.0806817	1602.37	-0.0245123	0.0250322	-0.979229	0.327467	1602.37	-0.0437872	0.0249639	-1.75402	0.0794265	1602.37	0.0244604	0.0251063	0.974272	0.329921
NM_175127	Fbxo28	1328.19	0.0436855	0.0385971	1.13183	0.257704	1328.19	0.00952309	0.0385881	0.246788	0.805072	1328.19	-0.0248878	0.0385129	-0.64622	0.518137	1328.19	0.00927455	0.0386721	0.239825	0.810466
NM_027554	Usp38	881.467	0.0436442	0.0330613	1.3201	0.186802	881.467	0.0220759	0.0329363	0.670261	0.502692	881.467	0.00335746	0.0328425	0.102229	0.918575	881.467	0.0249258	0.0331545	0.751807	0.452167
NM_026045	Prpf18	1081.28	0.0436388	0.0282226	1.54623	0.122048	1081.28	-0.0246277	0.0282303	-0.872385	0.382998	1081.28	-0.0471854	0.028133	-1.67723	0.093498	1081.28	0.021081	0.0283196	0.744396	0.456637
NM_001037877	Tcf25	5519.95	0.0436334	0.053051	0.822481	0.410803	5519.95	-0.0533307	0.0530951	-1.00444	0.315168	5519.95	-0.148988	0.0530673	-2.80754	0.00499221	5519.95	-0.0520242	0.0530788	-0.98013	0.327022
NM_019742	Tusc2	951.34	0.043567	0.0333526	1.30625	0.191466	951.34	0.00756746	0.033335	0.227013	0.820414	951.34	-0.025323	0.0332173	-0.762343	0.445855	951.34	0.0106766	0.0334698	0.318991	0.749733
NM_022331	Herpud1	1014.52	0.043564	0.0519545	0.838503	0.401748	1014.52	0.0355055	0.0518281	0.685062	0.493305	1014.52	0.0315081	0.0517959	0.608313	0.54298	1014.52	0.0395666	0.0519866	0.761092	0.446602
NM_009260	Sptbn1	1686.04	0.0434888	0.176563	0.246308	0.805444	1686.04	0.293988	0.176486	1.66579	0.0957562	1686.04	0.280228	0.176478	1.58789	0.112311	1686.04	0.0297282	0.176571	0.168363	0.866297
NM_001077510	Gnas	6018.18	0.043467	0.114926	0.378216	0.70527	6018.18	-0.106454	0.114943	-0.926141	0.354373	6018.18	-0.167334	0.114935	-1.4559	0.14542	6018.18	-0.0174135	0.114935	-0.151508	0.879575
NM_001290989	Clstn1	9431.93	0.0433584	0.0610602	0.710092	0.477647	9431.93	-0.102289	0.0610482	-1.67554	0.0938283	9431.93	-0.0347998	0.0610539	-0.569984	0.568688	9431.93	0.110847	0.0610544	1.81555	0.0694398
NM_019967	Brinp1	4524.8	0.0433482	0.0346307	1.25173	0.210668	4524.8	-0.0198437	0.0346373	-0.5729	0.566712	4524.8	-0.0497637	0.0346148	-1.43764	0.150536	4524.8	0.0134283	0.0346532	0.387506	0.698382
NM_007748	Cox6a1	2235.96	0.0432846	0.0355601	1.21722	0.223519	2235.96	0.00973298	0.0355615	0.273694	0.78432	2235.96	-0.0284551	0.0355096	-0.801336	0.422937	2235.96	0.00509645	0.035612	0.143111	0.886203
NM_198702	Adgrl3	888.538	0.0432372	0.37866	0.114185	0.909091	888.538	0.0940347	0.378599	0.248376	0.803844	888.538	0.158994	0.378609	0.419944	0.674526	888.538	0.108197	0.378651	0.285743	0.775075
NM_013647	Rps16	856.715	0.0432334	0.0639621	0.675921	0.499091	856.715	-0.144492	0.0643678	-2.24479	0.0247815	856.715	-0.258098	0.0641993	-4.02027	5.81e-05	856.715	-0.0703725	0.0641313	-1.09732	0.272502
NM_001033322	Gucy1a2	6059.05	0.0431765	0.0293248	1.47235	0.140925	6059.05	-0.0268806	0.0292853	-0.917888	0.358678	6059.05	0.00286253	0.0292893	0.097733	0.922144	6059.05	0.0729197	0.0293208	2.48696	0.0128841
NM_009624	Adcy9	3528.31	0.0431684	0.0942675	0.457935	0.646999	3528.31	-0.0398106	0.0942428	-0.422427	0.672714	3528.31	0.00471374	0.094248	0.0500142	0.960111	3528.31	0.0876927	0.0942622	0.930307	0.352212
NM_001081222	Esco1	1075.39	0.0431229	0.0397052	1.08608	0.277445	1075.39	0.0597725	0.0397432	1.50397	0.13259	1075.39	-0.0134877	0.0395867	-0.340713	0.73332	1075.39	-0.0301374	0.0398613	-0.756056	0.449615
NM_199057	Rusc2	997.306	0.0431108	0.125459	0.343624	0.731129	997.306	-0.234399	0.125227	-1.8718	0.0612337	997.306	0.0552456	0.125375	0.440642	0.659472	997.306	0.332756	0.125311	2.65544	0.00792047
NM_172868	Palm2	1950.44	0.0431063	0.0512341	0.84136	0.400146	1950.44	0.0276003	0.0511585	0.539507	0.589537	1950.44	0.0340198	0.0511489	0.665113	0.505978	1950.44	0.0495258	0.0512436	0.966477	0.333806
NM_001042501	Fam133b	661.234	0.0430752	0.0458187	0.940124	0.347154	661.234	0.058434	0.045982	1.2708	0.203799	661.234	-0.0374054	0.0457084	-0.818349	0.413158	661.234	-0.0527642	0.0460916	-1.14477	0.252305
NM_008946	Psmb6	1187	0.0430377	0.0475892	0.904359	0.365805	1187	0.0694209	0.0474988	1.46153	0.14387	1187	0.038434	0.047434	0.810262	0.41779	1187	0.0120508	0.0476538	0.252883	0.800359
NM_013557	Eif2ak1	918.868	0.0430364	0.0428092	1.00531	0.314749	918.868	0.0140372	0.0425985	0.329522	0.741761	918.868	0.0320146	0.0425956	0.751594	0.452295	918.868	0.0610139	0.0428121	1.42516	0.154112
NM_009530	Atrx	8648.97	0.0430156	0.034815	1.23555	0.216626	8648.97	0.0269577	0.0348219	0.774159	0.438837	8648.97	-0.0330774	0.0348029	-0.950421	0.341898	8648.97	-0.0170195	0.0348339	-0.488589	0.625133
NM_025729	Tab3	694.019	0.0429602	0.0415829	1.03312	0.301546	694.019	0.0599566	0.041472	1.44571	0.148258	694.019	0.0200908	0.0413236	0.486182	0.626838	694.019	0.00309439	0.0417304	0.0741519	0.94089
NR_131218	Akap8	863.508	0.0428929	0.100434	0.427077	0.669324	863.508	0.183576	0.100537	1.82595	0.0678571	863.508	0.00118354	0.100365	0.0117924	0.990591	863.508	-0.139499	0.100605	-1.3866	0.165564
NM_026949	Cnot8	792.317	0.0428451	0.0361147	1.18636	0.235479	792.317	-0.00293476	0.0361265	-0.0812358	0.935254	792.317	-0.0365179	0.0359946	-1.01454	0.310327	792.317	0.00926197	0.0362461	0.25553	0.798314
NM_175145	Tmem127	1670.36	0.0428411	0.0267718	1.60023	0.109547	1670.36	-0.0182628	0.026609	-0.686339	0.492499	1670.36	0.00872376	0.026621	0.327702	0.743137	1670.36	0.0698276	0.0267599	2.60942	0.0090697
NM_029348	Zbtb4	3010.13	0.042839	0.0359842	1.19049	0.233852	3010.13	-0.00352341	0.0358813	-0.0981963	0.921776	3010.13	0.0432166	0.0358991	1.20383	0.228654	3010.13	0.089579	0.0359664	2.49063	0.0127517
NM_053102	2020-09-15	2049.18	0.0427999	0.0294187	1.45485	0.145711	2049.18	-0.0267917	0.0294685	-0.909165	0.363263	2049.18	-0.0667613	0.0293985	-2.27091	0.0231526	2049.18	0.00283025	0.0294886	0.0959776	0.923538
NM_001160017	Gnb1	1121.96	0.042783	0.255159	0.167672	0.866842	1121.96	0.366014	0.255247	1.43396	0.151585	1121.96	-0.00896483	0.255142	-0.0351367	0.971971	1121.96	-0.332195	0.255265	-1.30137	0.19313
NM_001081247	Polr3a	1078.66	0.0427725	0.0297057	1.43988	0.149903	1078.66	0.00867355	0.0295964	0.293061	0.769476	1078.66	-0.00396247	0.0295249	-0.134207	0.893239	1078.66	0.0301365	0.0297768	1.01208	0.311499
NM_180678	Gars	2038.28	0.0427709	0.023831	1.79476	0.0726916	2038.28	0.0285035	0.0239088	1.19218	0.233192	2038.28	-0.0444978	0.0237728	-1.8718	0.0612346	2038.28	-0.0302303	0.0239666	-1.26135	0.207183
NM_028372	Mblac2	645.612	0.0427599	0.0495371	0.863189	0.388034	645.612	-0.0148164	0.0495522	-0.299006	0.764935	645.612	-0.0432739	0.0494455	-0.875184	0.381474	645.612	0.0143024	0.0496436	0.288101	0.773269
NM_028148	Scaf11	2349.13	0.042742	0.0254953	1.67646	0.0936477	2349.13	-0.00359915	0.025455	-0.141393	0.88756	2349.13	-0.0174831	0.0254152	-0.687899	0.491516	2349.13	0.028858	0.025535	1.13014	0.258419
NM_001098222	Bhlhb9	1255.57	0.0427199	0.0839647	0.508784	0.610903	1255.57	0.0494331	0.0840935	0.587836	0.556643	1255.57	-0.101289	0.0839772	-1.20615	0.227761	1255.57	-0.108002	0.084081	-1.2845	0.198968
NM_001290345	Map4k3	2212.66	0.042673	0.0347685	1.22735	0.219693	2212.66	-0.0160596	0.0348117	-0.461327	0.644564	2212.66	-0.0634871	0.0347498	-1.82697	0.0677036	2212.66	-0.00475449	0.0348304	-0.136504	0.891423
NM_134021	Pnpo	753.706	0.0426291	0.0447831	0.951901	0.341147	753.706	0.0357223	0.0446791	0.799532	0.423982	753.706	0.0101019	0.044583	0.226586	0.820746	753.706	0.0170086	0.0448788	0.378991	0.704695
NM_019734	Asah1	1041.77	0.0426128	0.0408756	1.0425	0.297181	1041.77	-0.0111403	0.0409056	-0.272342	0.785359	1041.77	-0.0468489	0.0408133	-1.14788	0.251017	1041.77	0.00690416	0.0409677	0.168527	0.866169
NM_173181	Zc2hc1a	1499.08	0.0425998	0.0289718	1.47039	0.141457	1499.08	0.0368117	0.029064	1.26658	0.205307	1499.08	-0.0416772	0.0289025	-1.44199	0.149304	1499.08	-0.0358892	0.0291329	-1.23191	0.217983
NM_001002005	Panx2	570.164	0.0425944	0.0905449	0.470423	0.638053	570.164	-0.102103	0.0902363	-1.13151	0.25784	570.164	0.0276659	0.090386	0.306086	0.759539	570.164	0.172364	0.0903954	1.90677	0.0565498
NM_144530	Zc3h11a	1389.91	0.0425254	0.37902	0.112198	0.910666	1389.91	0.200675	0.379044	0.529424	0.596512	1389.91	-0.0161762	0.379011	-0.0426802	0.965956	1389.91	-0.174326	0.379053	-0.459898	0.645589
NM_172766	Nfrkb	726.944	0.0424813	0.041089	1.03389	0.301189	726.944	-0.0492122	0.0410435	-1.19902	0.230519	726.944	-0.0475858	0.0410013	-1.16059	0.245809	726.944	0.0441078	0.0411311	1.07237	0.283553
NM_025880	2410002F23Rik	572.287	0.0424739	0.0569623	0.745649	0.455879	572.287	0.0262247	0.0566392	0.463014	0.643355	572.287	0.0540233	0.0566573	0.953508	0.340333	572.287	0.0702725	0.0569443	1.23406	0.217182
NM_007964	Evi5	2698.24	0.0424623	0.0256077	1.65818	0.0972802	2698.24	0.0204486	0.0256277	0.79791	0.424923	2698.24	-0.0315223	0.0255536	-1.23358	0.217361	2698.24	-0.00950859	0.0256816	-0.37025	0.711197
NM_173446	Fam155a	1335.74	0.0424532	0.0440662	0.963396	0.335349	1335.74	0.0414357	0.0439747	0.942261	0.346059	1335.74	0.0262634	0.0439322	0.597818	0.549962	1335.74	0.027281	0.0441087	0.618495	0.536249
NM_016784	Plrg1	553.321	0.0424064	0.0465796	0.910408	0.362607	553.321	0.0872793	0.0468189	1.86419	0.0622949	553.321	-0.0307432	0.0464338	-0.662086	0.507916	553.321	-0.075616	0.0469634	-1.6101	0.107375
NM_020586	Herpud2	702.291	0.0423634	0.042314	1.00117	0.316747	702.291	0.021759	0.0418764	0.519601	0.603341	702.291	0.0686573	0.041943	1.63692	0.101647	702.291	0.0892617	0.042248	2.1128	0.0346179
NM_010239	Fth1	9481.09	0.0423259	0.0495331	0.854498	0.392829	9481.09	-0.00409834	0.0495289	-0.0827465	0.934053	9481.09	-0.0201292	0.0495234	-0.406458	0.684406	9481.09	0.0262951	0.0495386	0.5308	0.595557
NM_175465	Sestd1	2445	0.042316	0.032759	1.29174	0.196447	2445	0.0258274	0.0327741	0.788044	0.430671	2445	-0.027428	0.0327089	-0.83855	0.401722	2445	-0.0109394	0.032824	-0.333274	0.738928
NM_024452	Luzp1	3469.13	0.0422983	0.0295316	1.43231	0.152056	3469.13	-0.0171801	0.0294872	-0.582628	0.560144	3469.13	-0.00914579	0.0294791	-0.310246	0.756374	3469.13	0.0503325	0.0295396	1.7039	0.0884
NM_007688	Cfl2	1222.18	0.0421939	0.0374735	1.12597	0.26018	1222.18	-0.048916	0.0374527	-1.30607	0.191528	1222.18	-0.0499795	0.0374209	-1.3356	0.181679	1222.18	0.0411304	0.0375053	1.09666	0.272792
NM_010688	Lasp1	1618.73	0.0421896	0.055383	0.761778	0.446192	1618.73	-0.0723903	0.0553413	-1.30807	0.190849	1618.73	-0.0420118	0.0553497	-0.759026	0.447837	1618.73	0.0725681	0.0553746	1.31049	0.190029
NM_010065	Dnm1	6740.17	0.0421771	0.115969	0.363694	0.716087	6740.17	-0.119008	0.115972	-1.02618	0.304807	6740.17	-0.110435	0.115971	-0.952258	0.340966	6740.17	0.0507509	0.11597	0.437622	0.66166
NM_019561	Ensa	2414.67	0.0421737	0.0382448	1.10273	0.270144	2414.67	0.0368983	0.0383132	0.963071	0.335512	2414.67	-0.0571905	0.0382249	-1.49616	0.134612	2414.67	-0.0519151	0.038333	-1.35432	0.175635
NM_028815	Cep97	879.97	0.0421573	0.0408462	1.0321	0.302026	879.97	0.0322967	0.0406271	0.794953	0.426641	879.97	0.0388168	0.0406011	0.956052	0.339046	879.97	0.0486774	0.0408721	1.19097	0.233666
NM_001004357	Cntnap2	3615.63	0.0421004	0.0403242	1.04405	0.296463	3615.63	-0.0059129	0.0403399	-0.146577	0.883466	3615.63	-0.0507287	0.0403083	-1.25852	0.208205	3615.63	-0.00271545	0.0403557	-0.0672879	0.946352
NM_009009	Rad21	2541.04	0.0420795	0.0249888	1.68393	0.0921943	2541.04	0.0546869	0.0249177	2.1947	0.0281848	2541.04	0.027074	0.0248641	1.08888	0.276208	2541.04	0.0144665	0.0250421	0.577688	0.563475
NM_153555	Dcaf8	2974.35	0.0420538	0.0193539	2.17288	0.0297891	2974.35	0.036897	0.0192801	1.91374	0.0556537	2974.35	0.0160199	0.0192297	0.833083	0.404798	2974.35	0.0211767	0.019404	1.09136	0.275114
NM_001310586	Lrfn5	1857.52	0.0420219	0.0642864	0.653668	0.513326	1857.52	-0.0268942	0.0644204	-0.417479	0.676328	1857.52	-0.156459	0.0643317	-2.43207	0.0150126	1857.52	-0.0875434	0.0643752	-1.35989	0.173864
NR_132310	Dpm1-adnp	1699.3	0.0419874	0.225107	0.186522	0.852036	1699.3	0.189213	0.225081	0.840645	0.400547	1699.3	0.137214	0.225067	0.609659	0.542088	1699.3	-0.0100116	0.225121	-0.0444722	0.964528
NM_027375	Gcc2	3345.75	0.0419037	0.0317511	1.31976	0.186916	3345.75	0.052215	0.0317148	1.64639	0.0996833	3345.75	0.0214618	0.0316806	0.677442	0.498125	3345.75	0.0111505	0.0317852	0.350809	0.725731
NM_010685	Lamp2	946.054	0.0418656	0.0593707	0.705155	0.480714	946.054	0.00734104	0.0593259	0.123741	0.90152	946.054	-0.0106342	0.059278	-0.179395	0.857627	946.054	0.0238903	0.0594185	0.402069	0.687633
NM_026002	Mtdh	2048.81	0.0418373	0.0322048	1.2991	0.193909	2048.81	0.00323089	0.0321892	0.100372	0.920049	2048.81	-0.0231099	0.0321395	-0.71905	0.47211	2048.81	0.0154965	0.0322544	0.480447	0.63091
NM_026638	Cdipt	1162.97	0.0418016	0.0442779	0.944072	0.345133	1162.97	-0.0307579	0.0441056	-0.69737	0.485571	1162.97	0.0142739	0.0441407	0.323372	0.746413	1162.97	0.0868334	0.044243	1.96265	0.0496871
NM_008907	Ppia	8727.2	0.0417685	0.0280655	1.48825	0.136685	8727.2	-0.00916585	0.0280636	-0.326609	0.743963	8727.2	-0.0331596	0.0280509	-1.18212	0.237157	8727.2	0.0177747	0.0280782	0.633044	0.526705
NM_001347045	Stau2	1040.95	0.0417481	0.0672893	0.620427	0.534977	1040.95	0.0532065	0.0673047	0.790532	0.429217	1040.95	-0.0121668	0.0672173	-0.181007	0.856362	1040.95	-0.0236253	0.0673766	-0.350645	0.725855
NM_001310483	Lmbrd1	3280.29	0.0417392	0.159333	0.261963	0.79335	3280.29	0.0467162	0.159312	0.293238	0.76934	3280.29	0.0684846	0.159312	0.429878	0.667285	3280.29	0.0635076	0.159332	0.398586	0.690199
NM_182994	Arl5a	2092.88	0.041708	0.0286064	1.458	0.144841	2092.88	-0.00959305	0.0286251	-0.335127	0.737529	2092.88	-0.0445498	0.0285604	-1.55985	0.118796	2092.88	0.00675125	0.028671	0.235473	0.813842
NM_018828	Fnbp4	1046.52	0.0416863	0.0347613	1.19922	0.230444	1046.52	0.017833	0.0349278	0.510567	0.609654	1046.52	-0.0652153	0.0347269	-1.87795	0.0603887	1046.52	-0.0413619	0.034962	-1.18306	0.236787
NM_080419	Igsf8	2001.76	0.0416774	0.0602352	0.691911	0.488993	2001.76	-0.00871007	0.0601356	-0.144841	0.884837	2001.76	0.0473088	0.060157	0.786422	0.43162	2001.76	0.0976963	0.0602138	1.62249	0.104698
NM_019688	Rapgef4	5970.73	0.0416688	0.0533339	0.781282	0.434636	5970.73	0.0298065	0.0533102	0.559115	0.576083	5970.73	0.0358701	0.0533071	0.672896	0.501014	5970.73	0.0477324	0.053337	0.894922	0.370829
NM_001276767	Zc3h11a	1393.47	0.0414848	0.195809	0.211863	0.832214	1393.47	-0.25805	0.195764	-1.31817	0.187448	1393.47	-0.0703334	0.195806	-0.359199	0.719446	1393.47	0.229201	0.195767	1.17078	0.241686
NM_177328	Grm7	2121.22	0.0414636	0.0544495	0.761505	0.446356	2121.22	0.0288359	0.0544415	0.529668	0.596342	2121.22	-0.0104638	0.0544048	-0.192331	0.847483	2121.22	0.0021639	0.0544862	0.0397147	0.968321
NM_178367	Dhx33	956.111	0.0414402	0.0319128	1.29854	0.1941	956.111	0.0288905	0.0318454	0.907211	0.364295	956.111	-0.00304148	0.0317247	-0.0958712	0.923623	956.111	0.00950825	0.0320328	0.296829	0.766597
NM_153793	Rell2	1129.94	0.0414208	0.0513464	0.806692	0.419844	1129.94	-0.109698	0.051191	-2.14291	0.0321202	1129.94	-0.0233094	0.0512716	-0.454626	0.649378	1129.94	0.127809	0.051266	2.49306	0.0126647
NM_138756	Slc25a36	1213.92	0.0413576	0.0373642	1.10688	0.268346	1213.92	0.0271122	0.0373832	0.725253	0.468297	1213.92	-0.023991	0.0372716	-0.643681	0.519782	1213.92	-0.00974563	0.0374755	-0.260054	0.794822
NM_026225	Cog6	909.412	0.041317	0.0331641	1.24583	0.212825	909.412	-0.00015654	0.0331961	-0.00471561	0.996238	909.412	-0.0387234	0.0330593	-1.17133	0.241465	909.412	0.0027501	0.0333005	0.0825841	0.934182
NM_027472	5730455P16Rik	1688.69	0.0412267	0.0295145	1.39683	0.162465	1688.69	0.0214708	0.0294527	0.728994	0.466005	1688.69	0.000578797	0.0293946	0.0196906	0.98429	1688.69	0.0203347	0.0295724	0.687625	0.491689
NM_026030	Eif2s2	1068.76	0.0412058	0.037101	1.11064	0.266723	1068.76	0.06568	0.0372715	1.7622	0.0780349	1068.76	-0.0453462	0.0370347	-1.22442	0.220793	1068.76	-0.0698204	0.0373374	-1.86998	0.0614859
NM_001081090	Esf1	667.2	0.0411947	0.0543197	0.758375	0.448226	667.2	-0.00803611	0.0542872	-0.14803	0.882319	667.2	-0.0274594	0.0542105	-0.506533	0.612483	667.2	0.0217714	0.0543962	0.400238	0.688981
NM_025338	Aurkaip1	571.219	0.0411845	0.0529599	0.777655	0.436772	571.219	-0.013556	0.0530126	-0.255712	0.798173	571.219	-0.0495697	0.0528822	-0.937362	0.348572	571.219	0.00517075	0.0530901	0.0973957	0.922412
NM_001081079	Ogfrl1	3341.11	0.0411825	0.036889	1.11639	0.264256	3341.11	0.0310035	0.0368221	0.841981	0.399799	3341.11	0.041586	0.0368167	1.12954	0.25867	3341.11	0.051765	0.0368944	1.40306	0.160599
NM_144822	Micu1	1009.56	0.0411798	0.0519499	0.792682	0.427963	1009.56	0.0457171	0.05199	0.879343	0.379215	1009.56	-0.0229162	0.0518691	-0.441808	0.658628	1009.56	-0.0274535	0.0520707	-0.527235	0.59803
NM_008323	Idh3g	1364.85	0.0411728	0.0315189	1.30629	0.191454	1364.85	0.0120035	0.0315336	0.380657	0.703458	1364.85	-0.030048	0.0314315	-0.955984	0.33908	1364.85	-0.000878661	0.0316207	-0.0277875	0.977832
NM_177469	Adgra1	1192.31	0.0411653	0.0646187	0.637049	0.524093	1192.31	-0.0194506	0.0645029	-0.301546	0.762998	1192.31	0.0207487	0.0645218	0.321577	0.747773	1192.31	0.0813646	0.0645998	1.25952	0.207843
NM_001134465	Dennd6a	799.399	0.0411367	0.073761	0.557703	0.577047	799.399	-0.0140162	0.073637	-0.190341	0.849042	799.399	0.0122819	0.073645	0.166772	0.867549	799.399	0.0674348	0.0737531	0.914332	0.360542
NM_152818	Osbp2	1857.22	0.0411363	0.0562404	0.731437	0.464512	1857.22	-0.0432284	0.0561567	-0.769781	0.44143	1857.22	0.00767503	0.0561778	0.13662	0.891331	1857.22	0.0920397	0.0562193	1.63715	0.101598
NM_027238	Ttc39b	2573.9	0.0411352	0.0309627	1.32854	0.184	2573.9	-0.0360215	0.0309947	-1.16218	0.245163	2573.9	-0.0673123	0.0309495	-2.17491	0.0296372	2573.9	0.00984435	0.0310079	0.317479	0.75088
NM_133680	Mfsd14b	998.598	0.0410514	0.0824376	0.497969	0.618506	998.598	-0.0163973	0.0825534	-0.198627	0.842555	998.598	-0.10579	0.0824591	-1.28294	0.199512	998.598	-0.0483418	0.0825318	-0.585735	0.558054
NM_172614	Tmem44	1204.4	0.0410098	0.0447808	0.915791	0.359777	1204.4	-0.00906102	0.0448059	-0.202228	0.839738	1204.4	-0.0454176	0.044732	-1.01533	0.309951	1204.4	0.00465329	0.0448546	0.103742	0.917374
NM_138950	Wdr81	626.509	0.0409931	0.0571233	0.717625	0.472988	626.509	0.00633444	0.0570452	0.111042	0.911583	626.509	-0.00887189	0.0569758	-0.155713	0.876259	626.509	0.0257868	0.0571926	0.450876	0.652079
NM_009191	Clpb	1003.88	0.0409705	0.03166	1.29408	0.195639	1003.88	-0.0152461	0.0315397	-0.483395	0.628815	1003.88	-0.0128214	0.0315017	-0.407006	0.684003	1003.88	0.0433953	0.0316979	1.36903	0.17099
NM_001003912	Arhgef11	1919.84	0.0408722	0.035101	1.16442	0.244255	1919.84	-0.0184057	0.0350026	-0.525838	0.599001	1919.84	0.00542146	0.035007	0.154868	0.876925	1919.84	0.0646993	0.0350966	1.84347	0.065261
NM_025757	Gid4	1338.47	0.040854	0.0401366	1.01787	0.308738	1338.47	0.034088	0.0400088	0.852012	0.394208	1338.47	0.0335281	0.0399818	0.838585	0.401702	1338.47	0.0402942	0.0401635	1.00325	0.315738
NM_001198791	Ak1	1237.98	0.0408448	0.059128	0.690787	0.4897	1237.98	-0.0963326	0.0591001	-1.62999	0.103103	1237.98	-0.0648144	0.0591114	-1.09648	0.272869	1237.98	0.0723631	0.0591167	1.22407	0.220925
NM_001146707	Nap1l1	4370.57	0.0408176	0.0405039	1.00775	0.313577	4370.57	0.0336375	0.0405238	0.830067	0.406501	4370.57	-0.0386281	0.0404865	-0.954097	0.340034	4370.57	-0.031448	0.0405412	-0.775704	0.437924
NM_027425	Rufy2	1446.42	0.0407728	0.0305363	1.33522	0.181803	1446.42	-0.0574821	0.0303694	-1.89277	0.0583891	1446.42	-0.00903041	0.0304158	-0.296899	0.766544	1446.42	0.0892245	0.0304901	2.92634	0.00342972
NM_133761	Dcp1a	664.994	0.04077	0.0326911	1.24713	0.21235	664.994	-0.0141628	0.0326208	-0.434164	0.66417	664.994	-0.0283178	0.0325114	-0.871012	0.383748	664.994	0.026615	0.0327999	0.811435	0.417116
NM_011669	Usp12	1494.24	0.0407615	0.036491	1.11703	0.263982	1494.24	0.0311404	0.0365564	0.851847	0.394299	1494.24	-0.0404171	0.0364367	-1.10924	0.267327	1494.24	-0.030796	0.0366105	-0.841181	0.400247
NM_176840	Osbpl11	579.837	0.0407219	0.0552855	0.736575	0.461381	579.837	0.0860489	0.0554763	1.55109	0.120879	579.837	-0.029944	0.0551707	-0.542752	0.5873	579.837	-0.075271	0.0555905	-1.35403	0.175728
NM_019632	Napb	10530.5	0.0407139	0.0279888	1.45465	0.145767	10530.5	0.0080136	0.0279722	0.286485	0.774507	10530.5	0.00697227	0.0279671	0.249302	0.803127	10530.5	0.0396725	0.0279938	1.41719	0.156428
NM_026327	Pcnx4	883.658	0.0406884	0.0335387	1.21318	0.225062	883.658	0.027973	0.0336827	0.830484	0.406265	883.658	-0.0471896	0.0334547	-1.41055	0.158377	883.658	-0.0344742	0.0337661	-1.02097	0.307269
NM_172268	Nup214	961.525	0.0406767	0.0510769	0.796382	0.42581	961.525	0.0229078	0.0509001	0.450053	0.652672	961.525	0.0405824	0.0508972	0.797341	0.425253	961.525	0.0583514	0.0510798	1.14236	0.253305
NM_009070	Rnps1	1017.09	0.0405435	0.0600112	0.6756	0.499295	1017.09	0.0703126	0.059942	1.17301	0.240792	1017.09	0.0340438	0.0598758	0.568574	0.569645	1017.09	0.00427477	0.0600773	0.0711545	0.943275
NM_001290990	Lmtk3	984.352	0.0404233	0.238293	0.169637	0.865296	984.352	-0.0848507	0.238343	-0.356003	0.721838	984.352	-0.15339	0.238316	-0.643641	0.519808	984.352	-0.0281161	0.23832	-0.117976	0.906086
NM_029861	Cnrip1	658.912	0.0403863	0.0430238	0.938697	0.347886	658.912	-0.00707075	0.0430969	-0.164066	0.869679	658.912	-0.0493479	0.0429421	-1.14917	0.250485	658.912	-0.00189085	0.0431783	-0.0437916	0.96507
NM_008676	Nbr1	2089.85	0.0403826	0.385617	0.104722	0.916596	2089.85	-0.0466229	0.385662	-0.120891	0.903778	2089.85	-0.304738	0.385638	-0.790219	0.4294	2089.85	-0.217733	0.385642	-0.564598	0.572347
NM_011358	Srsf2	1146.48	0.0403784	0.0391642	1.031	0.30254	1146.48	-0.00774883	0.0389883	-0.198748	0.84246	1146.48	0.019713	0.0390009	0.505451	0.613242	1146.48	0.0678402	0.0391517	1.73275	0.0831394
NM_001004367	Cxxc4	741.799	0.0403706	0.0484529	0.833192	0.404736	741.799	-0.0578322	0.0480819	-1.20279	0.22906	741.799	0.0322644	0.0482212	0.669092	0.503437	741.799	0.130467	0.0483143	2.70039	0.00692592
NM_025818	Ncbp3	640.147	0.0403109	0.0452549	0.890752	0.373062	640.147	0.0309831	0.0453673	0.68294	0.494644	640.147	-0.0382473	0.0451481	-0.847151	0.396911	640.147	-0.0289195	0.0454736	-0.635962	0.524801
NM_001081111	Tmf1	2283.56	0.0402381	0.0293031	1.37317	0.1697	2283.56	0.0363609	0.0292956	1.24117	0.214542	2283.56	-0.00918968	0.0292257	-0.314438	0.753189	2283.56	-0.00531249	0.0293728	-0.180864	0.856474
NM_175380	Gpd1l	2289.07	0.0401965	0.0299513	1.34206	0.179576	2289.07	0.00539862	0.0298842	0.180651	0.856641	2289.07	0.00362526	0.0298619	0.121401	0.903374	2289.07	0.0384231	0.0299735	1.2819	0.199877
NM_001013380	Dync1li2	6738.43	0.0401564	0.0213359	1.88211	0.0598216	6738.43	0.0123752	0.021333	0.580094	0.561851	6738.43	-0.0218248	0.0213062	-1.02434	0.305675	6738.43	0.00595643	0.0213627	0.278825	0.780379
NM_172694	Megf9	2048.99	0.0401359	0.0336507	1.19272	0.232978	2048.99	0.0475136	0.0336449	1.41221	0.157888	2048.99	-0.00407913	0.0335706	-0.121509	0.903288	2048.99	-0.0114568	0.0337248	-0.339715	0.734071
NM_027571	P2ry12	569.236	0.0401337	0.0721536	0.556226	0.578057	569.236	-0.0228868	0.0721348	-0.317278	0.751033	569.236	-0.0370968	0.0720762	-0.514689	0.60677	569.236	0.0259236	0.0722121	0.358993	0.7196
NM_145483	Zfp160	614.227	0.0401182	0.0441415	0.908854	0.363427	614.227	0.0435193	0.0441969	0.984668	0.324787	614.227	-0.0195734	0.0439783	-0.44507	0.656269	614.227	-0.0229745	0.0443593	-0.517919	0.604515
NM_001127177	Ptpn2	839.832	0.0400457	0.0554085	0.722736	0.469842	839.832	0.0652922	0.055228	1.18223	0.237114	839.832	0.0606214	0.0551902	1.09841	0.272026	839.832	0.035375	0.0554462	0.638006	0.52347
NM_028711	Slc25a27	1067.19	0.039993	0.0314726	1.27073	0.203826	1067.19	-0.017206	0.0313708	-0.548473	0.583367	1067.19	-0.0161027	0.031332	-0.513938	0.607296	1067.19	0.0410964	0.0315112	1.30418	0.192171
NM_054078	Baz2a	1758.04	0.0399872	0.0436507	0.916073	0.359628	1758.04	-0.00712437	0.0434867	-0.163829	0.869866	1758.04	0.0527997	0.0435242	1.21311	0.225087	1758.04	0.0999113	0.0436134	2.29084	0.0219725
NM_008857	Prkci	1533.05	0.0399774	0.0305991	1.30649	0.191385	1533.05	-0.0116085	0.0305617	-0.379838	0.704066	1533.05	-0.024733	0.0305122	-0.810595	0.417598	1533.05	0.0268529	0.0306485	0.876158	0.380944
NM_053183	Ddx50	1531.14	0.0399484	0.0374434	1.0669	0.286017	1531.14	0.0214402	0.0374698	0.572198	0.567188	1531.14	-0.0306217	0.0373804	-0.819193	0.412677	1531.14	-0.0121135	0.0375327	-0.322745	0.746888
NM_026406	Rnf115	1042.59	0.0399315	0.0507106	0.787438	0.431025	1042.59	-0.0072639	0.0507273	-0.143195	0.886136	1042.59	-0.0406472	0.0506559	-0.802418	0.422311	1042.59	0.00654822	0.050782	0.128948	0.897399
NM_001005419	Ado	1286.62	0.0399293	0.0358962	1.11236	0.265985	1286.62	0.0333481	0.0359236	0.928306	0.353249	1286.62	-0.0229111	0.035806	-0.639867	0.522259	1286.62	-0.0163299	0.0360135	-0.453437	0.650234
NM_173747	Gpkow	631.279	0.0398977	0.0413472	0.964943	0.334574	631.279	-0.0132429	0.0414226	-0.319702	0.749194	631.279	-0.051537	0.0412657	-1.24891	0.211699	631.279	0.00160357	0.0415039	0.0386366	0.96918
NM_144557	Myrip	1950.77	0.0398785	0.0454672	0.877083	0.380441	1950.77	-0.031518	0.045342	-0.695117	0.486982	1950.77	0.030489	0.0453759	0.67192	0.501634	1950.77	0.101885	0.0454334	2.24252	0.0249276
NM_011785	Akt3	6555.97	0.0398292	0.0282742	1.40867	0.158932	6555.97	0.00929445	0.0282598	0.328893	0.742237	6555.97	-0.00743901	0.0282457	-0.263367	0.792267	6555.97	0.0230957	0.0282883	0.816441	0.414248
NM_028074	Ddx42	2097.26	0.0397918	0.0274855	1.44774	0.14769	2097.26	0.0376226	0.0275748	1.36438	0.172447	2097.26	-0.0477154	0.0274444	-1.73862	0.0821019	2097.26	-0.0455461	0.0276156	-1.64929	0.0990878
NM_025336	Chchd3	692.763	0.0397705	0.0397246	1.00115	0.316752	692.763	-0.0180726	0.0396746	-0.45552	0.648735	692.763	-0.0305943	0.0395921	-0.772738	0.439677	692.763	0.0272487	0.0398069	0.684523	0.493645
NM_145220	Appl2	1419	0.0397333	0.0387091	1.02646	0.304675	1419	-0.0159851	0.0385801	-0.414336	0.678628	1419	0.010324	0.0385888	0.267539	0.789054	1419	0.0660424	0.0387004	1.70651	0.0879141
NM_010910	Nefl	5144.22	0.0397035	0.0329626	1.2045	0.228395	5144.22	0.00660002	0.0329836	0.2001	0.841402	5144.22	-0.0521066	0.0329506	-1.58136	0.113797	5144.22	-0.0190031	0.0329956	-0.575929	0.564663
NM_025899	Uqcrc2	3037.3	0.0396847	0.0311949	1.27216	0.203317	3037.3	0.0352034	0.0312285	1.12728	0.259622	3037.3	-0.0350547	0.0311605	-1.12497	0.2606	3037.3	-0.0305734	0.0312628	-0.977947	0.328101
NM_029896	Wdr82	2956.64	0.0396151	0.0218695	1.81143	0.0700743	2956.64	0.00383733	0.0218553	0.175579	0.860625	2956.64	-0.0225629	0.0218046	-1.03478	0.300774	2956.64	0.0132149	0.02192	0.602867	0.546597
NM_001324533	Rpl29	1000.73	0.0395803	0.0610644	0.648172	0.516874	1000.73	-0.0398009	0.0611138	-0.651259	0.514879	1000.73	-0.0715211	0.0610542	-1.17144	0.241424	1000.73	0.00786003	0.061124	0.128592	0.897681
NM_007471	App	23060	0.0395681	0.0234567	1.68686	0.091631	23060	0.00843446	0.0234505	0.359671	0.719093	23060	-0.00283602	0.0234464	-0.120958	0.903725	23060	0.0282976	0.0234608	1.20617	0.227754
NM_025922	Itpa	608.11	0.0395671	0.0459998	0.860157	0.389702	608.11	0.0571019	0.0460515	1.23996	0.214992	608.11	-0.0119037	0.0458238	-0.25977	0.795041	608.11	-0.0294384	0.0462267	-0.636827	0.524238
NM_026574	Ino80	1243.4	0.039472	0.0316772	1.24607	0.212739	1243.4	0.0531158	0.0316769	1.6768	0.093582	1243.4	-0.00377697	0.0315374	-0.119762	0.904672	1243.4	-0.0174208	0.0318162	-0.547547	0.584003
NM_029780	Raf1	1310.27	0.0394646	0.0290944	1.35643	0.174962	1310.27	0.0100346	0.0291147	0.344658	0.730351	1310.27	-0.031225	0.0290011	-1.07668	0.281621	1310.27	-0.00179502	0.0292077	-0.0614572	0.950995
NM_001039472	Kif21b	2024.87	0.0394284	0.0607345	0.649194	0.516213	2024.87	-0.0324165	0.0606293	-0.534667	0.59288	2024.87	0.0430505	0.0606614	0.709685	0.477899	2024.87	0.114895	0.0607024	1.89277	0.0583888
NM_030254	Tusc3	2112.26	0.0394109	0.0395454	0.996598	0.31896	2112.26	0.0893488	0.0395651	2.25828	0.0239285	2112.26	0.00376705	0.0394738	0.0954316	0.923972	2112.26	-0.0461709	0.0396366	-1.16485	0.244078
NM_153578	Nipa1	1158.52	0.0393843	0.0280144	1.40586	0.159767	1158.52	-0.0230252	0.0279146	-0.824843	0.409461	1158.52	-0.0200241	0.0278787	-0.718258	0.472598	1158.52	0.0423853	0.0280501	1.51106	0.130774
NM_029869	Zkscan1	1124.24	0.0393676	0.13658	0.288239	0.773164	1124.24	0.166691	0.136519	1.22101	0.222082	1124.24	0.120224	0.136487	0.880843	0.378403	1124.24	-0.00709987	0.136611	-0.0519713	0.958552
NM_016978	Oat	1190.49	0.0393629	0.0359431	1.09515	0.273453	1190.49	0.0226264	0.035861	0.630946	0.528076	1190.49	0.0051285	0.035799	0.143258	0.886086	1190.49	0.021865	0.0360049	0.60728	0.543665
NM_026029	Glod4	1074.41	0.0393264	0.0328467	1.19727	0.231201	1074.41	0.0164593	0.0330304	0.498307	0.618268	1074.41	-0.0677424	0.0328212	-2.06399	0.0390189	1074.41	-0.0448753	0.0330558	-1.35756	0.174602
NM_012000	Cln8	598.925	0.0392796	0.0411597	0.954322	0.339921	598.925	0.0252849	0.0408927	0.618323	0.536362	598.925	0.0276214	0.0408429	0.676284	0.498861	598.925	0.0416161	0.0412091	1.00988	0.312555
NM_001311136	Klhl12	837.427	0.0392483	0.054958	0.714152	0.475133	837.427	0.0202171	0.0550001	0.367583	0.713184	837.427	-0.0337873	0.0548856	-0.615594	0.538162	837.427	-0.014756	0.0550723	-0.267939	0.788746
NM_027626	Psd3	17182.7	0.0392166	0.0372756	1.05207	0.292767	17182.7	-0.0167972	0.0372777	-0.450597	0.65228	17182.7	-0.0483275	0.037272	-1.29662	0.194763	17182.7	0.00768632	0.0372813	0.206171	0.836657
NM_029505	Ap3m2	2659.96	0.0391977	0.0516307	0.759194	0.447736	2659.96	0.103394	0.0516275	2.0027	0.0452099	2659.96	0.0256872	0.0515759	0.498046	0.618452	2659.96	-0.0385093	0.0516822	-0.745118	0.4562
NM_175556	Plch2	864.607	0.0391917	0.320718	0.1222	0.902741	864.607	0.270695	0.320586	0.844376	0.398459	864.607	0.364067	0.320606	1.13556	0.25614	864.607	0.132564	0.320698	0.413361	0.679342
NM_027130	Afg3l2	1498.23	0.0391872	0.0328835	1.1917	0.23338	1498.23	-0.0318789	0.0329979	-0.96609	0.333999	1498.23	-0.0858638	0.0328923	-2.61045	0.0090423	1498.23	-0.0147977	0.0329891	-0.448564	0.653746
NM_012032	Serinc3	4622.31	0.0391715	0.0223069	1.75603	0.0790837	4622.31	0.0121967	0.0223221	0.546398	0.584792	4622.31	-0.0352285	0.0222756	-1.58148	0.113768	4622.31	-0.00825371	0.0223533	-0.369239	0.711949
NM_001347094	Celf2	849.705	0.0391616	0.198381	0.197406	0.84351	849.705	-0.0416796	0.198409	-0.210069	0.833614	849.705	-0.0848517	0.198383	-0.427717	0.668857	849.705	-0.0040105	0.198407	-0.0202135	0.983873
NM_001080927	Rbpj	717.434	0.0391587	0.133069	0.294273	0.768549	717.434	0.24523	0.132892	1.84533	0.0649895	717.434	0.215251	0.132853	1.62022	0.105185	717.434	0.00917989	0.133108	0.0689657	0.945017
NM_001163319	Tubgcp6	1276.38	0.0391246	0.0333747	1.17228	0.241083	1276.38	-0.0352343	0.0333746	-1.05572	0.291095	1276.38	-0.0482621	0.0333205	-1.44842	0.1475	1276.38	0.0260969	0.0334288	0.780672	0.434995
NM_029752	Bri3bp	3127.68	0.0391205	0.0244249	1.60166	0.109231	3127.68	-0.0177653	0.0243729	-0.728895	0.466066	3127.68	-0.0118639	0.0243602	-0.487019	0.626245	3127.68	0.0450219	0.0244376	1.84232	0.0654288
NM_001081298	Adgrl2	2921.33	0.0390838	0.0468667	0.833935	0.404318	2921.33	0.0166106	0.0468282	0.354714	0.722803	2921.33	0.0146871	0.0468169	0.313715	0.753738	2921.33	0.0371603	0.046878	0.792701	0.427952
NM_026579	D10Wsu102e	870.918	0.0389975	0.0356487	1.09394	0.273983	870.918	0.0123802	0.0357886	0.345926	0.729398	870.918	-0.0546998	0.03559	-1.53694	0.124307	870.918	-0.0280825	0.035847	-0.783399	0.433393
NM_053072	Fgd6	561.9	0.0389905	0.0518118	0.752542	0.451725	561.9	0.0286843	0.0514818	0.557174	0.577409	561.9	0.0505994	0.0514877	0.982747	0.325732	561.9	0.0609056	0.0518059	1.17565	0.239735
NM_026374	Ilf2	1114	0.0389571	0.0356471	1.09286	0.274457	1114	0.0486272	0.035714	1.36157	0.173333	1114	-0.0243585	0.0355467	-0.685253	0.493185	1114	-0.0340285	0.0358139	-0.950147	0.342037
NM_001039106	Ddhd1	1100.47	0.038952	0.116934	0.333111	0.739051	1100.47	0.0113217	0.116917	0.0968352	0.922857	1100.47	-0.00951029	0.116895	-0.0813578	0.935157	1100.47	0.01812	0.116957	0.154929	0.876877
NM_032610	Sptbn4	2062.29	0.0389462	0.0967518	0.402537	0.687289	2062.29	-0.136685	0.0968103	-1.41188	0.157984	2062.29	-0.178468	0.0967888	-1.84389	0.0651995	2062.29	-0.0028365	0.0967733	-0.0293107	0.976617
NM_001164099	Add3	740.591	0.0389098	0.145618	0.267205	0.789312	740.591	-0.206589	0.145688	-1.41802	0.156185	740.591	-0.183064	0.145691	-1.25653	0.208925	740.591	0.0624344	0.145616	0.428762	0.668097
NM_153798	Polr2b	1737.84	0.0388737	0.0314956	1.23426	0.217108	1737.84	0.0317871	0.0315452	1.00767	0.313614	1737.84	-0.0332334	0.0314345	-1.05723	0.290409	1737.84	-0.0261469	0.0316061	-0.827272	0.408083
NM_022319	Clstn2	1920.54	0.0388713	0.042918	0.905712	0.365088	1920.54	-0.017962	0.0428086	-0.419588	0.674787	1920.54	0.0232878	0.0428272	0.543762	0.586606	1920.54	0.0801211	0.0428994	1.86765	0.0618109
NM_001015039	Zfyve28	1156.76	0.0388265	0.0430212	0.902497	0.366793	1156.76	-0.0491211	0.042749	-1.14906	0.250533	1156.76	0.0389488	0.0428467	0.909025	0.363337	1156.76	0.126896	0.0429239	2.95631	0.00311344
NR_015526	A830082N09Rik	976.146	0.0388155	0.0379217	1.02357	0.306038	976.146	0.0133694	0.0380105	0.351728	0.725042	976.146	-0.0466434	0.0378572	-1.23209	0.217917	976.146	-0.0211972	0.0380747	-0.556727	0.577714
NM_001005420	Ppp1r26	566.181	0.0388111	0.0543171	0.714529	0.4749	566.181	-0.0157874	0.054159	-0.2915	0.770669	566.181	-0.00459765	0.0541396	-0.084922	0.932323	566.181	0.0500009	0.0543364	0.920209	0.357463
NM_177682	Ccz1	627.425	0.0388053	0.045044	0.861498	0.388964	627.425	0.0458392	0.0450897	1.01662	0.309333	627.425	-0.0162189	0.0448824	-0.361365	0.717827	627.425	-0.0232528	0.0452505	-0.513869	0.607344
NM_145836	Irf2bpl	815.066	0.0387948	0.0717033	0.541046	0.588476	815.066	-0.0037504	0.0715393	-0.0524244	0.958191	815.066	0.0344279	0.0715618	0.481093	0.630451	815.066	0.076973	0.0716808	1.07383	0.282899
NM_008576	Abcc1	695.289	0.0387879	0.0400131	0.96938	0.332356	695.289	0.0125407	0.0400655	0.313006	0.754276	695.289	-0.0343956	0.0398952	-0.862147	0.388607	695.289	-0.00814842	0.0401829	-0.202783	0.839304
NM_178726	Ppm1l	1845.02	0.03876	0.0345485	1.1219	0.261903	1845.02	-0.0603009	0.034494	-1.74815	0.0804373	1845.02	-0.0363011	0.0344989	-1.05224	0.29269	1845.02	0.0627599	0.0345436	1.81683	0.0692431
NM_001286647	Atl2	932.598	0.0387375	0.0605453	0.63981	0.522296	932.598	0.0658343	0.0604975	1.08821	0.276501	932.598	0.0220772	0.0604164	0.365418	0.714799	932.598	-0.00501956	0.0606263	-0.0827951	0.934014
NM_029787	Cyb5r3	562.607	0.0387204	0.0436391	0.887287	0.374924	562.607	-0.0395953	0.0433802	-0.912751	0.361373	562.607	-0.00624498	0.0434205	-0.143826	0.885638	562.607	0.0720708	0.043599	1.65304	0.0983231
NM_145218	Wbscr17	803.07	0.0387053	0.0608181	0.636411	0.524509	803.07	-0.0433726	0.0606852	-0.714714	0.474786	803.07	-0.00685029	0.0607096	-0.112837	0.91016	803.07	0.0752276	0.0607937	1.23742	0.21593
NM_009790	Calm1	62054.2	0.0386518	0.0218779	1.7667	0.0772784	62054.2	0.0127215	0.0218781	0.581473	0.560922	62054.2	-0.0254612	0.0218751	-1.16393	0.24445	62054.2	0.000469051	0.021881	0.0214364	0.982898
NM_009273	Srp14	809.683	0.0385985	0.0439903	0.877432	0.380252	809.683	0.0414149	0.0440282	0.940645	0.346887	809.683	-0.018701	0.0438676	-0.426305	0.669886	809.683	-0.0215174	0.0441504	-0.487365	0.625999
NM_001014973	Snx13	3100.95	0.038431	0.0281035	1.36748	0.171475	3100.95	0.0197436	0.0281252	0.701987	0.482687	3100.95	-0.033331	0.0280656	-1.18761	0.234987	3100.95	-0.0146435	0.0281631	-0.519955	0.603095
NM_001190453	Dctn2	2176.83	0.0384234	0.0494589	0.776876	0.437232	2176.83	-0.0413056	0.049387	-0.836365	0.40295	2176.83	0.00304796	0.0494032	0.0616957	0.950805	2176.83	0.082777	0.0494427	1.6742	0.0940913
NM_025848	Sdhd	974.893	0.0383729	0.0325458	1.17904	0.238381	974.893	-0.00693249	0.0323551	-0.214263	0.830342	974.893	0.00812786	0.0323453	0.251284	0.801594	974.893	0.0534332	0.0325555	1.6413	0.100736
NM_153103	Kif1c	1845.42	0.0383449	0.0441786	0.867953	0.38542	1845.42	-0.0441936	0.044072	-1.00276	0.315978	1845.42	0.00818089	0.0441004	0.185506	0.852832	1845.42	0.0907194	0.0441502	2.05479	0.0398994
NM_001003918	Usp7	4690.54	0.0383418	0.0231315	1.65756	0.0974069	4690.54	0.0176645	0.0231543	0.762903	0.445521	4690.54	-0.0383503	0.0231045	-1.65987	0.0969416	4690.54	-0.017673	0.0231813	-0.762381	0.445833
NM_001252566	Sez6l2	2110.41	0.0383407	0.081305	0.471566	0.637236	2110.41	-0.00413483	0.0812641	-0.0508813	0.95942	2110.41	0.0167764	0.0812646	0.206441	0.836446	2110.41	0.0592519	0.0813046	0.728765	0.466146
NM_019409	Omg	1494.27	0.0383405	0.0359263	1.0672	0.285883	1494.27	-0.000784247	0.0359775	-0.0217982	0.982609	1494.27	-0.0496645	0.0358867	-1.38392	0.166382	1494.27	-0.0105397	0.0360171	-0.292632	0.769804
NM_027906	Vwa8	1665.71	0.0383267	0.046185	0.829851	0.406623	1665.71	-0.0179322	0.0461491	-0.388571	0.697594	1665.71	-0.0198004	0.0461291	-0.429238	0.66775	1665.71	0.0364585	0.046205	0.789061	0.430076
NM_145405	Ubl4a	652.55	0.038325	0.0515289	0.743758	0.457023	652.55	-0.162385	0.0513943	-3.1596	0.00157988	652.55	-0.0783355	0.0515274	-1.52027	0.128444	652.55	0.122375	0.0513958	2.38103	0.0172645
NM_028292	Ppme1	2278.92	0.0383205	0.035912	1.06707	0.285942	2278.92	-0.00785064	0.0360605	-0.217707	0.827657	2278.92	-0.118573	0.0359473	-3.29853	0.000971921	2278.92	-0.0724022	0.0360253	-2.00976	0.044457
NM_001159889	Ociad1	1643.05	0.0382498	0.0660013	0.579531	0.562231	1643.05	-0.0780743	0.0658833	-1.18504	0.236002	1643.05	0.0200511	0.0659342	0.304108	0.761046	1643.05	0.136375	0.0659504	2.06784	0.0386547
NM_019760	Serinc1	17414.6	0.038247	0.0314574	1.21583	0.224048	17414.6	0.0439662	0.0314693	1.39712	0.162379	17414.6	-0.0527699	0.031454	-1.67769	0.0934085	17414.6	-0.0584891	0.0314727	-1.85841	0.0631109
NM_172948	Mgat5b	1222.95	0.0382171	0.0788731	0.484539	0.628004	1222.95	-0.0565806	0.0786801	-0.719122	0.472066	1222.95	0.0709145	0.0787592	0.900395	0.36791	1222.95	0.165712	0.0787942	2.1031	0.0354568
NM_001033550	Lrrc8b	1586.66	0.0381037	0.0497081	0.766548	0.44335	1586.66	-0.000760521	0.0496809	-0.0153081	0.987786	1586.66	-0.0153216	0.0496499	-0.308592	0.757632	1586.66	0.0235426	0.0497391	0.473322	0.635983
NM_001004363	Nuak1	1733.63	0.0380378	0.0489528	0.777031	0.437141	1733.63	0.0290171	0.0489611	0.592657	0.553411	1733.63	-0.0200342	0.048903	-0.409672	0.682047	1733.63	-0.0110135	0.0490108	-0.224716	0.8222
NM_176849	Arglu1	1176.92	0.0380297	0.0426485	0.8917	0.372554	1176.92	-0.0303447	0.0427524	-0.709779	0.477841	1176.92	-0.0814635	0.0426526	-1.90993	0.0561421	1176.92	-0.0130891	0.0427483	-0.306191	0.75946
NM_007944	Eps15l1	644.616	0.0379967	0.0892238	0.425859	0.670211	644.616	0.0737444	0.0891535	0.827162	0.408145	644.616	0.0359499	0.0890812	0.403564	0.686533	644.616	0.000202302	0.0892961	0.00226553	0.998192
NM_175134	Ankrd46	2614.69	0.0379772	0.0231849	1.63801	0.101419	2614.69	0.0358358	0.023183	1.54578	0.122158	2614.69	-0.0110668	0.0231043	-0.478991	0.631945	2614.69	-0.00892535	0.0232633	-0.383667	0.701225
NM_172260	Cep68	682.663	0.0379407	0.0397085	0.955479	0.339335	682.663	0.0836014	0.0395874	2.11182	0.0347021	682.663	0.0354107	0.0394063	0.898607	0.368862	682.663	-0.01025	0.0398883	-0.256968	0.797204
NM_145139	Eif3l	954.809	0.0379267	0.033465	1.13333	0.257078	954.809	0.00266939	0.0335463	0.0795733	0.936577	954.809	-0.0469126	0.0333926	-1.40488	0.160056	954.809	-0.0116553	0.0336184	-0.346694	0.728822
NM_029349	2310035C23Rik	1181.15	0.0379236	0.142578	0.265985	0.790251	1181.15	0.164988	0.142538	1.1575	0.247069	1181.15	0.102409	0.142502	0.718647	0.472359	1181.15	-0.0246552	0.142614	-0.172881	0.862745
NM_177461	Micall1	771.423	0.0379104	0.0533502	0.710597	0.477334	771.423	-0.0360615	0.0529655	-0.680848	0.495968	771.423	0.0616474	0.0531008	1.16095	0.245662	771.423	0.135619	0.0532155	2.54849	0.010819
NM_028044	Cnn3	894.336	0.037898	0.0552889	0.685454	0.493058	894.336	0.0977647	0.0551759	1.77187	0.0764155	894.336	0.0590838	0.0550901	1.07249	0.283498	894.336	-0.00078293	0.0553744	-0.0141388	0.988719
NM_001025572	Ankrd12	6768.72	0.037886	0.0342851	1.10503	0.269147	6768.72	0.0177538	0.0342713	0.518038	0.604432	6768.72	0.00161781	0.0342602	0.0472214	0.962337	6768.72	0.02175	0.0342962	0.634182	0.525962
NM_177407	Camk2a	26579	0.0378559	0.082526	0.458715	0.646439	26579	-0.0429502	0.0825223	-0.520468	0.602738	26579	0.00505812	0.0825232	0.0612933	0.951126	26579	0.0858643	0.0825251	1.04046	0.298125
NM_207223	Acap3	1859.96	0.037844	0.0586687	0.645045	0.518898	1859.96	-0.0622387	0.0585969	-1.06215	0.288167	1859.96	-0.00630493	0.0586203	-0.107555	0.914348	1859.96	0.0937778	0.0586453	1.59907	0.109806
NM_022996	Ndfip1	3722.66	0.0377903	0.0287994	1.31219	0.189455	3722.66	0.0177835	0.0288308	0.616823	0.537352	3722.66	-0.0442056	0.0287764	-1.53618	0.124495	3722.66	-0.0241988	0.0288538	-0.83867	0.401654
NM_013715	Cops5	568.9	0.0377754	0.0784289	0.481652	0.630053	568.9	0.07622	0.078833	0.966854	0.333617	568.9	-0.116202	0.0784898	-1.48047	0.138749	568.9	-0.154646	0.0787723	-1.96321	0.0496223
NM_013835	Trove2	2875.07	0.0377722	0.0319367	1.18272	0.236919	2875.07	0.0377159	0.0319209	1.18154	0.237388	2875.07	-0.000575708	0.0318756	-0.0180611	0.98559	2875.07	-0.000519333	0.0319819	-0.0162383	0.987044
NM_177192	Dennd5b	4292.57	0.0377674	0.0279467	1.35141	0.176565	4292.57	0.00864616	0.0279469	0.309379	0.757034	4292.57	-0.0254761	0.0279148	-0.912638	0.361433	4292.57	0.00364513	0.0279787	0.130282	0.896343
NM_153581	Gpm6a	19819.6	0.0377551	0.034143	1.1058	0.268815	19819.6	0.0522724	0.0341449	1.5309	0.125794	19819.6	-0.0121718	0.0341359	-0.356569	0.721414	19819.6	-0.0266891	0.0341519	-0.781482	0.434519
NM_001135019	Zfp266	835.27	0.0377466	0.225245	0.16758	0.866914	835.27	0.426603	0.225279	1.89366	0.0582696	835.27	0.157876	0.22516	0.701173	0.483195	835.27	-0.23098	0.225364	-1.02492	0.305402
NM_023579	Ipo5	3496.46	0.0376964	0.0347086	1.08608	0.277442	3496.46	-0.00317771	0.0347004	-0.0915758	0.927035	3496.46	-0.0242899	0.0346764	-0.700475	0.483631	3496.46	0.0165842	0.0347326	0.477483	0.633018
NM_011965	Psma1	1027.57	0.0376897	0.0426406	0.883894	0.376754	1027.57	0.00750973	0.0428112	0.175415	0.860754	1027.57	-0.0781278	0.0426402	-1.83226	0.0669132	1027.57	-0.0479478	0.0428116	-1.11997	0.262725
NM_009983	Ctsd	4436.47	0.0376653	0.0433762	0.868341	0.385208	4436.47	0.0260714	0.0433734	0.601091	0.547779	4436.47	-0.0126634	0.0433517	-0.292109	0.770204	4436.47	-0.00106946	0.043398	-0.024643	0.98034
NM_020588	Tmem183a	793.897	0.0376447	0.102745	0.366389	0.714075	793.897	0.0381403	0.102924	0.370565	0.710961	793.897	-0.111776	0.102775	-1.08758	0.276782	793.897	-0.112271	0.102895	-1.09113	0.275216
NM_023328	Agtpbp1	2357.36	0.0376238	0.114929	0.327366	0.743391	2357.36	-0.0418075	0.114854	-0.364004	0.715855	2357.36	0.0892414	0.114884	0.776798	0.437278	2357.36	0.168673	0.1149	1.468	0.142104
NM_027910	Klhdc3	1151.28	0.0376098	0.054303	0.692592	0.488565	1151.28	-0.104011	0.0543449	-1.91391	0.0556313	1151.28	-0.0993493	0.0543281	-1.82869	0.0674458	1151.28	0.042272	0.0543198	0.778205	0.436448
NM_001252493	Osbpl1a	908.859	0.0375949	0.119149	0.315528	0.752361	908.859	0.0130191	0.119168	0.10925	0.913004	908.859	-0.0368386	0.119122	-0.309251	0.75713	908.859	-0.0122628	0.119195	-0.10288	0.918058
NM_016959	Rps3a1	3896.05	0.0374963	0.0250097	1.49927	0.133803	3896.05	0.0499937	0.0250112	1.99886	0.045624	3896.05	-0.00523564	0.0249559	-0.209796	0.833827	3896.05	-0.017733	0.0250648	-0.707486	0.479265
NM_172695	Plaa	1257.87	0.0374755	0.0294685	1.27171	0.203475	1257.87	0.0370435	0.0296479	1.24945	0.211501	1257.87	-0.0575238	0.029428	-1.95473	0.0506146	1257.87	-0.0570918	0.0296881	-1.92305	0.0544736
NM_053119	Echs1	554.405	0.0374074	0.0440236	0.849713	0.395485	554.405	0.0754877	0.0437769	1.72437	0.0846404	554.405	0.0504693	0.0436446	1.15637	0.24753	554.405	0.012389	0.0441548	0.280582	0.779031
NM_009682	Ap3s2	1087.98	0.0373871	0.0394408	0.947929	0.343165	1087.98	-0.0318528	0.0393082	-0.810335	0.417748	1087.98	-0.0061487	0.0393184	-0.156382	0.875732	1087.98	0.0630912	0.0394306	1.60005	0.109586
NM_009826	Rb1cc1	4189.82	0.037382	0.0231429	1.61527	0.106253	4189.82	0.0103542	0.0230778	0.448666	0.653672	4189.82	0.0195011	0.02307	0.8453	0.397944	4189.82	0.0465289	0.0231507	2.00983	0.0444492
NM_001177856	Asph	1460.75	0.0373641	0.028901	1.29283	0.196069	1460.75	0.010139	0.0289315	0.350447	0.726003	1460.75	-0.0336601	0.0288246	-1.16776	0.242904	1460.75	-0.00643503	0.0290076	-0.221839	0.824439
NM_007386	Aco1	714.358	0.0372897	0.0346505	1.07617	0.281853	714.358	0.0483217	0.0346008	1.39655	0.162549	714.358	0.0032081	0.0344131	0.0932232	0.925726	714.358	-0.0078239	0.0348369	-0.224586	0.822301
NM_011692	Vbp1	990.078	0.0372876	0.0421461	0.884721	0.376307	990.078	0.0345114	0.0421672	0.81844	0.413106	990.078	-0.0182525	0.0420429	-0.434139	0.664187	990.078	-0.0154763	0.0422702	-0.366127	0.71427
NM_019710	Smc1a	1891.29	0.0372683	0.0412972	0.90244	0.366823	1891.29	0.00168938	0.0414015	0.0408048	0.967452	1891.29	-0.0853	0.0413042	-2.06517	0.0389073	1891.29	-0.0497211	0.0413945	-1.20115	0.229692
NM_145491	Rhoq	819.702	0.0372537	0.0590479	0.630906	0.528102	819.702	-0.0199884	0.0589775	-0.338916	0.734673	819.702	-0.0158411	0.0589547	-0.2687	0.788161	819.702	0.041401	0.0590707	0.700872	0.483383
NM_009059	Rgl2	556.187	0.037225	0.0700884	0.531114	0.59534	556.187	-0.117746	0.0697347	-1.68849	0.091318	556.187	0.00788064	0.0699254	0.112701	0.910268	556.187	0.162852	0.0698982	2.32984	0.0198145
NM_028097	Tmem68	704.95	0.0371943	0.0377447	0.985416	0.32442	704.95	0.020616	0.0379697	0.542959	0.587158	704.95	-0.0611511	0.0376986	-1.62211	0.104781	704.95	-0.0445728	0.0380155	-1.17249	0.241
NM_027889	Vps11	1277.63	0.0371727	0.0325331	1.14261	0.2532	1277.63	-0.030483	0.0324654	-0.938938	0.347762	1277.63	-0.0253924	0.0324408	-0.782731	0.433785	1277.63	0.0422633	0.0325576	1.29811	0.19425
NM_026275	Ube2r2	782.26	0.0371665	0.0414332	0.897021	0.369707	782.26	-0.0599566	0.0412595	-1.45316	0.14618	782.26	-0.0204846	0.0413031	-0.495957	0.619925	782.26	0.0766385	0.0413897	1.85163	0.0640788
NM_144861	Rprd1a	2138.41	0.0371596	0.0289114	1.28529	0.19869	2138.41	0.0198706	0.02896	0.686139	0.492625	2138.41	-0.0404345	0.0288677	-1.40068	0.161309	2138.41	-0.0231455	0.0290036	-0.79802	0.424859
NM_138667	Tab2	1149.27	0.0371435	0.0437463	0.849067	0.395844	1149.27	0.0734194	0.0437024	1.67998	0.0929606	1149.27	0.0232985	0.0436021	0.534344	0.593103	1149.27	-0.0129773	0.0438463	-0.295973	0.767251
NM_001198998	Vdac3	1624.58	0.0371431	0.0391387	0.949012	0.342614	1624.58	0.0365646	0.0392243	0.932193	0.351237	1624.58	-0.0488081	0.0391059	-1.2481	0.211994	1624.58	-0.0482296	0.039257	-1.22856	0.219236
NM_009096	Rps6	2648.27	0.037133	0.033471	1.10941	0.267253	2648.27	0.0480135	0.0334768	1.43423	0.151506	2648.27	-0.00860819	0.0334149	-0.257615	0.796704	2648.27	-0.0194887	0.0335328	-0.581182	0.561118
NM_018740	Elp5	581.537	0.0371222	0.0410771	0.90372	0.366144	581.537	-0.0107546	0.041349	-0.260093	0.794792	581.537	-0.0805775	0.0410846	-1.96126	0.0498492	581.537	-0.0327006	0.0413415	-0.790988	0.428951
NM_172663	Epc2	1573.46	0.0370783	0.0370113	1.00181	0.316435	1573.46	0.0542915	0.0370257	1.46632	0.142561	1573.46	-0.00768361	0.0369248	-0.208088	0.83516	1573.46	-0.0248969	0.0371119	-0.670859	0.50231
NM_175285	Tmem62	583.894	0.0370401	0.0330167	1.12186	0.261923	583.894	-0.0400778	0.0329819	-1.21514	0.224311	583.894	-0.0453924	0.0328918	-1.38005	0.167572	583.894	0.0317255	0.0331064	0.958288	0.337918
NM_001113208	Ncam2	3199.07	0.0369955	0.046718	0.79189	0.428425	3199.07	0.043971	0.0467298	0.940961	0.346725	3199.07	-0.0191607	0.04669	-0.410381	0.681527	3199.07	-0.0261361	0.0467579	-0.558966	0.576185
NM_177354	Vash1	911.459	0.0369645	0.0568685	0.649999	0.515693	911.459	-0.0565524	0.0566355	-0.998533	0.318021	911.459	0.0261823	0.0567217	0.461593	0.644373	911.459	0.119699	0.0567825	2.10803	0.0350284
NM_016980	Rpl5	3558.66	0.0369378	0.0300743	1.22822	0.219365	3558.66	0.0529206	0.0301016	1.75807	0.0787362	3558.66	-0.0226629	0.0300375	-0.754488	0.450556	3558.66	-0.0386457	0.0301383	-1.28228	0.199745
NM_138597	Atp5o	2064.25	0.0369345	0.0324656	1.13765	0.255266	2064.25	0.00542289	0.0324578	0.167075	0.867311	2064.25	-0.023033	0.0324066	-0.71075	0.477239	2064.25	0.00847861	0.0325167	0.260746	0.794288
NM_133789	Strn4	3196.55	0.0369205	0.0660778	0.558743	0.576337	3196.55	-0.0918711	0.0660769	-1.39037	0.164418	3196.55	-0.0734943	0.0660765	-1.11226	0.266025	3196.55	0.0552972	0.0660783	0.836845	0.40268
NM_181420	Fn3krp	700.7	0.0369103	0.0410867	0.898352	0.368998	700.7	0.00662482	0.0410581	0.161352	0.871816	700.7	-0.0204969	0.0409425	-0.500627	0.616634	700.7	0.00978859	0.0412018	0.237577	0.81221
NM_145422	Rtcb	1849.16	0.0368889	0.0311368	1.18474	0.236122	1849.16	0.0726289	0.0312395	2.32491	0.0200768	1849.16	-0.0334991	0.031082	-1.07777	0.281138	1849.16	-0.0692391	0.031294	-2.21254	0.0269297
NM_010421	Hexa	775.563	0.0368744	0.042942	0.858702	0.390505	775.563	0.114499	0.0427395	2.67901	0.00738411	775.563	0.0761572	0.0426125	1.7872	0.0739048	775.563	-0.00146781	0.043068	-0.0340813	0.972812
NM_027879	Cdc40	721.814	0.0368448	0.0386646	0.952932	0.340625	721.814	0.0267095	0.0386043	0.691881	0.489012	721.814	-0.00434303	0.0384745	-0.112881	0.910125	721.814	0.00579218	0.0387938	0.149307	0.881311
NM_153599	Cdk8	686.637	0.0368193	0.0359814	1.02329	0.306172	686.637	0.00904643	0.0359509	0.251633	0.801325	686.637	-0.0198597	0.0358112	-0.554565	0.579192	686.637	0.00791318	0.0361203	0.219078	0.826589
NM_007861	Dld	2045.01	0.0367739	0.0376545	0.976611	0.328762	2045.01	0.0311756	0.0376684	0.827634	0.407878	2045.01	-0.0208365	0.0376016	-0.554138	0.579484	2045.01	-0.0152382	0.0377212	-0.403969	0.686235
NM_001081081	Gls	7630.86	0.0367315	0.0331115	1.10933	0.267289	7630.86	-0.0156687	0.0331268	-0.47299	0.63622	7630.86	-0.0639105	0.0331077	-1.93038	0.0535594	7630.86	-0.0115103	0.0331306	-0.347423	0.728274
NM_138668	Ufsp2	722.895	0.0367297	0.0350525	1.04785	0.294709	722.895	0.0112932	0.0348317	0.324221	0.745771	722.895	0.0149323	0.0347872	0.429247	0.667743	722.895	0.0403689	0.0350967	1.15022	0.250054
NM_001037859	Csf1r	1560.41	0.0367066	0.0409153	0.897136	0.369647	1560.41	0.0692867	0.0408652	1.69549	0.0899817	1560.41	0.0283522	0.0407966	0.694966	0.487076	1560.41	-0.00422785	0.0409837	-0.103159	0.917837
NM_008702	Nlk	2653.21	0.0366893	0.0453767	0.808548	0.418775	2653.21	-0.0203577	0.0453728	-0.448676	0.653665	2653.21	-0.0360412	0.0453519	-0.7947	0.426788	2653.21	0.0210058	0.0453977	0.462706	0.643575
NM_011879	Ik	1654.8	0.0366617	0.0484518	0.756665	0.449251	1654.8	0.0915968	0.0484812	1.88933	0.0588481	1654.8	0.00138448	0.0483818	0.0286158	0.977171	1654.8	-0.0535505	0.048551	-1.10297	0.270038
NM_001112798	Slc8a1	11013.2	0.0366482	0.0775746	0.472425	0.636623	11013.2	0.128158	0.0775665	1.65223	0.098487	11013.2	0.0852142	0.0775611	1.09867	0.271912	11013.2	-0.00629558	0.07758	-0.0811495	0.935323
NM_025594	Zmat2	1855.83	0.0366399	0.0354977	1.03218	0.301989	1855.83	0.00441636	0.0356154	0.124002	0.901314	1855.83	-0.0809822	0.0355018	-2.28107	0.0225441	1855.83	-0.0487587	0.0356112	-1.36919	0.170939
NM_012058	Srp9	843.064	0.0366301	0.0317334	1.15431	0.248374	843.064	-0.00559316	0.0316475	-0.176733	0.859718	843.064	-0.0164207	0.031567	-0.520184	0.602935	843.064	0.0258026	0.0318135	0.81106	0.417331
NM_178592	Abhd16a	887.569	0.036523	0.0395828	0.922699	0.356164	887.569	-0.00490859	0.039557	-0.124089	0.901245	887.569	-0.0254957	0.0394757	-0.645859	0.518371	887.569	0.0159358	0.0396639	0.401772	0.687852
NM_001039000	Kif5a	47856.1	0.0365205	0.0424847	0.859614	0.390002	47856.1	0.010251	0.0424812	0.241307	0.809317	47856.1	0.0251586	0.0424811	0.59223	0.553696	47856.1	0.051428	0.0424849	1.2105	0.226087
NM_001114333	Grm1	999.728	0.0365106	0.159227	0.229299	0.818636	999.728	-0.105874	0.159123	-0.665356	0.505823	999.728	0.0330487	0.159176	0.207624	0.835522	999.728	0.175433	0.159174	1.10214	0.270399
NM_001081035	Nav3	3473.89	0.0364915	0.0361913	1.0083	0.313313	3473.89	0.00707074	0.0361738	0.195466	0.845028	3473.89	-0.0101779	0.0361528	-0.281525	0.778308	3473.89	0.0192429	0.0362123	0.53139	0.595148
NM_024457	Rap1b	959.841	0.0364455	0.030844	1.18161	0.237361	959.841	0.00923322	0.0307271	0.300491	0.763802	959.841	-0.000735309	0.0306561	-0.0239857	0.980864	959.841	0.026477	0.0309145	0.856459	0.391744
NM_021433	Stx6	1223.01	0.036436	0.0304772	1.19552	0.231885	1223.01	-0.00660996	0.0304887	-0.216801	0.828364	1223.01	-0.035655	0.0303961	-1.17301	0.24079	1223.01	0.00739092	0.0305695	0.241774	0.808955
NM_001076789	Cbx5	3824.33	0.0363855	0.0747043	0.48706	0.626216	3824.33	0.016908	0.0747428	0.226215	0.821034	3824.33	-0.0966814	0.0747094	-1.2941	0.195631	3824.33	-0.0772039	0.0747377	-1.033	0.301605
NM_011049	Cdk16	2590.82	0.0363816	0.0503914	0.721981	0.470306	2590.82	-0.0842555	0.0503799	-1.6724	0.0944446	2590.82	-0.0603518	0.0503821	-1.19788	0.230963	2590.82	0.0602854	0.0503891	1.1964	0.231542
NM_175375	Ankhd1	2831.42	0.0363708	0.0279084	1.30322	0.192499	2831.42	0.053245	0.0278893	1.90916	0.056242	2831.42	0.00848649	0.0278306	0.304934	0.760416	2831.42	-0.00838766	0.0279669	-0.299914	0.764243
NM_013830	Prpf4b	2652.23	0.0363656	0.0363224	1.00119	0.316735	2652.23	0.0259465	0.0363561	0.713677	0.475427	2652.23	-0.0384344	0.0362936	-1.05899	0.289606	2652.23	-0.0280153	0.0363849	-0.769971	0.441317
NM_022424	Fndc4	1102.7	0.0363432	0.0415916	0.873812	0.382221	1102.7	0.0357736	0.0416279	0.859366	0.390139	1102.7	-0.0225577	0.041506	-0.543482	0.586798	1102.7	-0.0219881	0.0417132	-0.527126	0.598106
NM_146145	Jak1	4148.36	0.0362154	0.0228122	1.58755	0.112389	4148.36	0.0102013	0.0227943	0.447539	0.654486	4148.36	-0.0121087	0.0227626	-0.531954	0.594758	4148.36	0.0139054	0.0228438	0.608718	0.542711
NM_178691	Yod1	638.42	0.0361087	0.0385976	0.935517	0.349522	638.42	0.0152118	0.0385603	0.394494	0.693216	638.42	-0.0151919	0.0384157	-0.39546	0.692504	638.42	0.00570499	0.0387415	0.147258	0.882928
NM_177411	Rab5b	2229.82	0.0360851	0.0249514	1.44622	0.148116	2229.82	-0.0039933	0.0249262	-0.160205	0.87272	2229.82	-0.021366	0.0248789	-0.858797	0.390452	2229.82	0.0187124	0.0249985	0.748542	0.454133
NM_172593	Mier3	907.76	0.0360659	0.038851	0.928314	0.353245	907.76	0.0669388	0.0389159	1.72009	0.0854165	907.76	-0.0108747	0.0387168	-0.280878	0.778804	907.76	-0.0417475	0.0390494	-1.06909	0.285028
NM_011740	Ywhaz	6015.11	0.0360606	0.226157	0.159449	0.873315	6015.11	0.237697	0.226169	1.05097	0.293271	6015.11	-0.0104231	0.226154	-0.0460885	0.96324	6015.11	-0.212059	0.226172	-0.937602	0.348449
NM_198613	Ap2s1	1077.68	0.0359852	0.0443996	0.810484	0.417662	1077.68	-0.00486401	0.0443708	-0.109622	0.912709	1077.68	-0.0217713	0.0443164	-0.491269	0.623236	1077.68	0.0190779	0.0444539	0.429162	0.667806
NM_029078	Pcf11	1913.91	0.0359796	0.030908	1.16409	0.244388	1913.91	0.0852463	0.0309264	2.75642	0.00584371	1913.91	0.00708362	0.0308067	0.229938	0.81814	1913.91	-0.042183	0.0310273	-1.35955	0.173973
NM_033618	Supt16	2187.94	0.0359638	0.0352646	1.01983	0.307811	2187.94	0.0409197	0.0353096	1.15888	0.246503	2187.94	-0.0322013	0.0352232	-0.914208	0.360607	2187.94	-0.0371573	0.0353508	-1.0511	0.293212
NM_001164231	Pwwp2a	623.925	0.0358564	0.091947	0.389968	0.69656	623.925	0.0554262	0.0920676	0.602017	0.547163	623.925	-0.0485446	0.0919123	-0.528163	0.597386	623.925	-0.0681145	0.0921023	-0.739552	0.459572
NM_001081337	Sipa1l2	1462.13	0.0358543	0.0452849	0.791748	0.428507	1462.13	-0.0483185	0.0453095	-1.06641	0.286238	1462.13	-0.064224	0.0452715	-1.41864	0.156004	1462.13	0.0199488	0.0453229	0.440148	0.65983
NM_025822	Rsrc1	898.528	0.0358411	0.0521314	0.687515	0.491758	898.528	-0.0268825	0.0522344	-0.514651	0.606797	898.528	-0.0758481	0.0521306	-1.45496	0.145679	898.528	-0.0131245	0.0522353	-0.251256	0.801616
NM_175229	Srrm2	16070.3	0.0357885	0.0406523	0.880355	0.378667	16070.3	0.0252138	0.0406374	0.620457	0.534957	16070.3	0.051735	0.0406382	1.27306	0.202995	16070.3	0.0623097	0.0406516	1.53277	0.125332
NM_008913	Ppp3ca	23728.6	0.0357765	0.0387583	0.923068	0.355972	23728.6	0.038609	0.0387591	0.996126	0.319189	23728.6	-0.0143216	0.0387534	-0.369556	0.711713	23728.6	-0.017154	0.038764	-0.442524	0.65811
NM_019729	Usp8	1584.29	0.035772	0.0335507	1.06621	0.286329	1584.29	-0.010465	0.0335403	-0.312013	0.75503	1584.29	-0.0302671	0.0334875	-0.903833	0.366084	1584.29	0.0159699	0.0336033	0.475249	0.634609
NM_030692	Sacm1l	2347.61	0.0357718	0.035047	1.02068	0.307405	2347.61	0.0378047	0.0350731	1.07788	0.281086	2347.61	-0.0244695	0.0350016	-0.699097	0.484492	2347.61	-0.0265023	0.0351184	-0.754656	0.450455
NM_019772	1110004F10Rik	1093.62	0.035759	0.033446	1.06916	0.284999	1093.62	0.0311292	0.0336537	0.924987	0.354973	1093.62	-0.0662313	0.0334255	-1.98146	0.0475399	1093.62	-0.0616015	0.033674	-1.82935	0.0673471
NM_008707	Nmt1	1737.45	0.0357581	0.0323642	1.10487	0.269217	1737.45	0.0280351	0.032283	0.868416	0.385167	1737.45	0.0170815	0.032244	0.529756	0.596281	1737.45	0.0248045	0.032403	0.765499	0.443975
NM_001242934	Bcl11a	790.841	0.0357218	0.0782957	0.456242	0.648216	790.841	-0.0301425	0.0783295	-0.384817	0.700373	790.841	-0.058277	0.0782746	-0.74452	0.456562	790.841	0.0075873	0.0783505	0.0968379	0.922855
NM_001164199	Prkacb	2683.67	0.0357201	0.0640465	0.557722	0.577034	2683.67	-0.0440509	0.0640695	-0.687549	0.491737	2683.67	-0.078004	0.0640474	-1.21791	0.223258	2683.67	0.0017671	0.0640687	0.0275813	0.977996
NM_133741	Snrk	1286.31	0.0357182	0.122171	0.292363	0.770009	1286.31	-0.0158514	0.122145	-0.129775	0.896745	1286.31	-0.00871689	0.12214	-0.0713683	0.943105	1286.31	0.0428526	0.122176	0.350744	0.725781
NM_007466	Api5	991.001	0.0356972	0.0852562	0.418705	0.675432	991.001	0.0391792	0.0852826	0.459404	0.645944	991.001	-0.0241799	0.0852119	-0.283762	0.776592	991.001	-0.0276619	0.0853268	-0.324188	0.745796
NM_001081086	Ppig	1772.03	0.0356939	0.0411753	0.866877	0.38601	1772.03	0.0285956	0.0412313	0.69354	0.487971	1772.03	-0.0425992	0.041142	-1.03542	0.300474	1772.03	-0.0355008	0.0412645	-0.860324	0.38961
NM_001037756	Brms1l	1067.37	0.0356898	0.0393175	0.907732	0.36402	1067.37	0.0636045	0.039384	1.61498	0.106315	1067.37	-0.0158362	0.039214	-0.40384	0.68633	1067.37	-0.0437508	0.0394871	-1.10798	0.267872
NM_199009	Fam160a2	1766.33	0.0356649	0.147881	0.241173	0.809421	1766.33	0.00221389	0.147852	0.0149737	0.988053	1766.33	0.0261333	0.147853	0.176752	0.859703	1766.33	0.0595844	0.14788	0.402923	0.687005
NM_145475	Cerk	1473.54	0.0356522	0.0299398	1.1908	0.233734	1473.54	-0.0155133	0.0297589	-0.521299	0.602159	1473.54	0.0186852	0.0297828	0.627382	0.530409	1473.54	0.0698507	0.0299161	2.33488	0.0195495
NM_019824	Arpc3	1518.27	0.0355786	0.0407083	0.873989	0.382124	1518.27	0.0161631	0.0406708	0.397412	0.691064	1518.27	-0.00437089	0.0406243	-0.107593	0.914319	1518.27	0.0150447	0.0407548	0.369151	0.712015
NM_175245	Mzt1	1389.35	0.0355749	0.0329867	1.07846	0.280828	1389.35	-0.000507586	0.0330179	-0.0153731	0.987735	1389.35	-0.0389958	0.0329277	-1.18429	0.236299	1389.35	-0.00291332	0.0330768	-0.0880775	0.929815
NM_011187	Psmb7	1505.24	0.0355564	0.0387473	0.917649	0.358803	1505.24	0.0311451	0.0388507	0.801662	0.422748	1505.24	-0.0548742	0.038721	-1.41717	0.156433	1505.24	-0.050463	0.0388769	-1.29802	0.194281
NM_001005506	Txlna	593.823	0.0355121	0.137439	0.258385	0.79611	593.823	-0.0939229	0.137447	-0.683338	0.494394	593.823	-0.0797807	0.137442	-0.580466	0.5616	593.823	0.0496543	0.137444	0.36127	0.717897
NM_007475	Rplp0	2038.05	0.0355119	0.0383952	0.924905	0.355015	2038.05	-0.0510904	0.0384349	-1.32927	0.183759	2038.05	-0.0757455	0.0383949	-1.9728	0.0485182	2038.05	0.0108568	0.0384352	0.28247	0.777583
NM_001145884	Itgb5	572.068	0.0355076	0.0939575	0.377911	0.705497	572.068	0.160794	0.0940278	1.71007	0.0872537	572.068	0.0285387	0.0938201	0.304185	0.760987	572.068	-0.0967475	0.0941649	-1.02743	0.30422
NM_001199048	Zfp942	594.216	0.0354808	0.0513185	0.691383	0.489325	594.216	0.114792	0.0515826	2.22541	0.026054	594.216	-0.02584	0.051201	-0.504677	0.613786	594.216	-0.105152	0.0516993	-2.03391	0.041961
NM_016781	Prkag1	651.024	0.0354801	0.0399171	0.888845	0.374087	651.024	-0.0210582	0.0402803	-0.522792	0.601119	651.024	-0.105514	0.0399983	-2.63797	0.00834049	651.024	-0.0489759	0.0401997	-1.21832	0.223104
NM_172518	Fbxo42	812.265	0.0354546	0.0498726	0.710904	0.477144	812.265	0.0329296	0.0497653	0.661699	0.508164	812.265	0.0182496	0.0497045	0.367163	0.713497	812.265	0.0207746	0.0499332	0.416048	0.677375
NM_029166	Uhrf1bp1l	3300	0.035444	0.0247901	1.42976	0.152785	3300	-0.00171576	0.0247897	-0.0692127	0.94482	3300	-0.0292321	0.0247486	-1.18116	0.237538	3300	0.00792766	0.0248311	0.319263	0.749527
NM_026487	Atad1	2086.4	0.035426	0.0341467	1.03746	0.299519	2086.4	0.0792546	0.03415	2.32078	0.0202988	2086.4	0.0102945	0.03406	0.302246	0.762465	2086.4	-0.033534	0.0342365	-0.979482	0.327342
NM_133765	Fbxo31	1682.19	0.0354139	0.0555855	0.637107	0.524055	1682.19	-0.0287956	0.0554823	-0.519004	0.603758	1682.19	0.0240474	0.0555075	0.433228	0.664849	1682.19	0.0882569	0.0555604	1.58849	0.112176
NM_008193	Guk1	805.602	0.0354124	0.0462778	0.765213	0.444145	805.602	0.0155412	0.0463235	0.335494	0.737253	805.602	-0.0326565	0.0461936	-0.70695	0.479598	805.602	-0.0127853	0.0464075	-0.275501	0.782931
NM_001159963	Fbxl5	2460.51	0.0352839	0.0329248	1.07165	0.283877	2460.51	-0.0139711	0.0330218	-0.423087	0.672232	2460.51	-0.0902394	0.0329377	-2.7397	0.00614958	2460.51	-0.0409844	0.0330089	-1.24162	0.214379
NM_010570	Irs1	1000.02	0.0352729	0.0439121	0.803263	0.421823	1000.02	0.00488111	0.0437402	0.111593	0.911146	1000.02	0.0263008	0.0437432	0.601255	0.54767	1000.02	0.0566926	0.0439091	1.29114	0.196657
NM_008720	Npc1	1870.17	0.0352457	0.031916	1.10433	0.26945	1870.17	-0.0146926	0.0318877	-0.46076	0.644971	1870.17	-0.0241985	0.0318529	-0.759694	0.447437	1870.17	0.0257398	0.0319506	0.805612	0.420466
NM_027349	Rbm25	2372.24	0.0351792	0.0393506	0.893993	0.371325	2372.24	0.04722	0.0393788	1.19912	0.23048	2372.24	-0.0226476	0.0393098	-0.576131	0.564527	2372.24	-0.0346884	0.0394196	-0.879978	0.378871
NM_026375	Ahctf1	2831.84	0.0351733	0.0273017	1.28832	0.197635	2831.84	0.0239209	0.027257	0.877607	0.380157	2831.84	0.0076512	0.0272237	0.281049	0.778673	2831.84	0.0189036	0.0273349	0.691554	0.489217
NM_011947	Map3k3	742.556	0.0351174	0.0387234	0.906878	0.364471	742.556	0.0368574	0.0386184	0.954399	0.339882	742.556	0.011011	0.0385051	0.285963	0.774906	742.556	0.00927107	0.0388361	0.238723	0.81132
NM_009897	Ckmt1	2617.47	0.0350857	0.0322447	1.08811	0.276548	2617.47	0.0170378	0.0322556	0.528213	0.597351	2617.47	-0.0261403	0.0322023	-0.811753	0.416933	2617.47	-0.00809241	0.0322979	-0.250555	0.802158
NM_026236	Wdr48	1643.77	0.035079	0.0278676	1.25877	0.208112	1643.77	0.0156959	0.0278608	0.563368	0.573184	1643.77	-0.0185058	0.0277769	-0.666228	0.505265	1643.77	0.000877292	0.0279512	0.0313866	0.974961
NM_001164804	Coro2a	595.76	0.0350562	0.0597413	0.5868	0.557338	595.76	-0.143404	0.0593374	-2.41675	0.0156596	595.76	0.000536797	0.0595818	0.00900942	0.992812	595.76	0.178997	0.0594976	3.00847	0.00262563
NM_028339	Tmx1	730.177	0.0349944	0.0464016	0.754163	0.450752	730.177	0.0100524	0.0465316	0.216034	0.828961	730.177	-0.0540878	0.0463554	-1.16681	0.243289	730.177	-0.0291459	0.0465776	-0.625748	0.53148
NR_002864	Peg13	5827.67	0.0348538	0.0299803	1.16256	0.245009	5827.67	0.0193601	0.029954	0.646328	0.518067	5827.67	0.0135177	0.0299435	0.451438	0.651674	5827.67	0.0290113	0.0299908	0.967341	0.333374
NM_175514	Fam171b	5058.14	0.034845	0.0253691	1.37352	0.169591	5058.14	-0.0304255	0.0253506	-1.20019	0.230066	5058.14	-0.0269856	0.0253416	-1.06487	0.286935	5058.14	0.038285	0.0253781	1.50858	0.131406
NM_134115	Stk38	666.267	0.0348012	0.0475238	0.73229	0.463992	666.267	-0.0284717	0.0473251	-0.601621	0.547427	666.267	0.000979765	0.0473474	0.0206931	0.98349	666.267	0.0642527	0.0475015	1.35264	0.176169
NM_001305046	Uap1	613.698	0.0347984	0.0854788	0.4071	0.683934	613.698	0.10522	0.0855609	1.22977	0.218782	613.698	-0.00407555	0.085382	-0.0477332	0.961929	613.698	-0.0744976	0.0856574	-0.869715	0.384456
NM_009001	Rab3a	3389.2	0.0347681	0.0463159	0.750672	0.45285	3389.2	0.0072432	0.0462531	0.156599	0.875561	3389.2	0.0439685	0.0462609	0.950447	0.341885	3389.2	0.0714934	0.0463082	1.54386	0.122622
NM_145544	Rap1gds1	4339.15	0.0347329	0.0596221	0.582551	0.560196	4339.15	-0.0224594	0.059589	-0.376905	0.706244	4339.15	0.0201486	0.0595953	0.338091	0.735295	4339.15	0.077341	0.0596159	1.29732	0.19452
NM_172772	Fam63b	2910.77	0.0347103	0.0251909	1.37789	0.168238	2910.77	-0.00692049	0.0251526	-0.27514	0.783209	2910.77	-0.0122546	0.0251284	-0.48768	0.625776	2910.77	0.0293762	0.0252151	1.16502	0.24401
NM_019571	Tspan5	2185.2	0.0346948	0.0683866	0.507332	0.611922	2185.2	-0.116998	0.0684238	-1.7099	0.0872839	2185.2	-0.124378	0.0684111	-1.8181	0.0690486	2185.2	0.0273145	0.0683994	0.399338	0.689644
NM_001316758	Cdh10	975.863	0.0346639	0.0961012	0.360702	0.718323	975.863	0.0695055	0.0960017	0.724004	0.469064	975.863	0.0722218	0.0959885	0.7524	0.451811	975.863	0.0373801	0.0961144	0.388912	0.697341
NM_007750	Cox8a	3377.4	0.0345837	0.038968	0.88749	0.374815	3377.4	0.0334383	0.0389441	0.858624	0.390548	3377.4	0.0107327	0.0389209	0.275756	0.782736	3377.4	0.011878	0.0389911	0.304634	0.760645
[truncated: 4,847 more rows]

## Sheet: Signif. DEGs (Sal HF-HI) 
ensemblGene	symbol	HFHISalinevShamSalineHFHIbaseMean	log2FoldChange.TBI.HFHISalinevShamSaline	lfcSE.TBI.HFHISalinevShamSaline	stat.TBI.HFHISalinevShamSaline	pvalue.TBI.HFHISalinevShamSaline				HFHIMemantinevShamMemantinebaseMean	log2FoldChange.TBI.HFHIMemantinevShamMemantine	lfcSE.TBI.HFHIMemantinevShamMemantine	stat.TBI.HFHIMemantinevShamMemantine	pvalue.TBI.HFHIMemantinevShamMemantine					HFHIMemantinevHFHISalinebaseMean	log2FoldChange.TBI.HFHIMemantinevHFHISaline	lfcSE.TBI.HFHIMemantinevHFHISaline	stat.TBI.HFHIMemantinevHFHISaline	pvalue.TBI.HFHIMemantinevHFHISaline					ShamMemantinevShamSalinebaseMean	log2FoldChange.TBI.ShamMemantinevShamSaline	lfcSE.TBI.ShamMemantinevShamSaline	stat.TBI.ShamMemantinevShamSaline	pvalue.TBI.ShamMemantinevShamSaline
[truncated: 674 more rows]

[truncated: 4 more sheets: Mem effect on All Sal-HFHI DEGs, Mem effect- UPreg Sal-HFHI DEGs, Mem effect- DOWNreg Sal-HFHI, QC]
